# Supplementary material for: Common and rare variant association analyses in amyotrophic lateral sclerosis identify 15 risk loci with distinct genetic architectures and neuron-specific biology
Source: Nat Genet. 2021 Dec 6;53(12):1636–48. doi: 10.1038/s41588-021-00973-1 (PMC8648564; doi:10.1038/s41588-021-00973-1)
Supplement: Source Data Fig. 2 — Results of modifier analyses, effect estimates, 95% CIs and P values for the Cox proportional hazards mixed model (survival) and linear regression (age at onset). [file 41588_2021_973_MOESM6_ESM.txt]

type	snp	chr	bp	effect_allele	hr_coxphme	hr_l95_coxphme	hr_u95_coxphme	p_coxphme	aao_b	b_aao_l95	b_aao_h95	aao_p
SNP	rs2453555	9	27563868	minor	1.07934460126251	1.02601874875673	1.13544198844923	0.003140729784146	-0.272508348211232	-0.792445388056604	0.24742869163414	0.304346743939657
SNP	rs12608932	19	17752689	minor	1.09630158984095	1.04600015864752	1.14902198240756	0.000124679904851	0.00710252910189	-0.469451469663531	0.483656527867311	0.976697008673363
SNP	rs80265967	21	33039603	minor	0.353819237494349	0.163398753691626	0.766150597802867	0.008394562137931	-0.182433747719777	-5.31666897855602	4.95180148311647	0.944479812807166
SNP	rs229195	14	31045596	minor	0.994660615684627	0.948204854023724	1.04339240217533	0.826353024237754	0.539799382159607	0.050091154600366	1.02950760971885	0.030786661896471
SNP	rs631312	3	39508968	minor	0.973035427346016	0.925131362691375	1.02342000396142	0.28858313448753	0.089978440241153	-0.415211302462128	0.595168182944435	0.727036142893891
SNP	rs9275477	6	32672641	major	0.983867504483525	0.907436929095275	1.0667355882725	0.693436305082717	0.232845281525218	-0.580594265397469	1.04628482844791	0.574793700277291
SNP	rs113247976	12	57975700	minor	1.06847465462455	0.907274198705624	1.25831649263672	0.42733066110283	1.8276347033027	0.092183870690372	3.56308553591503	0.039063056860359
SNP	rs75087725	21	45753117	minor	0.998349648910833	0.836802564905666	1.19108385093531	0.985367311418094	0.15978730295356	-1.71687845785557	2.03645306376269	0.867469747281531
SNP	rs10463311	5	150410835	minor	1.00847249713851	0.957644412164138	1.0619983415206	0.749156486585551	0.296992847313733	-0.230774974433075	0.824760669060541	0.270102868485597
SNP	rs17785991	20	48438761	minor	1.02573257240621	0.978155195403307	1.07562410856617	0.294404562457762	-0.160850219912402	-0.641959102492906	0.320258662668102	0.512313013451552
SNP	rs4075094	12	64877053	major	1.02258232246035	0.946786170716661	1.10444642998629	0.569809857449682	0.042634142684134	-0.72938435337966	0.814652638747928	0.913810405894326
SNP	rs517339	5	172354731	major	1.01889903714955	0.972831510628866	1.06714804831228	0.427693909489908	-0.063851103997176	-0.535302210281555	0.407600002287203	0.790672312221834
SNP	rs62333164	4	170583157	minor	1.02614708425663	0.97807158337894	1.07658565735103	0.29173865383524	0.098925657555677	-0.388724427840307	0.586575742951661	0.690936520902936
SNP	rs2985994	13	46113984	minor	1.00567836067575	0.955447321935318	1.0585502119393	0.828520577949809	0.395873080323008	-0.136896165258487	0.928642325904503	0.145357484248317
SNP	rs10280711	7	157481780	minor	0.968347065456242	0.904525227083114	1.03667206961332	0.355148988916019	0.210660545472692	-0.473672427331855	0.894993518277238	0.54630330206685
multi-SNP	Full-genome PRS	NA	NA	NA	1.00738866705764	0.966076999306778	1.05046691645114	0.730412534423766	0.098930016766435	-0.319962703429479	0.517822736962349	0.643469469350518
multi-SNP	15-SNP PRS	NA	NA	NA	1.11042322644948	1.00951148564188	1.22142220210051	0.031181678199741	0.789509566344265	-0.208660701171542	1.78767983386007	0.121144131643069
rare variants	C9orf72	NA	NA	NA	1.44945479542823	1.27583503924787	1.64670128924224	1.182533333616E-08	-2.61586131857323	-4.11641272695541	-1.11530991019105	0.000641252312059
rare variants	SOD1	NA	NA	NA	0.38265005168097	0.2258340578769	0.648356866222815	0.000356181880432	-4.22564665297566	-8.48630895933494	0.035015653383624	0.051970108932041
rare variants	TARDBP	NA	NA	NA	0.908815749933926	0.69896440360203	1.18167114529946	0.475354617976445	-2.02704644545105	-4.91867817656145	0.864585285659349	0.169519203096896
rare variants	FUS	NA	NA	NA	1.40492761930907	0.943828677736992	2.09129226739546	0.093903079247559	-4.67456616570466	-9.56079963916271	0.211667307753385	0.060843789477935
rare variants	NEK1	NA	NA	NA	0.823961087979942	0.60059397310428	1.13040074477606	0.230048898250628	1.51757429888027	-1.83528791055459	4.87043650831513	0.375052486740108
rare variants	TBK1	NA	NA	NA	1.220780824833	0.984257432316941	1.51414231007813	0.069433978014495	0.896490823406662	-1.56453083883901	3.35751248565234	0.475275765735438
rare variants	CFAP410	NA	NA	NA	0.848442798297526	0.688763252375745	1.04514167894403	0.122356945553729	0.794928320388803	-1.57477374436444	3.16463038514205	0.510898082494968
