# Supplementary material for: Common and rare variant association analyses in amyotrophic lateral sclerosis identify 15 risk loci with distinct genetic architectures and neuron-specific biology
Source: Nat Genet. 2021 Dec 6;53(12):1636–48. doi: 10.1038/s41588-021-00973-1 (PMC8648564; doi:10.1038/s41588-021-00973-1)
Supplement: Source Data Fig. 3 — Bivariate LDSC results for genetic correlation estimates among neurodegenerative diseases and association statistics for genome-wide significant SNPs and two colocalization loci in neurodegenerative diseases. [file 41588_2021_973_MOESM7_ESM.zip]

Archive with 3 entries (3 files):
- ALS_GWAS2021_fig3b_source_data.txt
- ALS_GWAS2021_fig3a_source_data_rg_pvalues.csv
- ALS_GWAS2021_fig3a_source_data_rg_estimates.csv
