# Supplementary material for: Common and rare variant association analyses in amyotrophic lateral sclerosis identify 15 risk loci with distinct genetic architectures and neuron-specific biology
Source: Nat Genet. 2021 Dec 6;53(12):1636–48. doi: 10.1038/s41588-021-00973-1 (PMC8648564; doi:10.1038/s41588-021-00973-1)
Supplement: Source Data Fig. 3 — Bivariate LDSC results for genetic correlation estimates among neurodegenerative diseases and association statistics for genome-wide significant SNPs and two colocalization loci in neurodegenerative diseases. [file 41588_2021_973_MOESM7_ESM.zip › ALS_GWAS2021_fig3b_source_data.txt]

chr	bp	snp	ALS_pvalue	ALS_beta	AD_pvalue	AD_beta	PD_pvalue	PD_beta	FTD_pvalue	FTD_beta	CBD_pvalue	CBD_beta	PSP_pvalue	PSP_beta
3	39409000	rs184215880					0.4122	-0.7611
3	39409268	rs9846366					0.4403	0.5696
3	39409696	3:39409696											0.071	-0.0215922
3	39409804	3:39409804											0.76	-0.00471503
3	39409828	3:39409828											0.019	-0.0417712
3	39409971	rs147221992					0.6054	-0.2085
3	39410261	rs536801629					0.766	0.2375
3	39410386	rs148438406					0.3998	-0.9159
3	39410493	rs140716364	0.1901	-0.2324			0.8857	0.0444
3	39410501	rs191129146	0.4956	0.0301	0.6405	0.0271	0.7702	0.0219					0.021	-0.0413882
3	39410564	rs181045445					0.1535	2.0718
3	39410664	rs9855993	0.1253	-0.0192	0.933	-0.0014	0.1362	-0.0281	0.3122	0.0527
3	39410747	rs58142089	0.4139	-0.011	0.3431	-0.0164	0.01511	0.0516	0.2371	-0.0794
3	39410750	rs544528965					0.3478	0.7811
3	39410944	3:39410944											0.21	-0.018261
3	39411137	rs143290600					0.7427	-0.2619
3	39411308	3:39411308											0.021	-0.0413024
3	39411481	3:39411481											0.021	-0.0413024
3	39411605	3:39411605							0.08114	-0.0911
3	39412274	rs542643662	0.03693	0.2414			0.7208	0.1437
3	39412526	3:39412526							0.01367	-0.3031
3	39412836	3:39412836											0.021	-0.041144
3	39413362	rs537028740					0.0983	-2.0449
3	39413432	rs112941309	0.8167	-0.0046	0.9645	0.0012	0.335	-0.0326
3	39413524	rs78336691	0.4088	-0.0111			0.0136	0.0525	0.2539	-0.0758
3	39413758	rs185709950					0.9377	0.0207
3	39413810	rs6766291	0.2981	-0.0348	0.8148	-0.0095	0.2951	0.0544	0.6813	-0.0738
3	39413914	rs144503098	0.4791	-0.0312	0.5996	-0.0306	0.7737	-0.0216	0.556	-0.1387			0.02	-0.0414239
3	39414038	.					0.9333	0.0346
3	39414062	rs150236622					0.635	0.3204
3	39414067	.					0.5093	-0.4897
3	39414378	rs76982921	0.4904	0.0304	0.5936	0.0311	0.7757	0.0214	0.5779	0.1252			0.02	-0.0414342
3	39414547	rs80311914	0.2255	0.1797			0.169	-0.3779
3	39414573	rs185250692					0.1184	-1.2186
3	39414605	rs11713992	0.1454	-0.0183	0.8274	0.0036	0.1395	-0.0279	0.3181	0.0546
3	39414895	rs73826414	0.09569	-0.2973			0.6421	-0.1317
3	39414931	rs28513102			0.7014	-0.1672	0.5518	0.4493
3	39415012	rs75764009	0.4757	-0.2145			0.8263	0.1491
3	39415322	rs551190537	0.9721	0.0035			0.1406	0.2325
3	39415392	rs569490057					0.9623	0.0696
3	39416153	rs1392191	0.4929	0.0303	0.6454	0.0268	0.7622	0.0227	0.6227	0.1121			0.021	-0.0411736
3	39416461	rs538367999					0.4754	-0.6035
3	39416499	rs9859684	0.138	-0.0176	0.9169	0.0017	0.02734	-0.0407	0.8398	-0.0114
3	39416647	rs6599025	0.421	-0.0368	0.8803	0.0083	0.2097	0.0916					0.6	-0.00871025
3	39417428	rs12629071	0.2942	0.0191	0.4364	0.0185	0.1282	0.0454	0.001064	0.3169
3	39417535	rs115338077			0.7794	0.122	0.4186	-0.589
3	39417796	rs187425472					0.006882	-0.635
3	39417921	rs73826415	0.132	-0.2711			0.8228	-0.0646
3	39418022	rs151297090					0.7532	-0.2515
3	39418259	rs62242640			0.0113	0.1348	0.8395	-0.0082
3	39418323	rs79589879	0.2954	-0.019	0.4086	-0.0197	0.143	-0.0437	0.00108	-0.319
3	39418425	rs142349490	0.204	-0.0827	0.4542	0.0564	0.3681	0.1171
3	39418544	rs13065445	0.0005302	0.0434	0.3601	0.0155	0.5991	-0.0115	0.06406	0.1001
3	39418645	rs138101755					0.4645	-0.2469
3	39418652	rs571174653					0.8948	-0.0869
3	39418798	rs186928141					0.4202	-0.716
3	39419277	rs1392193	0.4014	0.0385	0.7639	-0.017	0.201	-0.0987					0.61	-0.0084499
3	39419360	rs540084911	0.9454	-0.0131			0.5065	0.2974
3	39419438	rs554421320	0.9141	-0.0202			0.02118	-2.0208
3	39419481	rs9837442	0.1293	0.019	0.6064	-0.0086	0.09264	0.0348	0.3258	-0.0544
3	39419526	rs79925292	0.3016	-0.0188	0.4589	-0.0176	0.1418	-0.044	0.001156	-0.3168
3	39419745	rs9837944	0.1562	0.0178	0.5638	-0.0097	0.08697	0.0354	0.2948	-0.0573
3	39419912	rs76172584	0.3143	-0.1459			0.2185	0.3323
3	39420103	rs76290650	0.1408	0.0562	0.9615	0.0024	0.5277	-0.036	0.3699	0.1637
3	39420130	rs9838555	0.1549	0.0178	0.5337	-0.0104	0.08107	0.0361	0.299	-0.0568
3	39420216	.					0.7247	0.5032
3	39420220	rs75706949	0.2913	0.0192	0.4597	0.0176	0.1442	0.0437	0.0007138	0.333
3	39420221	rs116089765					0.06441	0.2202
3	39420223	rs111760389	0.499	0.0424	0.103	-0.1364	0.6125	-0.0674
3	39420234	rs563940953					0.5331	0.856
3	39420442	rs9842913					0.4154	-0.5918
3	39420582	rs560680525					0.4513	0.489
3	39420907	rs59689187	0.1207	0.2735			0.5735	0.1596
3	39420943	rs527955373	0.1317	-0.1848			0.9899	0.0028
3	39420981	rs56386899	0.275	0.0145	0.4401	0.0137	0.01263	-0.0584	0.2658	0.0765
3	39421053	rs7628860	0.4917	0.0322	0.7654	-0.0171	0.3335	-0.0728
3	39421064	rs7618845	0.5252	-0.0297	0.7929	0.0151	0.3097	0.0762
3	39421207	rs535133865					0.6018	-2.2042
3	39421261	rs550256238					0.987	-0.0243
3	39421284	rs118173194					0.4225	3.6669
3	39421554	rs189826885	0.8469	-0.0283			0.5278	-0.2172
3	39421600	rs563290043					0.3364	-0.5951
3	39422061	rs3821374	0.04699	-0.029	0.3182	-0.0187	0.08929	0.0387	0.002384	-0.2091
3	39422139	rs3755592	0.5776	-0.0155	0.3927	0.0293	0.9823	0.001
3	39422239	rs114683080			0.7256	-0.0288	0.7969	0.0356
3	39422316	rs73826417	0.2318	-0.0849	0.1783	0.1282	0.2217	0.1996
3	39422333	rs79159553	0.02495	0.2235			0.5063	0.1239
3	39422528	rs538291422					0.581	-0.8104
3	39422554	rs556675235					0.2454	0.7528
3	39422779	rs114316977					0.6157	-0.2237
3	39422785	rs542362441	0.754	0.0549			0.7842	-0.1545
3	39422850	rs554292780	0.4302	0.0945			0.7374	0.0581
3	39422884	rs115273067	0.3578	0.0344	0.698	-0.0176	0.2456	0.0704
3	39422886	rs111715617	0.5638	-0.097			0.9733	0.027
3	39422897	rs189860645					0.3624	-1.1097
3	39422922	rs11920029	0.2742	-0.6466
3	39423007	rs3755591	0.8867	-0.0043	0.3775	-0.0371	0.8541	-0.0095					0.078	-0.0207403
3	39423194	rs143254128					0.927	-0.0139
3	39423261	rs532111169	0.8592	0.0276			0.2586	-0.4796
3	39423364	rs17038774			0.4536	0.3809	0.1571	0.8042
3	39423620	rs115389270	0.1669	0.3155			0.2273	0.582
3	39423820	rs79979666	0.1781	-0.3051			0.231	-0.5733
3	39423847	rs11921137	0.7565	-0.1895
3	39424040	rs145423654					0.6306	-0.3354
3	39424145	rs529714072					0.5196	-0.9007
3	39424361	rs374270657					0.7637	-0.2286
3	39424522	rs11919908	0.7805	-0.1699
3	39424913	rs114422738	0.7789	-0.171
3	39424924	rs142441701	0.425	-0.0374	0.076	-0.1074	0.1999	-0.0972					0.12	-0.0283709
3	39425007	rs143903497	0.7784	-0.1713
3	39425055	rs528990278					0.7857	0.1032
3	39425226	rs61995897	0.9205	-0.0144			0.5993	0.1214
3	39425227	rs142420345					0.7959	0.2172
3	39425393	rs115072733	0.7784	0.1712
3	39425400	rs116056544	0.7785	-0.171
3	39425466	rs141127535	0.7665	0.1803
3	39425491	rs115383257	0.02686	-0.0695	0.5141	-0.0273	0.3082	-0.0513
3	39425502	rs150907810	0.7602	0.1851
3	39425541	rs111624230	0.1933	0.2944			0.2189	0.587
3	39425677	.					0.1578	3.5061
3	39425678	rs9879763					0.8676	-0.2227
3	39425752	rs114043289	0.191	0.2956			0.2175	0.5879
3	39425757	rs13096318	0.01048	-0.0313	0.1699	-0.0215	0.2284	0.0226	0.002667	-0.1529			6e-04	-0.0160208
3	39425758	rs115072192	0.7684	0.1784
3	39425791	rs192734560	0.7663	-0.1801
3	39425890	rs78211223	0.7619	0.1832
3	39425909	rs114251952	0.7694	0.1773
3	39425945	rs1532589	0.3498	0.1073	0.8528	0.0174	0.1044	0.3115
3	39426017	rs375602001	0.7765	0.1717
3	39426385	rs145582228					0.8695	0.0245
3	39426441	rs28720962	0.3915	0.013	0.2639	0.0221	0.781	-0.007	0.09619	0.119			0.00044	0.0203864
3	39426529	rs534930022					0.3291	-0.6051
3	39426537	rs11918536	0.02068	0.0259	0.4437	0.0112	0.3208	-0.0177	0.06203	0.0938			0.26	-0.00481757
3	39426545	rs11914435	0.7699	0.1767
3	39426732	.					0.9587	0.0721
3	39426761	rs11914446	0.7771	0.1708
3	39426904	rs9809888	0.6406	-0.0068	0.4989	-0.0127	0.8459	0.0047	0.1354	-0.0994			0.0043	0.0158873
3	39427092	rs76664897	0.09291	-0.0556	0.7016	0.0154	0.09894	-0.0905
3	39427121	rs78994284	0.3953	-0.0256	0.4881	-0.0299	0.9453	-0.0033
3	39427163	rs143636921	0.3957	-0.069	0.3583	0.078	0.1896	0.2322
3	39427188	.					0.7413	0.4518
3	39427297	rs77364061	0.7631	-0.1815
3	39427311	rs4016625	0.428	-0.0921	0.3325	-0.1449	0.1127	-0.3076
3	39427514	rs577954643					0.183	0.9265
3	39427644	rs79546572			0.7985	-0.1101	0.3946	0.6385
3	39427678	.					0.7718	0.2316
3	39427713	rs145492375					0.7257	-0.0371
3	39427806	rs11915568	0.7715	0.1746
3	39427814	rs11923308	0.7717	-0.1744
3	39427828	rs73058265	0.02766	-0.1507	0.5516	-0.0552	0.4342	-0.1015
3	39427927	rs4676638	0.3462	-0.1077	0.3721	-0.1317	0.104	-0.3107
3	39428005	rs12486423	0.01651	0.0268	0.5804	0.0081	0.1375	-0.0265	0.06285	0.0908			0.26	0.00482158
3	39428018	rs11923378	0.7721	-0.1739
3	39428094	rs11923386	0.7643	-0.18
3	39428122	rs537457259					0.1237	0.8049
3	39428161	rs6783904	0.1873	-0.0557	0.3914	-0.0464	0.5494	-0.043	0.8363	-0.0466			0.064	-0.0299268
3	39428162	rs11915750	0.7799	0.1669
3	39428191	rs12486433	0.0321	0.024	0.4666	0.0106	0.2049	-0.0226	0.05678	0.0913			0.4	-0.00361189
3	39428241	rs11129823	0.004174	-0.0345	0.1342	-0.0232	0.2438	0.0214	0.002478	-0.1424			0.00033	-0.0164832
3	39428291	rs4561762	0.3445	-0.108	0.3601	-0.1349	0.1044	-0.3101
3	39428357	rs76170087					0.4647	-0.7307
3	39428480	rs11920662	0.7814	-0.1655
3	39428514	rs76742381	0.3135	0.237			0.2315	0.5673
3	39428654	rs56713196	0.003988	0.0434	0.06293	0.0362	0.1713	-0.0324	0.02253	0.2038
3	39428665	rs56024134	0.2643	-0.0487	0.8498	0.0103	0.089	-0.1246
3	39428675	rs78559947	0.7953	0.1547
3	39428742	rs75645712	0.2511	0.2681			0.2324	0.5657
3	39428891	rs115947917	0.7624	0.1666
3	39428898	rs9840312	0.3378	0.1094	0.3606	0.1348	0.09976	0.3141
3	39428916	rs75915416	0.7616	-0.1671
3	39429006	rs76029262	0.7617	0.167
3	39429065	rs78212683	0.7689	0.1616
3	39429076	rs11129824	0.003971	-0.0346	0.1378	-0.023	0.2493	0.0212	0.002415	-0.1402			0.00032	-0.0165297
3	39429265	rs574093982					0.5691	0.2973
3	39429435	rs144430080	0.7608	-0.1674
3	39429895	rs116547500	0.7407	-0.0109	0.1259	-0.0701	0.6162	0.0298
3	39430109	rs78365272	0.1834	0.0562	0.933	-0.0042	0.5575	0.0421	0.895	0.0295			0.043	-0.0327559
3	39430329	rs6791076	0.9765	-0.0118			0.3472	0.5926
3	39430466	rs73826418	0.5371	0.0863			0.3655	0.3269
3	39430794	rs6803881			0.4313	-0.3842	0.1702	-0.7082
3	39431077	rs144319567					0.7885	-0.2459
3	39431081	rs2270770	0.03113	0.024	0.4865	0.0101	0.2059	-0.0225	0.04743	0.092			0.38	-0.00378812
3	39431629	.					0.2122	1.6114
3	39431918	rs34127778					0.7412	-0.5032
3	39431961	rs144149294	0.3683	-0.0597	0.5147	-0.048	0.2796	-0.1028
3	39432046	rs41285140	0.8695	-0.0309			0.03673	-0.8566
3	39432096	rs146503045					0.7218	-0.0917
3	39432114	rs191204915					0.1729	0.8537
3	39432127	rs532227647					0.09545	2.4516
3	39432184	rs551863049					0.6682	0.3007
3	39432247	rs2276715	0.01747	0.0265	0.6033	0.0076	0.127	-0.0272	0.07967	0.0826			0.25	0.00491159
3	39432390	rs79220856	0.1824	-0.091	0.1816	0.124	0.2738	0.1715
3	39432425	.					0.498	0.9837
3	39432785	rs45503293	0.3066	0.0154	0.293	0.0208	0.9331	-0.0021	0.08939	0.1104			0.00032	0.0208163
3	39432852	rs562215248					0.1032	-2.3948
3	39433037	rs146940902					0.9098	-0.0478
3	39433147	rs1995236	0.4349	-0.085	0.3101	-0.1458	0.1087	-0.2793
3	39433412	rs149992222	0.006473	0.3472	0.8707	-0.0354	0.6252	0.1427
3	39433583	rs72867422					0.1691	-0.8876
3	39433753	rs13081742	0.004785	0.0338	0.1457	0.0225	0.2891	-0.0194	0.002151	0.141			0.00031	-0.016548
3	39433803	rs35283414	0.004581	-0.034	0.1348	-0.0231	0.2921	0.0193	0.00242	-0.1375			0.00031	-0.0165152
3	39433956	rs4398367	0.5025	0.068	0.4917	0.0841	0.01445	0.4208
3	39434398	rs67144715	0.8372	0.0076	0.03992	-0.0998	0.02334	-0.1453					0.076	-0.0259586
3	39434508	rs114701244	0.7576	-0.0126	0.517	0.0331	0.75	-0.0256					0.0059	-0.0384881
3	39434603	rs4676639	0.2972	0.1047	0.4962	0.0846	0.03771	0.3429
3	39434650	rs138925637	0.3473	-0.082			0.1115	-0.2052
3	39434704	rs34719646	0.3693	0.0135	0.2937	0.0207	0.8481	-0.0048	0.08977	0.1089			0.00031	0.0209043
3	39434779	rs144775154	0.2825	0.5025
3	39434888	rs116123726					0.834	0.1637
3	39435052	rs2016412	0.8699	-0.005	0.4464	-0.0302	0.8049	-0.0127					0.049	-0.0228882
3	39435064	rs114325844	0.7703	-0.1585
3	39435217	rs148543383					0.1229	1.4402
3	39435249	rs13077114	0.004741	-0.0338	0.144	-0.0225	0.2839	0.0196	0.00235	-0.1358			0.00032	-0.0164799
3	39435566	rs115596222	0.6531	-0.0141	0.1678	-0.0695	0.9362	0.0042					0.15	-0.0188697
3	39435786	rs564991095					0.809	0.2796
3	39435865	rs870843	0.004719	-0.0338	0.1464	-0.0224	0.2864	0.0195	0.001518	-0.1465			0.00035	-0.0163896
3	39436227	rs35616367	0.004842	0.0337	0.1424	0.0226	0.2876	-0.0194	0.001724	0.1448			0.00032	-0.0164799
3	39436238	rs67035835	0.004839	-0.0337	0.1431	-0.0226	0.2877	0.0194	0.001724	-0.1448			0.00032	-0.0164799
3	39436307	rs67353739	0.004841	0.0337	0.1483	0.0223	0.2878	-0.0194	0.002264	0.1359			0.00032	-0.0164799
3	39436360	rs6793498			0.9573	0.0291	0.2637	-0.6354
3	39436453	3:39436453											0.00094	-0.0154113
3	39436847	rs7652416	0.004837	0.0337	0.1426	0.0226	0.2878	-0.0194	0.002327	0.1355			0.00032	-0.0164799
3	39436901	3:39436901											0.00041	-0.0161989
3	39436911	3:39436911											0.00033	0.0208051
3	39437186	rs184364898					0.7506	0.2091
3	39437335	rs36075304	0.004881	0.0337	0.142	0.0226	0.2888	-0.0194	0.002327	0.1355			0.00032	-0.0164799
3	39437368	.					0.4962	-0.3046
3	39437430	rs111390068	0.1982	-0.0542	0.3158	-0.0545	0.6146	-0.0362	0.9241	-0.0212			0.039	-0.0332556
3	39437439	rs140869086					0.7405	-0.6419
3	39437516	rs546977719					0.4609	-3.3973
3	39437593	rs148861867	0.8526	-0.0056	0.4492	-0.0299	0.7633	-0.0155					0.049	-0.0228882
3	39437665	rs11712093	0.3832	0.0131	0.2921	0.0208	0.8527	-0.0046	0.09466	0.1071			0.00037	0.0206361
3	39437714	rs73058289	0.3586	-0.0138	0.2537	-0.023	0.836	0.0052					0.00032	0.0208404
3	39437800	rs9877539	0.466	0.0825	0.3296	0.1438	0.08366	0.3242
3	39438321	rs12991	0.00474	0.0338	0.1417	0.0227	0.2873	-0.0194	0.002343	0.1354			0.00031	-0.0165185
3	39438442	rs73058292	0.009999	0.1934	0.1088	0.175	0.324	0.1425
3	39438470	.					0.6396	-0.8724
3	39438501	rs150889211					0.8092	0.1447
3	39438596	rs568842093					0.5768	0.8873
3	39438599	rs6890	0.4025	0.0125	0.2945	0.0207	0.8553	-0.0046	0.1578	0.2262			0.00034	0.0207346
3	39438644	3:39438644											0.00029	-0.0166241
3	39438820	rs71325527					0.8879	0.0225
3	39438888	rs11129826	0.02493	-0.0248	0.4924	-0.01	0.2393	0.0209	0.0615	-0.0849			0.3	-0.00442904
3	39439086	rs61367724	0.003997	-0.0343	0.141	-0.0227	0.2762	0.0199	0.002295	-0.1357			0.00029	-0.0166241
3	39439181	rs7647278	0.004054	-0.0343	0.1415	-0.0227	0.2718	0.0201	0.002339	-0.1354			0.00029	-0.0166241
3	39439182	rs541195706					0.4314	0.4364
3	39439393	.					0.3161	0.784
3	39439525	rs7624779	0.004037	-0.0343	0.1415	-0.0227	0.2746	0.0199	0.0024	-0.1349			0.00029	-0.0166241
3	39439630	rs113084465	0.2099	-0.0527	0.3327	-0.0527	0.5806	-0.0397	0.9242	-0.0212			0.039	-0.0332584
3	39439634	rs551312187					0.2528	1.348
3	39439708	rs373827780					0.1804	-0.5036
3	39439709	rs7614983	0.004034	0.0343	0.1415	0.0227	0.2771	-0.0198	0.002407	0.1349			0.00029	-0.0166241
3	39439798	.					0.5808	0.4309
3	39439872	rs7617446	0.00403	0.0343	0.1416	0.0227	0.2773	-0.0198	0.002366	0.1349			0.00029	-0.0166241
3	39439903	rs1875089	0.2872	-0.1062	0.3651	-0.114	0.03928	-0.3361
3	39439971	rs7617531	0.004022	0.0343	0.1416	0.0226	0.2737	-0.02	0.002359	0.1353			0.00029	-0.0166241
3	39440078	rs185507426					0.283	-0.5199
3	39440187	rs66505665	0.004003	-0.0343	0.1415	-0.0227	0.2743	0.0199	0.002238	-0.1356			0.00029	-0.0166241
3	39440197	rs148700992	0.8114	-0.0135	0.3201	-0.0763	0.5893	0.0533
3	39440527	rs151208988	0.06492	0.135	0.7236	0.0284	0.71	-0.0554
3	39440539	rs374559296					0.8306	0.3258
3	39440578	rs60217375	0.4211	0.012	0.2948	0.0207	0.8593	-0.0044	0.08851	0.1078			0.00037	0.0206361
3	39440643	rs4676640	0.3743	-0.0385	0.348	-0.0531	0.5972	-0.0398					0.05	-0.0325139
3	39440679	rs4676641	0.3022	-0.1003	0.303	-0.1264	0.03035	-0.3511
3	39441051	rs12635760	0.003973	-0.0343	0.1417	-0.0226	0.2831	0.0196	0.002301	-0.1336			0.00029	-0.0166241
3	39441330	rs111385274	0.1898	0.055	0.3581	0.0502	0.5728	0.0405					0.039	-0.0332584
3	39441456	rs6767438	0.06454	0.0204	0.645	0.0067	0.2042	-0.0224	0.06562	0.0806			0.64	-0.00198539
3	39441458	rs9861112					0.871	-0.2161
3	39441544	rs12639164	0.004022	0.0342	0.1456	0.0224	0.2836	-0.0195	0.001933	0.1384			0.00029	-0.0166241
3	39441707	rs145457097					0.6917	0.1753
3	39441818	rs67000793	0.003972	0.0343	0.1167	0.0242	0.2869	-0.0194	0.002288	0.1331			0.00042	-0.0161675
3	39441850	.					0.7013	-0.2837
3	39441963	3:39441963							0.002914	-0.132			0.00029	-0.0166241
3	39441988	.					0.4651	1.2804
3	39442050	rs7609567	0.339	0.1069	0.4382	0.0356	0.08649	0.3215
3	39442110	rs113539089			0.9692	0.021	0.2516	-0.6488
3	39442227	rs36106761	0.003939	-0.0343	0.0985	-0.0257	0.2867	0.0194					0.00029	-0.0166241
3	39442232	rs13076276	0.06386	0.0205	0.5492	0.0088	0.1956	-0.0228					0.64	-0.00198539
3	39442237	rs11716784	0.4024	0.0125	0.2399	0.0233	0.8852	-0.0036					0.00034	0.0207346
3	39442673	rs550993981					0.8658	0.117
3	39442754	rs111905297	0.1942	-0.0544	0.3329	-0.0526	0.5701	-0.0408	0.9506	-0.0137			0.039	-0.0332584
3	39442823	rs577510105	0.8045	-0.0342			0.6309	-0.1151
3	39442854	rs114936802	0.7325	-0.1783
3	39442884	rs138892746	0.8234	0.1263
3	39443027	rs116025290	0.3961	-0.0368	0.3478	-0.0531	0.6064	-0.0388	0.9223	-0.0214			0.052	-0.0321592
3	39443265	.					0.6504	1.134
3	39443389	rs142029100			0.6913	-0.049	0.6604	0.1872
3	39443632	rs73060203	0.4107	0.0123	0.2947	0.0207	0.8597	-0.0044	0.08842	0.1065			0.00034	0.0207624
3	39443859	rs73060206	0.4115	0.0123	0.2947	0.0207	0.8603	-0.0044	0.1024	0.101			0.00034	0.0207624
3	39443871	rs568735182					0.9454	0.0957
3	39443919	rs542332666					0.3736	-0.3585
3	39443963	rs139254231	0.4321	0.0684			0.2497	0.2066
3	39444020	rs112099584	0.1188	0.1047	0.1726	-0.1262	0.2635	-0.1744
3	39444145	rs36082176	0.007734	0.0293	0.5561	0.0085	0.2651	-0.0197	0.05606	0.0852			0.12	0.00670799
3	39444180	rs13088213	0.004293	-0.0339	0.1678	-0.0214	0.2826	0.0195	0.002323	-0.1329			0.00029	-0.0166241
3	39444279	rs562308340					0.9575	0.0674
3	39444721	rs374901627	0.3365	-0.4918
3	39444736	rs139736384			0.2378	0.5683	0.5773	-0.5285
3	39444870	rs4464383	0.00427	0.0339	0.1131	0.0242	0.2892	-0.0193	0.002351	0.1329			0.00029	-0.0166241
3	39444898	rs114772633	0.9741	-0.001	0.4747	-0.028	0.8203	-0.0122					0.049	-0.0228882
3	39444901	rs4624506	0.005355	0.0332	0.1656	0.0214	0.2948	-0.0191	0.001973	0.1549			0.00029	-0.0166241
3	39444903	rs4557097	0.00537	-0.0332	0.1664	-0.0213	0.2941	0.0192	0.001985	-0.1548			0.00029	-0.0166241
3	39444988	rs116352974			0.8964	-0.0558	0.2774	0.5818
3	39445042	rs539808017					0.7567	-0.0682
3	39445047	rs36087478	0.004254	-0.0339	0.09729	-0.0253	0.2918	0.0192	0.002416	-0.13			0.00029	-0.0166241
3	39445156	rs111779672	0.2429	-0.0566	0.6979	0.0298	0.4666	-0.0606					0.028	-0.0355847
3	39445277	rs13062836	0.004257	-0.0339	0.09733	-0.0253	0.2923	0.0191	0.002444	-0.1298			0.00029	-0.0166241
3	39445586	rs13067212	0.00425	-0.0339	0.09735	-0.0253	0.2925	0.0191	0.002407	-0.1298			0.00029	-0.0166241
3	39445721	rs6806261	0.004249	-0.0339	0.09739	-0.0253	0.2929	0.0191	0.002379	-0.13			0.00029	-0.0166241
3	39445780	rs6806372	0.004245	-0.0339	0.1024	-0.0249	0.3646	0.0172	0.002407	-0.1298	0.0074	-0.373966441048793	0.00028	-0.0166631
3	39445869	rs6806483	0.004239	-0.0339	0.1042	-0.0248	0.2931	0.0191	0.0023	-0.1306			0.00029	-0.0166241
3	39445896	rs6781576	0.0042	-0.034	0.09964	-0.0253	0.2933	0.0191	0.0023	-0.1306			0.00034	-0.0164119
3	39445910	rs114096411					0.662	-0.2811
3	39445921	3:39445921											3e-04	-0.0165847
3	39445941	rs13067935	0.3644	0.1756			0.3546	0.337
3	39446151	rs2133578	0.004133	0.034	0.09801	0.0252	0.2892	-0.0193	0.002529	0.1298			0.00032	-0.0164937
3	39446237	rs182201638	0.26	0.1408			0.7538	0.0693
3	39446253	rs9817347	0.3944	-0.0127	0.2422	-0.0229	0.8736	0.004	0.1014	-0.1			0.00032	0.0208342
3	39446288	rs2133579	0.003953	0.0342	0.09833	0.0252	0.2899	-0.0192	0.002278	0.1307			0.00032	-0.0164832
3	39446440	rs140102959					0.6743	-0.2687
3	39446470	rs2173603	0.003833	-0.0343	0.1113	-0.0243	0.2894	0.0192	0.001972	-0.1328			0.00032	-0.0164832
3	39446496	rs73060219	0.3882	-0.0128	0.2383	-0.0231	0.8987	0.0032	0.1078	-0.0992			3e-04	0.0209403
3	39446516	rs34142844	0.8176	0.0085	0.01039	-0.1257	0.0153	-0.1455					0.06	-0.02736
3	39446626	3:39446626											0.00032	-0.0164832
3	39446889	rs73060221	0.3749	-0.0132	0.2371	-0.0232	0.8998	0.0031	0.1011	-0.1028			0.00035	0.0208601
3	39446992	rs13096784	0.003882	0.0342	0.09464	0.0255	0.3625	-0.0172	0.002316	0.1307			0.00032	-0.0164832
3	39447066	rs13096961	0.003846	0.0343	0.1268	0.0234	0.2913	-0.0192	0.002251	0.1311			0.00032	-0.0164832
3	39447151	rs531317465					0.5466	-0.8815
3	39447233	rs6776627			0.8122	-0.1216	0.2399	-0.6624
3	39447294	rs4676494	0.007226	0.0295	0.5186	0.0093	0.2824	-0.019	0.06107	0.0823			0.12	0.00665381
3	39447427	rs113363832	0.4147	-0.0121	0.213	-0.0245	0.8921	0.0034	0.107	-0.0995			0.00033	0.0207892
3	39447434	rs113572064	0.1961	0.0541	0.3198	0.054	0.5567	0.0422	0.9583	0.0116			0.039	-0.0332925
3	39447504	rs7611864	0.003748	0.0344	0.09891	0.0252	0.2594	-0.0205	0.002654	0.1316			0.00027	-0.0167047
3	39447519	rs73060227	0.405	-0.0124	0.2131	-0.0245	0.8931	0.0033	0.1033	-0.0993			0.00039	0.020548
3	39447536	rs7625535	0.003528	0.0346	0.105	0.0248	0.2713	-0.02	0.002203	0.1316			0.00027	-0.0167047
3	39447592	3:39447592							0.00705	0.1614			0.00027	-0.0167047
3	39447594	rs11129828	0.003225	-0.0363	0.1538	-0.0228	0.2133	0.0237	0.005905	-0.1804			0.0029	-0.0142563
3	39447643	rs28469422	0.3867	-0.0129	0.2107	-0.0246	0.8868	0.0035	0.1012	-0.0999			0.00036	0.0206467
3	39447665	rs79550048	0.725	0.1802
3	39447674	rs7612064	0.003599	-0.0345	0.09996	-0.0251	0.266	0.0202	0.002178	-0.1318			0.00026	-0.0167755
3	39447701	rs7623381	0.003602	0.0345	0.1	0.0251	0.2704	-0.02	0.002178	0.1318			0.00027	-0.0166851
3	39447744	rs28422160	0.3889	-0.0128	0.2108	-0.0246	0.872	0.004	0.1046	-0.0989			0.00038	0.0205842
3	39447788	rs28576532	0.39	-0.0128	0.2109	-0.0246	0.879	0.0038	0.1072	-0.0995			0.00035	0.0206828
3	39447988	rs147395691					0.2416	-0.7661
3	39448048	rs11925942					0.6803	0.2631
3	39448051	rs11717439					0.8953	0.0033					0.00038	0.0205842
3	39448051	rs11717439					0.8953	0.0033					0.00038	0.0205842
3	39448051	rs11717439					0.8953	0.0033					0.00038	0.0205842
3	39448051	rs11717439					0.8953	0.0033					0.00038	0.0205842
3	39448051	rs11717439					0.8953	0.0033					0.00038	0.0205842
3	39448051	rs11717439					0.8953	0.0033					0.00038	0.0205842
3	39448051	rs11717439					0.8953	0.0033					0.00038	0.0205842
3	39448051	rs11717439					0.8953	0.0033					0.00038	0.0205842
3	39448061	rs11926001					0.6761	-0.2684
3	39448063	rs3772147	0.002771	-0.0369	0.1565	-0.0227	0.1884	0.0251	0.002003	-0.1373			0.0033	-0.0140664
3	39448065	rs28624718	0.3843	0.0129	0.2212	0.0239	0.8864	-0.0036	0.1039	0.0991			0.00035	0.0206828
3	39448204	rs3772146	0.002419	-0.0354	0.1275	-0.023	0.2948	0.0186	0.00307	-0.1313			0.00032	-0.0164994
3	39448419	rs3772145	0.05242	-0.0687	0.9475	0.003	0.765	0.0183	0.5556	0.125			0.0095	-0.0356765
3	39448424	rs3772144	0.003475	0.0346	0.1023	0.0249	0.2754	-0.0198	0.00262	0.1319			0.00027	-0.0166833
3	39448581	rs3772143	0.00858	0.0288	0.5154	0.0094	0.2567	-0.02	0.05821	0.0833			0.12	0.0066498
3	39448620	rs11706951	0.3648	-0.0135	0.231	-0.0235	0.8935	0.0033	0.1138	-0.0988			0.00029	0.0209952
3	39448757	rs547905008					0.4218	0.9322
3	39448804	rs1472508	0.008988	-0.0286	0.521	-0.0092	0.2533	0.0201	0.0601	-0.0838			0.12	0.00664981
3	39448838	rs188244755					0.2913	0.5905
3	39448972	rs116179019	0.02668	0.0958	0.5631	0.0558	0.7464	0.0246
3	39449137	rs1803893	0.00902	0.0286	0.5215	0.0092	0.2553	-0.02	0.05728	0.0847			0.12	0.00669076
3	39449342	rs150608952					0.9194	0.0852
3	39449441	rs3772141	0.004577	0.0336	0.1024	0.0249	0.2721	-0.0199	0.002348	0.1326			0.00034	-0.0164239
3	39449728	rs147205279					0.7505	0.4591
3	39449770	rs3772140	0.004297	0.0338	0.1025	0.0249	0.2725	-0.0199	0.002348	0.1326			0.00034	-0.0164239
3	39449810	rs3772139	0.2928	0.1009	0.334	0.1158	0.03085	0.3485
3	39450065	rs3772138	0.004586	-0.0336	0.1027	-0.0249	0.2723	0.0199	0.002348	-0.1326			0.00034	-0.0164239
3	39450276	3:39450276											0.00034	-0.0164239
3	39450316	rs181720616					0.9528	-0.0248
3	39450319	rs140509784					0.9683	0.0162
3	39450362	rs34211462	0.00458	-0.0336	0.08907	-0.026	0.3359	0.0182	0.002263	-0.1334			0.00034	-0.0164239
3	39450393	rs71325529	0.004581	-0.0336	0.08949	-0.026	0.272	0.0199	0.002263	-0.1334			0.00034	-0.0164427
3	39450470	rs71325530	0.004583	0.0336	0.1053	0.0247	0.273	-0.0199	0.002252	0.1359			0.00034	-0.0164239
3	39450480	rs7632488	0.3244	0.1092	0.2399	0.1576	0.08824	0.3198
3	39450581	3:39450581											0.048	-0.0230244
3	39450591	3:39450591											0.048	-0.0230244
3	39450592	3:39450592											0.048	-0.0230244
3	39450733	3:39450733											0.00031	-0.0165376
3	39450737	3:39450737											0.2	0.00550416
3	39450743	3:39450743											0.2	0.00550416
3	39450745	3:39450745											0.2	0.00550416
3	39450751	3:39450751											0.21	0.00532025
3	39451030	rs112105516	0.6848	-0.015	0.1877	-0.0671	0.3929	0.0514					0.84	-0.00327122
3	39451120	3:39451120											0.00034	-0.0164239
3	39451191	rs55919861	0.004515	-0.0336	0.1072	-0.0246	0.2733	0.0199	0.002272	-0.1334			0.00034	-0.0164239
3	39451271	rs140671333					0.8741	-0.0366
3	39451327	3:39451327											0.00044	-0.016165
3	39451332	rs11921564					0.5097	0.4345
3	39451434	rs55926249					0.8795	-0.1999
3	39451516	rs7619128	0.004527	0.0336	0.1075	0.0245	0.2731	-0.0199	0.002455	0.1347			0.00033	-0.0164851
3	39451524	rs7619131	0.004531	0.0336	0.1076	0.0245	0.2731	-0.0199	0.002455	0.1347			0.00033	-0.0164851
3	39451705	rs75586456	0.7306	0.1749
3	39451712	rs7621701	0.3748	0.0132	0.2161	0.0241	0.8853	-0.0036					0.00037	0.0205992
3	39451720	3:39451720											0.00034	-0.0164239
3	39451804	rs116377307					0.9896	0.0122
3	39451826	rs78123694	0.7003	-0.0921	0.9785	0.0117	0.1347	-0.7805
3	39451883	rs72867448	0.8921	-0.0521			0.1812	-0.8609
3	39451994	rs150448387					0.8841	0.0398
3	39452106	rs2077798	0.004481	0.0337	0.1081	0.0245	0.3364	-0.0182	0.00225	0.1336			0.00034	-0.0164239
3	39452123	rs2077797	0.0157	0.0265	0.6563	0.0064	0.1408	-0.026	0.08106	0.0778			0.21	0.00532025
3	39452129	rs2077799	0.07896	0.0193	0.6909	0.0057	0.1782	-0.0237	0.06927	0.0784			0.68	-0.00174236
3	39452209	rs114941012	0.7314	0.1742
3	39452214	rs138233961					0.8379	-0.1267
3	39452523	rs41285142	0.4056	-0.0626			0.5629	-0.0872
3	39452772	rs1392192	0.004518	0.0336	0.1087	0.0245	0.2736	-0.0199	0.00225	0.1336			0.00034	-0.0164239
3	39452944	3:39452944											0.00057	-0.0158516
3	39453050	rs148312315					0.9433	-0.0928
3	39453057	rs2269349	0.07803	0.0193	0.69	0.0057	0.1873	-0.0232	0.07094	0.0789			0.67	-0.00181115
3	39453160	rs2269350	0.00455	-0.0336	0.1089	-0.0244	0.2735	0.0199	0.00228	-0.1338			0.00034	-0.0164239
3	39453610	rs2723	0.01588	0.0264	0.6598	0.0063	0.1406	-0.026	0.08106	0.0778			0.21	0.00532025
3	39454112	rs35044619	0.004502	0.0337	0.1097	0.0244	0.2745	-0.0199	0.00246	0.1343			0.00034	-0.0164239
3	39454172	rs7638276	0.7338	-0.1724
3	39454283	rs35355040	0.004491	-0.0337	0.1099	-0.0244	0.273	0.0199					0.00034	-0.0164239
3	39454299	rs34621427	0.004476	0.0337	0.11	0.0244	0.274	-0.0199					0.00034	-0.0164239
3	39454390	rs113378761	0.1356	0.0997	0.1744	-0.1257	0.2666	-0.1725
3	39454393	rs34282766	0.004479	0.0337	0.1101	0.0244	0.2736	-0.0199	0.002379	0.1352			0.00033	-0.016465
3	39454509	rs530725486					0.8944	0.0716
3	39454724	rs565660915					0.3678	0.8231
3	39454858	rs13070037	0.004535	0.0336	0.1104	0.0243	0.2725	-0.02	0.002271	0.1338			0.00034	-0.0164239
3	39454948	rs551491736					0.783	-0.1351
3	39454961	rs72867452			0.9638	-0.0245	0.247	0.5974
3	39455221	rs7641291	0.2979	-0.1	0.3247	-0.1168	0.03133	-0.348
3	39455315	rs12638378	0.004425	-0.0337	0.1109	-0.0243	0.2741	0.0199	0.002282	-0.1357			0.00036	-0.0163839
3	39455354	rs12638341	0.00442	-0.0337	0.1119	-0.0242	0.2745	0.0199	0.002295	-0.1337			0.00034	-0.0164239
3	39455380	3:39455380											0.68	-0.00174236
3	39455419	rs7633878					0.3325	-1.4282
3	39455517	rs13095720	0.004495	-0.0337	0.1183	-0.0238	0.2742	0.0199	0.002342	-0.135			0.00019	-0.0171089
3	39455567	rs75847685					0.5144	0.4274
3	39455604	rs116034880			0.9781	-0.0118	0.2206	0.6456
3	39455612	rs7634078	0.378	-0.0131	0.1944	-0.0252	0.8964	0.0033	0.1043	-0.0966			4e-04	0.0205005
3	39455725	rs114770488	0.8017	-0.0136	0.564	-0.0417	0.6448	-0.0436
3	39455841	rs35536154	0.06743	0.0201	0.7261	0.005	0.1786	-0.0237	0.07541	0.0779			0.62	-0.00213543
3	39455851	rs13096175	0.2975	0.1002	0.2788	0.129	0.03161	0.3472
3	39455865	rs113711046	0.1736	-0.0569	0.3177	-0.0542	0.5417	-0.0439	0.9523	-0.0133			0.043	-0.0326508
3	39455885	.					0.737	-0.3508
3	39455930	rs116402127					0.6963	0.2499
3	39456211	rs565618292	0.2957	0.0835			0.5163	-0.1106
3	39456233	rs12491038	0.004361	0.0338	0.1265	0.0233	0.2889	-0.0193	0.002338	0.1352			0.00019	-0.0171196
3	39456267	rs11720637	0.07193	0.0198	0.7193	0.0051	0.167	-0.0243	0.07769	0.0774			0.63	-0.00208317
3	39456312	rs79559797	0.758	-0.156
3	39456385	rs12491062	0.004351	0.0338	0.1311	0.023	0.2904	-0.0193	0.00239	0.135			0.00023	-0.0169116
3	39456401	rs12497517	0.004341	0.0338	0.1312	0.023	0.2898	-0.0193	0.002342	0.1353			0.00023	-0.0169116
3	39456454	3:39456454											0.00023	-0.0169116
3	39456525	3:39456525											0.00023	-0.016928
3	39456586	3:39456586											0.00023	-0.0169116
3	39456647	rs73060270	0.004344	0.0338	0.1317	0.023	0.2903	-0.0193	0.002342	0.1353			0.00023	-0.0169116
3	39456695	rs186456029	0.2715	0.0605			0.8442	-0.0196
3	39456707	rs78983320					0.956	0.0131
3	39456753	rs191188885					0.1133	-1.4856
3	39456846	rs11129829	0.4047	-0.0123	0.1472	-0.0286	0.8513	0.0047	0.1071	-0.0967			3e-04	0.020922
3	39456857	rs13059668	0.004163	-0.034	0.1322	-0.023	0.2892	0.0193	0.00277	-0.1355			0.00022	-0.0169483
3	39456928	rs13082342	0.004265	0.0339	0.1407	0.0225	0.2903	-0.0193	0.002788	0.1354			0.00023	-0.0169116
3	39457044	rs13082529	0.004211	0.034	0.1326	0.0229	0.2908	-0.0193	0.002373	0.1373			0.00023	-0.0169116
3	39457138	rs13060252	0.004208	-0.034	0.1328	-0.0229	0.2903	0.0193	0.002367	-0.1353			0.00023	-0.0169116
3	39457159	rs113411871	0.339	0.0413	0.3377	0.0541	0.6227	0.0371					0.039	-0.0342261
3	39457335	3:39457335											0.00023	-0.0169116
3	39457481	rs183323645					0.7113	0.2366
3	39457589	rs10454237	0.06636	0.0202	0.762	0.0043	0.1795	-0.0237	0.07831	0.0771			0.64	-0.0019787
3	39457612	3:39457612											0.65	-0.0019622
3	39457861	rs4676495	0.06822	0.02	0.8021	0.0036	0.2061	-0.0223	0.07831	0.0771			0.67	-0.0018399
3	39457893	rs190539280					0.1085	2.1064
3	39457928	rs57510590	0.004288	-0.0339	0.1342	-0.0228	0.2902	0.0193	0.002329	-0.1355			0.00023	-0.0169257
3	39458131	3:39458131											0.65	-0.0019622
3	39458166	rs35692685	0.00423	0.0339	0.1336	0.0229	0.2912	-0.0192	0.002417	0.1373			0.00023	-0.0169116
3	39458195	rs77695273	0.7703	-0.1069			0.1739	0.8752
3	39458463	rs60134068	0.3844	-0.0129	0.1891	-0.0255	0.9069	0.0029	0.1103	-0.0948			0.00029	0.0210188
3	39458501	rs141712664	0.08504	-0.1476	0.8981	0.0176	0.3736	-0.2163
3	39458659	rs17737427	0.004339	0.0339	0.1328	0.0229	0.291	-0.0193	0.0022	0.1362			0.00023	-0.0169116
3	39458751	rs11129830	0.0675	-0.0201	0.7969	-0.0037	0.1948	0.0229	0.076	-0.0777			0.62	-0.0021171
3	39458769	rs59685908	0.004591	0.0337	0.1272	0.0236	0.2851	-0.0195					0.00024	-0.0168586
3	39458770	rs57787773	0.004504	-0.0337	0.1336	-0.0232	0.278	0.0198					0.00022	-0.0169797
3	39458906	rs111989187	0.1687	-0.0575	0.2896	-0.0573	0.5447	-0.0436	0.9433	-0.0158			0.031	-0.034877
3	39459071	rs71325531	0.004139	0.0341	0.1401	0.0225	0.3076	-0.0186	0.002376	0.1374			0.00025	-0.0167793
3	39459173	rs187940970					0.6973	0.248
3	39459282	rs35930765	0.004165	-0.034	0.1281	-0.0232	0.308	0.0186	0.002269	-0.1362			0.00025	-0.0167793
3	39459418	rs6787462	0.004146	-0.0341	0.1366	-0.0227	0.3088	0.0186	0.002269	-0.1362			0.00025	-0.0168018
3	39459591	rs11129831	0.3915	0.0127	0.1871	0.0256	0.9078	-0.0029	0.1105	0.0945			0.00029	0.0210188
3	39459650	3:39459650											0.00025	-0.0167793
3	39459671	rs6802847					0.331	-1.4325
3	39459912	rs76167735	0.3937	0.0127	0.1894	0.0254	0.9017	-0.0031	0.1105	0.0945			0.00029	0.0210188
3	39459939	rs564717449					0.08846	-1.3234
3	39460069	rs9863474	0.3923	-0.0127	0.1895	-0.0254	0.9042	0.003	0.1242	-0.0926			0.00029	0.0210188
3	39460227	rs189376778	0.4596	0.0745			0.7881	0.0685
3	39460355	rs71325532	0.002973	-0.0366	0.2537	-0.0189	0.2413	0.0224	0.001842	-0.1439			0.0022	-0.0147234
3	39460610	rs574947945					0.9864	-0.0089
3	39460662	.					0.8353	-0.2882
3	39460705	rs4574214	0.003436	-0.0348	0.1356	-0.0227	0.3232	0.018	0.002523	-0.1367			0.00023	-0.0168925
3	39460823	rs185434739	0.7565	-0.0193			0.5183	0.0883
3	39460837	rs4328747	0.003502	0.0347	0.1354	0.0228	0.3266	-0.0179	0.00257	0.1366			0.00023	-0.0168925
3	39460942	rs4635642	0.003481	0.0347	0.1352	0.0228	0.3262	-0.0179	0.002433	0.1369			0.00023	-0.0168925
3	39461037	rs4016652	0.003483	-0.0347	0.1351	-0.0228	0.3262	0.0179	0.002433	-0.1369	0.007454	-0.373530489577819	0.00023	-0.0168925
3	39461086	rs138068066	0.2087	-0.0788	0.4746	0.0588	0.9925	0.0013	0.6205	0.146
3	39461177	rs149515376					0.19	-0.3796
3	39461265	rs187492845					0.2013	1.5078
3	39461556	rs191853484					0.6802	-0.3099
3	39461716	rs567881908					0.3531	-0.452
3	39461827	rs2047552	0.003471	-0.0347	0.1328	-0.0229	0.3249	0.018	0.001923	-0.1409			0.00021	-0.0169886
3	39461832	rs78174086	0.8723	-0.0685			0.2755	-0.7438
3	39461844	rs564682488					0.1071	-1.8026
3	39461852	rs116541452	0.1915	0.2065			0.9882	-0.0041
3	39461900	rs538365606					0.5988	-0.7797
3	39461992	rs2047553	0.1824	0.1297	0.3156	0.1236	0.03865	0.3392
3	39462204	rs9856756	0.1829	0.1295	0.3043	0.1266	0.03864	0.3392
3	39462466	rs12497177	0.003407	0.0348	0.1359	0.0227	0.315	-0.0184	0.002433	0.1372			0.00023	-0.0168925
3	39462594	rs12490800	0.003534	-0.0347	0.136	-0.0227	0.3048	0.0187	0.002458	-0.1372			0.00029	-0.0166511
3	39462651	rs12490859	0.003436	-0.0348	0.1387	-0.0226	0.3184	0.0182	0.002458	-0.1372			0.00029	-0.0166511
3	39462687	3:39462687											0.00014	-0.0172622
3	39462997	rs138615567					0.5437	-0.3506
3	39463056	rs376984918					0.3503	0.6507
3	39463063	rs13075988	0.003709	0.0345	0.1366	0.0227	0.3041	-0.0188	0.002347	0.1378			0.00023	-0.0169049
3	39463072	rs13096569	0.003762	-0.0345	0.1366	-0.0227	0.3115	0.0185	0.002347	-0.1378			0.00023	-0.0169049
3	39463133	rs35019397	0.00349	0.0347	0.1366	0.0227	0.3102	-0.0186	0.002345	0.1403			0.00023	-0.0169049
3	39463154	rs12633636	0.003516	-0.0347	0.1366	-0.0227	0.3112	0.0185	0.002345	-0.1403			0.00023	-0.0169049
3	39463267	rs72867465	0.8519	0.0786			0.2171	0.8467
3	39463436	rs6781117	0.00355	0.0347	0.1368	0.0227	0.3201	-0.0182	0.002712	0.1379			0.00024	-0.0168695
3	39463443	rs539805067					0.5761	0.781
3	39463459	rs6766109	0.003576	0.0346	0.1368	0.0227	0.321	-0.0181	0.002552	0.1388			0.00024	-0.0168736
3	39463546	rs17038816	0.1827	0.0548	0.2688	0.0585	0.7777	0.0199	0.9421	0.0162			0.036	-0.033598
3	39463548	rs192723352	0.2445	-0.1093	0.9703	0.0059	0.276	0.2203
3	39463575	.					0.6471	0.6932
3	39463590	rs2039848	0.003332	-0.0349	0.1367	-0.0227	0.316	0.0183	0.002326	-0.1379			0.00023	-0.0168992
3	39463603	rs2039847	0.003321	0.0349	0.17	0.021	0.3172	-0.0183	0.002326	0.1379			0.00023	-0.0168992
3	39463776	3:39463776											0.00023	-0.0168992
3	39463780	3:39463780											0.00023	-0.0168992
3	39463847	rs7613744	0.002281	-0.0357	0.09953	-0.0248	0.1978	0.0234	0.002445	-0.1377			0.00011	-0.0175199
3	39463986	rs2039845	0.003352	0.0349	0.1411	0.0224	0.3175	-0.0183	0.002375	0.1381			0.00023	-0.0168992
3	39464007	rs191864739					0.4944	-0.4511
3	39464057	rs2039844	0.003334	0.0349	0.1367	0.0227	0.3185	-0.0182	0.002375	0.1381			0.00023	-0.0168992
3	39464066	rs4464381	0.003337	-0.0349	0.1367	-0.0227	0.3185	0.0182	0.002375	-0.1381			0.00023	-0.0168992
3	39464140	rs184468405	0.1482	0.1702	0.9028	0.0243	0.8257	-0.0819
3	39464175	rs58021575	0.003333	0.0349	0.1367	0.0227	0.3182	-0.0183	0.00245	0.1396			0.00023	-0.0168992
3	39464285	3:39464285											0.00024	-0.0168674
3	39464291	3:39464291											0.00024	-0.0168674
3	39464344	3:39464344											0.00023	-0.0168992
3	39464523	rs13075258	0.003327	-0.0349	0.149	-0.022	0.3188	0.0182	0.002428	-0.1397			0.00023	-0.0168992
3	39465128	rs79561734	0.003162	0.0351	0.1416	0.0224	0.318	-0.0183	0.002428	0.1397			0.00023	-0.0169049
3	39465312	rs73060300	0.00329	-0.035	0.1361	-0.0227	0.3221	0.0181	0.002428	-0.1397			0.00023	-0.0169049
3	39465452	rs1877555	0.003304	-0.035	0.1361	-0.0227	0.3945	0.0162	0.002428	-0.1397			0.00023	-0.0169049
3	39465695	rs574537089					0.06799	0.6477
3	39465777	rs953275	0.003221	0.0351	0.1358	0.0227	0.3196	-0.0182	0.002428	0.1397			0.00014	-0.017494
3	39466234	rs149141855					0.566	-0.2803
3	39466399	rs17737542	0.003307	0.035	0.1355	0.0227	0.335	-0.0177	0.002512	0.1396			0.00023	-0.0169049
3	39466445	rs10510701	0.003292	-0.035	0.1342	-0.0228	0.3358	0.0176	0.002447	-0.1398	0.007511	-0.373239960813428	0.00023	-0.0169049
3	39466531	rs12635432	0.003258	0.035	0.1355	0.0227	0.3309	-0.0178	0.002447	0.1398			0.00023	-0.0169049
3	39466564	.					0.7853	0.4166
3	39466609	rs12632510	0.003268	-0.035	0.1348	-0.0228	0.3236	0.0181	0.00223	-0.1482			0.00023	-0.0169049
3	39466626	rs12635452	0.00327	0.035	0.1347	0.0228	0.3362	-0.0176	0.002222	0.1491			0.00023	-0.0169049
3	39466752	3:39466752											0.6	-0.00228254
3	39466926	3:39466926											0.00023	-0.0169049
3	39467150	3:39467150											0.00023	-0.0170831
3	39467176	rs76158164	7.819e-05	0.0483			0.3636	-0.0171	0.003846	0.1566			0.00023	-0.0170831
3	39467194	rs816506	0.02345	-0.025	0.7403	-0.0048	0.3088	0.0189	0.1657	-0.0658			0.32	-0.00428796
3	39467216	3:39467216							0.002839	0.1645			0.00025	-0.0170869
3	39467219	3:39467219							0.002874	0.1645			0.00025	-0.0170869
3	39467224	3:39467224							0.004054	-0.1532			0.00025	-0.0171057
3	39467509	rs17737632	0.003169	-0.0351	0.1357	-0.0229	0.3233	0.0181	0.002361	-0.1429			0.00023	-0.0169049
3	39467594	rs17737655	0.003098	-0.0352	0.1459	-0.0223	0.3253	0.018	0.002524	-0.1415			0.00023	-0.0169049
3	39467868	rs516738	0.1828	0.1305	0.2985	0.1287	0.03673	0.344
3	39468036	rs77490382	0.3139	-0.0436	0.3572	-0.0498	0.6034	-0.0393	0.8659	-0.0404			0.039	-0.0342381
3	39468055	rs12633413	0.003186	-0.0351	0.1285	-0.0232	0.3256	0.018	0.002608	-0.1411			0.00023	-0.0169049
3	39468062	rs568284824					0.9262	-0.0499
3	39468251	rs9840893	0.2321	-0.6759			0.8753	-0.208
3	39468290	rs520460	0.3181	0.112	0.9348	0.0062	0.1065	0.3032
3	39468291	3:39468291											0.00023	-0.0169049
3	39468297	rs644300	0.1806	-0.131	0.298	-0.1286	0.03837	-0.341
3	39468418	rs521480	0.1515	0.1401	0.2999	0.1281	0.0376	0.3421
3	39468573	rs547520882					0.3183	-0.8056
3	39468925	rs113928770	0.0179	0.4324	0.8911	0.0429	0.9738	0.0091
3	39468965	rs72867471	0.1707	0.0564	0.264	0.0591	0.7876	0.019	0.8904	0.0309			0.036	-0.033598
3	39469387	rs816507	0.2595	0.1142	0.2852	0.1323	0.0253	0.3751
3	39469446	rs79529489					0.4156	-0.2879
3	39469546	rs816508	0.01088	0.0281	0.6773	0.006	0.2188	-0.0228	0.1231	0.0692			0.19	0.00562756
3	39469685	3:39469685											2.6e-05	-0.0190704
3	39469700	rs28588840	0.03001	-0.0243	0.5514	-0.0085	0.1406	0.031	0.1207	-0.0707			0.3	-0.00440339
3	39469902	rs145514157	0.3024	-0.1465			0.6669	0.084
3	39470221	rs79808844	0.03616	-0.0878	0.5308	0.0338	0.1823	-0.0953					0.072	-0.0283477
3	39470547	rs556658305					0.4347	-1.2659
3	39470640	rs4637230	0.003295	-0.035	0.09355	-0.0256	0.3202	0.0182	0.002595	-0.1442			0.00025	-0.0168901
3	39470657	rs4414779	0.003271	0.0351	0.09837	0.0253	0.3219	-0.0182	0.002552	0.1443			0.00025	-0.0168901
3	39470660	rs559459676					0.527	4.0278
3	39470821	rs79587900	0.1574	-0.059	0.325	-0.0529	0.5985	-0.0379	0.9134	-0.0241			0.023	-0.0366875
3	39470975	rs66979744	0.002167	0.0365	0.1033	0.0249	0.3237	-0.0181	0.002636	0.1411			0.00036	-0.0164416
3	39470979	rs74318729	0.5405	0.0276	0.71	-0.0218	0.6379	0.0348
3	39471194	rs12493418	0.003252	-0.0351	0.101	-0.0251	0.3109	0.0186	0.002636	-0.1411			0.00033	-0.0165498
3	39471254	rs145703641	0.6832	-0.0296	0.5592	-0.0472	0.2127	-0.1884
3	39471303	rs12493446	0.003552	-0.0348	0.1171	-0.0241	0.3049	0.0189	0.002694	-0.1431			0.00041	-0.0163958
3	39471398	rs547427176					0.9234	-0.0513
3	39471478	rs373197116					0.1663	-1.132
3	39471620	rs816509	0.0281	0.0246	0.425	0.0118	0.2964	-0.0189	0.1039	0.0739
3	39471699	rs72867474	0.1754	-0.0562	0.3836	-0.0465	0.6493	-0.0325	0.8683	-0.0369			0.02	-0.0377294
3	39471995	rs115029268					0.4247	0.583
3	39472295	rs816510	2.343e-07	0.06	0.6279	0.0073	0.6387	0.0086	0.07803	0.0794			5.7e-08	0.0242015
3	39472447	rs13081054	1.673e-07	-0.0587	0.3077	-0.0146	0.8319	-0.0038	0.003881	-0.1265			7.5e-13	-0.0307153
3	39472525	rs11129832	1.658e-07	-0.0587	0.3181	-0.0143	0.8301	-0.0038	0.003574	-0.1257			7.5e-13	-0.0307153
3	39472609	rs9866503	0.5537	0.0091	0.3423	0.0189	0.5355	-0.0161	0.1262	0.0819			0.0014	0.0190731
3	39472631	3:39472631											4.7e-13	-0.0309626
3	39472790	rs12495185	1.66e-07	-0.0587	0.3059	-0.0147	0.8329	-0.0037	0.003598	-0.1256			7.6e-13	-0.0307138
3	39472937	3:39472937											5.1e-12	-0.0296429
3	39473011	rs192390740					0.1837	0.2333
3	39473101	rs7638977	1.635e-07	0.0588	0.3128	0.0145	0.8286	0.0038	0.003563	0.1257			7.5e-13	-0.0307153
3	39473224	rs2018725	1.619e-07	-0.0588	0.3125	-0.0145	0.8298	-0.0038	0.003563	-0.1257			7.5e-13	-0.0307153
3	39473273	rs184730665					0.6818	-0.4547
3	39473591	rs1009966	1.612e-07	0.0588	0.3431	0.0136	0.8519	0.0033	0.003563	0.1257			5.5e-13	-0.0308483
3	39473712	rs565695720	0.08091	0.2339			0.5614	0.1959
3	39473758	rs116403227	0.1066	-0.0679	0.2854	-0.0577	0.5382	-0.0446	0.888	-0.0315			0.022	-0.037133
3	39474118	.					0.438	0.8107
3	39474221	rs60508778	0.7261	0.1308			0.1461	0.9458
3	39474236	rs567145640					0.1009	-2.4316
3	39474412	rs13073538	1.606e-07	0.0588	0.3167	0.0144	0.8646	0.003	0.003795	0.1253			5.1e-13	-0.0308941
3	39474425	rs13096483	1.657e-07	0.0587	0.3166	0.0144	0.8654	0.003	0.003829	0.1251			5.1e-13	-0.0308941
3	39474514	rs816512	0.1835	-0.1309	0.204	-0.1582	0.1197	-0.2545
3	39474958	rs35310432	1.582e-07	0.0588	0.3162	0.0144	0.851	0.0033	0.00377	0.1249			5.4e-13	-0.0308498
3	39475026	rs72867476	0.5106	-0.1993			0.1801	-0.7683
3	39475121	rs72867478	0.8512	0.0787			0.224	0.8403
3	39475342	rs17038828	0.1225	-0.0638	0.187	-0.0698	0.7689	-0.0209	0.8866	-0.0319			0.033	-0.0342058
3	39475433	rs6804150	0.5511	-0.0091	0.3512	-0.0186	0.5008	0.0175	0.1253	-0.0821	0.275	-0.187655758384657	0.0014	0.0190452
3	39475542	rs139526914					0.7591	0.0451
3	39475596	rs816513	0.1851	0.1305	0.203	0.1585	0.1265	0.2495
3	39475670	rs816514	0.368	0.1012	0.1629	0.1952	0.2314	0.2232
3	39475912	.					0.8308	0.3091
3	39476105	.					0.2751	1.0968
3	39476114	rs816515	0.1885	-0.1295	0.203	-0.1585	0.1265	-0.2492
3	39476187	rs6792411	0.08891	-0.0712	0.2891	-0.057	0.5548	-0.0428	0.8924	-0.0301			0.017	-0.0384528
3	39476354	rs112583418	0.1245	-0.102	0.1792	0.1235	0.09779	0.294
3	39476381	rs11129833	1.661e-07	-0.0587	0.3144	-0.0144	0.8376	-0.0036	0.004239	-0.1229			4.3e-13	-0.0310671
3	39476592	rs578344	0.1839	0.131	0.2032	0.1585	0.1255	0.2501
3	39476640	rs9870599	0.6456	-0.1384			0.1247	-0.8721
3	39476864	rs568356030					0.7513	-0.2584
3	39477686	rs112059749	0.1225	-0.1025	0.1789	0.1236	0.0935	0.298
3	39477763	rs547652127					0.03003	1.8314
3	39477766	rs534589670					0.7611	0.4764
3	39477854	rs533147082					0.5254	0.9939
3	39477856	rs28361925	0.164	-0.7267			0.8795	-0.1998
3	39478066	rs149072299					0.6771	-0.1751
3	39478141	rs661350	0.3277	0.1002	0.1984	0.1608	0.1071	0.2661
3	39478248	rs557550763					0.0978	-2.4256
3	39478249	rs183104506					0.0978	2.4256
3	39478388	rs538697029					0.721	-0.8992
3	39478660	rs112852151	0.1162	-0.066	0.2816	-0.0582	0.5647	-0.0419	0.8883	-0.0312			0.022	-0.037133
3	39478695	rs674243	3.081e-07	0.0573	0.3776	0.0127	0.9738	6e-04	0.005683	0.1171			2.4e-12	-0.0299872
3	39479080	rs115416148			0.7676	-0.1138	0.2324	0.6543
3	39479124	rs78956920	0.4254	0.0226	0.5403	0.0227	0.6053	0.0251					0.066	-0.0202128
3	39479232	rs563178454					0.819	-0.098
3	39479453	3:39479453											4.8e-13	-0.0309061
3	39479478	3:39479478							0.004753	-0.1192			4.8e-13	-0.0309061
3	39479601	rs115591809	0.9614	0.0019	0.3876	0.0483	0.3099	-0.0723
3	39479611	rs142003765	0.08085	-0.0786	0.6964	-0.0224	0.2922	-0.0783					0.072	0.031692
3	39479881	rs12495623	1.536e-07	0.0588	0.2942	0.0151	0.8313	0.0038	0.005529	0.1148			6.9e-13	-0.0307209
3	39479957	rs560728224					0.6731	0.2251
3	39479990	rs28615971	5.889e-08	0.0606	0.6904	0.0059	0.9749	6e-04	0.006501	0.1108			7.3e-14	-0.0319751
3	39480053	3:39480053							0.003953	0.1339
3	39480294	rs938183	1.64e-07	-0.0587	0.2989	-0.0149	0.8216	-0.004	0.004944	-0.1166			5e-13	-0.0308753
3	39480407	3:39480407											5e-13	-0.0308753
3	39480434	3:39480434											5e-13	-0.0308753
3	39480518	rs1317871	0.0008866	0.0448	0.3257	-0.0169	0.1711	0.0302	0.009425	0.1708
3	39480692	rs1708026	0.3365	0.0985	0.2209	0.1528	0.1078	0.2657
3	39480696	rs536642289					0.9718	-0.0242
3	39480960	rs76273135	0.09172	-0.0709	0.2785	-0.0585	0.5224	-0.0465	0.8916	-0.0301			0.022	-0.0369494
3	39480989	rs184645961					0.3584	-1.3775
3	39481137	rs694588					0.3319	1.4298
3	39481412	rs575222640					0.7731	-0.2877
3	39481675	rs528181592					0.3987	-0.1984
3	39481835	rs12494100	1.634e-07	-0.0587	0.3285	-0.014	0.8101	-0.0043	0.005132	-0.1165			5.6e-13	-0.0308271
3	39481872	rs113840251	0.003784	-0.0434	0.03605	-0.0403	0.1764	0.032	0.02836	-0.1798
3	39482053	rs550880749	0.2776	-0.124			0.9323	-0.0203
3	39482240	rs113397693					0.1896	-0.7535
3	39482258	rs147804681					0.2859	0.5475
3	39482460	rs6809933	0.1269	0.1481	0.1571	0.1073	0.1212	0.2494
3	39482462	rs6795205	0.5731	0.0086	0.3369	0.0191	0.5008	-0.0175	0.1086	0.0937			0.0015	0.0190989
3	39482509	rs541762287					0.649	-0.3075
3	39482661	rs13079576	1.511e-07	0.0588	0.3175	0.0144	0.8176	0.0041	0.006539	0.1127			4.7e-13	-0.0309123
3	39482942	rs74772200	0.09003	-0.071	0.2822	-0.0578	0.5594	-0.0424	0.8881	-0.031			0.027	-0.0357048
3	39482978	rs556862700					0.6704	0.5693
3	39483032	rs182798700			0.8971	0.0312	0.9116	0.1003
3	39483152	rs1278142	5.076e-08	-0.0608	0.2216	-0.0175	0.9799	-4e-04	0.006867	-0.1082			7e-14	-0.0319908
3	39483153	rs80250798	0.09483	0.0951	0.3411	0.0948	0.9753	0.002
3	39483584	rs112745427	0.1229	0.1024	0.1816	-0.1227	0.08561	-0.3064
3	39483640	rs115675271	0.891	-0.008			0.562	0.0534
3	39483803	rs9870800	0.569	0.0087	0.3358	0.0192	0.4929	-0.0178	0.1087	0.0923			0.0014	0.0191405
3	39484015	rs149020473	0.5981	0.0503			0.5688	0.1417
3	39484320	rs9871799	7.082e-08	-0.0623	0.4637	-0.0109	0.4423	-0.014	0.07193	-0.0783			1.9e-08	0.0250704
3	39484439	rs73062199			0.009239	0.2148	0.3943	0.1081
3	39484511	rs13059755	1.468e-07	-0.0589	0.2825	-0.0154	0.8084	-0.0043	0.005679	-0.1127			4.5e-13	-0.0309359
3	39484554	rs9847676					0.3661	0.4591
3	39484638	3:39484638							0.6272	-0.1374			0.022	-0.0369364
3	39484723	rs11705945	1.447e-07	0.0589	0.3203	0.0143	0.8082	0.0043	0.005731	0.1126			4.5e-13	-0.0309359
3	39484772	.					0.3541	-0.3953
3	39485162	rs1278141	0.378	0.0996	0.2557	0.1642	0.2766	0.2023
3	39485240	rs34029841	1.497e-07	-0.0588	0.2812	-0.0154	0.8	-0.0045					4.3e-13	-0.0309555
3	39485627	rs111528914					0.2085	0.1874
3	39485877	rs146076144					0.5581	0.1423
3	39485937	rs570124902					0.8309	0.055
3	39486127	rs552495817					0.6662	-0.5907
3	39486249	rs528364	3.342e-08	0.0643	0.6265	0.0074	0.7994	0.0046	0.1049	0.0742			1.2e-08	0.0255539
3	39486250	rs113468411					0.2186	0.6374
3	39486347	rs9853975	0.5704	0.0087	0.3029	0.0208	0.5014	-0.0175	0.1015	0.0956			0.0015	0.0190828
3	39486521	rs181242814					0.9369	0.0199
3	39486600	rs615479	4.88e-08	-0.0609	0.2107	-0.0179	0.9662	-8e-04	0.008571	-0.1049			5.8e-14	-0.0320595
3	39486618	rs562696035					0.9234	0.3006
3	39486706	rs76789291					0.219	-0.6271
3	39486788	.					0.9559	-0.0775
3	39486802	rs183893046					0.6235	-0.2588
3	39486873	rs112979678	0.8039	0.0144	0.6689	0.0324	0.2081	-0.117
3	39486923	rs2088667	5.944e-07	-0.0565	0.3959	-0.0124	0.934	-0.0015	0.00498	-0.1189			8.5e-11	-0.0280381
3	39487037	rs77874933					0.22	-0.6339
3	39487084	rs112485135	0.08162	-0.0733	0.2751	-0.0589	0.5264	-0.0461	0.8935	-0.0293			0.022	-0.0370424
3	39487188	rs139605964					0.4968	-0.5055
3	39487340	rs182515034	0.8145	0.0282	0.4465	0.0862	0.2734	-0.2681
3	39487490	rs816487	2.861e-08	-0.0646	0.6776	-0.0063	0.812	-0.0043	0.08386	-0.0753			1.1e-08	0.0256343
3	39487644	rs147577885					0.6675	0.588
3	39487866	rs140723894	0.1209	0.0773			0.09524	0.143					0.087	-0.0311926
3	39488221	rs17799944	0.003379	0.0457	0.04606	0.0411	0.3105	-0.0252	0.03545	0.1812
3	39488346	rs11129834	1.458e-07	0.0588	0.2676	0.0159	0.8145	0.0042	0.007424	0.107			5.4e-13	-0.0307504
3	39488452	rs11129835	1.422e-08	0.0633	0.1491	0.0206	0.7505	0.0056	0.007149	0.1052			6.4e-15	-0.0331824
3	39488736	rs7625670	0.8157	0.116
3	39488938	3:39488938											0.0013	0.0192579
3	39489012	3:39489012											7e-11	-0.02813
3	39489468	rs73064217	0.5565	0.0185	0.1208	0.0737	0.9438	-0.0038					0.23	-0.0166151
3	39489619	rs630934	5.061e-08	0.0608	0.1949	0.0185	0.9453	0.0012	0.009193	0.1016			6.9e-14	-0.031889
3	39489642	rs532413948					0.8734	0.2069
3	39489651	rs533577	5.015e-08	0.0608	0.2006	0.0183	0.9494	0.0011	0.009092	0.102			5.8e-14	-0.0320019
3	39489877	rs6770797	1.521e-07	-0.0588	0.2654	-0.0159	0.771	-0.0052	0.009359	-0.1078			5.6e-13	-0.0307327
3	39489879	rs6770798	1.621e-07	-0.0587	0.2621	-0.0161	0.7644	-0.0053	0.01001	-0.1068			6e-13	-0.0306892
3	39490061	rs2370964	1.405e-08	-0.0633	0.1479	-0.0207	0.7179	-0.0064	0.009082	-0.102			2.2e-15	-0.0338368
3	39490096	rs2887901	1.402e-08	-0.0633	0.1477	-0.0207	0.7196	-0.0064	0.00994	-0.1008			2.8e-15	-0.0336825
3	39490374	rs12108020	0.7591	0.1354			0.2415	0.8291
3	39490487	rs2370965	1.404e-07	0.061	0.5417	0.0091	0.5585	0.0107	0.1067	0.0703			2.9e-08	0.0247947
3	39490622	rs4525803	1.401e-07	-0.0589	0.2666	-0.0159	0.7934	-0.0046	0.009882	-0.103			1.3e-13	-0.0316767
3	39490740	rs6774051	0.116	0.065	0.1741	0.0719	0.7446	0.0234	0.7857	0.0642			0.034	-0.0340794
3	39490769	rs193284835					0.6117	-0.778
3	39490873	rs6774232	1.392e-08	0.0633	0.1726	0.0195	0.7423	0.0058	0.01117	0.0992			1.7e-15	-0.034
3	39491284	rs3914283	9.217e-08	0.0597	0.2776	0.0155	0.8129	0.0042	0.0104	0.1021			1.1e-13	-0.0317557
3	39491480	rs36020975	9.673e-08	-0.0596	0.2827	-0.0154	0.8117	-0.0042	0.0104	-0.1021			1.8e-13	-0.0315035
3	39491567	rs34629457	9.47e-08	-0.0597	0.2831	-0.0154	0.8132	-0.0042	0.009992	-0.1026			1.8e-13	-0.0315013
3	39491627	rs9809825	0.1232	-0.0637	0.1719	-0.0722	0.7511	-0.0227	0.8482	-0.0419			0.037	-0.0335804
3	39491766	rs114089547					0.4326	0.4098
3	39491929	rs6772037	9.72e-09	0.064	0.1586	0.0201	0.7504	0.0057	0.01014	0.1004			2.2e-15	-0.0338744
3	39492246	rs11706071	8.392e-08	-0.06	0.1855	-0.0191	0.7127	-0.0066	0.012	-0.1041			3.7e-15	-0.0338581
3	39492424	rs77888550	0.541	0.0093	0.3328	0.0193	0.4363	-0.0202	0.08821	0.1038			0.001	0.0197315
3	39492442	rs151140984					0.6717	-0.1445
3	39492549	.					0.6358	0.362
3	39492594	rs9852186	5.977e-09	0.0649	0.183	0.019	0.8184	0.0041	0.01232	0.0977			1.4e-15	-0.0340942
3	39492803	rs9834903	0.1189	0.0644	0.1782	0.0711	0.7142	0.0261	0.7881	0.0697			0.045	-0.0321681
3	39492977	rs140651525	0.9715	-0.0185	0.4808	-0.1407
3	39493060	rs34403692	4.886e-09	-0.0653	0.2106	-0.0179	0.8211	-0.004	0.01166	-0.0985			6.8e-16	-0.0344291
3	39493239	rs6765697	5.108e-09	-0.0652	0.2109	-0.0179	0.7979	-0.0048	0.01257	-0.0975			5.6e-16	-0.0345212
3	39493351	rs551813895					0.4812	1.0196
3	39493720	3:39493720											1.7e-15	-0.0339265
3	39493822	rs9840299	0.4932	-0.2117			0.1817	-0.7708
3	39493858	rs9820623	4.784e-09	-0.0652	0.2122	-0.0178	0.8271	-0.0039	0.0132	-0.0966			2.9e-16	-0.0347959
3	39494007	3:39494007											0.035	-0.0338826
3	39494166	rs116559528	0.122	0.0346	0.2591	0.0355	0.1395	-0.0533
3	39494504	rs6599027	0.1023	-0.0676	0.1853	-0.07	0.7897	-0.0192	0.832	-0.0465			0.035	-0.0338826
3	39494925	rs183351169					0.7405	0.1537
3	39495046	rs75856929	0.08413	-0.0726	0.2674	-0.0599	0.5671	-0.0418	0.831	-0.0468			0.021	-0.0373299
3	39495239	3:39495239											0.031	-0.0345903
3	39495239	3:39495239											0.035	-0.0338826
3	39495373	rs4676642	0.0865	-0.0718	0.2761	-0.0585	0.6032	-0.0379	0.838	-0.045			0.027	-0.0355885
3	39495391	rs193041629					0.7846	0.3331
3	39495490	rs1768151	0.1942	-0.1313	0.26	-0.1465	0.3478	-0.155
3	39495694	rs138838606					0.5426	-0.9629
3	39495734	rs184714843	0.4356	0.0649	0.8786	-0.0244	0.1968	-0.2514
3	39495765	rs111748824	0.08469	-0.0725	0.2678	-0.0598	0.5685	-0.0416	0.8392	-0.0447			0.021	-0.0373299
3	39495793	rs1768147					0.7243	0.1
3	39495901	rs73064237	0.6209	-0.0151	0.5587	-0.0226	0.8603	-0.0092					0.045	-0.0231397
3	39496144	rs9878986	0.5593	0.0088	0.3033	0.0204	0.4614	-0.0189					0.00049	0.0206968
3	39496607	rs1768139	0.3951	-0.0984	0.2531	-0.1657	0.5777	-0.1036
3	39496642	rs75065638	0.08448	-0.0726	0.2683	-0.0598	0.5759	-0.0408	0.8425	-0.0439			0.021	-0.0373299
3	39496682	rs9883525	0.09957	-0.0684	0.1787	-0.0714	0.7489	-0.023	0.7395	-0.0787			0.027	-0.0356053
3	39496899	rs375060859					0.4736	-0.3291
3	39498005	rs4676496	4.375e-09	0.0655	0.1929	0.0186	0.8004	0.0045	0.01082	0.1013			2.7e-16	-0.0348694
3	39498009	rs578055186	0.8002	0.0473			0.1579	1.6889
3	39498072	rs545223041					0.6252	-0.6227
3	39498147	rs694611	3.236e-08	-0.0616	0.247	-0.0166	0.9927	2e-04	0.014	-0.098			2e-15	-0.0338461
3	39498180	rs144471512					0.2208	0.7784
3	39498309	rs34897882	1.061e-07	-0.0595	0.3371	-0.0138	0.8781	-0.0027	0.01133	-0.1027			2.8e-14	-0.0324371
3	39498395	rs112655685	0.1015	0.1086	0.151	-0.131	0.1054	-0.2864
3	39498407	rs9814417	0.6637	0.0066	0.2994	0.0205	0.4348	-0.02	0.05414	0.1204			0.00055	0.0205247
3	39498511	rs645567	3.121e-08	-0.0617	0.2565	-0.0162	0.9933	2e-04	0.01302	-0.0991			2.1e-15	-0.0338283
3	39498553	rs80271905	0.2239	0.0539	0.4424	0.0443	0.6353	0.0372	0.6609	0.1179			0.047	-0.0343644
3	39498854	rs9819088	0.6664	0.0065	0.3111	0.02	0.4321	-0.0201	0.055	0.12			0.00037	0.0210532
3	39499008	rs143971842	0.06599	-0.1544	0.9502	-0.0085	0.1883	-0.3091
3	39499381	rs75896117	0.08298	-0.0729	0.2857	-0.0576	0.5655	-0.042	0.845	-0.0432			0.021	-0.0373233
3	39499475	rs113367509	0.08286	-0.073	0.2857	-0.0576	0.5665	-0.0419	0.809	-0.0559			0.021	-0.0373233
3	39499608	rs111923507	0.1235	0.1022	0.1471	-0.1318	0.1036	-0.2879
3	39499649	rs11708828	9.558e-09	-0.064	0.2089	-0.0179	0.8266	-0.0039	0.009778	-0.1047			2.4e-16	-0.0349446
3	39500076	rs77592033	0.08283	0.0729	0.2872	0.0574	0.5444	0.0443	0.8509	0.0417			0.021	-0.0373233
3	39500142	.					0.906	-0.0586
3	39500144	rs674192	5.487e-08	0.0632	0.6918	0.0059	0.5416	0.0111	0.1254	0.0727	0.001075	0.39068982252601	1.4e-08	0.025232
3	39500160	rs11713114	9.625e-08	0.0597	0.3681	0.0129	0.834	0.0037	0.01018	0.105			2.7e-14	-0.0324414
3	39500164	rs79319243					0.7846	0.3537
3	39500164	rs79319243					0.7846	0.3537
3	39500164	rs79319243					0.7846	0.3537
3	39500164	rs79319243					0.7846	0.3537
3	39500200	rs11709044	9.502e-08	-0.0597	0.3476	-0.0134	0.843	-0.0035	0.01044	-0.1043			3.2e-14	-0.0323655
3	39500202	rs138225847	0.8422	-0.0164			0.7131	-0.0679
3	39500245	rs11709075	9.683e-08	-0.0597	0.3472	-0.0135	0.8523	-0.0033	0.01053	-0.104			2.5e-14	-0.0324877
3	39500373	rs478514	2.96e-08	0.0618	0.2617	0.016	0.995	-1e-04	0.0121	0.1003			1.6e-15	-0.0339622
3	39500379	rs28379944	0.09574	0.0692	0.1997	0.0681	0.9968	-3e-04	0.8464	0.043			0.029	-0.0352104
3	39500478	rs675595	5.49e-08	-0.0631	0.6855	-0.0061	0.5574	-0.0107	0.1195	-0.0739			1.3e-08	0.0253119
3	39500727	rs141489235					0.1625	-0.6936
3	39501127	rs113001631	0.009239	-0.4373	0.8558	-0.0561	0.6951	-0.1101
3	39501274	rs9830167	0.02379	-0.3458	0.8451	-0.0469	0.8213	0.0671
3	39501304	rs181977784					0.7984	-0.0721
3	39501312	rs1768234	1.584e-08	-0.066	0.8104	-0.0037	0.7128	-0.0067	0.1459	-0.0725			1e-10	0.0291637
3	39501449	rs143029433					0.1265	-0.5896
3	39501527	rs1513212	0.1258	0.1542	0.7439	0.039	0.3265	0.1633
3	39501764	rs9872235	0.03388	0.3211	0.9814	-0.0056	0.6145	-0.1478
3	39501775	3:39501775											1.6e-10	0.0288648
3	39501784	3:39501784											0.0061	0.0153309
3	39502039	rs114284108	0.2959	0.0447	0.3609	0.051	0.5136	0.0524	0.8267	0.0495			0.025	-0.0367422
3	39502043	rs9835400	0.9509	9e-04	0.6869	0.0076	0.4743	-0.0193	0.07092	0.1155			0.0076	0.0153722
3	39502081	rs9835143	0.9541	8e-04	0.5645	0.0109	0.4746	-0.0193	0.07092	0.1155			0.012	0.0142658
3	39502083	rs149666321					0.156	-0.9188
3	39502506	rs1707981	7.78e-09	0.0674	0.8296	0.0033	0.6944	0.0072					1.9e-10	0.0287525
3	39502513	rs1768210	0.9336	-0.0012	0.4638	-0.0137	0.6877	0.0106					0.0064	0.0152613
3	39502675	rs1768209	7.878e-09	0.0674	0.8207	0.0035	0.692	0.0072	0.1225	0.0774			1.8e-10	0.0287932
3	39502725	rs12638676	1.005e-07	0.0596	0.3415	0.0137	0.7627	0.0054	0.007991	0.1121			6.9e-15	-0.0333837
3	39502972	rs186502352	0.8475	0.0263	0.4939	-0.1253	0.9855	-0.0052
3	39503037	rs2965067	7.911e-09	0.0674	0.8215	0.0034	0.681	0.0075	0.0996	0.0835			2.2e-10	0.0286698
3	39503082	rs76570273	0.2995	-0.0443	0.37	-0.05	0.5089	-0.0529	0.8388	-0.0463			0.025	-0.0367422
3	39503120	rs112743216	0.009769	-0.4276			0.9295	-0.0242
3	39503214	rs190294137					0.7389	0.5053
3	39503281	rs9841096	0.1269	-0.1538	0.3667	-0.1156	0.3178	-0.1668
3	39503327	rs9840965	0.9881	2e-04	0.563	0.0109	0.471	-0.0194	0.0642	0.1202			0.012	0.0142539
3	39503397	rs142184383	0.2831	-0.0458	0.3712	-0.0499	0.4827	-0.0563	0.8437	-0.0449			0.025	-0.0367419
3	39503412	rs555187797					0.3775	-2.7949
3	39503719	rs182811835	0.6908	0.0355	0.03358	-0.3083	0.5787	-0.1158
3	39503721	rs186001205					0.5205	0.4135
3	39503776	rs9882882	0.04613	0.9524			0.4812	1.0812
3	39504166	rs116821372	0.8898	-0.0085	0.647	0.0382	0.09992	-0.1771
3	39504489	rs1708081	0.1388	0.1502			0.4154	0.1379
3	39504802	rs9822783	0.7789	0.0042	0.4594	0.0149	0.4486	-0.0194	0.04427	0.1474			0.00065	0.0200982
3	39504819	rs1708082	0.9794	4e-04	0.554	-0.0112	0.6797	0.0109	0.04933	-0.138			0.0062	0.0153213
3	39505173	rs79489889	0.128	0.1537			0.5828	-0.0981
3	39505243	rs79427636	0.05492	0.2723			0.7372	0.0771
3	39505262	rs77443191	0.08952	0.2293			0.884	0.0331
3	39505298	.					0.7012	-0.5696
3	39505374	rs78956370	0.6486	-0.0068	0.3589	-0.0181	0.425	0.0204	0.0464	-0.1359			0.00094	0.0195876
3	39505633	.					0.4127	1.4674
3	39505786	rs1708083	0.6174	0.0068	0.4714	0.013	0.6216	-0.0115	0.03202	0.1467			0.01	0.0137556
3	39505992	rs12330331					0.8887	-0.1095
3	39506022	rs1768182	0.6304	0.0066	0.4736	0.013	0.6247	-0.0114	0.03631	0.1397			0.01	0.0137481
3	39506480	rs569310995					0.2392	-1.3542
3	39506507	rs73066219	0.8035	0.0074	0.6919	0.0153	0.7782	0.0146					0.06	-0.0212689
3	39506548	rs113754280	0.1302	0.0999	0.1737	-0.1233	0.09308	-0.2975
3	39507207	rs73826430					0.8935	-0.1049
3	39507326	rs571377342					0.4899	-0.77
3	39507361	rs1768158	0.6263	-0.0067	0.4577	-0.0134	0.6171	0.0117	0.03552	-0.1422			0.011	0.0135735
3	39507490	.					0.6178	0.3741
3	39507580	rs1768149	0.9635	6e-04	0.6675	-0.0075	0.7998	0.0063	0.05306	-0.1276			0.091	0.00880007
3	39507876	rs111825199	0.1018	-0.1082	0.1739	0.1233	0.09489	0.2959
3	39507882	rs1768126	0.9454	0.002	0.9041	-0.0045	0.8803	0.0075					0.087	-0.0190012
3	39507945	rs13092508	0.0002378	0.0464	0.94	0.0012	0.007251	0.056	0.001903	0.2028
3	39508001	rs79353653	0.9113	-0.0555
3	39508021	rs9311213	0.3159	-0.0425	0.3306	-0.0537	0.5473	-0.0479	0.8673	-0.0384			0.025	-0.036759
3	39508233	3:39508233											0.011	0.0135735
3	39508274	rs79327457	0.9882	0.007
3	39508419	rs75574059	0.9141	0.0537
3	39508615	rs201605701					0.6216	0.2474
3	39508841	rs113452245	0.00416	-0.4734	0.8458	-0.0512	0.8973	-0.036
3	39508968	rs631312	5.242e-11	-0.0791	0.2395	-0.0188	0.08998	-0.0318	0.02131	-0.1287			3e-16	0.0386832
3	39509211	rs57619426	0.3248	0.4072			0.1096	1.2816
3	39509440	rs1768190	5.029e-10	0.0744	0.1686	0.0219	0.04362	0.0377	0.01704	0.1314			4.4e-15	0.036841
3	39509583	3:39509583											0.011	0.0135741
3	39509650	rs1708085	0.9421	-0.0021	0.9896	5e-04	0.886	-0.0071					0.1	-0.0180756
3	39509681	rs59636868	0.4595	0.1729	0.3041	0.4319	0.8794	-0.0669
3	39509688	rs1708087	0.6348	-0.0065	0.4755	-0.0129	0.6294	0.0113	0.03524	-0.1425			0.011	0.0135741
3	39509692	rs140457063			0.7984	0.026	0.5437	-0.2045
3	39509710	.					0.9027	-0.21
3	39510197	rs181267951	0.7758	0.0556			0.4294	0.2122
3	39510285	3:39510285							0.001243	-0.1584
3	39510286	3:39510286											7.2e-19	-0.0382287
3	39510303	rs185679817	0.9342	0.0398
3	39510305	3:39510305							0.0008644	-0.1581
3	39510343	3:39510343											0.018	-0.037636
3	39510537	3:39510537											0.032	-0.0339451
3	39510645	3:39510645											0.13	-0.0219016
3	39510655	3:39510655							0.01104	-0.1501
3	39510657	rs147970271					0.3907	-0.3986
3	39510669	rs558411995					0.7281	0.9215
3	39510714	rs548606084	0.4962	-0.0799			0.216	-0.3262
3	39510723	3:39510723							0.8912	0.0316			5.1e-17	-0.0361895
3	39510723	3:39510723							0.8912	0.0316			0.05	-0.0305736
3	39510777	rs201938375											1.2e-17	-0.0368133
3	39510812	rs114522089			0.5544	-0.1826	0.9148	0.0844
3	39511084	.					0.314	-2.0055
3	39511115	rs58024034	0.3171	-0.0423	0.375	-0.0496	0.5482	-0.0478	0.9832	-0.005			0.033	-0.0349323
3	39511263	rs1768191	0.6591	-0.0061	0.5179	-0.0116	0.6662	0.0101	0.02784	-0.1557			0.016	0.0128572
3	39511279	rs72869124	0.6767	-0.0063	0.3791	-0.0173	0.4022	0.0225	0.03345	-0.1622			0.00096	0.0194328
3	39511358	rs77099277	0.9271	0.0455
3	39511375	rs946410	0.9913	-3e-04	0.7184	0.0132	0.8561	-0.009					0.082	-0.0192314
3	39511633	3:39511633											0.024	-0.0368375
3	39511698	rs9821753					0.8881	-0.1026
3	39511720	rs149124999	0.7773	0.0582			0.1985	0.3546
3	39511802	rs181715464					0.6694	-0.1268
3	39511862	rs1708089	0.6184	0.0069	0.4639	0.0131	0.6995	-0.0091	0.02414	0.1598			0.0098	0.0140611
3	39512144	rs58643163	0.3146	-0.0428	0.3826	-0.0488	0.5988	-0.0423	0.9918	0.0024			0.021	-0.0378638
3	39512160	rs1768192	0.7072	-0.0052	0.5022	-0.012	0.6535	0.0105	0.02619	-0.1572			0.021	0.0123059
3	39512551	rs13079368	5.801e-08	-0.06	0.224	-0.0175	0.2054	-0.0228	0.001102	-0.136			1e-16	-0.0355067
3	39512711	rs572314203					0.4129	-0.412
3	39512818	rs1708091	0.7114	0.0051	0.503	0.012	0.6654	-0.0101	0.02352	0.1603			0.026	0.0118585
3	39513096	rs6810264	0.7102	-0.0056	0.3339	-0.019	0.5651	0.0147	0.03079	-0.1631			0.0015	0.0187147
3	39513115	rs625898	0.7115	0.0051	0.5083	0.0118	0.6656	-0.0101	0.02456	0.1574			0.026	0.0118513
3	39513137	rs555981309					0.5011	-0.8904
3	39513278	rs538867	0.9895	-4e-04	0.6839	-0.0149	0.9203	0.005					0.052	-0.0215083
3	39513444	rs9869819	0.134	0.6179			0.8925	0.1753
3	39513610	rs11706953	0.7112	-0.0056	0.3299	-0.0191	0.5708	0.0145	0.03011	-0.164	0.2032	-0.215051381416873	0.0015	0.0187147
3	39513893	rs531410857					0.7339	-0.2784
3	39514052	rs76387050	0.9396	-0.0377
3	39514152	rs568085	0.7115	0.0051	0.5439	0.0109	0.6759	-0.0098	0.02776	0.1556			0.026	0.0118497
3	39514266	rs629170	0.9752	-9e-04	0.6428	0.017	0.9158	-0.0053					0.058	-0.020914
3	39514364	rs77679348					0.3328	-0.6816
3	39514378	rs628725	0.7114	-0.0051	0.4991	-0.0121	0.6804	0.0097	0.02387	-0.1583			0.026	0.0118497
3	39514400	rs72869129	0.3023	0.4127			0.1094	1.2839
3	39514413	rs570136	0.7112	0.0051	0.4983	0.0121	0.6813	-0.0096	0.02387	0.1583			0.026	0.0118497
3	39514423	3:39514423											0.026	0.0118497
3	39514450	rs72869131	0.7009	-0.0058	0.3364	-0.0189	0.5646	0.0147	0.02985	-0.1655			0.0013	0.0189057
3	39514535	rs551911335					0.7691	-0.2852
3	39514738	rs115405425	0.4224	0.0655			0.2428	0.2068
3	39514812	rs72869132	0.3299	0.3858			0.1095	1.2836
3	39514830	rs138683193					0.172	1.3432
3	39515010	rs78678992					0.3071	-0.686
3	39515196	rs73826436	0.1384	-0.6106			0.8925	-0.1753
3	39515223	rs7615732	0.7182	-0.0049	0.4959	-0.0122	0.4249	0.0196	0.02508	-0.1583			0.026	0.0118497
3	39515452	rs541240550					0.7353	0.2361
3	39515470	rs11714717	0.7239	0.0053	0.3252	0.0193	0.5098	-0.0169	0.02839	0.1689			0.0014	0.0188586
3	39515641	rs578174140					0.3993	-0.7611
3	39515802	rs60158273					0.9946	0.0053
3	39515866	rs9853313	0.1396	-0.6056	0.9525	-0.0399	0.8925	-0.1753
3	39516005	rs75069977					0.7924	0.1832
3	39516191	rs150573941	0.09033	0.1427			0.1394	0.3513
3	39516287	rs6783436	0.1102	-0.2168	0.4391	0.1509	0.7255	-0.079
3	39516464	rs539347858					0.966	-0.0941
3	39516485	rs1768198	0.7111	-0.0051	0.5097	-0.0118	0.689	0.0094	0.02395	-0.1619	0.1389	-0.226398844034882	0.027	0.0117896
3	39516597	rs73066230	0.1408	-0.0594	0.509	-0.0347	0.05749	0.1177					0.79	-0.00402304
3	39516598	rs11715885	0.7237	0.0053	0.3253	0.0193	0.5229	-0.0164	0.02839	0.1689			0.0014	0.0188545
3	39516762	rs6783967	0.1415	-0.201	0.4392	0.1509	0.7492	-0.0722
3	39516793	rs146539248					0.7273	-0.3582
3	39517011	rs1398665	0.9758	-9e-04	0.6487	0.0167	0.9294	-0.0044					0.058	-0.020914
3	39517031	rs1398666	0.8999	-0.0017	0.6074	0.0089	0.9098	-0.0028	0.02593	0.1524			0.14	0.00765061
3	39517243	rs1398667	0.7134	0.005	0.4833	0.0126	0.4321	-0.0193					0.019	0.0125208
3	39517244	rs1398668	0.7132	0.005	0.4947	0.0123	0.6878	-0.0094					0.019	0.0125208
3	39517252	rs113869087	0.1098	-0.2181	0.4387	0.151	0.797	-0.0572
3	39517331	rs140033360	0.9502	0.0056	0.778	-0.0236	0.3019	0.1807
3	39517425	rs9863316					0.8414	0.1464
3	39517437	rs6786983	0.7082	0.0051	0.483	0.0125	0.6946	-0.0092	0.02346	0.1603			0.027	0.011798
3	39517443	rs73066233	0.9734	-0.001	0.6482	0.0167	0.931	-0.0043					0.058	-0.020914
3	39517465	rs532919489					0.7647	-0.0766
3	39517524	.					0.8184	-0.2271
3	39517526	rs9825459	0.139	0.6077			0.8925	0.1753
3	39517541	rs1768201	0.7357	-0.0046	0.4993	-0.0121	0.6738	0.0099	0.02599	-0.1722			0.026	0.0119217
3	39517544	rs1768202	0.9426	0.001	0.6064	-0.0089	0.9178	0.0026	0.03421	-0.1534			0.14	0.00765061
3	39517628	rs75895364					0.1427	-0.6617
3	39517660	3:39517660											0.027	0.0118323
3	39517769	rs1708099	0.9003	-0.0037	0.6345	-0.0176	0.9413	-0.0037					0.087	-0.019046
3	39517868	rs1768203	0.7184	-0.0049	0.4949	-0.0122	0.6862	0.0095	0.02283	-0.161			0.027	0.0118323
3	39517874	rs9825967	0.1361	0.6123			0.8925	0.1753
3	39517891	rs1708100	0.7181	0.0049	0.495	0.0122	0.6882	-0.0094	0.02113	0.1634			0.027	0.0118323
3	39518096	rs71329575					0.7231	0.0604
3	39518127	.					0.8809	-0.075
3	39518155	rs73066237	0.147	-0.2378			0.00117	0.9581
3	39518214	rs72869136	0.3249	0.3893			0.1094	1.2844
3	39518307	rs79077098	0.8762	0.0046	0.6183	0.0185	0.9346	0.0042					0.071	-0.0201328
3	39518316	rs7613883	0.7144	0.005	0.5019	0.012	0.6883	-0.0094	0.02758	0.1558			0.027	0.0118323
3	39518682	rs6779639	0.7142	-0.005	0.5022	-0.012	0.6885	0.0094	0.02183	-0.1625			0.027	0.0118323
3	39518696	rs9868580	0.3018	0.044	0.4382	0.0436	0.6411	0.0375	0.9442	-0.0161			0.021	-0.0378638
3	39518727	rs6782255	0.7167	-0.005	0.5023	-0.012	0.6876	0.0094	0.01878	-0.1685			0.027	0.0118323
3	39518959	.					0.06101	2.7127
3	39519078	rs72869141	0.3247	-0.3893			0.1094	-1.2846
3	39519340	rs481523	0.9065	-0.0016	0.5183	0.0113	0.8897	-0.0035	0.027	0.1531			0.14	0.00765389
3	39519566	rs1768204	0.9022	-0.0036	0.6077	-0.0191	0.9281	-0.0046					0.071	-0.0201328
3	39519581	rs6782984	0.585	-0.1266			0.9812	-0.0101
3	39519769	rs6785843	0.07769	0.2613	0.2812	-0.213	0.6075	0.1228
3	39519924	rs137979130					0.5504	0.3452
3	39520059	rs7631217	0.719	-0.0049	0.4849	-0.0125	0.6865	0.0095	0.02189	-0.1621			0.027	0.0118323
3	39520200	rs28562776					0.2965	0.3888
3	39520201	rs191290594					0.3099	-0.3249
3	39520237	3:39520237											1.2e-16	-0.0354231
3	39520353	3:39520353											0.027	0.0118323
3	39520399	rs11719435	0.7381	0.005	0.289	0.0212	0.5369	-0.0158	0.02823	0.1691			0.0014	0.0187967
3	39520521	rs28371896					0.2976	-0.388
3	39520784	rs1768205					0.3415	1.3994
3	39520919	rs9879808					0.2985	0.3871
3	39520965	rs140000043					0.2786	0.6785
3	39521091	rs9880261	0.1427	-0.6006	0.9719	-0.0235	0.8913	-0.1772
3	39521170	rs114273732	0.3559	-0.0435	0.2052	-0.0807	0.282	-0.0803					0.14	-0.0270785
3	39521213	rs75044593					0.9138	0.028
3	39521531	3:39521531											0.022	0.012285
3	39521833	rs1768206	0.7631	0.0041	0.5569	0.0106	0.6025	-0.0123	0.02164	0.1682			0.041	0.0109439
3	39521925	rs113335799	0.003625	-0.5674			0.9573	0.0187
3	39521963	rs512923	0.709	-0.0051	0.5221	-0.0114	0.6838	0.0096	0.02256	-0.1672			0.027	0.0118323
3	39522177	rs113442889					0.09529	-0.5295
3	39522197	rs142550466	0.9803	0.0015	0.5337	0.0536	0.1802	-0.1458
3	39522276	rs621842	0.7086	0.0051	0.5134	0.0117	0.6832	-0.0096	0.02119	0.163			0.026	0.0118719
3	39522466	rs17038918	0.7143	-0.0055	0.3402	-0.0187	0.6058	0.0132	0.02677	-0.1707			0.0015	0.0187012
3	39522595	rs610006	0.7106	-0.0051	0.5137	-0.0117	0.6837	0.0096	0.02348	-0.1697			0.029	0.0116927
3	39522843	rs17038922	0.3043	0.0437	0.4452	0.043	0.6666	0.0347	0.9372	-0.0181			0.02	-0.0381549
3	39522945	rs73826439					0.1456	-0.7551
3	39523003	rs1768208	1.801e-10	0.0771	0.4802	0.0112	0.1354	0.0278	0.00434	0.1546	3.864e-05	0.498955451195503	1e-15	0.0378547
3	39523085	rs552527695					0.4168	3.3003
3	39523106	rs1707961					0.3387	-1.4087
3	39523107	rs62243407					0.5777	-0.1369
3	39523163	.					0.7568	-0.1865
3	39523252	rs1707960	0.707	-0.0051	0.5139	-0.0117	0.686	0.0095	0.02144	-0.1629			0.026	0.0118577
3	39523298	rs1707959	0.7083	-0.0051	0.514	-0.0117	0.6863	0.0095	0.02151	-0.1628			0.026	0.0118577
3	39523422	rs1707958	0.7096	0.0051	0.514	0.0117	0.6868	-0.0095	0.02141	0.1629			0.026	0.0118577
3	39523435	rs184648012					0.4497	0.458
3	39523491	rs1707957	0.7072	0.0051	0.4736	0.0128	0.6717	-0.0099	0.02151	0.1628			0.026	0.0118577
3	39523497	rs77343353					0.5629	-0.3961
3	39523516	rs1707956	0.919	-0.0013	0.6047	0.0089	0.9139	-0.0027	0.02648	0.1501			0.14	0.00767371
3	39523544	rs73826440					0.1933	-0.6684
3	39523663	rs72869152	0.7659	-0.0916
3	39523986	rs1707955	0.8294	-0.0029	0.4637	-0.013	0.6907	0.0093	0.01916	-0.1697			0.024	0.011989
3	39524356	rs550996888					0.03971	1.5946
3	39524401	rs189208382					0.2497	1.4379
3	39524433	rs12632500	0.003943	0.0447	0.04495	0.0385	0.5695	-0.0142	0.01406	0.2276	0.152	-0.24782053902665
3	39524543	rs1632166	0.9128	0.0015	0.6037	-0.009	0.8998	0.0031	0.02578	-0.1521			0.15	0.00752921
3	39525104	rs79228787	0.2822	0.0462	0.5588	0.0332	0.632	0.0389	0.92	-0.023			0.018	-0.038666
3	39525172	rs1707954	0.5955	-0.0152	0.7589	-0.0112	0.9722	-0.0017					0.12	-0.0172386
3	39525173	rs80322842	0.7206	0.0054	0.3428	0.0187	0.5905	-0.0138	0.02423	0.1758			0.002	0.0182038
3	39525298	rs76385711	0.09645	0.2475	0.2651	-0.2207	0.6143	0.1207
3	39525331	rs1877553	0.3192	0.0422	0.4983	0.0384	0.7443	0.0262	0.9169	-0.0239			0.024	-0.0368701
3	39525409	rs1707953	0.8395	-0.0028	0.4687	-0.0129	0.7131	0.0086	0.01911	-0.166	0.1244	-0.235216132548479	0.024	0.0120193
3	39525463	rs946411	0.2988	-0.0442	0.4978	-0.0382	0.6994	-0.0311	0.9118	0.0254	0.03728	0.715886667529435	0.018	-0.0386486
3	39525541	rs17038941	0.4547	0.0548			0.3149	0.1467
3	39525657	rs115704852	0.9983	-0.0011
3	39525825	rs683089	0.8381	0.0028	0.4594	0.0132	0.7246	-0.0082	0.0189	0.1684			0.025	0.011957
3	39525988	.					0.3872	0.7571
3	39526099	rs556070					0.3377	-1.412
3	39526874	rs1464047	4.689e-08	-0.0603	0.2267	-0.0174	0.2176	-0.0222	0.001022	-0.129
3	39526954	rs590805	0.8319	-0.0029	0.4521	-0.0134	0.7069	0.0088	0.02249	-0.1652			0.025	0.011957
3	39527222	rs115939603	0.5136	-0.3527			0.1486	-1.2011
3	39527259	rs140869616	0.2513	-0.0975	0.4783	0.061	0.1241	-0.1923
3	39527367	rs606973	0.8378	-0.0028	0.4539	-0.0133	0.7167	0.0085	0.02	-0.1668			0.027	0.0117567
3	39527426	rs192290205					0.7708	-0.0493
3	39527433	3:39527433											0.028	0.011728
3	39527590	rs521226	0.838	-0.0028	0.4546	-0.0133	0.7163	0.0085	0.01967	-0.1674			0.027	0.0118326
3	39527619	rs521139	0.8381	-0.0028	0.448	-0.0135	0.7162	0.0085	0.01967	-0.1674			0.027	0.0118168
3	39527754	.					0.3593	0.6037
3	39527770	.					0.5322	-0.8404
3	39527795	rs519385	0.8487	0.0026	0.4677	0.0129	0.7213	-0.0083	0.02795	0.2061			0.026	0.0118597
3	39527798	rs604869	0.9568	-7e-04	0.5981	0.0091	0.933	-0.0021	0.04123	0.1816			0.15	0.00744885
3	39527818	rs604831	0.8359	0.0028	0.4656	0.013	0.7114	-0.0086	0.02117	0.1667			0.026	0.0118597
3	39528062	rs517376	0.8381	-0.0028	0.4503	-0.0134	0.7111	0.0087	0.02104	-0.167			0.027	0.0118168
3	39528092	rs56173257			0.6811	0.0896	0.3273	0.3679
3	39528182	rs191893392	0.4238	0.0882			0.7046	0.0635
3	39528281	3:39528281											0.027	0.0117828
3	39528283	3:39528283											0.096	-0.018382
3	39528295	rs493794	0.8307	0.0029	0.4556	0.0133	0.7088	-0.0087					0.027	0.0117828
3	39528309	rs144875433	0.6683	-0.0452	0.299	0.2111	0.7888	0.0699
3	39528431	3:39528431											0.0037	0.0171846
3	39528632	rs1707944	0.9118	-0.0015	0.616	0.0087	0.8903	-0.0034	0.02535	0.1548			0.13	0.00790744
3	39528667	rs78678005	0.9077	0.0544
3	39528711	.					0.2448	-0.9203
3	39528807	rs113122325	0.0825	0.2587	0.2674	-0.2197	0.5072	0.1594
3	39528812	rs12106854	0.7119	0.0055	0.3294	0.0192	0.5985	-0.0135	0.0346	0.1715			0.0024	0.0178872
3	39528891	rs17704916	0.156	-0.0943	0.1403	0.1336	0.06354	0.3311
3	39529075	rs1707943	0.9186	0.0014	0.5718	-0.0099	0.8862	0.0036	0.03248	-0.1511			0.16	0.00732735
3	39529096	rs112227683	0.004313	-0.5831	0.6315	-0.1262	0.7416	0.1224
3	39529171	rs112758955	0.7247	0.0053	0.3226	0.0195	0.5234	-0.0164	0.03388	0.2148			0.0022	0.0180405
3	39529175	rs1768215	0.9052	0.0016	0.5894	-0.0093	0.9002	0.0031	0.03351	-0.1773			0.17	0.00718684
3	39529260	rs1768216	0.8217	0.0031	0.429	0.0141	0.7094	-0.0087	0.02463	0.1668			0.028	0.0117412
3	39529302	rs9819301					0.3051	0.3824
3	39529304	rs140801836	0.9607	-0.021
3	39529963	rs535455010					0.8983	-0.0773
3	39530016	rs114709535					0.8782	-0.0853
3	39530083	rs545397	1.588e-09	0.073	0.4031	0.0132	0.09683	0.0311	0.005182	0.1559
3	39530137	rs656071	0.7842	0.0037	0.4383	0.0138	0.7065	-0.0088	0.02193	0.1681			0.027	0.0118344
3	39530180	rs544505	0.9485	-0.0019	0.6054	-0.0192	0.8614	-0.0089					0.099	-0.0183346
3	39530202	rs656454	0.7836	0.0038	0.4419	0.0137	0.7047	-0.0089	0.02506	0.1677			0.026	0.0118561
3	39530212	rs576270462					0.3425	-0.7787
3	39530267	rs72869184	0.6743	-0.0063	0.3195	-0.0196	0.6017	0.0134	0.02844	-0.1779			0.0022	0.0180353
3	39530525	rs1708112	0.7902	0.0036	0.4351	0.0139	0.6969	-0.0091	0.02612	0.1685			0.026	0.0118561
3	39530545	rs73826443					0.149	0.7387
3	39530589	rs1708111	0.7902	-0.0036	0.4348	-0.0139	0.6965	0.0091	0.01706	-0.1804			0.026	0.0118561
3	39530653	rs1768219	0.7843	-0.0037	0.4345	-0.0139	0.6951	0.0092	0.01997	-0.1744			0.026	0.0118561
3	39530814	rs185672849					0.5988	-0.3054
3	39531021	rs17038967	0.6755	0.0063	0.3696	0.0179	0.6034	-0.0134	0.02881	0.1757			0.0022	0.0180353
3	39531069	rs77309543	0.6919	0.006	0.3643	0.0181	0.5335	-0.016	0.02822	0.1763			0.0021	0.0181887
3	39531095	rs74954879	0.6918	-0.006	0.3586	-0.0183	0.5316	0.0161	0.01945	-0.2027			0.0021	0.0181311
3	39531177	3:39531177											0.1	-0.018092
3	39531263	rs1398675	0.7905	0.0036	0.4311	0.014	0.6949	-0.0092	0.02308	0.1681			0.026	0.0118561
3	39531356	rs79040748	0.1816	-0.0598	0.4649	0.0395	0.2582	-0.0871					0.015	-0.0395094
3	39531388	rs113401046	0.2092	-0.0563	0.4649	0.0395	0.264	-0.0863					0.11	-0.0280051
3	39531576	rs1708109	0.7905	-0.0036	0.4609	-0.0131	0.695	0.0092	0.02356	-0.1676			0.028	0.0117648
3	39531716	rs28452528					0.3082	-0.3793
3	39531861	rs76395532	0.6995	-0.0058	0.3535	-0.0185	0.5214	0.0165	0.02613	-0.1968			0.0021	0.0181311
3	39532031	rs141123341					0.923	0.0254
3	39532036	rs1768220	0.7907	-0.0036	0.4478	-0.0135	0.6945	0.0092	0.02258	-0.1689			0.027	0.0118293
3	39532074	rs57969122	0.001063	-0.0507	0.07021	-0.0349	0.6902	0.01	0.01925	-0.2167
3	39532118	rs58680386	0.681	-0.0062	0.3682	-0.0179	0.5739	0.0145	0.02792	-0.1802			0.002	0.0181995
3	39532280	rs1768221	0.8044	-0.0034	0.4255	-0.0142	0.6777	0.0097	0.02286	-0.1688			0.027	0.0118293
3	39532343	rs1768222	0.8046	0.0034	0.4153	0.0145	0.6912	-0.0093	0.02615	0.1667			0.027	0.0118293
3	39532392	rs116544281					0.5295	0.624
3	39532419	rs149087742					0.777	-0.1628
3	39532588	rs3856566	0.7906	-0.0036	0.4239	-0.0143	0.6937	0.0092	0.02326	-0.1683			0.026	0.0118734
3	39532668	rs77060785	0.7006	0.0058	0.348	0.0187	0.5255	-0.0164	0.02898	0.1775			0.0021	0.0181348
3	39532682	rs7624855			0.99	-0.0018	0.3101	0.3776
3	39532906	rs1609646	0.7889	-0.0037	0.4273	-0.0142	0.6923	0.0093	0.02326	-0.1683			0.027	0.0117829
3	39532919	rs9840347	0.4103	-0.3179	0.9821	-0.0149	0.8929	-0.1747
3	39533002	rs565647404					0.2366	-4.0738
3	39533032	3:39533032											0.027	0.0117829
3	39533071	rs1609647	0.789	0.0037	0.4218	0.0143	0.692	-0.0093	0.02325	0.1698			0.027	0.0117829
3	39533261	rs1629282	0.789	-0.0037	0.378	-0.0157	0.692	0.0093	0.02273	-0.169			0.027	0.0117829
3	39533334	rs1768224	0.789	0.0037	0.418	0.0144	0.6921	-0.0093	0.02273	0.169	0.1284	-0.232562773230701	0.027	0.0117692
3	39533407	rs192145115					0.8031	0.1517
3	39533469	rs148271475					0.5397	0.3921
3	39533508	rs113828094	0.07715	0.2615	0.2228	-0.241	0.4668	0.1748
3	39533530	rs7627794	0.7891	0.0037	0.4193	0.0144	0.6915	-0.0093	0.02205	0.1713			0.027	0.0117829
3	39533759	rs1513219	9.824e-10	0.0741	0.4261	0.0126	0.09903	0.031	0.00604	0.1556
3	39533815	rs7639473	0.789	-0.0037	0.4252	-0.0142	0.691	0.0093	0.02284	-0.1691			0.027	0.0117767
3	39533835	rs6599028	0.9562	-7e-04	0.5996	0.0091	0.8447	-0.0049	0.02635	0.1595			0.16	0.00734515
3	39533952	rs10510702	0.7885	0.0037	0.4225	0.0143	0.691	-0.0093	0.02213	0.1715			0.027	0.0117767
3	39533958	rs9865426			0.9138	-0.0243	0.3102	-0.3772
3	39534237	rs149613834	0.2777	0.116			0.8978	0.0227
3	39534272	rs617068	0.7894	0.0037	0.4167	0.0145	0.6946	-0.0092	0.02563	0.1688			0.027	0.0117767
3	39534353	rs78329791	0.07892	0.2602	0.2232	-0.2408	0.4525	0.1808
3	39534377	rs500507	0.7894	0.0037	0.4177	0.0144	0.6902	-0.0093	0.0253	0.1695			0.026	0.0118548
3	39534429	rs72870916	0.3534	-0.3713			0.1036	-1.3191
3	39534472	rs114869599	0.5709	0.0464			0.9577	0.0083
3	39534481	rs616147	1.317e-10	0.0785	0.554	0.0094	0.1835	0.0251	0.007599	0.1556
3	39534598	rs113799441	0.08519	0.2538	0.2234	-0.2407	0.5169	0.1553
3	39534742	rs1708104	9.06e-10	0.0743	0.4223	0.0127	0.1018	0.0308	0.007564	0.1557
3	39534758	rs614823	0.9557	7e-04	0.6047	-0.009	0.8615	0.0044	0.02694	-0.1638			0.16	0.00734515
3	39534779	rs111550482	0.1139	-0.2315	0.2236	0.2406	0.5512	-0.1447
3	39534793	rs148792884	0.1021	-0.1373	0.6461	0.0618	0.09507	-0.3946
3	39535245	rs602408	0.7892	0.0037	0.4281	0.0141	0.7038	-0.0089	0.02541	0.2081			0.027	0.0117767
3	39535362	rs601925	0.8013	-0.0034	0.4455	-0.0136	0.6949	0.0092	0.02561	-0.1711			0.034	0.0113241
3	39535366	rs184183614					0.8033	-0.0929
3	39535600	rs546834253					0.6878	2.254
3	39535731	rs181047767	0.3636	0.0779			0.2465	0.22
3	39535751	rs559149949					0.2381	2.0971
3	39535884	rs535878	0.9394	-0.001	0.6991	-0.0067	0.8657	0.0043	0.03287	-0.1669	0.4435	-0.109814866007207	0.2	0.00656869
3	39535890	rs694380	0.7635	0.0041	0.4826	0.0125	0.8081	-0.0057	0.02897	0.176			0.033	0.0113372
3	39535913	rs694365	0.6686	-0.0059	0.4874	-0.0124	0.7953	0.0061	0.02555	-0.1712			0.051	0.010357
3	39535925	.					0.6906	0.5949
3	39536147	rs2370969	1.323e-05	-0.0498	0.2237	-0.0181	0.5791	-0.0107	0.03571	-0.0837
3	39536407	rs561543	0.3946	-0.0118	0.9641	-8e-04	0.3038	-0.0245					0.64	-0.00254225
3	39536464	rs72870925	0.371	0.3789			0.2029	1.074
3	39536524	rs562545	6.075e-06	0.0547	0.4378	0.0115	0.1	0.0353			0.0783	0.206200830583898
3	39536707	rs145581397			0.3371	0.0825	0.1694	0.1534
3	39536801	3:39536801											0.57	-0.00304928
3	39536836	rs11718481	0.0004246	0.043	0.3101	0.0157	0.3321	0.0219
3	39536878	rs557648639					0.1701	1.772
3	39537009	rs4359752	0.3326	0.0134	0.9421	0.0013	0.1822	0.0317					0.55	-0.00326488
3	39537115	rs72870927	0.4515	0.2156			0.2175	0.7259
3	39537116	rs187120763					0.7615	0.2417
3	39537190	rs4113192	0.3016	0.0143	0.9252	0.0017	0.2128	0.0298					0.6	-0.00280485
3	39537270	rs4113193	0.2937	-0.0145	0.9396	-0.0014	0.22	-0.0293					0.59	-0.00291293
3	39537273	rs191848996	0.8299	-0.0826			0.5136	0.4814
3	39537534	rs6762335	0.3194	0.0138	0.9155	0.0019	0.2185	0.0294					0.58	-0.00296979
3	39537602	rs6762416	0.3142	0.0139	0.9132	0.002	0.2224	0.0292					0.59	-0.00294852
3	39537690	3:39537690											0.76	-0.00169256
3	39537932	rs112993643	0.822	-0.0066	0.3615	0.0338	0.8037	-0.0128					0.07	-0.0204617
3	39537980	rs6808636	0.3372	0.0133	0.967	8e-04	0.2482	0.0276					0.45	-0.00411565
3	39538006	rs112979090	0.2698	0.0168	0.6983	-0.0078	0.1015	0.0429					0.56	0.00348088
3	39538035	rs187083366					0.1785	-3.2082
3	39538090	rs55780606	0.3082	-0.0141	0.8545	-0.0033	0.2309	-0.0286					0.55	-0.00322038
3	39538141	rs148632942	0.5679	0.085	0.7504	-0.0192	0.4144	-0.1923
3	39538151	3:39538151											0.55	-0.00323431
3	39538166	rs142126836			0.232	-0.1152	0.6335	0.0428
3	39538240	rs10049293	0.1068	0.0918	0.5531	-0.0442	0.1665	-0.1731
3	39538273	rs10049159					0.8382	0.132
3	39538273	.					0.8382	0.132
3	39538273	rs10049159					0.8382	0.132
3	39538273	.					0.8382	0.132
3	39538294	rs1768233	0.3263	0.0136	0.8074	0.0044	0.2288	0.0288					0.53	-0.00338623
3	39538342	rs1708009	0.1813	0.0182	0.8795	0.0028	0.3423	0.0221					0.27	-0.00583381
3	39538382	rs1708015	0.3226	0.0137	0.9523	-0.0011	0.2275	0.0288					0.52	-0.00347044
3	39538469	rs1708018	0.3317	-0.0134	0.8083	-0.0044	0.2348	-0.0284					0.52	-0.00350354
3	39538540	rs533463	0.3322	0.0134	0.8108	0.0043	0.234	0.0284					0.52	-0.00345828
3	39538725	rs535220	0.3302	0.0135	0.7924	0.0047	0.229	0.0288					0.53	-0.00340436
3	39539085	rs183296814					0.6332	0.1671
3	39539094	rs538214	0.3352	0.0133	0.7759	0.0051	0.2336	0.0285					0.51	-0.00355816
3	39539133	rs1708032	0.3539	0.0128	0.7259	0.0063	0.1868	0.0313					0.45	-0.00401894
3	39539138	rs111583764	0.4549	0.3099			0.1246	1.2445
3	39539143	rs538972	0.3281	0.0135	0.8091	0.0043	0.2337	0.0285					0.47	-0.00392372
3	39539160	rs73068347	0.8398	0.0059	0.3837	0.0319	0.7677	-0.0153					0.033	-0.0237525
3	39539163	rs9881803					0.8509	-0.1372
3	39539449	rs149157075					0.6384	-0.1322
3	39539526	rs614359	0.3306	-0.0135	0.7796	-0.005	0.2402	-0.0281					0.51	-0.00355816
3	39539566	rs563767	0.3582	0.0127	0.7204	0.0064	0.2018	0.0302					0.54	-0.00330005
3	39539911	rs9811533	0.2992	0.0158	0.8814	-0.003	0.1343	0.0392					0.51	0.00397096
3	39539916	rs9849520	0.3013	-0.0157	0.8641	0.0035	0.1291	-0.0396					0.51	0.00397096
3	39540203	rs1768237	0.3611	-0.0126	0.8193	-0.0041	0.2314	-0.0286					0.54	-0.0032974
3	39540276	rs146377706			0.5873	-0.0526	0.1562	-0.2109
3	39540359	rs116261196	0.8115	0.0375	0.7179	0.1199	0.2489	-0.2798
3	39540415	rs482495	0.3704	-0.0124	0.7971	-0.0046	0.2462	-0.0277					0.5	-0.00361998
3	39540459	rs645403	0.3676	-0.0125	0.8007	-0.0045	0.2457	-0.0277					0.5	-0.00361998
3	39540473	rs9873735	0.5418	-0.123	0.4046	0.2304	0.2678	-0.5381
3	39540497	rs645457	0.3728	-0.0123	0.8009	-0.0045	0.2464	-0.0277					0.5	-0.00361998
3	39540519	rs645488	0.3733	0.0123	0.7981	0.0046	0.2462	0.0277					0.5	-0.00361998
3	39540642	rs9854092	0.1708	-0.5613	0.7836	0.1693	0.4811	-1.0815
3	39540727	rs1417147	0.3887	-0.0119	0.7559	-0.0056	0.181	-0.0318					0.46	-0.00398769
3	39540755	rs76800376	0.5027	0.2705			0.06724	1.4752
3	39540886	rs9854405					0.8504	0.1218
3	39540914	rs9854526	0.7981	0.0782	0.6626	-0.2134	0.6044	0.3212
3	39541031	rs532647126					0.2865	0.9105
3	39541035	rs1473863	0.3927	-0.0118	0.7134	-0.0066	0.1959	-0.0307					0.46	-0.00395486
3	39541194	rs1473864	0.204	-0.0173	0.9277	-0.0016	0.3278	-0.0228					0.28	-0.00576196
3	39541197	rs1708053	0.3769	-0.0122	0.7979	-0.0046	0.2423	-0.028					0.52	-0.00347305
3	39541241	rs185713750					0.3672	0.2261
3	39541247	rs1708054					0.7691	0.2223
3	39541386	rs1708057	0.3772	0.0122	0.7984	0.0046	0.2402	0.0281					0.5	-0.00361998
3	39541445	rs75476518	0.9402	0.0339
3	39541478	rs1768241	0.3783	0.0122	0.7868	0.0049	0.2406	0.0281					0.5	-0.00361998
3	39541550	rs1708059	0.3785	0.0122	0.802	0.0045	0.2404	0.0281			0.1142	-0.247564325855892	0.5	-0.00359572
3	39541713	rs1768242	0.3786	-0.0122	0.7838	-0.0049	0.2426	-0.0279					0.5	-0.00361998
3	39541797	rs1768243	0.3792	-0.0122	0.7814	-0.005	0.2493	-0.0275					0.51	-0.00350778
3	39541899	rs78086579			0.6925	0.0413	0.7144	0.0605
3	39542093	rs1708063	0.9244	0.0027	0.4225	-0.0288	0.6521	0.0229					0.038	-0.0227778
3	39542136	rs7616236	0.3205	-0.0152	0.7981	0.0052	0.09597	-0.0438					0.57	0.00342067
3	39542170	rs1708064	0.4275	0.011	0.7846	0.0049	0.2257	0.0291					0.52	-0.00351718
3	39542179	rs1768244	0.2425	-0.016	0.8877	-0.0025	0.3029	-0.0241					0.26	-0.00593316
3	39542277	rs562810440					0.7677	0.2527
3	39542505	rs1708070	0.9244	0.0027	0.4235	-0.0287	0.6258	0.0248					0.041	-0.0224169
3	39542554	rs72870955	0.4655	-0.2931			0.1216	-1.2549
3	39542804	rs1473865	0.3949	-0.0117	0.7301	-0.0062	0.1892	-0.0312					0.46	-0.00395544
3	39543021	rs1708073	0.3817	-0.0121	0.7879	-0.0048	0.2423	-0.028					0.52	-0.00342589
3	39543063	rs2233200	0.1999	0.5134	0.8243	-0.1355	0.8926	0.1752
3	39543427	rs2175722	0.5549	-0.0092	0.3941	0.0174	0.4115	-0.0212
3	39543487	rs1612165	0.3127	0.0141	0.779	0.0051	0.1862	0.0319					0.65	-0.00245874
3	39543538	rs2233201	0.7756	-0.0716	0.7325	-0.1484	0.3927	0.4704
3	39543794	rs2292504	0.3599	0.2697	0.5003	0.3116	0.2947	-0.6426
3	39543999	rs185064368					0.2461	2.528
3	39544451	rs2233203	0.324	-0.6128
3	39544472	rs566711906					0.9668	0.06
3	39544600	rs112624081	0.2929	0.0704	0.3383	-0.0877	0.08155	-0.3246
3	39544637	rs62243409			0.7896	-0.0113	0.7871	-0.0119
3	39544763	3:39544763											0.37	-0.0139423
3	39544795	rs496294			0.004336	-0.147	0.03745	-0.1257					0.37	-0.013837
3	39544943	rs17756489	7.453e-05	-0.0465	0.5988	-0.0078	0.2252	-0.0255					1e-06	0.0213978
3	39544953	rs75428785	0.003741	-0.4319	0.2063	0.2387	0.5169	-0.1554
3	39545127	rs499816			0.004343	0.147	0.03742	0.1257					0.37	-0.0139423
3	39545149	rs111375600	0.7724	0.1212			0.1617	1.1692
3	39545389	rs72857006	0.812	0.0997			0.1599	1.1765
3	39545434	rs664294			0.004289	0.1471	0.03728	0.1257					0.37	-0.0137777
3	39545461	3:39545461											0.37	-0.0137777
3	39545464	3:39545464											0.18	-0.00697778
3	39545476	3:39545476											0.37	-0.0137777
3	39545487	rs664362			0.004333	-0.147	0.03735	-0.1257					0.37	-0.0137777
3	39545588	rs1513218	0.4544	-0.01	0.4483	0.013	0.8447	-0.0044					0.15	-0.00741536
3	39545726	rs526303			0.002638	0.1565	0.06211	0.1137					0.37	-0.0141845
3	39545741	rs77416497	0.2687	0.0508	0.5484	0.036	0.9318	0.0078					0.041	-0.0356775
3	39545772	rs526446			0.004878	-0.1449	0.03733	-0.1257			0.3862	-0.443790222429832	0.37	-0.0139423
3	39545831	rs113386033	0.3093	-0.0681	0.3389	0.0876	0.08024	0.3266
3	39545887	rs151027042					0.8917	-0.0406
3	39545934	rs666534			0.004227	-0.1475	0.03509	-0.1271					0.4	-0.0130237
3	39545991	rs1398669	0.3225	0.0132	0.4191	-0.0137	0.7969	0.0057					0.12	-0.00801668
3	39545992	3:39545992											0.15	-0.0074072
3	39546018	3:39546018											0.37	-0.0140181
3	39546110	rs529304			0.004307	-0.1468	0.03741	-0.1256					0.37	-0.0139423
3	39546179	.					0.7619	-0.5321
3	39546358	rs1708108			0.004328	-0.1469	0.03734	-0.1256					0.34	-0.0146957
3	39546598	rs1708110			0.00426	-0.1471	0.03727	-0.1257					0.37	-0.0139423
3	39546835	rs58141864	0.3261	-0.0149	0.8116	0.0048	0.1022	-0.043					0.56	0.00349314
3	39546838	rs114865614			0.9201	-0.005	0.4997	-0.0431
3	39547006	rs57971531	0.6677	-0.0275			0.5601	0.0812
3	39547007	rs73070289	0.629	0.0309			0.5636	-0.0803
3	39547018	rs17039071	0.6717	-0.1373	0.9832	-0.0113	0.07219	1.1761
3	39547041	rs138800279					0.3526	0.9192
3	39547053	rs559349	0.3755	0.0122	0.7733	0.0052	0.1607	0.0336					0.47	-0.00391334
3	39547218	rs13072532	0.3577	-0.0218	0.7485	-0.0095	0.5369	0.0237
3	39547667	rs9863484					0.6675	0.2695
3	39547716	rs1768250			0.00407	-0.1444	0.0345	-0.1262					0.31	-0.0156306
3	39547834	rs187690934					0.488	1.0852
3	39547849	rs1707966			0.004957	0.1446	0.03986	0.1239					0.37	-0.0139506
3	39548005	rs192647891					0.6561	-0.1285
3	39548259	rs1768252	0.3736	-0.0123	0.7969	-0.0046	0.1439	-0.035					0.44	-0.00415487
3	39548318	rs186733851					0.4731	0.8255
3	39548371	rs3821372	0.2775	-0.0144	0.3682	0.0154	0.7894	-0.006					0.098	-0.00848682
3	39548405	rs1707968	0.3407	-0.0131	0.7874	-0.0048	0.1899	-0.0314					0.41	-0.00441537
3	39548420	rs1768254	0.346	-0.013	0.8212	-0.0041	0.1466	-0.0348			0.1565	-0.221894331913778	0.41	-0.00441444
3	39548433	rs28572385	0.5902	-0.034	0.6654	0.0376	0.1298	0.2557
3	39548489	rs1707969	0.3244	0.0136	0.7916	0.0047	0.1831	0.0318					0.41	-0.00445178
3	39548734	rs1707972	0.3445	0.013	0.8023	0.0045	0.1961	0.0309			0.1443	-0.22865873200232	0.38	-0.00474754
3	39548766	rs1707973	0.3258	0.0135	0.8059	0.0044	0.1885	0.0314					0.4	-0.00449668
3	39548812	rs560563980					0.1328	1.3864
3	39548876	rs144397652					0.1452	0.3298
3	39549025	rs192541929					0.3522	0.9208
3	39549052	rs9869064	0.5876	-0.1488	0.4403	0.3856	0.5169	-0.3917
3	39549091	rs527377283					0.5248	1.0512
3	39549357	rs73826459					0.5684	-0.3504
3	39549563	rs1340224	0.341	-0.0131	0.7837	-0.0049	0.1963	-0.0309					0.42	-0.00431392
3	39549676	.					0.9261	-0.0493
3	39549699	rs1340223	0.3409	0.0131	0.7866	0.0049	0.1962	0.0309					0.41	-0.0044677
3	39549737	rs80264865	0.3467	-0.293	0.433	-0.35	0.3886	0.5116
3	39549803	rs1340222	0.3412	-0.0131	0.7835	-0.0049	0.1957	-0.0309					0.42	-0.00431392
3	39549888	rs567980431					0.03409	-0.6544
3	39550057	rs529185423					0.4368	0.3057
3	39550109	rs512857	0.3388	-0.0132	0.7835	-0.0049	0.1927	-0.0311					0.42	-0.00431392
3	39550289	rs9874784	0.5948	0.1453	0.4403	-0.3856	0.5202	0.3882
3	39550318	rs536454	0.3433	0.013	0.7854	0.0049	0.1947	0.031					0.42	-0.00431392
3	39550343	rs9837026			0.9235	-0.0635	0.4811	1.0815
3	39550394	rs77033602					0.6811	0.0815
3	39550404	rs9874935	0.5948	-0.1452	0.4403	0.3856	0.5212	-0.3872
3	39550408	rs114239362	0.3503	-0.0906			0.3003	-0.1972
3	39550420	.					0.3895	2.2029
3	39550445	rs583083	0.3439	-0.013	0.7833	-0.0049	0.1938	-0.031					0.42	-0.00431392
3	39550556	.					0.7203	0.2568
3	39550589	.					0.1418	-2.4961
3	39550657	.					0.8273	0.3126
3	39550735	rs581691	0.3443	0.013	0.761	0.0055	0.1932	0.0311					0.42	-0.00431392
3	39550766	rs689352	0.3444	-0.013	0.7611	-0.0055	0.1931	-0.0311					0.42	-0.00431392
3	39550897	3:39550897											0.42	-0.00431392
3	39550987	rs115642181	0.3971	-0.2764	0.5711	-0.29	0.4294	0.47
3	39551046	rs114630157	0.3377	-0.0662	0.3793	0.0882	0.1128	0.316
3	39551047	rs10452013	0.0885	-0.7743	0.5321	0.3994	0.4851	-1.0717
3	39551075	rs116371287	0.4004	0.2624	0.439	0.3454	0.4182	-0.48
3	39551192	rs74963376	0.3886	-0.2692	0.4392	-0.3452	0.4182	0.48
3	39551322	rs7627984	0.08158	-0.3112	0.3608	0.1965	0.8594	0.0505
3	39551330	rs561576906					0.3546	0.2571
3	39551354	rs375125937					0.6423	-0.6433
3	39551493	rs1707987	0.8635	-0.005	0.4741	-0.0262	0.8272	0.0113					0.047	-0.0220293
3	39551526	rs1707988	0.3438	-0.013	0.7616	-0.0055	0.1911	-0.0312					0.42	-0.00431392
3	39551677	rs72857037	0.6273	-0.1322	0.4403	0.3856	0.5306	-0.3777
3	39551679	rs77819491	0.01225	0.1007	0.1165	-0.0713	0.4895	-0.0426
3	39551985	rs1768261	0.3442	-0.013	0.7834	-0.0049	0.1903	-0.0313					0.42	-0.00431392
3	39552124	rs9829905	0.5803	-0.1506	0.4403	0.3856	0.5279	-0.3804
3	39552301	rs113822755	0.3358	0.0643	0.6309	-0.0425	0.0677	-0.3427
3	39552676	rs1708002	0.3646	-0.0125	0.7766	-0.0051	0.1943	-0.031					0.4	-0.0045648
3	39553115	rs77821032	0.5416	0.2478
3	39553178	rs146796537					0.9254	0.1207
3	39553228	rs116950622	0.2584	-0.4293	0.4443	-0.3413	0.7634	0.4552
3	39553276	rs1768262	0.3319	0.0134	0.7832	0.0049	0.178	0.0322					0.42	-0.00436762
3	39553776	rs3821373	0.298	0.0138	0.3722	-0.0152	0.7988	0.0057					0.11	-0.00821168
3	39553788	rs816488	0.583	0.0302	0.001353	-0.1577	0.1165	-0.0897			0.3362	-0.492331041129826	0.25	-0.0175087
3	39554277	rs75832425	0.3982	0.2631	0.4466	0.3395	0.42	-0.4785
3	39554439	rs816489			0.001912	0.1533	0.1139	0.0904					0.25	-0.0173647
3	39554484	rs816490	0.3387	-0.0132	0.8007	-0.0045	0.176	-0.0324					0.36	-0.00498085
3	39554786	rs2233204	0.005314	-0.0341	0.1215	-0.0233	0.4078	-0.019			0.287	-0.135705182165375	0.00027	-0.0161719
3	39554833	rs188200484					0.07466	1.9664
3	39554946	rs552724	0.3621	-0.0126	0.7965	-0.0046	0.1397	-0.0354					0.43	-0.00425237
3	39555052	rs2233205	0.7415	0.0888	0.4402	-0.3857	0.533	0.3751
3	39555285	rs13315545					0.7493	-0.1992
3	39555497	rs816491	0.3723	0.0123	0.7895	0.0048	0.1854	0.0316					0.41	-0.00441062
3	39555580	rs864643	0.3627	0.0125	0.7762	0.0051	0.1989	0.0306					0.43	-0.00421649
3	39555617	rs73826463					0.3528	0.4176
3	39555675	rs533106874					0.3747	-0.8538
3	39555719	rs9822348	0.2546	0.6046	0.924	-0.063	0.8925	0.1753
3	39555887	rs77965838	0.2978	0.3363	0.45	0.3368	0.4335	-0.4659
3	39555974	rs76756883	0.4931	0.2	0.4502	0.3367	0.4212	-0.4769
3	39556100	rs138939243	0.4967	0.1215			0.4946	-0.1789
3	39556155	rs816492	0.3649	-0.0125	0.7762	-0.0051	0.1953	-0.0309					0.43	-0.00421649
3	39556177	rs184871288					0.886	0.0614
3	39556193	rs816493	0.3616	0.0126	0.8397	0.0036	0.1401	0.0354					0.45	-0.0040597
3	39556209	rs78358313	0.8747	-0.0166	0.3722	0.084	0.9553	-0.0105
3	39556246	.					0.8219	0.3827
3	39556283	rs190564811					0.353	0.9191
3	39556528	.					0.5111	0.9348
3	39556561	rs1068953	0.3374	0.0132	0.8071	0.0044	0.1811	0.032					0.46	-0.00400407
3	39556671	rs76338435	0.4208	-0.2356	0.4521	-0.3352	0.4217	0.4768
3	39556750	.					0.8235	0.225
3	39556838	rs2039843	0.309	0.0135	0.3711	-0.0153	0.8078	0.0055					0.14	-0.00758064
3	39556845	rs816494	0.3409	0.0131	0.7965	0.0046	0.1792	0.0322					0.46	-0.00400407
3	39556864	rs75621491					0.2743	-0.4634
3	39556940	rs9883430	0.6543	0.1168	0.4372	-0.3866	0.5332	0.3749
3	39557120	rs704962	0.3227	0.0134	0.8374	0.0036	0.3439	0.0223					0.24	-0.00625607
3	39557233	rs185683804	0.7199	-0.0394			0.8457	0.0532
3	39557238	rs704963	0.3369	-0.0132	0.7627	-0.0054	0.1824	-0.0319					0.46	-0.00394051
3	39557395	rs28373073					0.7488	0.1996
3	39557396	rs75667989	0.4388	0.1819	0.8245	0.0837	0.6808	-0.2304
3	39557401	rs548408468					0.3772	1.3176
3	39557490	rs547568703					0.4131	2.9344
3	39557508	rs570960920					0.5432	0.2625
3	39557536	rs74867784	0.402	-0.198	0.8246	-0.0836	0.6833	0.2289
3	39557771	rs116640761	0.1131	-0.0727	0.9078	-0.0061	0.1139	0.1312
3	39557845	rs111300360	0.001656	-0.6283			0.6334	0.1877
3	39558003	rs73826464					0.5824	0.3339
3	39558210	rs111827775	0.5321	-0.0407	0.6213	0.0438	0.1675	0.2462
3	39558406	rs568377898					0.9391	-0.1129
3	39558732	rs9818639	0.5666	-0.1533	0.9337	-0.0411	0.06379	1.1739
3	39558743	rs191235949					0.9505	-0.015
3	39558858	rs17039124	0.9544	-0.0305			0.3985	0.7155
3	39559071	rs74471245	0.3261	0.3085	0.4779	0.3156	0.4265	-0.4741
3	39559157	rs6809442	0.3074	0.0136	0.364	-0.0155	0.8032	0.0056					0.14	-0.00758064
3	39559557	rs61348913	0.6274	0.1739	0.6832	-0.2265	0.8782	0.2018
3	39559622	rs78585897	0.8915	-0.0712	0.9251	0.0621	0.8766	-0.2044
3	39559730	rs17039129	0.8109	-0.101			0.08511	-1.425
3	39559957	rs7653831	0.5623	0.2414			0.2031	1.0286
3	39559983	.					0.5631	0.8298
3	39560265	rs1513214	0.3477	-0.0129	0.7942	-0.0047	0.1976	-0.0309					0.47	-0.00392424
3	39560436	rs1768267	0.3413	-0.0131	0.7945	-0.0047	0.1968	-0.0309					0.48	-0.003789
3	39560534	rs9866236	0.5282	-0.1732	0.5097	0.3167	0.5405	-0.3726
3	39560810	rs4129648	0.3425	-0.0131	0.8772	-0.0028	0.1775	-0.0326					0.5	-0.00366337
3	39560839	rs193117554					0.5879	0.7961
3	39560985	rs545190821	0.9474	0.0098			0.826	0.0834
3	39561293	rs76417541	0.304	-0.0156	0.8035	0.005	0.08676	-0.0453					0.57	0.00340256
3	39561320	rs9990337	0.5912	-0.1475	0.5096	0.3167	0.5476	-0.3665
3	39561348	rs661366	0.3397	-0.0132	0.7948	-0.0047	0.197	-0.0309					0.47	-0.00390747
3	39561389	rs661422	0.8856	-0.0042	0.4736	-0.0262	0.7945	0.0136					0.051	-0.0216904
3	39561427	rs572971	0.3431	-0.0131	0.7838	-0.0049	0.1934	-0.0312			0.1462	-0.227779279718738	0.47	-0.00390747
3	39561445	rs147117905	0.448	-0.0354	0.7764	0.0172	0.9772	-0.0022
3	39561564	rs76225125					0.9725	-0.0076
3	39561581	rs574074	0.3206	0.0138	0.8669	0.003	0.1581	0.0342					0.54	-0.00335949
3	39561689	rs181056376					0.7245	-0.2074
3	39561777	rs673426	0.3402	-0.0132	0.8775	-0.0028	0.178	-0.0326					0.5	-0.00360934
3	39561995	rs577678			0.003059	0.145	0.1171	0.0902					0.3	-0.0155228
3	39562049	3:39562049											0.46	-0.00396875
3	39562066	3:39562066											0.6	-0.00282454
3	39562166	rs17039147	0.595	0.1464	0.5096	-0.3167	0.55	0.3653
3	39562278	rs111608402	0.3332	0.0652	0.6377	-0.0417	0.06899	-0.3456
3	39562439	3:39562439											0.7	-0.0021386
3	39562496	rs570445871					0.9505	-0.0728
3	39562564	rs557154220					0.6575	-0.4173
3	39562602	rs115083709	0.4488	-0.0311	0.965	-0.0025	0.3118	-0.0755					0.17	-0.0218659
3	39562656	rs1355733	0.3369	-0.0132	0.7952	-0.0047	0.1975	-0.0309					0.47	-0.00386922
3	39563049	rs116645258					0.2554	-0.9602
3	39563052	rs1398662					0.2315	-1.1068
3	39563078	rs75213197	0.4475	-0.2464	0.5228	-0.2823	0.5178	0.7002
3	39563088	rs141766853			0.2044	-0.1453	0.126	0.3634
3	39563250	rs62243411					0.2428	-0.2536
3	39563365	rs12490768	0.301	0.0138	0.3956	-0.0145	0.7908	0.006			0.06238	-0.283158983724196	0.14	-0.00760353
3	39563397	rs182471635					0.3355	-0.6742
3	39563818	.					0.8037	0.2029
3	39563995	rs72857067	0.2497	0.5853
3	39564014	rs7612859	0.8926	-0.0717			0.2139	1.0434
3	39564241	rs111741653					0.5553	0.1241
3	39564243	rs634338	0.3561	-0.0127	0.8104	-0.0043	0.1998	-0.0307					0.45	-0.00407084
3	39564446	rs146072557	0.338	-0.0648	0.6379	0.0417	0.06804	0.3486
3	39564695	rs114594791	0.3081	-0.3289	0.5385	-0.2707	0.4412	0.4663
3	39564749	rs1708040	0.3206	0.0135	0.8361	0.0037	0.3765	0.0209					0.25	-0.00610687
3	39564797	rs9822143	0.4609	0.1998			0.584	0.3354
3	39565207	rs79306164	0.3525	0.2444	0.3933	0.3306	0.5695	-0.3305
3	39565281	rs1768127	0.3753	0.0122	0.784	0.0049	0.2088	0.0301			0.1387	-0.232058168703784	0.45	-0.00407204
3	39565498	rs188407814					0.9939	0.0018
3	39565587	rs148983225					0.05587	-1.3255
3	39565806	rs145611110					0.7534	0.5129
3	39565894	rs2233206	0.1677	-0.3406	0.3945	-0.3297	0.5712	0.3295
3	39565987	rs587054	0.3516	0.0128	0.792	0.0047	0.2033	0.0305					0.48	-0.00379663
3	39566310	rs182133955					0.3362	0.972
3	39566348	rs505176	0.323	0.0134	0.8191	0.0041	0.2385	0.0293					0.24	-0.00618801
3	39566547	rs2677	0.0003713	0.0424	0.4505	0.0111	0.324	0.0213					3e-06	0.0201902
3	39566715	rs145747298					0.4444	0.2004
3	39566758	rs529839	0.3349	-0.0134	0.8732	-0.0029	0.1783	-0.0327					0.51	-0.00355886
3	39566942	rs148200641					0.8347	-0.0765
3	39567136	rs1708000	0.3153	0.0137	0.819	0.0041	0.3756	0.021					0.23	-0.00631824
3	39567205	rs1708001	0.3212	0.0135	0.8175	0.0041	0.3732	0.0211					0.24	-0.00618801
3	39567208	rs112096876	0.3417	-0.0645	0.5248	0.0569	0.06735	0.3517
3	39567349	rs2542	0.3684	-0.0124	0.784	-0.0049	0.21	-0.0301					0.44	-0.00419417
3	39567377	rs150326586	0.2913	-0.0577	0.1853	-0.0851	0.4041	-0.0725
3	39567463	rs17039169	0.7514	0.1645			0.278	-0.9082
3	39567555	rs183852913					0.4691	-0.6526
3	39567898	rs540689279					0.1982	-2.3797
3	39567928	rs182107457					0.4183	0.518
3	39567994	rs113407816	0.5649	0.0376	0.6463	-0.0408	0.1828	-0.2416
3	39568042	rs11920502	0.7082	0.1027	0.5007	-0.3249	0.5716	0.3509
3	39568073	rs76554697	0.9032	0.0076	0.01905	0.142	0.061	0.1266					0.063	-0.0337055
3	39568212	rs9839086	0.7107	0.1022	0.5298	-0.3047	0.5728	0.35
3	39568450	rs2017334	0.2944	-0.014	0.422	0.0137	0.8247	-0.005					0.14	-0.00760616
3	39568513	rs148721753					0.7246	0.0737
3	39568559	rs9843149					0.6244	0.3002
3	39568583	rs9880706	0.6062	-0.1434	0.5097	0.3167	0.5747	-0.3487
3	39568739	rs186664028					0.1907	-0.1812
3	39568763	rs546516660					0.6575	0.4379
3	39568784	rs602527	0.3333	0.0134	0.8098	0.0043	0.2014	0.0307					0.48	-0.00381682
3	39568811	rs112595878	0.5618	-0.0379	0.6482	0.0406	0.1879	0.2395
3	39568961	rs481718	0.3182	0.0136	0.8113	0.0042	0.3703	0.0212					0.24	-0.00618801
3	39568994	rs117901112	0.2468	0.3236			0.5467	-0.3589
3	39569050	rs816518	0.377	0.0122	0.7776	0.0051	0.2131	0.0299					0.44	-0.00419417
3	39569069	rs111266606					0.8573	0.1162
3	39569109	rs9844156	0.2699	-0.5981			0.8581	-0.2382
3	39569277	rs816519	0.3204	0.0135	0.8131	0.0042	0.3712	0.0212					0.24	-0.00618801
3	39569620	rs1398658	0.3055	0.2905	0.3887	0.3349	0.9035	0.149
3	39569713	rs816520	0.3312	-0.0134	0.7835	-0.0049	0.2028	-0.0306					0.48	-0.00381682
3	39569747	rs190018649					0.5757	0.4705
3	39569951	rs17039197					0.224	-2.7737
3	39570010	rs2280082	0.2912	0.0141	0.4202	-0.0138	0.8272	0.0049					0.14	-0.00760616
3	39570069	rs144944915			0.4324	0.0669	0.3286	0.1982
3	39570107	.					0.7449	0.2517
3	39570194	rs77948560	0.1404	0.3764	0.3922	0.3323	0.743	-0.3015
3	39570286	rs9654053	0.7242	-0.0972	0.5097	0.3167	0.5833	-0.3425
3	39570453	rs116287432	0.08999	0.428	0.3939	0.331	0.4841	-0.7382
3	39570510	rs74496459					0.1393	-1.0963
3	39570553	rs544441315					0.6649	0.5028
3	39570771	.					0.6522	-0.7576
3	39570844	rs111741040					0.3211	-0.5531
3	39571377	rs546031	0.3187	0.0138	0.8647	0.0031	0.1799	0.0326					0.51	-0.00355886
3	39571616	rs866537	0.3148	0.0139	0.7817	0.005	0.2028	0.0306					0.48	-0.00381682
3	39571656	rs569888	0.3251	-0.0137	0.8652	-0.0031	0.1809	-0.0325					0.51	-0.00355886
3	39571740	rs78439423			0.5315	-0.0398	0.3768	-0.0779
3	39572255	.					0.2771	-2.5827
3	39572453	rs9990314	0.6203	0.1385	0.5097	-0.3167	0.5867	0.3406
3	39572706	rs144755048					0.3511	-0.3722
3	39573040	rs946409	0.3245	0.0137	0.8649	0.0031	0.1816	0.0325					0.51	-0.00355886
3	39573153	rs1708056	0.3321	-0.0134	0.7808	-0.005	0.2038	-0.0306					0.48	-0.00381682
3	39573163	rs1708055	0.32	-0.0138	0.7987	-0.0046	0.1929	-0.0314					0.47	-0.00385589
3	39573242	.					0.418	0.5184
3	39573377	rs71329576	0.006009	0.0343	0.1355	0.0228	0.4384	0.0181
3	39573392	rs75336300	0.1978	-0.3277	0.3931	-0.3319	0.7508	0.2945
3	39573800	rs1615046	0.3144	0.0139	0.7989	0.0046	0.194	0.0313					0.48	-0.00380076
3	39573866	rs1615844	0.3579	0.0127	0.7712	0.0052	0.2068	0.0303					0.44	-0.00413939
3	39573919	rs1615994	0.3183	0.0138	0.7986	0.0046	0.1927	0.0314					0.48	-0.00380076
3	39573964	rs190705245					0.915	-0.0444
3	39574012	rs78760872	0.147	0.3724	0.3923	0.3327	0.8962	0.1617
3	39574142	rs1513216	0.3619	-0.0126	0.7707	-0.0052	0.2107	-0.0301					0.44	-0.00413939
3	39574148	rs59442143	0.2887	-0.5815	0.9401	0.0497	0.8501	-0.2537
3	39574299	rs9871145	0.2929	-0.5767			0.8466	-0.2597
3	39574378	3:39574378											0.72	-0.00198678
3	39574395	rs9871037	0.2928	-0.5769	0.9401	0.0497	0.846	-0.261
3	39574537	.					0.6049	-0.4195
3	39574571	rs1768134	0.361	0.0126	0.7699	0.0053	0.2102	0.0301					0.44	-0.00413939
3	39574573	rs192294292			0.9371	-0.0279	0.4956	-0.2072
3	39574733	rs79890203	0.1508	0.3695	0.3929	0.3322	0.8999	0.1553
3	39574948	rs113744267	0.6049	0.0341	0.6557	-0.0398	0.1828	-0.2452
3	39574969	rs74976195			0.3889	0.3354	0.8983	0.1581
3	39575034	rs9841378	0.5101	0.188	0.3734	-0.4231	0.6082	0.3223
3	39575035	rs9821341	0.288	-0.5813			0.8451	-0.2628
3	39575045	rs1624649			0.002632	-0.1477	0.126	-0.0892					0.29	-0.0160708
3	39575049	rs1624647	0.3625	-0.0126	0.7693	-0.0053	0.2074	-0.0303					0.44	-0.00413939
3	39575168	.					0.6822	-0.5065
3	39575236	rs77129754					0.4187	-0.1319
3	39575355	rs182950822	0.1673	0.4099	0.3913	0.334	0.8992	0.1568
3	39575391	rs192939723					0.1036	0.2983
3	39575442	rs1340225	0.3437	0.0132	0.7672	0.0053	0.2074	0.0304					0.47	-0.00397366
3	39575708	rs1417148	0.2988	0.0143	0.7986	0.0045	0.3611	0.0217					0.25	-0.0061361
3	39575750	rs1398664	0.275	-0.0147	0.4144	0.014	0.8329	-0.0048					0.14	-0.0075592
3	39576014	rs192392755					0.3446	0.9746
3	39576172	rs543236630					0.603	-0.2651
3	39576177	rs75096645					0.9142	0.0311
3	39576292	rs77754632			0.8708	-0.053	0.9668	-0.0099
3	39576365	rs1398663	0.2739	0.0147	0.4235	-0.0137	0.8449	0.0044					0.14	-0.00757684
3	39576454	rs189638260					0.7367	-0.0753
3	39576455	rs180789544					0.7313	0.2615
3	39576491	.					0.5131	0.9301
3	39576723	rs143927332					0.7282	-0.1915
3	39576889	rs144880045					0.09124	-0.747
3	39577174	rs151325907	0.4093	0.0924			0.9562	-0.017
3	39577189	rs17039230	0.7781	0.1629			0.402	0.7098
3	39577213	rs76815991					0.6078	-0.4539
3	39577308	rs139433100	0.6186	-0.0477	0.06068	-0.1509	0.449	-0.1087
3	39577495	.					0.7232	0.299
3	39577632	rs111638226	0.7507	-0.0211	0.5111	0.0603	0.1784	0.2495
3	39578042	rs186161008					0.1877	0.8526
3	39578083	rs2137563	0.2659	0.0149	0.4111	-0.0141	0.7855	0.0062					0.14	-0.00761703
3	39578135	rs192430491					0.666	-0.1157
3	39578137	rs114151723			0.2592	0.4307	0.9997	-5e-04
3	39578137	.			0.2592	0.4307	0.9997	-5e-04
3	39578137	rs114151723			0.2592	0.4307	0.9997	-5e-04
3	39578137	.			0.2592	0.4307	0.9997	-5e-04
3	39578137	rs114151723			0.2592	0.4307	0.9997	-5e-04
3	39578137	.			0.2592	0.4307	0.9997	-5e-04
3	39578137	rs114151723			0.2592	0.4307	0.9997	-5e-04
3	39578137	.			0.2592	0.4307	0.9997	-5e-04
3	39578258	rs1588689			0.002237	0.1509	0.1361	0.0873					0.26	-0.0172855
3	39578279	rs77306964					0.2849	-0.5009
3	39578850	rs73056342					0.3938	-0.1926
3	39578904	rs4676643	0.2434	0.0159	0.3102	-0.0177	0.5048	0.0154					0.34	-0.0049741
3	39578924	rs75609117	0.3707	0.266	0.7741	-0.1388	0.666	0.2728
3	39578991	rs114993173			0.9827	0.0061	0.4144	0.7946
3	39579030	rs7620264	0.268	0.0149	0.4402	-0.0133	0.7852	0.0062					0.14	-0.0075999
3	39579157	rs532100481					0.7628	-0.4425
3	39579683	rs7645925	0.2679	-0.0151	0.4315	0.0137	0.51	-0.0152
3	39580059	rs116539393					0.4484	-0.2022
3	39580111	rs7618019	0.2432	0.0157	0.7451	-0.0056	0.8054	0.0056
3	39580352	rs113816188			0.7626	0.0158	0.01007	-0.1949
3	39580377	rs34762313					0.1532	0.936
3	39580407	rs28410294					0.4912	-1.1101
3	39580593	rs13065381	0.2127	-0.0168	0.3782	0.0152	0.752	-0.0072
3	39580639	.					0.6244	0.5797
3	39580678	rs115805319	0.5768	-0.0277	0.8777	0.0094	0.9376	0.0061
3	39580685	rs147274534					0.9804	0.0072
3	39580791	rs77028195	0.03297	0.7162			0.3458	0.5768
3	39580961	rs58749048			0.6224	-0.0267	0.2462	-0.5643
3	39581030	rs144805852					0.5481	0.7454
3	39581465	3:39581465											0.67	-0.00232372
3	39581703	rs74417330	0.2507	-0.0176	0.8453	0.004	0.08177	-0.0466					0.44	0.00473236
3	39582353	rs1708046					0.6516	0.1058
3	39582526	rs139818380	0.9569	-0.0233
3	39582529	rs114147963	0.3799	0.0613	0.8229	-0.0234	0.05131	-0.3923
3	39582567	rs614453	0.2659	-0.0156	0.741	-0.006	0.1623	-0.0342					0.72	-0.00191831
3	39582621	rs7638671	0.4398	0.2294			0.695	0.2477
3	39582924	rs1606473	0.2635	0.015	0.4935	-0.0118	0.8125	0.0054			0.05555	-0.290619716439124
3	39582978	rs114806494					0.1729	0.2246
3	39582986	.					0.4976	3.9285
3	39583243	rs143222766					0.3179	0.2904
3	39583392	rs9864468	0.4047	0.2473	0.9515	-0.03	0.7063	0.238
3	39583408	rs610826					0.3322	1.429
3	39583492	rs553159439					0.1406	-1.1183
3	39583625	rs115918730	0.7263	-0.1453
3	39583709	rs150345770					0.5653	0.1448
3	39583872	rs6797874					0.8868	0.0337
3	39583961	rs149103703					0.8828	-0.0906
3	39584109	rs9869640	0.01373	-0.4552	0.5178	0.1307	0.3429	0.3075
3	39584169	rs6775375					0.7237	0.085
3	39584314	rs113035851	0.3632	0.0638	0.8172	-0.0242	0.05163	-0.3937
3	39584368	rs113144476	0.39	-0.0618	0.8667	0.0194	0.07464	0.38
3	39584542	rs190385444					0.5083	-0.8311
3	39584746	rs150870507					0.478	0.1794
3	39585025	rs10514702					0.1521	1.1899
3	39585284	rs1890516					0.2545	0.951
3	39585840	rs72858505					0.9541	0.0379
3	39585852	rs116316392					0.3351	-0.453
3	39585858	rs7617805	0.8134	0.1261			0.2195	-1.0578
3	39585955	rs115740271			0.01479	-0.1505	0.06237	-0.1286					0.14	-0.0277189
3	39585998	rs79297066	0.5984	0.0807			0.8375	0.1047
3	39586063	rs1513215			0.02339	-0.103	0.003853	-0.16
3	39586064	rs115639219					0.7896	-0.2589
3	39586149	.					0.6181	0.4172
3	39586167	rs77413664	0.001098	-0.663			0.7895	0.1009
3	39586610	rs149732648					0.2356	0.4243
3	39586695	rs115181718					0.3902	0.6149
3	39586697	rs114008465					0.37	0.6229
3	39586701	rs73826475					0.3701	-0.6229
3	39586752	rs1708044	0.7428	0.0098	0.3507	0.0346	0.9301	-0.0047					0.029	-0.0247808
3	39586835	rs1708043			0.01232	-0.1276	0.03652	-0.1282
3	39587406	rs4435560	0.2286	0.0162	0.2864	-0.0188	0.277	0.0247
3	39587529	rs113475299					0.8852	0.0336
3	39587537	rs1996097	4.538e-05	-0.0509	0.7129	-0.0058	0.0792	-0.0351
3	39587587	rs1628120			0.01248	-0.1293	0.03802	-0.1296
3	39587737	rs1708042	0.1204	0.0213	0.9715	6e-04	0.04766	0.0472					0.57	-0.00306725
3	39587844	rs560979596					0.1895	-1.2636
3	39588073	rs76917732	0.00961	0.4852	0.7804	0.0721	0.459	-0.2736
3	39588176	rs564323690					0.9578	0.0768
3	39588305	rs13077475	0.2371	0.0159	0.3766	-0.0153	0.2741	0.0249
3	39588366	rs4459835			0.02051	0.1184	0.03972	0.1269
3	39588457	rs77239525	0.008631	-0.4809	0.9341	-0.0211	0.4501	0.2768
3	39588627	rs614494	0.1164	-0.0215	0.9681	-7e-04	0.05345	-0.046					0.59	-0.0028895
3	39588688	rs147310939	0.002523	-0.301	0.603	-0.0497	0.9474	0.0106
3	39588893	rs180805608					0.06442	-0.9374
3	39588998	rs530080	0.1861	-0.0183	0.9716	-6e-04	0.064	-0.0448					0.77	-0.00161284
3	39589128	rs35377377					0.4513	-0.2913
3	39589128	rs35377377					0.4513	-0.2913
3	39589128	rs35377377					0.4513	-0.2913
3	39589128	rs35377377					0.4513	-0.2913
3	39589234	rs1877554					0.215	1.0755
3	39589236	rs78929064			0.8926	0.061	0.7509	0.1752
3	39589264	rs535722664					0.6905	-0.3519
3	39589736	rs66860744	0.1152	-0.0216	0.9619	-9e-04	0.05372	-0.0459					0.57	-0.00308961
3	39589828	rs111377060	0.00591	-0.5161	0.707	-0.1022	0.8419	0.0638
3	39589963	rs11129837	0.2244	-0.0163	0.4056	0.0144	0.2886	-0.0241
3	39590045	rs116961960					0.6082	-0.5155
3	39590195	rs1631776	0.1128	-0.0217	0.9631	-8e-04	0.05244	-0.0462					0.59	-0.00291415
3	39590291	rs1768141	0.922	0.0029	0.3837	0.0322	0.9356	-0.0043					0.015	-0.0276079
3	39590429	rs550794937					0.304	-1.6983
3	39590881	rs569116820					0.7792	0.2015
3	39590932	rs529926880					0.6748	0.116
3	39591105	rs635235	0.1042	0.0223	0.9657	8e-04	0.05233	0.0463					0.58	-0.00301458
3	39591332	rs636476	0.1356	-0.0206	0.9964	1e-04	0.0587	-0.0456
3	39591360	rs4535165					0.0903	-0.5457
3	39591413	rs570607252					0.6167	-0.1452
3	39591857	rs184856184					0.7004	0.335
3	39591886	rs9883460			0.8841	0.0657	0.723	0.1849
3	39591899	rs189791027					0.7372	-0.2884
3	39591924	rs138973255			0.5322	0.0492	0.5839	0.0851
3	39592060	rs1768144	0.1114	0.0219	0.9557	0.001	0.05367	0.046
3	39592101	rs1768145			0.01651	0.1234	0.03042	0.1334
3	39592120	rs1999963					0.42	0.3173
3	39592263	rs4441592	0.2198	0.0165	0.3723	-0.0156	0.3028	0.0235
3	39592300	rs115910536					0.3967	0.7705
3	39592425	rs34922979	0.2187	0.0166	0.3764	-0.0153	0.2988	0.0237
3	39592534	rs112164405	0.145	-0.022	0.6403	0.0095	0.03131	-0.0567
3	39592539	rs181066700					0.4358	-1.3431
3	39592554	rs7620478			0.8696	0.0755	0.7145	-0.1909
3	39592593	rs1768146			0.01533	0.1253	0.03044	0.1335
3	39592642	rs1708007			0.007334	0.1389	0.04417	0.1263
3	39592659	rs13063581	0.2202	-0.0165	0.3487	0.0162	0.3001	-0.0236
3	39592715	rs11915211	0.168	0.0184	0.3153	-0.0173	0.473	0.0162
3	39592798	rs1708008			0.006074	0.1422	0.04326	0.1269
3	39592885	rs570471967					0.2364	0.7618
3	39593103	rs11915323	0.2158	0.0167	0.3468	-0.0163	0.3085	0.0232
3	39593135	rs1708010			0.007434	0.1393	0.04566	0.1257
3	39593208	rs13314873			0.8619	0.0792	0.7124	0.1926
3	39593220	rs139677712					0.2006	-0.1219
3	39593234	rs1708011	0.9831	6e-04	0.2789	-0.0424	0.9701	0.002					0.0092	-0.0313397
3	39593323	rs13087307	0.229	-0.0163	0.4091	0.0144	0.3075	-0.0233
3	39593776	rs7612578					0.8537	-0.1066
3	39593865	rs9838577					0.6275	0.1871
3	39593872	rs111513993	0.1444	-0.0221	0.6307	0.0098	0.02352	-0.06
3	39594050	.					0.4237	-1.2678
3	39594064	rs141281954			0.9025	-0.0076	0.1184	-0.1302
3	39594237	rs563848653					0.4892	-0.6104
3	39594432	rs11927034	0.007889	-0.0342	0.1598	-0.0232	0.2346	-0.0253
3	39594438	rs531564153					0.606	-0.6755
3	39594439	rs549798556					0.4456	0.5738
3	39594850	rs548412	0.1105	0.0221	0.997	1e-04	0.03287	0.0516
3	39594873	rs1768148	0.1084	-0.0222	0.989	-2e-04	0.03422	-0.0512
3	39595123	rs1768150	0.1599	0.0196	0.9787	5e-04	0.04253	0.0499
3	39595128	rs111324968			0.00864	-0.1387	0.03041	-0.1371
3	39595235	rs113348825	0.1064	0.0223	0.9908	2e-04	0.03627	0.0507
3	39595302	rs139609967					0.6314	-0.3789
3	39595464	rs150571173			0.8171	0.0096	0.5625	0.0273
3	39595620	rs139610320					0.2558	-0.9898
3	39595707	rs180830085					0.8832	0.0379
3	39595838	rs77503489	0.1916	0.0177	0.3802	-0.0154	0.1174	0.0429
3	39595927	rs115422734	0.1769	-0.0184	0.3796	0.0154	0.207	-0.0324
3	39596038	rs567165368					0.2773	-1.5192
3	39596118	rs113984364	0.1772	0.0185	0.4395	-0.0136	0.1856	0.0341
3	39596124	rs112009433	0.1805	-0.0183	0.424	0.0141	0.2195	-0.0316
3	39596288	rs1708024	0.1545	-0.02	0.9854	3e-04	0.03876	-0.0567
3	39596842	rs7355974					0.8536	-0.1071
3	39597073	rs114396045					0.2633	-0.9758
3	39597700	rs547529768					0.4437	-0.8556
3	39598034	rs72858526					0.8822	0.086
3	39598055	.					0.7654	0.3215
3	39598186	rs182947247					0.4776	-0.5218
3	39598195	rs149567713	0.0002733	-0.0669	0.7562	-0.0056	0.2963	-0.0253
3	39598328	rs77852826	0.1965	-0.0177	0.3571	0.0163	0.1968	-0.0333
3	39598543	rs7649257	0.1281	-0.0234	0.5399	0.013	0.008741	-0.0785
3	39598567	rs374230567					0.489	-0.4775
3	39598883	rs187754307					0.7374	-0.2897
3	39599187	rs11129838	0.1943	0.0178	0.3323	-0.0172	0.1901	0.0339
3	39599243	rs139459151					0.2701	-0.9771
3	39599517	rs183981508					0.5801	-0.4379
3	39599640	rs115516602	0.01803	-0.1386	0.8334	-0.0152	0.1467	-0.1863
3	39599907	rs11708542	0.1745	0.0187	0.3124	-0.018	0.1855	0.0342
3	39600017	rs188658675					0.7663	0.0933
3	39600177	rs9842969			0.03592	0.0886	0.1102	0.0798
3	39600514	rs1614062	0.2123	-0.0172	0.3449	0.0171	0.1958	-0.0336
3	39600669	rs1615702	0.1946	-0.0179	0.3504	0.0169	0.2107	-0.0325
3	39600678	rs114127139					0.6902	0.1007
3	39600990	rs72858530					0.9294	-0.0476
3	39601103	rs185928223					0.8736	0.0764
3	39601174	rs569284971					0.5567	0.7803
3	39601185	rs182387577					0.4912	0.497
3	39601272	rs6773938	0.1358	-0.0221	0.7132	0.007	0.02425	-0.0642			0.168	-0.222643676272559
3	39601409	rs77085660					0.6519	0.22
3	39601413	rs6786645					0.8384	0.0977
3	39601436	rs4676644					0.5653	-0.154
3	39601458	rs6786741					0.8404	-0.117
3	39601672	.					0.6126	1.0277
3	39601899	.					0.3811	0.5083
3	39601899	rs563254000					0.3811	0.5083
3	39601899	.					0.3811	0.5083
3	39601899	rs563254000					0.3811	0.5083
3	39601947	rs533508121					0.8332	0.1049
3	39602013	rs552003044					0.7595	0.5313
3	39602268	rs76113751	0.8933	0.01			0.08352	-0.3606
3	39602365	rs78713168	0.7764	-0.022			0.03344	0.4806
3	39602429	rs77916203					0.06163	-0.4149
3	39602562	rs76015871					0.4646	0.1785
3	39602567	rs77181404	0.2062	-0.4236			0.6158	0.4734
3	39602664	rs1708022			0.5543	-0.014	0.8864	-0.0049
3	39602694	rs183745637					0.7672	-0.1331
3	39602768	rs188411516					0.5993	-0.161
3	39603035	rs144569262	0.9476	0.0041	0.01459	-0.1597	0.447	-0.0616					0.26	0.0205826
3	39603230	rs187100187					0.3883	-0.2519
3	39603291	rs9859121					0.7182	0.1445
3	39603330	rs142685767					0.1723	-1.3026
3	39603440	3:39603440							0.3525	0.0718
3	39603550	rs568882801					0.1982	-1.7878
3	39603807	rs578074005					0.9934	-0.0064
3	39603945	rs79256670					0.3086	-0.477
3	39604285	rs541692	0.6137	-0.0082	0.3522	-0.0197	0.6108	0.0168	0.5145	0.0497
3	39604432	rs188716060					0.5482	0.2498
3	39604954	rs1768152	0.6354	-0.0074	0.6943	-0.0079	0.7378	0.0105	0.4904	0.0494	0.8456	-0.0316970867432546
3	39605597	rs539172805					0.1785	-1.1453
3	39605703	rs561407606					0.6347	0.4559
3	39605921	rs142625348					0.3178	-0.7616
3	39606210	rs1768153	0.4701	-0.0112	0.7176	-0.0072	0.9417	0.0023	0.5307	0.0416
3	39606665	rs181931942					0.7182	-0.3817
3	39606796	rs112326796	0.6212	0.0253	0.01448	-0.1529	0.6112	0.0452	0.5291	-0.1512			0.43	0.0145694
3	39606906	rs147500053	0.8522	-0.0098	0.03288	0.1394	0.5341	-0.0573	0.5295	0.151			0.34	0.0182179
3	39607005	rs61545380					0.7482	-0.279
3	39607163	rs188245946					0.9495	-0.0999
3	39607256	rs1620274	0.6347	0.0075	0.2237	0.0247	0.8394	-0.0066	0.6131	-0.0336			0.52	-0.0039245
3	39607627	rs524919	0.5445	0.0089	0.8485	0.0036	0.9343	-0.0025	0.3213	-0.0622
3	39607703	rs74972931	0.6852	-0.0207	0.01386	0.1536	0.6455	-0.0407	0.5304	0.1505			0.43	0.0145694
3	39607717	rs11924155					0.7369	-0.2916
3	39607761	rs1708080	0.5422	0.009	0.8176	0.0044	0.9699	-0.0011	0.3215	-0.062
3	39607995	rs72858540					0.5711	0.0529					0.34	0.0180876
3	39607995	rs72858540					0.5711	0.0529					0.34	0.0180876
3	39607995	rs72858540					0.5711	0.0529					0.34	0.0180876
3	39607995	rs72858540					0.5711	0.0529					0.34	0.0180876
3	39607995	rs72858540					0.5711	0.0529					0.34	0.0180876
3	39607995	rs72858540					0.5711	0.0529					0.34	0.0180876
3	39607995	rs72858540					0.5711	0.0529					0.34	0.0180876
3	39607995	rs72858540					0.5711	0.0529					0.34	0.0180876
3	39608050	rs561575530					0.5438	0.7409
3	39608371	rs1707989					0.5935	-0.2412
3	39608595	rs186272182					0.5709	0.3687
3	39608746	rs191564656					0.6844	-0.3139
3	39608852	rs816495	0.5032	-0.0103	0.7205	-0.007	0.9816	7e-04	0.5139	0.0423			0.72	-0.00210508
3	39608891	rs116781237			0.03504	-0.1391	0.7553	-0.0292
4	852013	rs2279175	0.0004972	0.0517	0.3469	-0.0181	3.255e-08	0.1236	0.7222	0.0207			0.034	0.0122384
4	852084	rs75611648					0.773	-0.1915
4	852260	rs533395192					0.965	0.0122
4	852313	rs1564282	0.002606	0.0583	0.6243	0.0115	2.132e-08	0.1607	0.03853	0.138	0.02426	0.387301137480493	0.56	-0.0040678
4	852407	rs75374083	0.0002048	0.1101	0.8603	0.007	0.08233	0.0778	0.995	-6e-04			0.4	0.00979736
4	852436	rs11735882	0.5495	-0.0163	0.299	-0.0349	0.7432	-0.0127	0.4625	-0.0783			0.5	0.00652421
4	852484	rs2061846	0.0003297	-0.0533	0.3424	0.0183	2.837e-08	-0.124	0.7166	-0.0226	0.4363	-0.129197938471682	0.036	0.0120998
4	852530	rs78835298	0.1362	0.1656	0.8779	0.0333	0.3498	-0.1741
4	852563	rs189271698	0.2509	0.094	0.1892	0.3889	0.8692	0.0261
4	852615	rs6847426	0.7686	0.0915			0.7683	-0.149
4	852637	rs2279176	0.8754	-0.0046	0.3083	-0.0374	0.006286	-0.1254	0.9997	0			0.9	-0.00148316
4	852659	rs2279177	0.00348	0.0371	0.11	-0.0261	7.647e-06	0.0899	0.6828	0.0187			0.023	-0.0109936
4	852720	rs187309213	0.02651	-0.1841			0.244	-0.1526
4	852744	rs566661633					0.3162	0.351
4	852809	rs73062400	0.1227	0.0377	0.9089	-0.0032	0.02163	0.0814	0.9757	-0.0057			0.64	0.00408547
4	852939	rs148121848	0.07051	0.0945	0.9224	-0.0074	0.004818	0.2272
4	853004	.					0.7852	-0.2663
4	853031	rs542675049	0.2838	-0.0897			0.8655	-0.0277
4	853279	rs542335005					0.6558	0.2109
4	853584	rs560843963					0.3737	0.1403
4	853627	rs75577800	0.6252	-0.0215	0.5806	-0.0343	0.3474	0.0566	0.6265	0.1007			0.4	0.0150333
4	853871	rs56253935	0.0004874	-0.0517	0.3411	0.0183	3.334e-08	-0.1234	0.7678	-0.0174			0.032	0.012336
4	854017	rs575874815					0.488	-1.2071
4	854071	rs12651271	0.002559	0.0584	0.5404	0.0143	1.953e-08	0.161	0.03129	0.1439			0.56	-0.004065
4	854232	rs56307842	0.0005167	-0.0515	0.3383	0.0184	3.565e-08	-0.1231	0.708	-0.0218			0.033	0.0122794
4	854409	rs11248050	0.8906	0.0017	0.9959	1e-04	0.07259	-0.0319	0.4288	-0.0365			0.81	0.00107112
4	854568	rs536265734					0.8011	0.0843
4	854633	rs79842872	0.5967	-0.0144	0.3217	-0.033	0.807	-0.0094	0.4877	-0.0706			0.51	0.0063896
4	854712	rs4690339	0.0004517	-0.0519	0.3494	0.018	5.74e-07	-0.1159	0.7146	-0.0213			0.036	0.0120656
4	855081	rs116194757	0.812	0.0737			0.7619	-0.153
4	855282	rs2335172	0.000516	0.0514	0.3433	-0.0182	3.149e-08	0.1236	0.747	0.0187			0.032	0.0123571
4	855307	rs545283930					0.8313	0.0619
4	855502	rs189356760					0.2991	-1.9838
4	855708	rs62295557	0.003532	-0.0369	0.1118	0.0259	5.324e-06	-0.0912	0.7126	-0.0166			0.025	-0.0107959
4	855813	rs76800394	0.2002	-0.1228			0.2491	0.1755
4	856029	rs11723087	0.4551	-0.009	0.07479	0.0265	0.4946	-0.012					0.012	-0.0110752
4	856034	rs150048742	0.858	-0.0052	0.2653	-0.0406	0.007488	-0.1221					0.75	-0.00340619
4	856102	rs115550031	0.5402	0.0271	0.2493	0.0641	0.4608	-0.045	0.4829	0.1229			0.58	-0.00877374
4	856275	rs145341437	0.0001965	-0.1102	0.9812	9e-04	0.04214	-0.0873					0.24	0.012845
4	856319	rs11737222	0.3069	-0.0121	0.2956	0.0156	0.446	-0.0131	0.5571	0.0242			0.032	-0.0092809
4	856499	4:856499							0.5649	0.0585			0.46	0.00716992
4	856580	rs7697252	0.6182	-0.0135	0.3346	-0.0322	0.7701	-0.0113	0.4852	-0.0706			0.47	0.00698646
4	856609	rs7684266	0.0004817	-0.0517	0.3198	0.0191	4.475e-08	-0.1222	0.7096	-0.0214			0.033	0.0122918
4	856612	rs537497289					0.959	-0.0152
4	856622	rs552713520					0.6954	0.1552
4	856734	rs74282745	0.0001846	-0.1106	0.8967	0.0048	0.0398	-0.0884	0.9491	-0.0062			0.26	0.0124627
4	856787	rs12651368	0.002448	0.0586	0.5619	0.0136	1.561e-08	0.162	0.03035	0.1431			0.53	-0.00435582
4	857216	rs572232271					0.6633	-0.7857
4	857315	rs536592180					0.9545	-0.0168
4	857455	rs554263099					0.7052	0.3592
4	857490	rs181135715					0.2982	-0.7843
4	857564	rs529944526	0.03202	-0.5354			0.9683	0.0163
4	857875	rs150781969	0.1985	0.0714	0.158	0.1178	0.7236	-0.0261
4	858272	rs116798056	0.1558	-0.1383			0.2391	0.1829
4	858332	rs11248051	0.002243	0.0591	0.5265	0.0149	1.241e-08	0.1631	0.03081	0.1427			0.53	-0.00434699
4	858337	rs77075306					0.8122	-0.0514
4	858473	rs7663814	0.003688	-0.0367	0.1181	0.0254	5.416e-06	-0.0911	0.7123	-0.0165			0.026	-0.0107465
4	858614	rs139819489					0.1266	-2.2676
4	858641	.					0.6345	-0.7676
4	858691	rs2306249	0.9952	-1e-04	0.6722	-0.0064	0.006046	-0.0482	0.3406	-0.0433			0.91	0.000487749
4	858774	rs7377258					0.2136	-3.5162
4	858866	4:858866											0.024	0.0118032
4	858874	4:858874											0.82	0.00100175
4	858924	rs35227944	0.2129	0.0762	0.2869	0.0952	0.3479	-0.0834
4	858941	rs1026738			0.8313	-0.0084	0.9633	-0.0023
4	859016	rs142955360	0.5859	0.037	0.5691	0.0509	0.9243	-0.0107
4	859269	4:859269											0.023	0.011897
4	859293	rs3775136	0.874	-0.0046	0.3055	-0.0378	0.007886	-0.1212	0.9931	-9e-04			0.76	-0.00329797
4	859298	rs3775135	0.9986	0	0.5289	-0.0094	0.005821	-0.0484	0.3367	-0.0437			0.96	0.000199799
4	859548	rs11936594	0.003549	-0.0368	0.117	0.0255	6.437e-06	-0.0905					0.024	-0.0109023
4	859557	rs3775134	0.9749	-4e-04	0.839	-0.0031	0.08363	-0.0312	0.3322	-0.0447			0.84	0.000924253
4	859634	rs11248052	0.9977	0	0.5505	0.0089	0.005866	0.0484	0.3406	0.0433			0.99	4.7946e-05
4	860023	4:860023											0.034	0.0122805
4	860146	rs2306248	0.9911	-1e-04	0.5362	-0.0092	0.005824	-0.0484	0.34	-0.0433			0.98	8.95486e-05
4	860192	rs1064207	0.9962	-1e-04	0.53	-0.0093	0.005883	-0.0483	0.3418	-0.0426			0.99	5.82595e-05
4	860349	rs2306247	0.0001713	-0.1111	0.9154	0.004	0.06094	-0.0839	0.9425	-0.0069			0.28	0.0119063
4	860385	rs141625555	0.9405	0.0068	0.4653	0.0819	0.5832	-0.0832
4	860415	rs2306246	0.0001861	0.1105	0.9162	-0.0039	0.03606	0.0902	0.9416	0.007			0.28	0.0119063
4	860796	rs112225848	0.7578	0.0097	0.9498	0.0025	0.1836	-0.0577					0.26	-0.0127044
4	860923	rs201137296					0.3894	-0.2853
4	861170	rs28640071					0.6601	4.803
4	861292	rs3733354			0.337	-0.0733	0.1233	-0.7274
4	861306	rs62295558	0.05841	0.0903	0.9357	0.005	0.001785	0.2055					0.33	-0.0166443
4	861378	rs141715842					0.7388	4.1268
4	861439	rs3733353	0.0005059	0.0514	0.3595	-0.0176	4.037e-08	0.1227	0.6958	0.0224			0.033	0.0123638
4	861497	rs73207789	0.1146	0.0462	0.1707	-0.0558	0.04921	0.078
4	861498	rs3733352	0.4552	-0.009	0.07302	0.0266	0.4927	-0.012	0.3414	0.038			0.013	-0.0109285
4	861570	rs562231076					0.3533	-0.2529
4	861628	rs3733351	0.7609	-0.0036	0.2857	-0.0155	0.006494	-0.0466	0.2124	-0.0533			0.72	0.00153134
4	861639	rs549832503					0.2004	0.5032
4	861652	rs3822026	0.9869	-2e-04	0.5727	-0.0084	0.00585	-0.0484	0.3259	-0.044			0.99	-7.51789e-05
4	861874	.					0.7962	0.1407
4	861930	4:861930											0.021	-0.0111277
4	861936	rs56986122	0.003287	0.037	0.108	-0.0261	6.087e-06	0.0907					0.024	-0.0108261
4	861998	rs6854553	0.444	-0.0092	0.07373	0.0266	0.5026	-0.0117	0.3535	0.037			0.014	-0.0108545
4	862156	rs2306245	0.4608	0.0089	0.06979	-0.0269	0.482	0.0123	0.3428	-0.0379	0.5222	0.0778865386570712	0.015	-0.0107608
4	862340	rs115244803					0.3256	0.2105
4	862363	rs34585705	0.2815	-0.0614	0.1566	-0.1203	0.5637	0.0431
4	862502	rs2306244	0.0007674	-0.0496	0.3176	0.0192	4.415e-07	-0.117	0.6822	-0.0232			0.028	0.0127115
4	862593	rs561972843					0.4768	-1.044
4	862815	.					0.9291	-0.063
4	863528	4:863528											0.93	-0.000384243
4	863579	rs188239285	0.001071	-0.1146	0.944	-0.0041	7.885e-06	-0.2202					0.33	0.0156496
4	863659	rs28469522	0.9054	0.0093	0.5107	-0.0627	0.4491	-0.0877
4	863670	rs45631832	0.8342	0.006	0.2973	0.0385	0.007891	0.1212					0.75	-0.00344901
4	863881	4:863881											0.57	-0.0040002
4	863917	rs7690306	0.5787	0.015	0.3162	0.0333	0.976	0.0012	0.5365	0.0579			0.43	0.00765513
4	864077	rs11726280	0.002047	0.0596	0.5222	0.0151	1.785e-08	0.1615	0.03287	0.1392			0.59	-0.00373657
4	864126	rs7690704	0.7352	-0.0051	0.02737	-0.0413	0.05931	-0.0418	0.2639	-0.0663			0.26	-0.00621101
4	864343	rs187929956	0.9814	-0.0022	0.9707	0.0052	0.8291	-0.035
4	864912	rs189789710					0.2701	-0.6092
4	865038	rs3775133	0.8043	-0.0071	0.3934	-0.0312	0.007902	-0.1212	0.9495	0.0064			0.75	-0.00344901
4	865105	rs60523283	0.0031	-0.0373	0.1067	0.0262	3.391e-06	-0.0933	0.6876	-0.0177			0.019	-0.0113229
4	865187	rs74907285	0.0003716	-0.1062	0.7447	0.0122	0.02307	-0.0988	0.9526	-0.0057			0.39	0.00963338
4	865227	rs755447	0.8265	-0.0063	0.2716	-0.0406	0.007821	-0.1214	0.9419	0.0072	0.8381	-0.061343630241052	0.73	-0.00367308
4	865430	rs73207790	0.0004397	0.052	0.3613	-0.0176	2.788e-08	0.1244	0.6571	0.0254			0.029	0.0127153
4	865535	.					0.8892	-0.2488
4	865770	rs562664289	0.2934	0.0778			0.2085	0.1636
4	865941	rs73207791	0.0007637	-0.0497	0.2978	0.02	2.588e-08	-0.1244	0.6767	-0.0236			0.028	0.0127801
4	866013	rs73792372					0.7355	4.0651
4	866169	rs751091	0.803	-0.0072	0.2885	-0.0391	0.007929	-0.1212	0.9402	0.0074			0.75	-0.00346226
4	866310	rs377701609					0.7346	0.2497
4	866428	rs113826088	0.01413	-0.1192	0.8285	-0.0144	0.4815	-0.0512	0.9186	-0.0266
4	866613	rs569453827					0.02431	-1.7871
4	866656	rs188270599	0.3758	-0.1508			0.1576	-0.5234
4	866659	rs17165125	0.7998	-0.0073	0.2864	-0.0393	0.007983	-0.1211	0.942	0.0072			0.75	-0.00346226
4	866723	rs62297061	0.003824	0.0598	0.5398	0.0146	2.399e-08	0.1677	0.0317	0.151			0.44	-0.00540332
4	867242	rs4690336	0.0008223	0.0494	0.2989	-0.02	1.44e-08	0.1268	0.819	0.0131			0.027	0.012854
4	867435	rs182450580					0.1496	1.8367
4	867443	rs28689767	0.8127	0.0736			0.7591	-0.1548
4	867516	rs75295122	0.0001997	-0.1099	0.9556	0.0021	0.03418	-0.0914	0.941	-0.0071			0.27	0.0121346
4	867624	rs192624408					0.5208	0.2172
4	867789	4:867789											0.4	0.00813149
4	867790	4:867790											0.4	0.00813149
4	867866	rs764324	0.03087	0.025	0.107	-0.0232	0.01025	0.0438	0.3997	-0.0322			0.015	-0.0104381
4	867909	4:867909											0.85	-0.00199897
4	867922	rs557890767	0.6834	0.0359			0.5586	0.0888
4	867941	4:867941											0.85	-0.00199374
4	868072	rs540483728	0.1655	0.1994			0.9547	0.0135
4	868429	rs74705729	0.0001847	-0.1104	0.9609	0.0018	0.0327	-0.0921	0.9823	-0.0024			0.27	0.0122049
4	868656	rs74282747	0.0001833	-0.1106	0.9944	3e-04	0.03233	-0.0923	0.9809	-0.0023			0.28	0.0118915
4	868739	rs10023660	0.5759	0.0116	0.146	0.0366	0.0832	0.0519	0.6682	0.03			0.58	0.00411267
4	869017	.					0.8703	-0.3187
4	869081	rs189256273					0.9522	-0.0129
4	869109	rs181960561					0.3825	0.3026
4	869169	rs11733713	0.001893	-0.06	0.652	-0.011	1.562e-08	-0.1621	0.04105	-0.1419			0.52	-0.00446598
4	869174	rs11734537	0.001889	-0.06	0.7676	-0.0073	1.542e-08	-0.1621	0.04105	-0.1419			0.52	-0.00451291
4	869250	.					0.6571	-0.3626
4	869307	rs187506674					0.9122	-0.0472
4	869359	rs11732965	0.001981	0.0598	0.5891	0.0127	1.684e-08	0.1617	0.04046	0.1315			0.52	-0.00451291
4	869446	rs17165126	0.7932	-0.0098	0.09528	-0.0849	0.2612	-0.0675	0.7668	-0.0465			0.78	0.00404133
4	869497	rs555569059					0.2493	-3.8602
4	869698	rs62297062	0.003411	0.0589	0.3201	0.023	1.584e-08	0.1635	0.04149	0.1308			0.45	-0.00533128
4	869699	rs147512697			0.7039	-0.033	0.689	0.0639
4	869708	rs62297063	0.003409	0.0589	0.6403	0.0114	1.555e-08	0.1636	0.04149	0.1308			0.45	-0.00532877
4	869715	rs78590562	0.003389	0.059	0.5215	0.015	1.394e-08	0.1641	0.04149	0.1308			0.45	-0.00532877
4	869820	rs140034544					0.2127	3.5327
4	869883	rs78005997	0.8148	0.0067	0.2747	0.0403	0.007462	0.1221	0.9361	-0.0079			0.75	-0.00346226
4	869922	rs145468989	0.5113	0.1146			0.2254	0.4486
4	869970	rs77124090	0.0001895	-0.1103	0.9655	0.0016	0.03078	-0.0932	0.9652	-0.0042			0.27	0.0122049
4	870043	rs77918304	0.0001904	-0.1103	0.9656	0.0016	0.03051	-0.0934	0.9703	-0.0036			0.27	0.0122049
4	870107	rs182238737	0.5097	-0.115			0.2253	-0.449
4	870118	4:870118											0.52	-0.00451291
4	870119	4:870119											0.27	0.0122049
4	870484	rs571275924					0.1912	-0.5793
4	870941	rs41286651	0.6027	-0.0179	0.04274	-0.0885	0.0501	0.0945	0.8692	0.0237			0.55	-0.00788465
4	871025	rs3736088	0.0002596	-0.1071	0.9587	0.0019	0.01847	-0.1009					0.36	0.00994852
4	871125	rs541776015					0.8758	-0.1103
4	871377	rs2306254	0.8113	-0.007	0.2771	-0.0401	0.00724	-0.1248	0.9234	0.0108			0.84	-0.0021833
4	871501	rs35964990	0.9205	0.031			0.8474	-0.0966
4	871617	rs368425867					0.5005	-0.8563
4	871624	rs1564281	0.02078	-0.0274	0.04997	0.029	0.0964	-0.0286	0.4006	0.0335			0.032	-0.00942069
4	871675	rs1564280	0.8973	-0.002	0.02231	-0.0424	0.06825	-0.0408	0.2556	-0.0675			0.11	-0.00888729
4	871765	4:871765											0.24	0.0131157
4	871917	4:871917											0.75	-0.00346226
4	872020	rs73207794	0.005384	-0.0546	0.5122	-0.0158	5.345e-08	-0.1573	0.03668	-0.1428			0.65	-0.00322702
4	872067	rs56083715	0.0008674	-0.0459	0.4661	0.0132	0.0001357	-0.0836	0.5627	-0.0288			0.036	-0.0110053
4	872070	rs561108364					0.4073	0.1656
4	872223	rs11942404	0.4	0.0379	0.2744	0.0611	0.5146	-0.0403	0.5571	0.1007			0.67	-0.00673196
4	872285	4:872285											0.6	-0.00368784
4	872303	rs565213419					0.396	1.0544
4	872590	rs146733762	0.6781	-0.0197	0.05532	-0.1004	0.2259	0.081					0.44	-0.0134273
4	872641	rs192717866					0.1646	0.8493
4	872944	rs190796496					0.8488	0.0696
4	873023	rs77689311	0.0002919	-0.1084	0.7683	0.0111	0.02544	-0.0977	0.9813	-0.0023			0.4	0.00938729
4	873181	rs57445359	0.5772	-0.0152	0.3494	-0.0314	0.7752	-0.0111					0.29	0.0103223
4	873286	4:873286											0.15	0.00696472
4	873313	rs75067454	0.5616	-0.0158	0.3495	-0.0314	0.8043	-0.0096	0.5675	-0.0536			0.29	0.0103092
4	873384	rs79381557	0.8066	-0.007	0.2755	-0.0402	0.007532	-0.122	0.9372	0.0078			0.74	-0.00349087
4	873417	rs58036322	0.004236	0.0357	0.06977	-0.0294	7.342e-06	0.0893	0.6538	0.0197			0.008	-0.0126892
4	873634	rs114972061					0.9591	0.0112
4	873788	rs576692004					0.2207	0.6364
4	873901	rs144026795					0.2596	0.1031
4	873987	rs553443339					0.8768	0.1592
4	874190	.					0.4394	0.8847
4	874315	4:874315											0.32	0.0110502
4	874680	rs144682066					0.4136	-0.1697
4	874863	rs3775132	0.7991	-0.0073	0.2774	-0.0401	0.007126	-0.1229	0.9438	0.007			0.68	-0.00436986
4	874986	rs3775131	0.0003042	-0.1079	0.8325	0.008	0.03731	-0.0945	0.9871	0.0016			0.29	0.0117026
4	875008	rs60492656	0.0002621	0.0538	0.2969	-0.0201	3.509e-09	0.1313	0.6687	0.0245			0.021	0.0134415
4	875144	rs3775130	0.005143	0.0549	0.4828	0.017	6.326e-08	0.1565	0.04533	0.1317			0.6	-0.00369759
4	875155	rs3775129	0.0001594	0.0558	0.344	-0.0183	4.575e-09	0.1307	0.621	0.028			0.021	0.0134929
4	875266	rs58429160	0.0003947	0.0524	0.2597	-0.0217	1.338e-08	0.127	0.6723	0.0239			0.026	0.012948
4	875339	rs17165130	0.0002824	0.0535	0.2839	-0.0207	2.458e-09	0.1328	0.6161	0.0284			0.021	0.0134103
4	875387	rs73064427	0.5795	0.0148	0.3127	0.0335	0.7987	0.0097	0.5573	0.0549			0.44	0.0073102
4	875529	rs2279187	0.002604	0.0601	0.459	0.0179	1.043e-05	0.1281	0.02502	0.1459			0.2	-0.00905007
4	875614	rs140383703					0.9958	-0.0017
4	875632	rs561513589					0.916	-0.0439
4	875671	rs45486093	0.0004085	-0.052	0.2457	0.0223	1.311e-09	-0.1346	0.6117	-0.0287			0.0092	0.0150777
4	875887	rs2279186	0.003727	-0.0367	0.1197	0.0254	5.363e-06	-0.0916	0.6019	-0.0229	0.3138	-0.137195239177845	0.022	-0.0110654
4	875994	rs2279185	0.6174	-0.0135	0.3129	-0.0335	0.9416	-0.0028	0.5599	-0.0546			0.27	0.0108494
4	876022	rs192276677					0.8657	-0.2716
4	876141	rs10902760	0.5506	-0.0162	0.3317	-0.0325	0.9156	-0.0041	0.4713	-0.0728			0.24	0.011358
4	876173	rs77317373	0.0003336	-0.1072	0.7851	0.0103	0.01773	-0.1034	0.9801	0.0024			0.29	0.0117044
4	876286	rs556137654					0.9105	-0.0986
4	876318	rs3736087	0.001189	0.0488	0.2961	-0.0205	9.008e-07	0.1163	0.7105	0.0219			0.019	0.0138186
4	876399	rs3736086	0.5452	0.0164	0.3307	0.0326	0.9118	0.0043	0.5602	0.0546			0.16	0.0135889
4	876806	rs11731840	0.5544	-0.016	0.3252	-0.033	0.8774	-0.006	0.4714	-0.0673			0.22	0.011922
4	876921	rs113162129	0.01297	-0.1187	0.7413	-0.0223	0.4562	-0.0543
[truncated: 28,589 more rows]
