# Supplementary material for: Common and rare variant association analyses in amyotrophic lateral sclerosis identify 15 risk loci with distinct genetic architectures and neuron-specific biology
Source: Nat Genet. 2021 Dec 6;53(12):1636–48. doi: 10.1038/s41588-021-00973-1 (PMC8648564; doi:10.1038/s41588-021-00973-1)
Supplement: Source Data Fig. 3 — Bivariate LDSC results for genetic correlation estimates among neurodegenerative diseases and association statistics for genome-wide significant SNPs and two colocalization loci in neurodegenerative diseases. [file 41588_2021_973_MOESM7_ESM.zip › ALS_GWAS2021_fig3a_source_data_rg_pvalues.csv]

	CBD	PD	PSP	FTD	ALS	AD
CBD	0.0	0.1014	0.1039	0.2697	0.6756	0.8182
PD	0.1014	0.0	0.0017	0.0696	0.0105	0.3277
PSP	0.1039	0.0017	0.0	0.2855	1e-04	0.2413
FTD	0.2697	0.0696	0.2855	0.0	0.1544	0.4523
ALS	0.6756	0.0105	1e-04	0.1544	0.0	0.0096
AD	0.8182	0.3277	0.2413	0.4523	0.0096	0.0
