# Supplementary material for: Common and rare variant association analyses in amyotrophic lateral sclerosis identify 15 risk loci with distinct genetic architectures and neuron-specific biology
Source: Nat Genet. 2021 Dec 6;53(12):1636–48. doi: 10.1038/s41588-021-00973-1 (PMC8648564; doi:10.1038/s41588-021-00973-1)
Supplement: Source Data Fig. 3 — Bivariate LDSC results for genetic correlation estimates among neurodegenerative diseases and association statistics for genome-wide significant SNPs and two colocalization loci in neurodegenerative diseases. [file 41588_2021_973_MOESM7_ESM.zip › ALS_GWAS2021_fig3a_source_data_rg_estimates.csv]

	CBD	PD	PSP	FTD	ALS	AD
CBD	1.0	0.2446	0.5857	0.7063	0.0882	0.0439
PD	0.2446	1.0	0.3317	0.4765	0.1554	0.0875
PSP	0.5857	0.3317	1.0	0.8764	0.4356	0.1459
FTD	0.7063	0.4765	0.8764	1.0	0.5856	0.229
ALS	0.0882	0.1554	0.4356	0.5856	1.0	0.3186
AD	0.0439	0.0875	0.1459	0.229	0.3186	1.0
