# Supplementary material for: Common and rare variant association analyses in amyotrophic lateral sclerosis identify 15 risk loci with distinct genetic architectures and neuron-specific biology
Source: Nat Genet. 2021 Dec 6;53(12):1636–48. doi: 10.1038/s41588-021-00973-1 (PMC8648564; doi:10.1038/s41588-021-00973-1)
Supplement: Source Data Fig. 4 — MAGMA enrichment statistics for GTEx tissues and cell types in ALS, PD, AD and AD by proxy. [file 41588_2021_973_MOESM8_ESM.zip]

Archive with 2 entries (2 files):
- ALS_GWAS2021_fig4a_source_data.txt
- ALS_GWAS2021_fig4b_source_data.txt
