# Supplementary material for: Common and rare variant association analyses in amyotrophic lateral sclerosis identify 15 risk loci with distinct genetic architectures and neuron-specific biology
Source: Nat Genet. 2021 Dec 6;53(12):1636–48. doi: 10.1038/s41588-021-00973-1 (PMC8648564; doi:10.1038/s41588-021-00973-1)
Supplement: Source Data Fig. 4 — MAGMA enrichment statistics for GTEx tissues and cell types in ALS, PD, AD and AD by proxy. [file 41588_2021_973_MOESM8_ESM.zip › ALS_GWAS2021_fig4a_source_data.txt]

Trait	Name	Dataset	Tissue	pvalue	effect
ADproxy	Brain	magma_exp_gtex_v8_ts_general_avg_log2TPM.gsa.out	Brain	0.4852929024537205	0.005406
AD	Brain	magma_exp_gtex_v8_ts_general_avg_log2TPM.gsa.out	Brain	0.1465390727093023	-0.006801100000000001
PD	Brain	magma_exp_gtex_v8_ts_general_avg_log2TPM.gsa.out	Brain	4.031320962729003	0.046723
ALS_EUR_only	Brain	magma_exp_gtex_v8_ts_general_avg_log2TPM.gsa.out	Brain	4.071082079146704	0.046069
ADproxy	Nerve	magma_exp_gtex_v8_ts_general_avg_log2TPM.gsa.out	Nerve	0.9014601020071384	0.02437
AD	Nerve	magma_exp_gtex_v8_ts_general_avg_log2TPM.gsa.out	Nerve	0.7698577476813582	0.020403
PD	Nerve	magma_exp_gtex_v8_ts_general_avg_log2TPM.gsa.out	Nerve	0.5753306644341245	0.013791999999999999
ALS_EUR_only	Nerve	magma_exp_gtex_v8_ts_general_avg_log2TPM.gsa.out	Nerve	0.011400915095062171	-0.041799
ADproxy	Muscle	magma_exp_gtex_v8_ts_general_avg_log2TPM.gsa.out	Muscle	0.060675474763702664	-0.014769999999999998
AD	Muscle	magma_exp_gtex_v8_ts_general_avg_log2TPM.gsa.out	Muscle	0.14603423819990996	-0.0074475999999999995
PD	Muscle	magma_exp_gtex_v8_ts_general_avg_log2TPM.gsa.out	Muscle	0.10715438351162158	-0.010556999999999999
ALS_EUR_only	Muscle	magma_exp_gtex_v8_ts_general_avg_log2TPM.gsa.out	Muscle	0.986572872929304	0.016613
ADproxy	Blood	magma_exp_gtex_v8_ts_general_avg_log2TPM.gsa.out	Blood	3.0298205500570083	0.034834
AD	Blood	magma_exp_gtex_v8_ts_general_avg_log2TPM.gsa.out	Blood	1.5533696466837708	0.021404
PD	Blood	magma_exp_gtex_v8_ts_general_avg_log2TPM.gsa.out	Blood	0.10884180961542118	-0.0088925
ALS_EUR_only	Blood	magma_exp_gtex_v8_ts_general_avg_log2TPM.gsa.out	Blood	0.8965041558902345	0.012937
ADproxy	Lung	magma_exp_gtex_v8_ts_general_avg_log2TPM.gsa.out	Lung	3.365925974512532	0.06916900000000001
AD	Lung	magma_exp_gtex_v8_ts_general_avg_log2TPM.gsa.out	Lung	1.7475110555150117	0.043414999999999995
PD	Lung	magma_exp_gtex_v8_ts_general_avg_log2TPM.gsa.out	Lung	0.755005833860331	0.019916999999999997
ALS_EUR_only	Lung	magma_exp_gtex_v8_ts_general_avg_log2TPM.gsa.out	Lung	0.057977057136417334	-0.024017
ADproxy	Spleen	magma_exp_gtex_v8_ts_general_avg_log2TPM.gsa.out	Spleen	3.151681537958043	0.050236
AD	Spleen	magma_exp_gtex_v8_ts_general_avg_log2TPM.gsa.out	Spleen	1.7257266622415819	0.032836000000000004
PD	Spleen	magma_exp_gtex_v8_ts_general_avg_log2TPM.gsa.out	Spleen	0.30175152353790047	3.4002e-05
ALS_EUR_only	Spleen	magma_exp_gtex_v8_ts_general_avg_log2TPM.gsa.out	Spleen	0.2941875853693762	-0.00031787
ADproxy	Adrenal_Gland	magma_exp_gtex_v8_ts_general_avg_log2TPM.gsa.out	Adrenal_Gland	0.09854712775327892	-0.01672
AD	Adrenal_Gland	magma_exp_gtex_v8_ts_general_avg_log2TPM.gsa.out	Adrenal_Gland	0.0599718727880699	-0.023098
PD	Adrenal_Gland	magma_exp_gtex_v8_ts_general_avg_log2TPM.gsa.out	Adrenal_Gland	3.73747772028795	0.07482799999999999
ALS_EUR_only	Adrenal_Gland	magma_exp_gtex_v8_ts_general_avg_log2TPM.gsa.out	Adrenal_Gland	0.7300203233546761	0.018413
ADproxy	Cerebellum	magma_exp_gtex_v8_ts_avg_log2TPM.gsa.out	Brain_Cerebellum	0.4043494877485981	0.0033811
AD	Cerebellum	magma_exp_gtex_v8_ts_avg_log2TPM.gsa.out	Brain_Cerebellum	0.035240817752132524	-0.017861000000000002
PD	Cerebellum	magma_exp_gtex_v8_ts_avg_log2TPM.gsa.out	Brain_Cerebellum	3.3649588155746697	0.043317
ALS_EUR_only	Cerebellum	magma_exp_gtex_v8_ts_avg_log2TPM.gsa.out	Brain_Cerebellum	3.797130412284789	0.045949000000000004
ADproxy	Cerebellar_hemisphere	magma_exp_gtex_v8_ts_avg_log2TPM.gsa.out	Brain_Cerebellar_Hemisphere	0.47377706707178047	0.0052307
AD	Cerebellar_hemisphere	magma_exp_gtex_v8_ts_avg_log2TPM.gsa.out	Brain_Cerebellar_Hemisphere	0.042531594459910955	-0.016298
PD	Cerebellar_hemisphere	magma_exp_gtex_v8_ts_avg_log2TPM.gsa.out	Brain_Cerebellar_Hemisphere	3.6856060427780375	0.045066
ALS_EUR_only	Cerebellar_hemisphere	magma_exp_gtex_v8_ts_avg_log2TPM.gsa.out	Brain_Cerebellar_Hemisphere	3.7528126094136462	0.044713
ADproxy	Caudate	magma_exp_gtex_v8_ts_avg_log2TPM.gsa.out	Brain_Caudate_basal_ganglia	0.34275287011628364	0.001578
AD	Caudate	magma_exp_gtex_v8_ts_avg_log2TPM.gsa.out	Brain_Caudate_basal_ganglia	0.13647491282760393	-0.008427500000000001
PD	Caudate	magma_exp_gtex_v8_ts_avg_log2TPM.gsa.out	Brain_Caudate_basal_ganglia	3.1634923292114117	0.045376
ALS_EUR_only	Caudate	magma_exp_gtex_v8_ts_avg_log2TPM.gsa.out	Brain_Caudate_basal_ganglia	3.546544053222697	0.048043
ADproxy	Nucleus_Accumbens	magma_exp_gtex_v8_ts_avg_log2TPM.gsa.out	Brain_Nucleus_accumbens_basal_ganglia	0.3331451974766544	0.0011907
AD	Nucleus_Accumbens	magma_exp_gtex_v8_ts_avg_log2TPM.gsa.out	Brain_Nucleus_accumbens_basal_ganglia	0.13515679882127385	-0.008271299999999999
PD	Nucleus_Accumbens	magma_exp_gtex_v8_ts_avg_log2TPM.gsa.out	Brain_Nucleus_accumbens_basal_ganglia	3.7055117289927435	0.048837
ALS_EUR_only	Nucleus_Accumbens	magma_exp_gtex_v8_ts_avg_log2TPM.gsa.out	Brain_Nucleus_accumbens_basal_ganglia	3.5430573152501124	0.046551999999999996
ADproxy	Putamen	magma_exp_gtex_v8_ts_avg_log2TPM.gsa.out	Brain_Putamen_basal_ganglia	0.23501732261661043	-0.0028163
AD	Putamen	magma_exp_gtex_v8_ts_avg_log2TPM.gsa.out	Brain_Putamen_basal_ganglia	0.10771613070585105	-0.010529
PD	Putamen	magma_exp_gtex_v8_ts_avg_log2TPM.gsa.out	Brain_Putamen_basal_ganglia	2.819816758151773	0.041658999999999995
ALS_EUR_only	Putamen	magma_exp_gtex_v8_ts_avg_log2TPM.gsa.out	Brain_Putamen_basal_ganglia	3.230807362203023	0.044854000000000005
ADproxy	Substantia_Nigra	magma_exp_gtex_v8_ts_avg_log2TPM.gsa.out	Brain_Substantia_nigra	0.40892425736031823	0.0041548999999999996
AD	Substantia_Nigra	magma_exp_gtex_v8_ts_avg_log2TPM.gsa.out	Brain_Substantia_nigra	0.12220263249312574	-0.010237999999999999
PD	Substantia_Nigra	magma_exp_gtex_v8_ts_avg_log2TPM.gsa.out	Brain_Substantia_nigra	2.1389975820901896	0.037623000000000004
ALS_EUR_only	Substantia_Nigra	magma_exp_gtex_v8_ts_avg_log2TPM.gsa.out	Brain_Substantia_nigra	1.432033093176846	0.02706
ADproxy	Hypothalamus	magma_exp_gtex_v8_ts_avg_log2TPM.gsa.out	Brain_Hypothalamus	0.3535472591070626	0.0020155
AD	Hypothalamus	magma_exp_gtex_v8_ts_avg_log2TPM.gsa.out	Brain_Hypothalamus	0.09014990535711606	-0.012454999999999999
PD	Hypothalamus	magma_exp_gtex_v8_ts_avg_log2TPM.gsa.out	Brain_Hypothalamus	2.667824216169577	0.041619
ALS_EUR_only	Hypothalamus	magma_exp_gtex_v8_ts_avg_log2TPM.gsa.out	Brain_Hypothalamus	2.5519278109349135	0.03961
ADproxy	Cortex	magma_exp_gtex_v8_ts_avg_log2TPM.gsa.out	Brain_Cortex	0.4423484582663132	0.004670399999999999
AD	Cortex	magma_exp_gtex_v8_ts_avg_log2TPM.gsa.out	Brain_Cortex	0.2615286297397182	-0.0015712
PD	Cortex	magma_exp_gtex_v8_ts_avg_log2TPM.gsa.out	Brain_Cortex	2.681310730052254	0.038999
ALS_EUR_only	Cortex	magma_exp_gtex_v8_ts_avg_log2TPM.gsa.out	Brain_Cortex	3.4600461583436033	0.045194
ADproxy	Frontal_Cortex_BA9	magma_exp_gtex_v8_ts_avg_log2TPM.gsa.out	Brain_Frontal_Cortex_BA9	0.47810387102389507	0.005536999999999999
AD	Frontal_Cortex_BA9	magma_exp_gtex_v8_ts_avg_log2TPM.gsa.out	Brain_Frontal_Cortex_BA9	0.23165794135546663	-0.0027995
PD	Frontal_Cortex_BA9	magma_exp_gtex_v8_ts_avg_log2TPM.gsa.out	Brain_Frontal_Cortex_BA9	2.95916040531466	0.040596
ALS_EUR_only	Frontal_Cortex_BA9	magma_exp_gtex_v8_ts_avg_log2TPM.gsa.out	Brain_Frontal_Cortex_BA9	3.303285487861493	0.042729
ADproxy	Anterior_cingulate_cortex_BA24	magma_exp_gtex_v8_ts_avg_log2TPM.gsa.out	Brain_Anterior_cingulate_cortex_BA24	0.31770145789206344	0.000608
AD	Anterior_cingulate_cortex_BA24	magma_exp_gtex_v8_ts_avg_log2TPM.gsa.out	Brain_Anterior_cingulate_cortex_BA24	0.13496712986666917	-0.0080098
PD	Anterior_cingulate_cortex_BA24	magma_exp_gtex_v8_ts_avg_log2TPM.gsa.out	Brain_Anterior_cingulate_cortex_BA24	2.6629003036383168	0.038044999999999995
ALS_EUR_only	Anterior_cingulate_cortex_BA24	magma_exp_gtex_v8_ts_avg_log2TPM.gsa.out	Brain_Anterior_cingulate_cortex_BA24	2.849765641042104	0.039048
ADproxy	Brain_Amygdala	magma_exp_gtex_v8_ts_avg_log2TPM.gsa.out	Brain_Amygdala	0.3153700444021147	0.00054826
AD	Brain_Amygdala	magma_exp_gtex_v8_ts_avg_log2TPM.gsa.out	Brain_Amygdala	0.11720802355901129	-0.009673399999999999
PD	Brain_Amygdala	magma_exp_gtex_v8_ts_avg_log2TPM.gsa.out	Brain_Amygdala	2.541120523883117	0.038512
ALS_EUR_only	Brain_Amygdala	magma_exp_gtex_v8_ts_avg_log2TPM.gsa.out	Brain_Amygdala	2.1238803487811433	0.033317
ADproxy	Hippocampus	magma_exp_gtex_v8_ts_avg_log2TPM.gsa.out	Brain_Hippocampus	0.2538330356227146	-0.0019662
AD	Hippocampus	magma_exp_gtex_v8_ts_avg_log2TPM.gsa.out	Brain_Hippocampus	0.17757691291164646	-0.0057775
PD	Hippocampus	magma_exp_gtex_v8_ts_avg_log2TPM.gsa.out	Brain_Hippocampus	2.764749388415599	0.041295
ALS_EUR_only	Hippocampus	magma_exp_gtex_v8_ts_avg_log2TPM.gsa.out	Brain_Hippocampus	2.4262120053049556	0.03703
ADproxy	Spinal_Cord	magma_exp_gtex_v8_ts_avg_log2TPM.gsa.out	Brain_Spinal_cord_cervical_c-1	0.503485481302255	0.0075959
AD	Spinal_Cord	magma_exp_gtex_v8_ts_avg_log2TPM.gsa.out	Brain_Spinal_cord_cervical_c-1	0.346208812612188	0.0019398
PD	Spinal_Cord	magma_exp_gtex_v8_ts_avg_log2TPM.gsa.out	Brain_Spinal_cord_cervical_c-1	1.9347191288972456	0.036722000000000005
ALS_EUR_only	Spinal_Cord	magma_exp_gtex_v8_ts_avg_log2TPM.gsa.out	Brain_Spinal_cord_cervical_c-1	0.8550834729071496	0.017172
