# Supplementary material for: Common and rare variant association analyses in amyotrophic lateral sclerosis identify 15 risk loci with distinct genetic architectures and neuron-specific biology
Source: Nat Genet. 2021 Dec 6;53(12):1636–48. doi: 10.1038/s41588-021-00973-1 (PMC8648564; doi:10.1038/s41588-021-00973-1)
Supplement: Source Data Fig. 4 — MAGMA enrichment statistics for GTEx tissues and cell types in ALS, PD, AD and AD by proxy. [file 41588_2021_973_MOESM8_ESM.zip › ALS_GWAS2021_fig4b_source_data.txt]

Trait	Name	Dataset	CellType	pvalue	effect
ADproxy	Neurons	magma_celltype_GSE67835_Human_Cortex_woFetal.gsa.out	neurons	0.027389912172830173	-0.024923
AD	Neurons	magma_celltype_GSE67835_Human_Cortex_woFetal.gsa.out	neurons	0.3450537734156558	0.0019460999999999999
PD	Neurons	magma_celltype_GSE67835_Human_Cortex_woFetal.gsa.out	neurons	1.0442689666791096	0.022232
ALS_EUR_only	Neurons	magma_celltype_GSE67835_Human_Cortex_woFetal.gsa.out	neurons	2.28086767208606	0.041935
ADproxy	Hybrid	magma_celltype_GSE67835_Human_Cortex_woFetal.gsa.out	hybrid	0.032367793795912814	-0.032138
AD	Hybrid	magma_celltype_GSE67835_Human_Cortex_woFetal.gsa.out	hybrid	0.8746814218764736	0.024455
PD	Hybrid	magma_celltype_GSE67835_Human_Cortex_woFetal.gsa.out	hybrid	1.500120551043568	0.042227
ALS_EUR_only	Hybrid	magma_celltype_GSE67835_Human_Cortex_woFetal.gsa.out	hybrid	1.0280750508158085	0.029525
ADproxy	Endothelial	magma_celltype_GSE67835_Human_Cortex_woFetal.gsa.out	endothelial	0.0036240660816202843	-0.030108
AD	Endothelial	magma_celltype_GSE67835_Human_Cortex_woFetal.gsa.out	endothelial	0.02845048350461563	-0.019237
PD	Endothelial	magma_celltype_GSE67835_Human_Cortex_woFetal.gsa.out	endothelial	0.003352632021594979	-0.031399
ALS_EUR_only	Endothelial	magma_celltype_GSE67835_Human_Cortex_woFetal.gsa.out	endothelial	0.36956195426311267	0.0023389
ADproxy	Astrocytes	magma_celltype_GSE67835_Human_Cortex_woFetal.gsa.out	astrocytes	0.2423990204308652	-0.0025483
AD	Astrocytes	magma_celltype_GSE67835_Human_Cortex_woFetal.gsa.out	astrocytes	1.4990366493619396	0.025800999999999998
PD	Astrocytes	magma_celltype_GSE67835_Human_Cortex_woFetal.gsa.out	astrocytes	0.4789665781790834	0.0062625
ALS_EUR_only	Astrocytes	magma_celltype_GSE67835_Human_Cortex_woFetal.gsa.out	astrocytes	0.25136240076870614	-0.0021609000000000003
ADproxy	Oligodendrocytes	magma_celltype_GSE67835_Human_Cortex_woFetal.gsa.out	oligodendrocytes	0.9200955323332792	0.017641
AD	Oligodendrocytes	magma_celltype_GSE67835_Human_Cortex_woFetal.gsa.out	oligodendrocytes	0.18265943766148532	-0.0060198
PD	Oligodendrocytes	magma_celltype_GSE67835_Human_Cortex_woFetal.gsa.out	oligodendrocytes	1.114514390510374	0.021951
ALS_EUR_only	Oligodendrocytes	magma_celltype_GSE67835_Human_Cortex_woFetal.gsa.out	oligodendrocytes	0.1518355245293264	-0.0082687
ADproxy	OPC	magma_celltype_GSE67835_Human_Cortex_woFetal.gsa.out	OPC	0.5445003824836773	0.008479
AD	OPC	magma_celltype_GSE67835_Human_Cortex_woFetal.gsa.out	OPC	0.008423970809916928	-0.030715
PD	OPC	magma_celltype_GSE67835_Human_Cortex_woFetal.gsa.out	OPC	0.17020751882541144	-0.007018300000000001
ALS_EUR_only	OPC	magma_celltype_GSE67835_Human_Cortex_woFetal.gsa.out	OPC	0.03972429445949378	-0.020569
ADproxy	microglia	magma_celltype_GSE67835_Human_Cortex_woFetal.gsa.out	microglia	2.407013167447415	0.026882
AD	microglia	magma_celltype_GSE67835_Human_Cortex_woFetal.gsa.out	microglia	0.9411945133240932	0.012190000000000001
PD	microglia	magma_celltype_GSE67835_Human_Cortex_woFetal.gsa.out	microglia	0.03569321769606352	-0.014740000000000001
ALS_EUR_only	microglia	magma_celltype_GSE67835_Human_Cortex_woFetal.gsa.out	microglia	0.012539314033156012	-0.019548
ADproxy	Glutamatergic_neurons	magma_celltype_Allen_Human_LGN_level1.gsa.out	Glutamatergic	0.10929401655592824	-0.019244
AD	Glutamatergic_neurons	magma_celltype_Allen_Human_LGN_level1.gsa.out	Glutamatergic	0.15760296757622916	-0.012795
PD	Glutamatergic_neurons	magma_celltype_Allen_Human_LGN_level1.gsa.out	Glutamatergic	0.18035737238137362	-0.010695999999999999
ALS_EUR_only	Glutamatergic_neurons	magma_celltype_Allen_Human_LGN_level1.gsa.out	Glutamatergic	2.0576297723532013	0.060389
ADproxy	GABAergic_neurons	magma_celltype_Allen_Human_LGN_level1.gsa.out	GABAergic	0.018661691845203412	-0.043726999999999995
AD	GABAergic_neurons	magma_celltype_Allen_Human_LGN_level1.gsa.out	GABAergic	0.22213837582375812	-0.006336199999999999
PD	GABAergic_neurons	magma_celltype_Allen_Human_LGN_level1.gsa.out	GABAergic	0.3629507923843529	0.0043436
ALS_EUR_only	GABAergic_neurons	magma_celltype_Allen_Human_LGN_level1.gsa.out	GABAergic	0.6125567800810664	0.017649
ADproxy	Non_neuronal	magma_celltype_Allen_Human_LGN_level1.gsa.out	Non.Neuronal	1.6119521111715645	0.027752999999999996
AD	Non_neuronal	magma_celltype_Allen_Human_LGN_level1.gsa.out	Non.Neuronal	0.5362413496701837	0.007673
PD	Non_neuronal	magma_celltype_Allen_Human_LGN_level1.gsa.out	Non.Neuronal	0.3677249675151893	0.0025816999999999997
ALS_EUR_only	Non_neuronal	magma_celltype_Allen_Human_LGN_level1.gsa.out	Non.Neuronal	0.001736301211826094	-0.037662
