# Supplementary material for: Common and rare variant association analyses in amyotrophic lateral sclerosis identify 15 risk loci with distinct genetic architectures and neuron-specific biology
Source: Nat Genet. 2021 Dec 6;53(12):1636–48. doi: 10.1038/s41588-021-00973-1 (PMC8648564; doi:10.1038/s41588-021-00973-1)
Supplement: Source Data Extended Data Fig. 1 — Link to publicly available GWAS summary statistics. [file 41588_2021_973_MOESM10_ESM.txt]

GWAS summary statistics serve as source data. Publicly available at NHGRI-EBI GWAS catalog (https://www.ebi.ac.uk/gwas/) accession ID GCST90027164.
