# Supplementary material for: Common and rare variant association analyses in amyotrophic lateral sclerosis identify 15 risk loci with distinct genetic architectures and neuron-specific biology
Source: Nat Genet. 2021 Dec 6;53(12):1636–48. doi: 10.1038/s41588-021-00973-1 (PMC8648564; doi:10.1038/s41588-021-00973-1)
Supplement: Source Data Extended Data Fig. 2 — Results of the stratified LDSC enrichment analysis. [file 41588_2021_973_MOESM11_ESM.txt]

Category	Prop._SNPs	Prop._h2	Prop._h2_std_error	Enrichment	Enrichment_std_error	Enrichment_p	minlogp
Conserved_LindbladToh	0.0256851058662	0.532561716746	0.127062604273	20.7342620864	4.94693714463	6.4836580112161e-05	4.18817990063393
SuperEnhancer_Hnisz	0.167209765752	0.362842458624	0.075441333035	2.16998365491	0.451177792731	0.0137913444774622	1.86039339367327
TFBS_ENCODE	0.13122817224	0.807625501344	0.287780342263	6.15436066479	2.19297683836	0.0173646197600454	1.76033472216733
H3K4me1_peaks_Trynka	0.169822512703	0.780417161382	0.257141506053	4.59548707036	1.51417796122	0.0176177883715066	1.75404861115301
Coding_UCSC	0.014274908621	0.235973951688	0.100167665277	16.5306803675	7.01704423729	0.0276643967762364	1.55807879516275
H3K9ac_Trynka	0.12541286015	0.501636340589	0.183353679877	3.99987959758	1.46200062464	0.0372084434139574	1.42935849796742
H3K4me1_Trynka	0.423684555302	0.886424696723	0.235561584373	2.09218081148	0.555983411302	0.0530595163193038	1.27523671328348
UTR_5_UCSC	0.005484168431	0.116043034388	0.0565613148181	21.1596408549	10.3135626722	0.0553226712685919	1.25709685804211
H3K27ac_PGC2	0.268777933955	0.612178061498	0.192109456415	2.27763511866	0.714751592841	0.0847280013978373	1.07197303780565
H3K9ac_peaks_Trynka	0.038459467362	0.279154404988	0.178407267761	7.25840538457	4.63883875671	0.173246784216255	0.761334817957697
DHS_peaks_Trynka	0.110582858132	0.530943889751	0.316590083048	4.80132182075	2.8629218705	0.174040337057537	0.759350084296312
DHS_Trynka	0.166200566031	0.613254277193	0.350290914585	3.68984469691	2.1076397208	0.193102559251953	0.714211970334352
Intron_UCSC	0.387472972957	0.509080605111	0.0996629080083	1.31384803752	0.257212541168	0.214397302931882	0.668780682268298
Repressed_Hoffman	0.460873296619	0.195224135721	0.22180824497	0.423596110152	0.481278144333	0.233398296238401	0.631902318543269
H3K27ac_Hnisz	0.389075849176	0.500839927383	0.109516392152	1.28725524456	0.281478257732	0.316522414162157	0.499595530505173
UTR_3_UCSC	0.0111859120013	0.0839713603182	0.0732494841363	7.50688547417	6.54836942464	0.31978577082301	0.495140864512647
FetalDHS_Trynka	0.0839308262034	0.296811631485	0.227522473804	3.53638400706	2.71083324323	0.344794502868996	0.462439666840052
Promoter_UCSC	0.0306559513007	-0.0565047813765	0.0943414617093	-1.84319125582	3.07742730877	0.35076094459855	0.454988769039158
TSS_Hoffman	0.017832102784	0.0937702863781	0.093487353591	5.25850975141	5.24264326665	0.413699389577316	0.383315119915217
PromoterFlanking_Hoffman	0.00830845142698	0.0693398403496	0.0760751477392	8.34569967207	9.15635704292	0.427128290676273	0.369441662294341
WeakEnhancer_Hoffman	0.0209871939333	0.102770549565	0.115464341054	4.89682183771	5.50165693524	0.478226720030711	0.320366162143912
H3K4me3_peaks_Trynka	0.0416487800443	-0.0584813845101	0.159690042981	-1.40415600284	3.83420697583	0.531243844018882	0.274706089457623
Enhancer_Andersson	0.00432768191555	0.0351295479548	0.06171678543	8.1174052623	14.2609338289	0.616987823148978	0.209723407103534
DGF_ENCODE	0.136005598911	0.30630363701	0.349155738313	2.25213990793	2.56721591691	0.622582411378655	0.205803152765443
H3K4me3_Trynka	0.133010543755	0.207119584646	0.163325572309	1.55716666362	1.22791447729	0.649824002224448	0.187204251376516
Enhancer_Hoffman	0.0419891500965	0.105469619876	0.146004242672	2.51183030934	3.47718975822	0.663189478733452	0.178362372331501
Transcribed_Hoffman	0.34596778915	0.373812122935	0.18389313683	1.08048244565	0.531532537414	0.879251601310361	0.0558868320646221
CTCF_Hoffman	0.0238661642811	0.0329780974461	0.129076438836	1.38179294576	5.40834452137	0.943699629798436	0.025166215319721
