# Supplementary material for: Common and rare variant association analyses in amyotrophic lateral sclerosis identify 15 risk loci with distinct genetic architectures and neuron-specific biology
Source: Nat Genet. 2021 Dec 6;53(12):1636–48. doi: 10.1038/s41588-021-00973-1 (PMC8648564; doi:10.1038/s41588-021-00973-1)
Supplement: Source Data Extended Data Fig. 3 — PRSs stratified by phenotype or rare variant burden status. [file 41588_2021_973_MOESM12_ESM.zip]

Archive with 9 entries (9 files):
- PRS_allALSgenes.txt
- PRS_ALS_vs_CON.txt
- PRS_C9orf72.txt
- PRS_CFAP410.txt
- PRS_FUS.txt
- PRS_NEK1.txt
- PRS_SOD1.txt
- PRS_TARDBP.txt
- PRS_TBK1.txt
