# Supplementary material for: Common and rare variant association analyses in amyotrophic lateral sclerosis identify 15 risk loci with distinct genetic architectures and neuron-specific biology
Source: Nat Genet. 2021 Dec 6;53(12):1636–48. doi: 10.1038/s41588-021-00973-1 (PMC8648564; doi:10.1038/s41588-021-00973-1)
Supplement: Source Data Extended Data Fig. 3 — PRSs stratified by phenotype or rare variant burden status. [file 41588_2021_973_MOESM12_ESM.zip › PRS_allALSgenes.txt]

group	PRS
allALSgenes_mut	-0.12752596804633
allALSgenes_wt	-0.35416652171431
allALSgenes_mut	0.806388930210632
allALSgenes_wt	0.853529262085773
allALSgenes_wt	-0.213550016782556
allALSgenes_mut	-0.679265445190973
allALSgenes_wt	0.812881311247328
allALSgenes_wt	0.687126713340881
allALSgenes_wt	1.25690371867009
allALSgenes_wt	-0.0109030452067157
allALSgenes_wt	0.646478762502435
allALSgenes_mut	-0.649668655986728
allALSgenes_wt	-0.021686043276358
allALSgenes_wt	1.62245299877973
allALSgenes_wt	-0.0950781767346648
allALSgenes_wt	0.838286280521356
allALSgenes_wt	1.94678977317817
allALSgenes_wt	1.44729984950712
allALSgenes_wt	-1.01607888227733
allALSgenes_wt	0.980695247174111
allALSgenes_wt	0.737372097016184
allALSgenes_wt	0.490661617621721
allALSgenes_wt	0.806812346365198
allALSgenes_wt	1.21385640962242
allALSgenes_mut	0.384384162825363
allALSgenes_wt	1.07158858168786
allALSgenes_wt	-0.986228043380344
allALSgenes_wt	1.02430711109453
allALSgenes_wt	1.55047225250331
allALSgenes_wt	1.56162221124025
allALSgenes_wt	0.302805983712092
allALSgenes_wt	0.0104653567271079
allALSgenes_wt	0.02047209184671
allALSgenes_mut	1.49556929112778
allALSgenes_wt	0.920852430661954
allALSgenes_wt	1.92279619108604
allALSgenes_wt	0.941035267362986
allALSgenes_wt	0.438722569328148
allALSgenes_wt	0.00847530080064117
allALSgenes_wt	-0.0346990330933892
allALSgenes_wt	-0.038975536254519
allALSgenes_wt	-0.706999203315121
allALSgenes_wt	0.800319965328502
allALSgenes_wt	1.02811785648563
allALSgenes_wt	0.727068970588382
allALSgenes_wt	0.454953521919891
allALSgenes_wt	0.154455077023579
allALSgenes_wt	1.7401626897494
allALSgenes_wt	-0.0450868427521033
allALSgenes_wt	-0.634566813140499
allALSgenes_wt	-0.688608828335088
allALSgenes_wt	-0.0281784243130543
allALSgenes_wt	0.104985956298316
allALSgenes_wt	0.96446429458237
allALSgenes_mut	1.5997296651513
allALSgenes_wt	0.495742611476527
allALSgenes_wt	0.418539732627115
allALSgenes_mut	1.64574088728093
allALSgenes_wt	-0.83787713669183
allALSgenes_wt	1.26523090304324
allALSgenes_wt	-0.446259535332666
allALSgenes_wt	1.05084119011407
allALSgenes_wt	0.406966357735613
allALSgenes_wt	0.973779449982848
allALSgenes_wt	1.49683953959148
allALSgenes_wt	0.560384144407113
allALSgenes_wt	0.0628419350470645
allALSgenes_wt	-0.552593445616299
allALSgenes_mut	0.943575764290391
allALSgenes_wt	-0.423310379755127
allALSgenes_wt	0.574074600071449
allALSgenes_wt	2.00536234122663
allALSgenes_wt	-1.24010836965881
allALSgenes_mut	0.703216527214435
allALSgenes_wt	-0.161850904309908
allALSgenes_wt	-0.428433715225389
allALSgenes_wt	-0.0440988717247796
allALSgenes_mut	0.795662387628263
allALSgenes_wt	-0.206436625385829
allALSgenes_wt	1.34243378189265
allALSgenes_mut	-0.347942304242172
allALSgenes_wt	-0.446838204077241
allALSgenes_wt	0.244332212766368
allALSgenes_wt	0.266618016368419
allALSgenes_wt	-2.16764379785363
allALSgenes_mut	0.56800563518932
allALSgenes_wt	-0.150644490085695
allALSgenes_wt	0.584095449062874
allALSgenes_wt	0.0516919763101295
allALSgenes_wt	1.72717792767601
allALSgenes_wt	-0.614045243515811
allALSgenes_wt	1.64122444829887
allALSgenes_wt	0.217741678259548
allALSgenes_wt	-1.53604803395762
allALSgenes_mut	0.670613483312763
allALSgenes_wt	0.0797080118706556
allALSgenes_wt	0.395675260280488
allALSgenes_wt	1.27934477486215
allALSgenes_wt	0.187086348668889
allALSgenes_wt	-0.506949184153959
allALSgenes_wt	-0.518367306455453
allALSgenes_wt	-0.31107687105119
allALSgenes_wt	0.667367292794415
allALSgenes_wt	-0.0373242132517063
allALSgenes_wt	0.387912630780091
allALSgenes_wt	-0.818272968735371
allALSgenes_wt	0.732855658034135
allALSgenes_wt	0.52354693895977
allALSgenes_wt	2.07903675212132
allALSgenes_wt	0.590164413945003
allALSgenes_wt	-0.107639522653491
allALSgenes_wt	-0.351357861222348
allALSgenes_mut	1.29402320155381
allALSgenes_wt	2.16117948610734
allALSgenes_wt	0.049334959716373
allALSgenes_mut	0.741323981125478
allALSgenes_mut	-1.97369097131823
allALSgenes_wt	0.199351303279515
allALSgenes_wt	-2.27815541419565
allALSgenes_wt	0.15314248694442
allALSgenes_mut	-0.663867211036547
allALSgenes_wt	-0.537463375026432
allALSgenes_wt	-0.751119166621019
allALSgenes_mut	0.955572555336459
allALSgenes_wt	-0.81158299349321
allALSgenes_wt	0.940470712490229
allALSgenes_wt	2.30062453967813
allALSgenes_wt	1.22486522964117
allALSgenes_wt	1.32775535520099
allALSgenes_wt	1.09021889248881
allALSgenes_wt	-1.34360539170684
allALSgenes_wt	-0.879527172429418
allALSgenes_mut	1.11647069407198
allALSgenes_wt	0.879498786232561
allALSgenes_wt	-1.4657891800431
allALSgenes_mut	0.264980807237425
allALSgenes_wt	-0.972678726434194
allALSgenes_mut	-0.253322907568232
allALSgenes_wt	1.10052201891662
allALSgenes_mut	1.10800237098064
allALSgenes_wt	0.751768246271467
allALSgenes_wt	0.916053714243525
allALSgenes_wt	1.31999272570059
allALSgenes_wt	1.16685721646547
allALSgenes_wt	0.161159166137559
allALSgenes_wt	2.20013377232752
allALSgenes_mut	-0.958070869101627
allALSgenes_mut	-0.602429527008853
allALSgenes_wt	0.653959114566455
allALSgenes_wt	0.757978349871786
allALSgenes_mut	-0.229385780963368
allALSgenes_wt	-0.670416047560519
allALSgenes_wt	1.28287324281687
allALSgenes_wt	2.21989319287399
allALSgenes_wt	0.851271042594749
allALSgenes_wt	-0.13551441949583
allALSgenes_wt	0.430677662391374
allALSgenes_mut	-0.187933339431244
allALSgenes_wt	0.576615096998854
allALSgenes_mut	1.09473533147087
allALSgenes_mut	-0.253407590799145
allALSgenes_wt	0.417128345445224
allALSgenes_wt	1.40157090481387
allALSgenes_wt	1.05902723576903
allALSgenes_wt	0.184630534972397
allALSgenes_wt	1.20284758960368
allALSgenes_mut	2.21424764414643
allALSgenes_mut	-0.483548384678214
allALSgenes_mut	0.171067104154432
allALSgenes_wt	-0.473852154738626
allALSgenes_wt	1.50177939472809
allALSgenes_mut	0.0325253383800561
allALSgenes_mut	1.15048512515554
allALSgenes_wt	3.06630208585374
allALSgenes_wt	0.508586234831729
allALSgenes_wt	0.89728226472438
allALSgenes_wt	-0.148880256108331
allALSgenes_wt	-0.511028093109622
allALSgenes_wt	1.12931431742718
allALSgenes_mut	0.855505204140421
allALSgenes_mut	-0.21568121142721
allALSgenes_wt	-0.592902663531092
allALSgenes_wt	-0.128852671997305
allALSgenes_wt	0.190643044367253
allALSgenes_wt	0.270739266939539
allALSgenes_wt	0.5979270434454
allALSgenes_mut	0.939059325308339
allALSgenes_wt	1.09247711197984
allALSgenes_wt	0.110081064024941
allALSgenes_mut	-1.1705975509507
allALSgenes_wt	-1.64253719683125
allALSgenes_mut	1.7220969338212
allALSgenes_wt	-0.00131972624167748
allALSgenes_wt	2.14325486889734
allALSgenes_wt	0.122458929610119
allALSgenes_wt	0.49503691788558
allALSgenes_wt	1.01216918133027
allALSgenes_mut	1.6873768091467
allALSgenes_wt	-0.372415757976154
allALSgenes_wt	0.754167604480681
allALSgenes_wt	-0.778344825359687
allALSgenes_wt	-0.180580012213595
allALSgenes_wt	0.609641557055092
allALSgenes_mut	-0.0116228526694788
allALSgenes_mut	0.267972948063035
allALSgenes_wt	0.461163625520208
allALSgenes_wt	-0.0757421723427659
allALSgenes_wt	1.41384997329631
allALSgenes_wt	0.456223770383592
allALSgenes_wt	NA
allALSgenes_wt	4.04735731598584
allALSgenes_wt	0.439851679073661
allALSgenes_wt	-0.411130108375412
allALSgenes_wt	NA
allALSgenes_wt	-0.248735899227087
allALSgenes_wt	NA
allALSgenes_wt	NA
allALSgenes_wt	NA
allALSgenes_wt	NA
allALSgenes_mut	NA
allALSgenes_wt	NA
allALSgenes_wt	NA
allALSgenes_wt	NA
allALSgenes_mut	NA
allALSgenes_wt	-0.0189620660153089
allALSgenes_wt	NA
allALSgenes_wt	NA
allALSgenes_wt	NA
allALSgenes_wt	NA
allALSgenes_mut	NA
allALSgenes_wt	NA
allALSgenes_wt	NA
allALSgenes_wt	NA
allALSgenes_mut	NA
allALSgenes_mut	1.78448024726076
allALSgenes_wt	NA
allALSgenes_wt	NA
allALSgenes_mut	0.0606401710433143
allALSgenes_wt	NA
allALSgenes_wt	NA
allALSgenes_wt	NA
allALSgenes_wt	-0.881517228355885
allALSgenes_wt	NA
allALSgenes_wt	NA
allALSgenes_wt	NA
allALSgenes_wt	NA
allALSgenes_wt	0.382408220770718
allALSgenes_wt	NA
allALSgenes_wt	NA
allALSgenes_wt	NA
allALSgenes_wt	NA
allALSgenes_mut	NA
allALSgenes_wt	NA
allALSgenes_wt	NA
allALSgenes_wt	NA
allALSgenes_wt	NA
allALSgenes_wt	NA
allALSgenes_wt	NA
allALSgenes_wt	NA
allALSgenes_wt	-0.784216196036352
allALSgenes_wt	NA
allALSgenes_wt	NA
allALSgenes_mut	NA
allALSgenes_wt	NA
allALSgenes_wt	NA
allALSgenes_wt	NA
allALSgenes_wt	NA
allALSgenes_wt	NA
allALSgenes_mut	NA
allALSgenes_wt	NA
allALSgenes_wt	NA
allALSgenes_mut	NA
allALSgenes_wt	NA
allALSgenes_wt	NA
allALSgenes_wt	NA
allALSgenes_mut	NA
allALSgenes_wt	NA
allALSgenes_wt	NA
allALSgenes_mut	NA
allALSgenes_wt	NA
allALSgenes_wt	NA
allALSgenes_wt	NA
allALSgenes_wt	NA
allALSgenes_wt	NA
allALSgenes_wt	NA
allALSgenes_wt	NA
allALSgenes_wt	NA
allALSgenes_mut	NA
allALSgenes_wt	NA
allALSgenes_wt	-0.209329969108703
allALSgenes_wt	0.371963955624727
allALSgenes_wt	NA
allALSgenes_mut	NA
allALSgenes_wt	NA
allALSgenes_wt	-0.222752261208482
allALSgenes_wt	0.796509219937397
allALSgenes_wt	NA
allALSgenes_wt	NA
allALSgenes_wt	1.07144744296967
allALSgenes_wt	-0.353206778430624
allALSgenes_wt	NA
allALSgenes_wt	NA
allALSgenes_wt	NA
allALSgenes_wt	-0.677458869598153
allALSgenes_mut	NA
allALSgenes_wt	NA
allALSgenes_mut	NA
allALSgenes_wt	NA
allALSgenes_mut	NA
allALSgenes_mut	NA
allALSgenes_wt	NA
allALSgenes_wt	-0.359840298185509
allALSgenes_wt	NA
allALSgenes_wt	NA
allALSgenes_wt	NA
allALSgenes_wt	NA
allALSgenes_wt	NA
allALSgenes_wt	NA
allALSgenes_wt	NA
allALSgenes_wt	NA
allALSgenes_wt	NA
allALSgenes_wt	-0.125507684376225
allALSgenes_mut	NA
allALSgenes_wt	-0.00970336610210848
allALSgenes_wt	NA
allALSgenes_wt	NA
allALSgenes_wt	-0.650374349577673
allALSgenes_wt	NA
allALSgenes_wt	NA
allALSgenes_wt	NA
allALSgenes_wt	NA
allALSgenes_wt	-0.0298862028031412
allALSgenes_wt	NA
allALSgenes_wt	NA
allALSgenes_wt	NA
allALSgenes_wt	NA
allALSgenes_wt	NA
allALSgenes_mut	NA
allALSgenes_wt	NA
allALSgenes_wt	NA
allALSgenes_mut	NA
allALSgenes_wt	NA
allALSgenes_wt	NA
allALSgenes_wt	NA
allALSgenes_wt	NA
allALSgenes_wt	NA
allALSgenes_wt	NA
allALSgenes_wt	NA
allALSgenes_wt	NA
allALSgenes_wt	NA
allALSgenes_wt	NA
allALSgenes_wt	NA
allALSgenes_wt	NA
allALSgenes_wt	NA
allALSgenes_wt	NA
allALSgenes_wt	0.488121120694317
allALSgenes_wt	1.73211778281263
allALSgenes_mut	0.257726277122508
allALSgenes_wt	0.438440291891771
allALSgenes_wt	-1.31530707870994
allALSgenes_mut	-0.0802303835811761
allALSgenes_mut	0.339219773004869
allALSgenes_wt	0.216316177205842
allALSgenes_wt	1.21653804526802
allALSgenes_wt	-0.210755470162413
allALSgenes_wt	-2.1173843003065
allALSgenes_wt	-1.46290995019205
allALSgenes_wt	-0.545508281963207
allALSgenes_wt	0.0240570152887123
allALSgenes_wt	0.411200519281285
allALSgenes_wt	-0.234226838997252
allALSgenes_wt	0.966299097918828
allALSgenes_wt	-0.360715358238282
allALSgenes_wt	-1.30569553200126
allALSgenes_mut	1.17207934903846
allALSgenes_wt	0.643373710702274
allALSgenes_wt	1.49302879420037
allALSgenes_wt	0.374645591270319
allALSgenes_mut	-0.386487288179603
allALSgenes_wt	-0.308395235405599
allALSgenes_wt	1.70120840352922
allALSgenes_wt	-0.301846398881629
allALSgenes_wt	1.18252361418446
allALSgenes_wt	-0.615767135877719
allALSgenes_wt	-0.172549219148637
allALSgenes_wt	-1.21550789107846
allALSgenes_wt	-1.96588600020237
allALSgenes_wt	1.43967835872491
allALSgenes_wt	0.0533997548002163
allALSgenes_mut	0.906597420124857
allALSgenes_wt	0.769269447326911
allALSgenes_wt	-0.346149842521171
allALSgenes_wt	0.725939860842872
allALSgenes_wt	-0.015969925189702
allALSgenes_wt	-0.153269670244013
allALSgenes_wt	1.65844337191794
allALSgenes_wt	-0.0654390459149646
allALSgenes_wt	-0.668313080659502
allALSgenes_wt	0.287167813736744
allALSgenes_wt	-0.43293604033562
allALSgenes_mut	-0.382577745685766
allALSgenes_wt	0.366036129460788
allALSgenes_wt	0.995797090020338
allALSgenes_wt	0.584236587781064
allALSgenes_wt	0.832499593075607
allALSgenes_wt	-0.438934435858654
allALSgenes_wt	-1.1714161555162
allALSgenes_wt	-0.699250687686543
allALSgenes_wt	-0.235468859717317
allALSgenes_wt	0.675976754603946
allALSgenes_mut	-0.172676243995008
allALSgenes_wt	-0.506342287665746
allALSgenes_mut	-1.02672074162878
allALSgenes_mut	0.160820433213904
allALSgenes_wt	0.408236606199314
allALSgenes_wt	1.00214833233885
allALSgenes_wt	-0.230500776837063
allALSgenes_wt	-1.67790655960943
allALSgenes_mut	-0.787758777862898
allALSgenes_wt	-0.91858025575233
allALSgenes_wt	0.501247021485899
allALSgenes_wt	-2.67063396173577
allALSgenes_wt	0.477253439393762
allALSgenes_wt	-0.867756203332452
allALSgenes_wt	-0.891848582527324
allALSgenes_mut	0.781830793245737
allALSgenes_wt	-0.844200151266699
allALSgenes_mut	1.07201199784243
allALSgenes_wt	-0.53671533982003
allALSgenes_wt	-1.36306842094511
allALSgenes_wt	2.12589480656008
allALSgenes_wt	-0.100032145743103
allALSgenes_wt	0.809211704574413
allALSgenes_wt	1.22768800400495
allALSgenes_wt	-0.453020079933922
allALSgenes_mut	-0.841800793057485
allALSgenes_wt	-0.817609616759882
allALSgenes_wt	0.324640143415938
allALSgenes_wt	-0.523532983541172
allALSgenes_wt	0.187834383875291
allALSgenes_wt	-1.96358543909589
allALSgenes_wt	0.107074809327515
allALSgenes_wt	0.327928675549744
allALSgenes_wt	0.848871684385534
allALSgenes_wt	0.493202114549122
allALSgenes_wt	-0.140891804658832
allALSgenes_mut	0.597644766009023
allALSgenes_wt	0.134272240322543
allALSgenes_wt	0.156882662976432
allALSgenes_wt	-1.13442369747885
allALSgenes_wt	-0.475150630945965
allALSgenes_wt	-1.32964677247795
allALSgenes_wt	-0.68948388838786
allALSgenes_wt	0.580566981108146
allALSgenes_wt	0.789170006591567
allALSgenes_wt	-0.925566622302688
allALSgenes_mut	0.522982384087013
allALSgenes_mut	0.167157561660595
allALSgenes_wt	0.662427437657796
allALSgenes_wt	-0.675482927543507
allALSgenes_wt	-0.510322399518676
allALSgenes_wt	-0.682511635709321
allALSgenes_wt	0.0134151559372599
allALSgenes_wt	-0.911608003073791
allALSgenes_wt	-0.317992668242457
allALSgenes_wt	-1.07984535515514
allALSgenes_mut	0.732855658034135
allALSgenes_mut	-0.207368140925875
allALSgenes_mut	-1.17607373321644
allALSgenes_mut	0.434206130346099
allALSgenes_wt	-0.96048434118266
allALSgenes_wt	-1.10050806349802
allALSgenes_wt	-0.312897560515832
allALSgenes_wt	0.166353070966916
allALSgenes_wt	-0.457437721813239
allALSgenes_mut	-1.03662867964565
allALSgenes_mut	0.260958353769037
allALSgenes_mut	-0.0905758516244353
allALSgenes_wt	0.346700125068886
allALSgenes_mut	-0.551986549128086
allALSgenes_wt	-0.924564537403546
allALSgenes_wt	-0.391554168162589
allALSgenes_wt	-1.47717907460096
allALSgenes_wt	1.16403444210169
allALSgenes_wt	-0.612041073717526
allALSgenes_wt	0.537096255905919
allALSgenes_mut	0.619380128610136
allALSgenes_mut	0.297386256933633
allALSgenes_wt	0.810623091756303
allALSgenes_wt	-0.842633511494801
allALSgenes_wt	-0.6742832484389
allALSgenes_mut	1.66973446937306
allALSgenes_wt	1.14018199872774
allALSgenes_wt	0.429407413927673
allALSgenes_wt	-0.721254213852216
allALSgenes_wt	-0.563122393993201
allALSgenes_wt	-0.0208956664544985
allALSgenes_mut	0.125945055949389
allALSgenes_wt	1.76147463619595
allALSgenes_wt	1.19212104702131
allALSgenes_mut	0.428701720336726
allALSgenes_wt	-0.246364768761511
allALSgenes_wt	-0.393459540858142
allALSgenes_mut	-0.380615917502937
allALSgenes_wt	1.06622531039668
allALSgenes_wt	-0.838173528000026
allALSgenes_wt	1.7788346985332
allALSgenes_wt	-0.0772946982428465
allALSgenes_wt	0.262115691258189
allALSgenes_wt	0.0828554052862717
allALSgenes_wt	-0.0134012005186621
allALSgenes_wt	0.738360068043507
allALSgenes_wt	0.393699318225841
allALSgenes_wt	-0.707182683648767
allALSgenes_mut	-1.14313195639111
allALSgenes_wt	-1.29780587765449
allALSgenes_wt	0.0283335184498421
allALSgenes_wt	-1.77173557946151
allALSgenes_wt	-1.99463595709748
allALSgenes_wt	0.900105039088161
allALSgenes_wt	-0.37930332742378
allALSgenes_wt	-0.611829365640243
allALSgenes_wt	-1.45054619847869
allALSgenes_wt	-0.551478449742605
allALSgenes_mut	0.300293714528327
allALSgenes_wt	0.276243676948912
allALSgenes_wt	2.25856520165779
allALSgenes_wt	-1.67223278313823
allALSgenes_wt	-0.365838693708544
allALSgenes_wt	0.546411411306397
allALSgenes_mut	-0.711854375220825
allALSgenes_wt	-0.463563142182644
allALSgenes_mut	0.295692592315365
allALSgenes_wt	-0.301634690804345
allALSgenes_wt	1.85392049660978
allALSgenes_wt	0.189062290723533
allALSgenes_wt	-0.933851465060386
allALSgenes_wt	-0.544096894781317
allALSgenes_wt	-0.461333150435256
allALSgenes_wt	-2.01206658879383
allALSgenes_wt	-0.097421079456605
allALSgenes_wt	-0.182471271037327
allALSgenes_wt	-0.197869505191753
allALSgenes_wt	0.108782587817602
allALSgenes_wt	0.630812364783448
allALSgenes_wt	0.423479587763731
allALSgenes_wt	-0.334011912756912
allALSgenes_wt	-0.0965177916601941
allALSgenes_wt	-0.272715367447408
allALSgenes_wt	-0.610276839740164
allALSgenes_mut	0.821490773056859
allALSgenes_wt	0.855928620294988
allALSgenes_wt	0.319008708560194
allALSgenes_wt	-1.08894880247834
allALSgenes_wt	-0.100850750308598
allALSgenes_wt	-1.25067965965117
allALSgenes_wt	0.664967934585201
allALSgenes_wt	-1.04389732363239
allALSgenes_wt	-0.135330939162185
allALSgenes_wt	-1.2110620214555
allALSgenes_wt	-0.701367768459378
allALSgenes_wt	1.77968153084233
allALSgenes_wt	0.0715925355747852
allALSgenes_wt	0.182329973865918
allALSgenes_mut	-1.72085507155436
allALSgenes_wt	-0.608286783813699
allALSgenes_mut	-0.609641715508314
allALSgenes_wt	-0.014205691212338
allALSgenes_mut	0.752191662426034
allALSgenes_wt	-0.311556742693035
allALSgenes_wt	-0.102685553645056
allALSgenes_wt	1.78320999879706
allALSgenes_mut	-0.372937971233453
allALSgenes_wt	-0.795154446696004
allALSgenes_wt	NA
allALSgenes_mut	0.655088224311966
allALSgenes_wt	NA
allALSgenes_wt	NA
allALSgenes_wt	NA
allALSgenes_mut	NA
allALSgenes_wt	NA
allALSgenes_wt	NA
allALSgenes_wt	0.872865266477675
allALSgenes_wt	0.477676855548329
allALSgenes_wt	0.00640056164326161
allALSgenes_wt	NA
allALSgenes_wt	NA
allALSgenes_mut	1.12536243331789
allALSgenes_wt	NA
allALSgenes_wt	NA
allALSgenes_wt	NA
allALSgenes_wt	-1.82974359263721
allALSgenes_wt	NA
allALSgenes_wt	NA
allALSgenes_wt	NA
allALSgenes_wt	NA
allALSgenes_wt	NA
allALSgenes_wt	0.590870107535947
allALSgenes_wt	0.706462717732783
allALSgenes_wt	1.06283798116014
allALSgenes_wt	-0.21040262336694
allALSgenes_wt	1.49161740701848
allALSgenes_wt	0.681057748458751
allALSgenes_wt	-0.258573267884863
allALSgenes_wt	0.357991222524011
allALSgenes_wt	-0.0147561322132756
allALSgenes_wt	1.12126941049041
allALSgenes_wt	0.415716958263334
allALSgenes_wt	-0.667226312529446
allALSgenes_wt	-0.356128349897138
allALSgenes_wt	-0.435476537263023
allALSgenes_wt	0.5682879126257
allALSgenes_wt	0.530603874869223
allALSgenes_wt	-0.195314894392532
allALSgenes_wt	0.0570834753449506
allALSgenes_wt	NA
allALSgenes_wt	-0.309736053228396
allALSgenes_wt	-0.985437666558484
allALSgenes_wt	-0.478904920849794
allALSgenes_wt	-0.725460147654249
allALSgenes_wt	-0.116545375771221
allALSgenes_mut	-0.507781902591274
allALSgenes_wt	0.777173215545498
allALSgenes_wt	-1.55158740683023
allALSgenes_wt	-0.114117789818371
allALSgenes_wt	0.975331975882925
allALSgenes_wt	-0.806431430279309
allALSgenes_wt	0.608512447309578
allALSgenes_wt	1.29232953693554
allALSgenes_wt	1.16488127441082
allALSgenes_wt	-1.02394030888046
allALSgenes_wt	-1.3585802097067
allALSgenes_wt	-0.86520159253323
allALSgenes_wt	-0.200127724682777
allALSgenes_wt	-0.181313933548177
allALSgenes_wt	-1.49098244123985
allALSgenes_wt	-1.96352898360862
allALSgenes_wt	-1.08485577965085
allALSgenes_wt	-0.870677774798966
allALSgenes_wt	-2.76423715963875
allALSgenes_wt	0.652688866102752
allALSgenes_mut	-2.83812327861072
allALSgenes_mut	0.151406480710695
allALSgenes_wt	0.615004828346275
allALSgenes_wt	-0.574328808217412
allALSgenes_wt	-1.95384686754085
allALSgenes_wt	-0.811935840288682
allALSgenes_wt	0.207128046651732
allALSgenes_wt	-0.0147420183414563
allALSgenes_wt	1.37870643246724
allALSgenes_mut	0.787899758127866
allALSgenes_wt	0.329918731476208
allALSgenes_wt	-0.80849205556487
allALSgenes_wt	0.69912350438695
allALSgenes_wt	1.02825899520382
allALSgenes_mut	NA
allALSgenes_wt	0.323172300746773
allALSgenes_wt	0.160114739622961
allALSgenes_wt	-0.613904104797622
allALSgenes_wt	-0.907783143810868
allALSgenes_wt	-0.27152980221462
allALSgenes_wt	0.810058536883547
allALSgenes_wt	0.13561305814534
allALSgenes_wt	-0.54883915571247
allALSgenes_wt	-0.336834687120694
allALSgenes_wt	-1.09882851275157
allALSgenes_wt	0.615851660655411
allALSgenes_wt	0.760942262953754
allALSgenes_wt	0.0762359994032047
allALSgenes_wt	-1.20225496544051
allALSgenes_wt	-1.36367531743333
allALSgenes_wt	-0.605957994963579
allALSgenes_mut	1.74651393206791
allALSgenes_wt	-0.632435618495846
allALSgenes_mut	-0.611645885306598
allALSgenes_mut	-1.19234702742363
allALSgenes_wt	0.806953485083388
allALSgenes_wt	0.103503999757332
allALSgenes_mut	0.353757060978339
allALSgenes_wt	0.105762219248357
allALSgenes_wt	-0.38497710389498
allALSgenes_wt	0.135006161657129
allALSgenes_mut	0.949785867890707
allALSgenes_wt	0.358696916114958
allALSgenes_wt	0.64125662992944
allALSgenes_wt	0.991280651038289
allALSgenes_wt	-0.616486943340482
allALSgenes_wt	-0.121118270240547
allALSgenes_wt	0.140101269383754
allALSgenes_wt	1.73296461512176
allALSgenes_wt	0.425173252382001
allALSgenes_mut	1.54327417787567
allALSgenes_mut	1.37376657733062
allALSgenes_wt	-0.626663044921912
allALSgenes_wt	0.483040126839511
allALSgenes_wt	1.16332874851074
allALSgenes_wt	-0.66575846986028
allALSgenes_wt	-0.181172794829987
allALSgenes_wt	-1.85887462407143
allALSgenes_mut	-0.371385445333374
allALSgenes_wt	0.0902228463757404
allALSgenes_wt	0.737089819579807
allALSgenes_wt	0.909984749361395
allALSgenes_wt	0.946821954808739
allALSgenes_wt	0.638151578129282
allALSgenes_wt	-0.0728064870044333
allALSgenes_wt	0.453683273456188
allALSgenes_wt	0.971097814337256
allALSgenes_wt	-0.776961665921435
allALSgenes_mut	-1.03685450159476
allALSgenes_wt	0.578591039053501
allALSgenes_wt	-0.634383332806854
allALSgenes_wt	0.584942281372007
allALSgenes_wt	1.08725497940685
allALSgenes_wt	1.41130947636891
allALSgenes_wt	-2.16462342928438
allALSgenes_wt	-2.76779385533711
allALSgenes_mut	-0.257133652959337
allALSgenes_mut	0.221030210393355
allALSgenes_wt	0.929885308626051
allALSgenes_wt	-1.02553517639599
allALSgenes_mut	1.12677382049978
allALSgenes_mut	1.91771519723123
allALSgenes_wt	1.17941856238429
allALSgenes_wt	-0.0281784243130543
allALSgenes_wt	1.24151959838748
allALSgenes_wt	1.36176978628455
allALSgenes_wt	1.3082782120909
allALSgenes_wt	-0.982897169631081
allALSgenes_wt	1.90303677053957
allALSgenes_wt	1.08796067299779
allALSgenes_wt	-0.339530436638104
allALSgenes_mut	-1.11201086903043
allALSgenes_wt	-1.02365803144408
allALSgenes_wt	0.316976311018273
allALSgenes_mut	-1.66692596733432
allALSgenes_wt	0.358414638678578
allALSgenes_wt	-0.505170836304777
allALSgenes_wt	-1.4156143657269
allALSgenes_mut	-0.820248910790016
allALSgenes_wt	0.176797336112907
allALSgenes_wt	0.572522074171372
allALSgenes_wt	-0.203133979380203
allALSgenes_wt	-1.37421837968205
allALSgenes_mut	0.772797915281636
allALSgenes_mut	-0.927401425639146
allALSgenes_mut	-0.787405931067425
allALSgenes_mut	0.476406607084625
allALSgenes_wt	-0.735847957312963
allALSgenes_wt	0.404284722090022
allALSgenes_wt	-1.22945239643554
allALSgenes_wt	0.574074600071449
allALSgenes_wt	1.87353877843806
allALSgenes_mut	0.581413813417282
allALSgenes_wt	-1.81975097138943
allALSgenes_wt	0.532015262051113
allALSgenes_wt	1.34553883369281
allALSgenes_wt	-0.582895928411488
allALSgenes_wt	-0.0736815470572056
allALSgenes_wt	-1.45987546775098
allALSgenes_mut	0.152196857532554
allALSgenes_wt	0.454106689610755
allALSgenes_wt	1.28964790128995
allALSgenes_mut	-0.313208065695847
allALSgenes_wt	-1.33249777458536
allALSgenes_wt	2.30725805943301
allALSgenes_wt	0.936518828380937
allALSgenes_wt	0.0100701683161796
allALSgenes_wt	0.576615096998854
allALSgenes_wt	0.687267852059071
allALSgenes_mut	-0.225913768495918
allALSgenes_mut	0.36250766150606
allALSgenes_mut	-0.404327222158698
allALSgenes_wt	0.357708945087634
allALSgenes_wt	-0.445102197843516
allALSgenes_wt	-0.863028056273119
allALSgenes_wt	0.932990360426209
allALSgenes_wt	-0.956504229329729
allALSgenes_mut	0.424890974945621
allALSgenes_wt	0.522841245368826
allALSgenes_wt	-0.94037207384072
allALSgenes_wt	0.79481555531913
allALSgenes_wt	-0.00624546750647688
allALSgenes_wt	-1.81170606445265
allALSgenes_wt	0.68571532615899
allALSgenes_wt	1.82188200758086
allALSgenes_wt	1.8832773499931
allALSgenes_wt	1.11280108739906
allALSgenes_wt	-0.726504574168849
allALSgenes_mut	-0.182245449088224
allALSgenes_wt	1.15909458696507
allALSgenes_wt	0.364342464842517
allALSgenes_wt	0.901234148833675
allALSgenes_wt	0.471749029384386
allALSgenes_wt	0.245757713820078
allALSgenes_wt	-1.69255675855746
allALSgenes_wt	1.05874495833266
allALSgenes_wt	-0.162316662079929
allALSgenes_wt	1.19917798293076
allALSgenes_wt	0.0544018396993593
allALSgenes_wt	-0.507457283539439
allALSgenes_wt	-0.21325362547436
allALSgenes_wt	-0.551958321384447
allALSgenes_mut	0.865243775695465
allALSgenes_mut	0.663838824839687
allALSgenes_wt	-1.72230880035171
allALSgenes_wt	-0.0533857993816185
allALSgenes_wt	-0.485679579322869
allALSgenes_wt	0.421362506990896
allALSgenes_wt	NA
allALSgenes_wt	0.981824356919622
allALSgenes_wt	0.176176325752873
allALSgenes_wt	NA
allALSgenes_wt	NA
allALSgenes_wt	NA
allALSgenes_wt	0.359967164578658
allALSgenes_wt	1.7311298117853
allALSgenes_mut	1.52520842194748
allALSgenes_wt	NA
allALSgenes_wt	NA
allALSgenes_wt	2.11643851244141
allALSgenes_wt	0.64252687839314
allALSgenes_wt	0.118055401602622
allALSgenes_wt	0.619097851173759
allALSgenes_wt	1.55117794609426
allALSgenes_wt	NA
allALSgenes_wt	-0.0815712014039733
allALSgenes_wt	NA
allALSgenes_wt	1.24264870813299
allALSgenes_mut	-0.504013498815627
allALSgenes_wt	1.9438258600962
allALSgenes_wt	NA
allALSgenes_wt	NA
allALSgenes_wt	1.89075770205712
allALSgenes_mut	NA
allALSgenes_wt	NA
allALSgenes_mut	NA
allALSgenes_mut	NA
allALSgenes_mut	NA
allALSgenes_wt	NA
allALSgenes_wt	NA
allALSgenes_wt	NA
allALSgenes_mut	NA
allALSgenes_mut	NA
allALSgenes_wt	NA
allALSgenes_wt	NA
allALSgenes_wt	NA
allALSgenes_wt	0.252828763601347
allALSgenes_wt	NA
allALSgenes_mut	0.38636010488001
allALSgenes_wt	NA
allALSgenes_wt	NA
allALSgenes_mut	NA
allALSgenes_wt	NA
allALSgenes_wt	1.32479144211902
allALSgenes_wt	NA
allALSgenes_wt	NA
allALSgenes_wt	NA
allALSgenes_mut	NA
allALSgenes_wt	NA
allALSgenes_wt	NA
allALSgenes_wt	NA
allALSgenes_wt	NA
allALSgenes_wt	NA
allALSgenes_wt	NA
allALSgenes_wt	1.56515067919498
allALSgenes_wt	NA
allALSgenes_wt	NA
allALSgenes_wt	NA
allALSgenes_wt	NA
allALSgenes_wt	NA
allALSgenes_wt	NA
allALSgenes_wt	NA
allALSgenes_mut	NA
allALSgenes_wt	NA
allALSgenes_wt	NA
allALSgenes_wt	NA
allALSgenes_wt	NA
allALSgenes_wt	NA
allALSgenes_wt	NA
allALSgenes_wt	NA
allALSgenes_wt	NA
allALSgenes_wt	NA
allALSgenes_wt	NA
allALSgenes_wt	NA
allALSgenes_wt	NA
allALSgenes_wt	NA
allALSgenes_wt	NA
allALSgenes_wt	NA
allALSgenes_mut	NA
allALSgenes_wt	NA
allALSgenes_wt	NA
allALSgenes_wt	NA
allALSgenes_wt	NA
allALSgenes_wt	NA
allALSgenes_wt	NA
allALSgenes_wt	NA
allALSgenes_wt	3.05642237558051
allALSgenes_wt	NA
allALSgenes_wt	NA
allALSgenes_wt	NA
allALSgenes_wt	-0.147991082183743
allALSgenes_wt	-0.155485548119579
allALSgenes_mut	NA
allALSgenes_wt	NA
allALSgenes_mut	NA
allALSgenes_wt	NA
allALSgenes_wt	NA
allALSgenes_wt	NA
allALSgenes_wt	NA
allALSgenes_wt	NA
allALSgenes_mut	NA
allALSgenes_wt	0.162175364908521
allALSgenes_wt	NA
allALSgenes_wt	NA
allALSgenes_wt	NA
allALSgenes_wt	NA
allALSgenes_wt	NA
allALSgenes_wt	NA
allALSgenes_wt	NA
allALSgenes_wt	NA
allALSgenes_mut	NA
allALSgenes_wt	-0.236231008795538
allALSgenes_wt	NA
allALSgenes_wt	0.548528492079231
allALSgenes_wt	NA
allALSgenes_wt	NA
allALSgenes_mut	NA
allALSgenes_mut	NA
allALSgenes_wt	NA
allALSgenes_wt	1.10644984508055
allALSgenes_wt	NA
allALSgenes_wt	NA
allALSgenes_wt	NA
allALSgenes_wt	NA
allALSgenes_wt	NA
allALSgenes_wt	NA
allALSgenes_wt	NA
allALSgenes_mut	NA
allALSgenes_wt	NA
allALSgenes_wt	NA
allALSgenes_wt	NA
allALSgenes_wt	NA
allALSgenes_wt	NA
allALSgenes_wt	NA
allALSgenes_wt	NA
allALSgenes_wt	NA
allALSgenes_wt	NA
allALSgenes_mut	NA
allALSgenes_wt	NA
allALSgenes_wt	NA
allALSgenes_wt	NA
allALSgenes_wt	NA
allALSgenes_wt	NA
allALSgenes_wt	NA
allALSgenes_wt	NA
allALSgenes_mut	0.172591402310871
allALSgenes_wt	NA
allALSgenes_wt	NA
allALSgenes_wt	NA
allALSgenes_wt	-2.44798763379254
allALSgenes_wt	NA
allALSgenes_wt	NA
allALSgenes_wt	NA
allALSgenes_mut	NA
allALSgenes_wt	NA
allALSgenes_wt	NA
allALSgenes_wt	NA
allALSgenes_wt	NA
allALSgenes_mut	NA
allALSgenes_wt	NA
allALSgenes_wt	NA
allALSgenes_wt	NA
allALSgenes_wt	NA
allALSgenes_wt	NA
allALSgenes_wt	-0.0444940601357109
allALSgenes_mut	NA
allALSgenes_wt	NA
allALSgenes_wt	NA
allALSgenes_wt	NA
allALSgenes_wt	NA
allALSgenes_wt	NA
allALSgenes_wt	NA
allALSgenes_wt	NA
allALSgenes_wt	NA
allALSgenes_wt	NA
allALSgenes_wt	-0.415138447971981
allALSgenes_wt	NA
allALSgenes_wt	NA
allALSgenes_wt	NA
allALSgenes_wt	1.62950993468918
allALSgenes_wt	1.18139450443894
allALSgenes_wt	NA
allALSgenes_wt	NA
allALSgenes_wt	NA
allALSgenes_wt	NA
allALSgenes_wt	0.677811557940403
allALSgenes_wt	NA
allALSgenes_mut	NA
allALSgenes_wt	NA
allALSgenes_mut	0.126156764026673
allALSgenes_wt	1.5648684017586
allALSgenes_wt	NA
allALSgenes_wt	NA
allALSgenes_mut	NA
allALSgenes_mut	NA
allALSgenes_wt	NA
allALSgenes_wt	NA
allALSgenes_wt	NA
allALSgenes_wt	NA
allALSgenes_wt	1.99167188556229
allALSgenes_wt	NA
allALSgenes_wt	NA
allALSgenes_wt	NA
allALSgenes_wt	NA
allALSgenes_wt	NA
allALSgenes_mut	-0.733632079437395
allALSgenes_wt	NA
allALSgenes_wt	NA
allALSgenes_wt	NA
allALSgenes_wt	NA
allALSgenes_wt	NA
allALSgenes_wt	NA
allALSgenes_wt	NA
allALSgenes_wt	NA
allALSgenes_wt	NA
allALSgenes_wt	NA
allALSgenes_wt	NA
allALSgenes_wt	NA
allALSgenes_wt	NA
allALSgenes_mut	NA
allALSgenes_wt	NA
allALSgenes_wt	NA
allALSgenes_wt	-0.463422003464455
allALSgenes_wt	NA
allALSgenes_wt	NA
allALSgenes_wt	NA
allALSgenes_wt	NA
allALSgenes_wt	NA
allALSgenes_wt	-0.807306490332082
allALSgenes_wt	0.136671598531758
allALSgenes_wt	NA
allALSgenes_wt	NA
allALSgenes_mut	NA
allALSgenes_wt	NA
allALSgenes_wt	NA
allALSgenes_wt	NA
allALSgenes_wt	NA
allALSgenes_wt	NA
allALSgenes_wt	NA
allALSgenes_wt	NA
allALSgenes_wt	NA
allALSgenes_wt	0.680069777431428
allALSgenes_wt	NA
allALSgenes_wt	NA
allALSgenes_mut	NA
allALSgenes_wt	NA
allALSgenes_wt	NA
allALSgenes_wt	NA
allALSgenes_wt	NA
allALSgenes_wt	NA
allALSgenes_wt	NA
allALSgenes_wt	NA
allALSgenes_wt	NA
allALSgenes_mut	0.493202114549122
allALSgenes_mut	NA
allALSgenes_mut	1.16685721646547
allALSgenes_wt	NA
allALSgenes_wt	NA
allALSgenes_wt	NA
allALSgenes_wt	NA
allALSgenes_wt	NA
allALSgenes_wt	NA
allALSgenes_wt	NA
allALSgenes_wt	NA
allALSgenes_wt	0.39242906976214
allALSgenes_wt	NA
allALSgenes_wt	NA
allALSgenes_wt	NA
allALSgenes_wt	NA
allALSgenes_wt	NA
allALSgenes_wt	NA
allALSgenes_wt	NA
allALSgenes_wt	NA
allALSgenes_wt	NA
allALSgenes_wt	-0.768620367676462
allALSgenes_wt	-1.44731412183216
allALSgenes_wt	-0.465793133930031
allALSgenes_wt	0.486709733512426
allALSgenes_wt	NA
allALSgenes_wt	NA
allALSgenes_wt	NA
allALSgenes_mut	1.60170560720594
allALSgenes_wt	NA
allALSgenes_wt	-1.03277559263909
allALSgenes_wt	NA
allALSgenes_wt	NA
allALSgenes_wt	NA
allALSgenes_mut	NA
allALSgenes_mut	NA
allALSgenes_wt	NA
allALSgenes_wt	NA
allALSgenes_wt	NA
allALSgenes_mut	NA
allALSgenes_wt	NA
allALSgenes_wt	NA
allALSgenes_wt	NA
allALSgenes_wt	NA
allALSgenes_wt	NA
allALSgenes_mut	2.11446257038677
allALSgenes_wt	1.30291494079972
allALSgenes_wt	0.206902224702632
allALSgenes_wt	1.65929020422707
allALSgenes_wt	-0.765233038439925
allALSgenes_wt	0.527922239223631
allALSgenes_wt	1.23418038504165
allALSgenes_wt	0.370834845879217
allALSgenes_wt	0.609782695773282
allALSgenes_wt	1.08753725684322
allALSgenes_wt	-0.553779010849087
allALSgenes_wt	2.12349544835087
allALSgenes_mut	0.490379340185341
allALSgenes_wt	0.560243005688923
allALSgenes_wt	0.663133131248743
allALSgenes_wt	-0.175061488332403
allALSgenes_wt	0.460881348083831
allALSgenes_mut	0.535967146160405
allALSgenes_wt	1.17659578802052
allALSgenes_wt	0.719870895960742
allALSgenes_wt	1.82230542373543
allALSgenes_mut	1.51208252115589
allALSgenes_wt	0.958677607136618
allALSgenes_wt	-0.0989877192285019
allALSgenes_wt	0.449449111910516
allALSgenes_wt	-1.27261261645775
allALSgenes_wt	0.234339591518582
allALSgenes_wt	1.23432152375984
allALSgenes_mut	1.55879943687647
allALSgenes_wt	-0.315508626802327
allALSgenes_wt	1.26946506458891
allALSgenes_mut	-0.573256153959176
allALSgenes_wt	0.999748974129633
allALSgenes_wt	-0.989925877796896
allALSgenes_wt	0.677105864349459
allALSgenes_wt	0.280252016545481
allALSgenes_wt	0.316806944556447
allALSgenes_wt	-0.360955294059202
allALSgenes_wt	0.0105923815734786
allALSgenes_wt	1.55273047199434
allALSgenes_wt	-0.0530470664579674
allALSgenes_mut	0.959947855600318
allALSgenes_wt	-0.991520745312433
allALSgenes_wt	1.6769325440007
allALSgenes_wt	-0.274126754629299
allALSgenes_wt	0.739630316507208
allALSgenes_wt	0.0386366448776434
allALSgenes_wt	-0.139960289118785
allALSgenes_wt	0.37916203025237
allALSgenes_mut	-0.146269189821837
allALSgenes_wt	0.152083946558003
allALSgenes_wt	0.355591864314797
allALSgenes_wt	0.278953540338142
allALSgenes_wt	-0.0949511518882972
allALSgenes_wt	0.292488743412472
allALSgenes_wt	-0.145930456898182
allALSgenes_wt	-0.48333667660093
allALSgenes_wt	1.19550837625785
allALSgenes_wt	0.143206321183912
allALSgenes_wt	-0.232758996328087
allALSgenes_wt	0.344865321732428
allALSgenes_wt	0.711543711587588
allALSgenes_wt	0.646478762502435
allALSgenes_wt	0.988175599238131
allALSgenes_wt	1.01358056851216
allALSgenes_wt	0.373939897679375
allALSgenes_wt	-0.545141321295916
allALSgenes_wt	0.0422497960632812
allALSgenes_mut	-0.0438165942884026
allALSgenes_wt	1.75004240002263
allALSgenes_wt	-0.050407772427831
allALSgenes_wt	1.35979384422991
allALSgenes_mut	0.341054576341326
allALSgenes_mut	1.26127901893395
allALSgenes_wt	0.487133149666993
allALSgenes_wt	-0.199097412039999
allALSgenes_mut	-0.491240444819517
allALSgenes_mut	-0.766799678211823
allALSgenes_wt	1.37997668093094
allALSgenes_wt	-1.20636210213981
allALSgenes_wt	0.536390562314972
allALSgenes_mut	0.0369570941311921
allALSgenes_wt	-0.128584508432747
allALSgenes_wt	2.13422199093324
allALSgenes_wt	-0.370228107844223
allALSgenes_wt	1.29769280822672
allALSgenes_mut	0.473160416566277
allALSgenes_wt	-0.686491747562252
allALSgenes_wt	0.426866917000269
allALSgenes_wt	-0.27601801345303
allALSgenes_wt	0.767011227835884
allALSgenes_wt	-0.0323137887559942
allALSgenes_wt	0.939059325308339
allALSgenes_wt	0.659463524575828
allALSgenes_wt	0.0679793843891474
allALSgenes_mut	1.30856048952728
allALSgenes_wt	1.0014426387479
allALSgenes_wt	-0.11034938604272
allALSgenes_wt	1.38392856504023
allALSgenes_wt	1.00595907772995
allALSgenes_wt	0.254028442705954
allALSgenes_wt	1.61807769851587
allALSgenes_wt	1.71546341406632
allALSgenes_wt	0.627425035546913
allALSgenes_wt	0.175258924084646
allALSgenes_wt	2.13605679426969
allALSgenes_wt	-0.189683459536789
allALSgenes_wt	-0.516588958606272
allALSgenes_wt	1.37644821297621
allALSgenes_wt	0.0573657527813306
allALSgenes_wt	-1.10935746112847
allALSgenes_wt	0.191264054727284
allALSgenes_wt	-0.182570068140059
allALSgenes_wt	2.24882663010274
allALSgenes_wt	-0.551803068794439
allALSgenes_wt	0.571675241862238
allALSgenes_wt	0.820643940747725
allALSgenes_wt	-1.01170358201347
allALSgenes_wt	1.25083475378796
allALSgenes_wt	-0.425483916015237
allALSgenes_wt	0.227014492044571
allALSgenes_wt	0.691925429759309
allALSgenes_wt	-0.608794883199178
allALSgenes_wt	1.21653804526802
allALSgenes_wt	0.97025098202812
allALSgenes_mut	-1.16061904357474
allALSgenes_wt	0.909984749361395
allALSgenes_wt	-1.57637136574423
allALSgenes_mut	-2.13192158827998
allALSgenes_wt	0.409365715944827
allALSgenes_wt	-0.00357794573270189
allALSgenes_mut	0.402308780035374
allALSgenes_wt	-0.0513251740960583
allALSgenes_wt	0.323567489157701
allALSgenes_wt	0.67851725153135
allALSgenes_wt	1.82159973014448
allALSgenes_wt	1.99689401813529
allALSgenes_wt	0.838850835394113
allALSgenes_wt	0.131308327240575
allALSgenes_wt	-1.23461807352126
allALSgenes_wt	0.829535679993635
allALSgenes_wt	1.02529508212185
allALSgenes_wt	1.42584676434238
allALSgenes_wt	1.13072570460907
allALSgenes_wt	-0.384087929970388
allALSgenes_wt	0.740194871379965
allALSgenes_wt	1.3444097239473
allALSgenes_wt	1.87622041408365
allALSgenes_wt	0.539495614115133
allALSgenes_wt	-0.511084548596897
allALSgenes_mut	0.0931444178422537
allALSgenes_mut	0.806530068928819
allALSgenes_wt	0.669484373567249
allALSgenes_wt	-0.225109277802239
allALSgenes_wt	0.284232128398411
allALSgenes_mut	-0.0134012005186621
allALSgenes_wt	-0.475983349383281
allALSgenes_wt	0.798626300710232
allALSgenes_wt	0.481064184784864
allALSgenes_wt	0.047288448302632
allALSgenes_mut	-0.124420916246169
allALSgenes_wt	1.25125816994252
allALSgenes_wt	0.703639943369001
allALSgenes_wt	-0.465736678442755
allALSgenes_wt	0.0848878028281934
allALSgenes_wt	0.570687270834914
allALSgenes_wt	1.11082514534442
allALSgenes_wt	1.50869519191935
allALSgenes_mut	0.521570996905122
allALSgenes_mut	1.45901436311681
allALSgenes_wt	0.4445092567739
allALSgenes_wt	0.302805983712092
allALSgenes_wt	0.49531919532196
allALSgenes_wt	1.03602162470422
allALSgenes_wt	-0.0526377641752168
allALSgenes_wt	-0.69373216380535
allALSgenes_wt	-0.40173026974402
allALSgenes_wt	0.415293542108767
allALSgenes_wt	0.481911017094
allALSgenes_wt	1.09388849916173
allALSgenes_mut	0.373657620242995
allALSgenes_wt	0.121033428556412
allALSgenes_wt	0.861150752867983
allALSgenes_wt	1.56402156944946
allALSgenes_wt	-0.725319008936061
allALSgenes_wt	-0.248608874380716
allALSgenes_wt	-0.590319824988232
allALSgenes_wt	1.10517959661685
allALSgenes_wt	0.696441868741358
allALSgenes_wt	0.73059743854311
allALSgenes_wt	-1.89701030572612
allALSgenes_wt	-1.07642979817497
allALSgenes_wt	-0.307830680532842
allALSgenes_wt	0.713237376205856
allALSgenes_mut	1.21300957731329
allALSgenes_wt	0.717330399033338
allALSgenes_wt	-0.760377866534221
allALSgenes_wt	0.705615885423646
allALSgenes_mut	1.83190285657229
allALSgenes_wt	-0.866401271637837
allALSgenes_mut	-0.244205346373219
allALSgenes_wt	0.021135443822199
allALSgenes_wt	-2.01668182487861
allALSgenes_wt	0.395251844125921
allALSgenes_wt	0.0774215646359926
allALSgenes_wt	-0.372599238309799
allALSgenes_wt	1.51504643423786
allALSgenes_wt	-0.632647326573129
allALSgenes_wt	0.0268797896524935
allALSgenes_wt	-0.340433724434515
allALSgenes_wt	2.14254917530639
allALSgenes_wt	1.28470804615333
allALSgenes_wt	0.116686356036189
allALSgenes_mut	0.690372903859229
allALSgenes_wt	2.46109926225908
allALSgenes_wt	0.774491579899904
allALSgenes_mut	-0.131844812822915
allALSgenes_wt	1.36896786091219
allALSgenes_wt	0.178956758501199
allALSgenes_wt	-2.17472896150672
allALSgenes_wt	0.0197381705121276
allALSgenes_wt	0.1552172261018
allALSgenes_wt	-0.0960520338901693
allALSgenes_wt	-2.45134673528544
allALSgenes_wt	0.798344023273855
allALSgenes_wt	-0.057930466107306
allALSgenes_wt	1.6886470576104
allALSgenes_mut	-1.20503539818883
allALSgenes_wt	-0.0105078567957844
allALSgenes_wt	0.12969934585322
allALSgenes_wt	0.292771020848849
allALSgenes_mut	0.699546920541519
allALSgenes_wt	-0.380023134886543
allALSgenes_wt	-0.726095271886101
allALSgenes_wt	-0.786107454860085
allALSgenes_mut	0.233281051132165
allALSgenes_wt	-1.18956659467531
allALSgenes_wt	1.54694378454859
allALSgenes_wt	1.09374736044354
allALSgenes_wt	-0.469293374141119
allALSgenes_wt	0.312713921728962
allALSgenes_wt	1.25605688636095
allALSgenes_wt	-0.291289222761086
allALSgenes_wt	2.02526290049129
allALSgenes_wt	-1.3449885511451
allALSgenes_wt	-0.93791626014423
allALSgenes_wt	-0.474289684765012
allALSgenes_wt	-0.769650680319242
allALSgenes_wt	0.703498804650811
allALSgenes_wt	0.00477746638408754
allALSgenes_wt	1.39225574941339
allALSgenes_wt	0.557843647479709
allALSgenes_wt	-0.466597624623708
allALSgenes_wt	0.11524674111066
allALSgenes_wt	0.10440728755374
allALSgenes_wt	0.615287105782655
allALSgenes_wt	0.682186858204265
allALSgenes_wt	2.56511849756441
allALSgenes_wt	0.572098658016805
allALSgenes_wt	0.763341621162969
allALSgenes_wt	-0.759037048711425
allALSgenes_wt	0.957266219954727
allALSgenes_wt	0.946539677372359
allALSgenes_wt	0.29936219898828
allALSgenes_wt	1.56190448867663
allALSgenes_wt	-0.19764368324265
allALSgenes_wt	0.616980770400922
allALSgenes_wt	-1.43267803675595
allALSgenes_wt	-0.218786263227371
allALSgenes_wt	-0.0556440188726459
allALSgenes_wt	1.05775698730533
allALSgenes_wt	-0.82499117172117
allALSgenes_wt	-0.0978868372266268
allALSgenes_wt	1.00807615850279
allALSgenes_wt	-0.449660978441022
allALSgenes_wt	0.037380510285759
allALSgenes_wt	0.641962323520384
allALSgenes_wt	0.522841245368826
allALSgenes_wt	1.31251237363657
allALSgenes_mut	-0.381251041734789
allALSgenes_wt	0.22947030574106
allALSgenes_wt	1.66747624988204
allALSgenes_wt	0.244529806971832
allALSgenes_wt	-0.585605791800718
allALSgenes_wt	-1.45631877205262
allALSgenes_mut	-1.70071457646878
allALSgenes_wt	-2.39662725424354
allALSgenes_wt	-0.617065612085058
allALSgenes_wt	-1.83444351195291
allALSgenes_mut	-1.27432039494784
allALSgenes_mut	-0.393163149549945
allALSgenes_wt	0.385372133852687
allALSgenes_wt	-1.91225328729053
allALSgenes_wt	-1.79537631475818
allALSgenes_wt	-2.06739296632394
allALSgenes_mut	-1.46816031050868
allALSgenes_wt	-0.756115477244912
allALSgenes_wt	-1.08704342978278
allALSgenes_mut	-1.76003517972364
allALSgenes_wt	-0.0460606999076078
allALSgenes_wt	-2.34432124528268
allALSgenes_mut	-0.504902672740217
allALSgenes_wt	-1.27516722725697
allALSgenes_wt	-0.0719878824389381
allALSgenes_wt	-0.522488557026574
allALSgenes_wt	-1.42244547968725
allALSgenes_wt	-1.35330162164643
allALSgenes_wt	-1.20651735472982
allALSgenes_wt	-0.130814500180133
allALSgenes_wt	0.257528682917044
allALSgenes_wt	0.322918251054032
allALSgenes_wt	-1.56414875274906
allALSgenes_wt	1.54496784249394
allALSgenes_wt	0.816409779202053
allALSgenes_wt	0.205589634623473
allALSgenes_wt	-1.72651473415374
allALSgenes_wt	-1.12845352969945
allALSgenes_wt	-0.184418985348335
allALSgenes_mut	-2.02244028458073
allALSgenes_wt	-1.0537629200338
allALSgenes_wt	0.820220524593158
allALSgenes_wt	-0.873599346265479
allALSgenes_mut	-0.228962364808802
allALSgenes_wt	-1.37314572542381
allALSgenes_wt	-0.851595820099805
allALSgenes_wt	-3.31184127234045
allALSgenes_mut	-2.01906706921601
allALSgenes_wt	0.258544881688006
allALSgenes_wt	-0.786248593578274
allALSgenes_wt	-1.38572118521446
allALSgenes_wt	0.671601454340087
allALSgenes_wt	-0.83079197303874
allALSgenes_wt	-1.65487272080098
allALSgenes_mut	-1.97721943927296
allALSgenes_wt	-2.43685178892742
allALSgenes_wt	-1.58221450867726
allALSgenes_wt	-2.44794529217708
allALSgenes_wt	-1.47506199382813
allALSgenes_mut	0.101118755419937
allALSgenes_wt	-1.1549170393599
allALSgenes_mut	-1.82735834829982
allALSgenes_wt	-1.49246439778084
allALSgenes_wt	-1.39433064702399
allALSgenes_wt	-1.95930893593476
allALSgenes_wt	-2.44642099402064
allALSgenes_wt	-0.663288542291972
allALSgenes_wt	-3.98198202017389
allALSgenes_mut	-0.171250742941298
allALSgenes_wt	-0.617122067572334
allALSgenes_wt	-1.26022063700075
allALSgenes_wt	-0.833247786735228
allALSgenes_wt	-1.97388856552369
allALSgenes_wt	-0.93688594750145
allALSgenes_wt	-0.210473192726036
allALSgenes_wt	0.214664854203029
allALSgenes_mut	-0.894699584634742
allALSgenes_wt	-1.34217989065313
allALSgenes_wt	0.281578720496459
allALSgenes_wt	-1.00141456945748
allALSgenes_wt	-0.947598376211999
allALSgenes_wt	-0.604857112961704
allALSgenes_wt	-0.178081856901648
allALSgenes_wt	-0.809423571104916
allALSgenes_wt	-0.762255011486136
allALSgenes_wt	-1.00252956533118
allALSgenes_wt	0.244727401177296
allALSgenes_wt	-0.424608855962466
allALSgenes_wt	-0.986552662432178
allALSgenes_wt	-2.1818846945189
allALSgenes_wt	-0.366685526017679
allALSgenes_wt	-1.70726341299276
allALSgenes_wt	0.658193276112124
allALSgenes_wt	0.21592098879491
allALSgenes_wt	-2.20455157266006
allALSgenes_wt	-1.79931408499565
allALSgenes_wt	-1.437194475738
allALSgenes_wt	-1.11514414857422
allALSgenes_wt	-0.682892710248432
allALSgenes_wt	0.150616103888835
allALSgenes_wt	-2.3471722473901
allALSgenes_wt	-0.847079381117756
allALSgenes_wt	0.558125924916088
allALSgenes_mut	-1.11391624172598
allALSgenes_wt	-1.48543568961502
allALSgenes_wt	0.588611888044922
allALSgenes_wt	-0.274917131451155
allALSgenes_wt	-0.396437567811931
allALSgenes_wt	0.260309115665367
allALSgenes_wt	-1.19174013093542
allALSgenes_wt	1.64320039035352
allALSgenes_wt	-0.835054362328049
allALSgenes_wt	-0.464466429979053
allALSgenes_mut	-1.08046636551517
allALSgenes_wt	-1.23787837791142
allALSgenes_wt	-0.253195882721861
allALSgenes_mut	-1.27873803682715
allALSgenes_wt	-2.42310487777581
allALSgenes_wt	-0.818117716145363
allALSgenes_wt	-0.842280664699327
allALSgenes_mut	0.0810064880779949
allALSgenes_wt	-2.17944299469423
allALSgenes_wt	-0.0124132294913384
allALSgenes_wt	-0.397467880454711
allALSgenes_wt	-1.70731986848003
allALSgenes_wt	-0.004678827734577
allALSgenes_wt	-2.32650953904722
allALSgenes_wt	-1.5375299904986
allALSgenes_wt	-0.161201666206238
allALSgenes_wt	-0.851976894638916
allALSgenes_wt	0.701522862596164
allALSgenes_wt	-0.922263976297064
allALSgenes_wt	-2.69179065559231
allALSgenes_wt	-2.21172141954407
allALSgenes_wt	-0.830058051704156
allALSgenes_mut	0.413599877490499
allALSgenes_wt	-0.433486481336557
allALSgenes_wt	-0.279729961741403
allALSgenes_mut	-0.379148074833771
allALSgenes_wt	-1.06973982293281
allALSgenes_wt	-2.06619328721933
allALSgenes_wt	-0.586791357033506
allALSgenes_wt	-2.22528485036203
allALSgenes_wt	-0.997321546630003
allALSgenes_wt	-1.43415999329694
allALSgenes_wt	-0.920612653294253
allALSgenes_wt	-0.999946726788319
allALSgenes_wt	-1.75206084214596
allALSgenes_wt	1.36670964142117
allALSgenes_wt	-1.41022286669208
allALSgenes_wt	-0.799939049242613
allALSgenes_wt	-2.21067699302947
allALSgenes_mut	1.53861660017543
allALSgenes_wt	-1.08097446490065
allALSgenes_wt	-2.82503971943459
allALSgenes_wt	0.408236606199314
allALSgenes_wt	-2.61786219500488
allALSgenes_mut	0.639421826592982
allALSgenes_wt	-0.524789118133055
allALSgenes_wt	0.710696879278455
allALSgenes_wt	-1.29135583823325
allALSgenes_wt	-2.16103850584238
allALSgenes_wt	-1.18922786175166
allALSgenes_wt	-1.91243676762418
allALSgenes_wt	-0.965932295704756
allALSgenes_wt	-0.48487508862919
allALSgenes_wt	-1.72494809438184
allALSgenes_wt	-1.61786614889181
allALSgenes_wt	-1.05541424303662
allALSgenes_mut	-0.387489373078744
allALSgenes_mut	-1.5834424155255
allALSgenes_wt	-4.1048715021011
allALSgenes_wt	0.303596360533952
allALSgenes_wt	-1.53307000700383
allALSgenes_wt	-0.415293700561988
allALSgenes_mut	-1.00175330238114
allALSgenes_wt	-0.650698968629508
allALSgenes_wt	-2.97803408995153
allALSgenes_wt	-2.07859938054815
allALSgenes_wt	0.124166708100209
allALSgenes_wt	-1.87111135093843
allALSgenes_wt	-0.591138429553729
allALSgenes_wt	0.362225384069683
allALSgenes_mut	-0.635907630963296
allALSgenes_wt	-2.32849959497369
allALSgenes_wt	-0.210938950496058
allALSgenes_wt	-0.259462441809455
allALSgenes_wt	-1.78902507243967
allALSgenes_wt	-0.109841286657241
allALSgenes_wt	0.638010439411092
allALSgenes_wt	0.214608398715752
allALSgenes_wt	-1.67965667971498
allALSgenes_wt	-1.839736213885
allALSgenes_wt	-1.16301840178395
allALSgenes_wt	-1.60245380086557
allALSgenes_wt	-1.49592229637647
allALSgenes_wt	0.133975849014347
allALSgenes_wt	-1.04588737955885
allALSgenes_wt	-2.16772848108454
allALSgenes_wt	-1.3044535112812
allALSgenes_wt	0.735960709834293
allALSgenes_wt	-0.865681464175073
allALSgenes_wt	-1.69741193046316
allALSgenes_wt	-1.99745873146127
allALSgenes_wt	0.0313115454036296
allALSgenes_wt	-1.28628895825027
allALSgenes_wt	0.0136692056299982
allALSgenes_wt	1.30813707337271
allALSgenes_wt	-1.08170838623524
allALSgenes_wt	-0.0394271801527215
allALSgenes_wt	-0.860910975500283
allALSgenes_wt	0.896576571133436
allALSgenes_wt	-1.07887149799964
allALSgenes_wt	-1.34682335448155
allALSgenes_wt	-0.256964286497508
allALSgenes_wt	0.514796338432049
allALSgenes_wt	-0.786672009732842
allALSgenes_wt	-0.758599518685039
allALSgenes_wt	-1.86523998026176
allALSgenes_wt	-1.00354576410214
allALSgenes_mut	-1.63536734994725
allALSgenes_mut	-1.82326532547234
allALSgenes_wt	-3.23628971649385
allALSgenes_mut	-0.425131069219765
allALSgenes_mut	-1.06327566963975
allALSgenes_wt	-0.5350499029454
allALSgenes_wt	-1.61044225231506
allALSgenes_wt	-0.979326360060898
allALSgenes_wt	0.640974352493063
allALSgenes_wt	-1.51600633597477
allALSgenes_wt	-0.773800158633999
allALSgenes_wt	-2.10198606615208
allALSgenes_wt	-1.57181258514672
allALSgenes_wt	-2.23349912376064
allALSgenes_wt	0.515643170741183
allALSgenes_wt	-1.91079955849319
allALSgenes_wt	-1.60002621491271
allALSgenes_wt	-0.464353519004503
allALSgenes_wt	-0.937055313963277
allALSgenes_wt	-0.309510231279294
allALSgenes_wt	0.018848996587536
allALSgenes_wt	0.994385702838447
allALSgenes_mut	-0.946370469363755
allALSgenes_wt	-1.7038619698844
allALSgenes_mut	0.381702527179772
allALSgenes_wt	0.695595036432225
allALSgenes_wt	-1.77170735171788
allALSgenes_wt	-1.80407045979863
allALSgenes_wt	0.274408873612454
allALSgenes_wt	-1.1363996395335
allALSgenes_wt	-2.01175608361382
allALSgenes_wt	-1.17016002092432
allALSgenes_wt	0.328352091704311
allALSgenes_wt	-0.533483263173501
allALSgenes_wt	-1.6486202755852
allALSgenes_mut	-0.163191722132702
allALSgenes_wt	-0.0551923749744405
allALSgenes_wt	0.278911198722687
allALSgenes_wt	-1.98352833997601
allALSgenes_mut	-1.81760566287296
allALSgenes_wt	-1.39224179399479
allALSgenes_wt	-1.0865353303973
allALSgenes_wt	-1.14859402478503
allALSgenes_wt	-1.81464174979099
allALSgenes_wt	-0.465115668082723
allALSgenes_wt	-0.974640554617022
allALSgenes_wt	-1.73412211106413
allALSgenes_wt	1.02628305314917
allALSgenes_wt	-0.365401163682157
allALSgenes_wt	0.00690866102874427
allALSgenes_wt	-0.136968148293175
allALSgenes_wt	-1.38807820180821
allALSgenes_wt	-1.41440057275047
allALSgenes_wt	-1.17827549722019
allALSgenes_mut	0.296355944290851
allALSgenes_mut	-2.19613970505599
allALSgenes_wt	0.101810335139062
allALSgenes_wt	-1.07340942960572
allALSgenes_wt	-1.70269051852343
allALSgenes_mut	-2.02203098229798
allALSgenes_wt	0.462151596547532
allALSgenes_wt	-1.31605511391634
allALSgenes_wt	0.702793111059868
allALSgenes_wt	-1.16647630037958
allALSgenes_wt	-1.34895454912621
allALSgenes_wt	-1.5658988728546
allALSgenes_wt	-2.29263624668185
allALSgenes_wt	-0.434417996876604
allALSgenes_wt	0.968133901255285
allALSgenes_wt	-0.254917775083768
allALSgenes_wt	0.482334433248567
allALSgenes_wt	-1.21509858879571
allALSgenes_wt	-0.00792501825292515
allALSgenes_wt	-1.59953222939905
allALSgenes_wt	-1.57102220832486
allALSgenes_wt	-0.478058088540659
allALSgenes_wt	2.31967826663365
allALSgenes_wt	0.570546132116724
allALSgenes_mut	1.61426695312477
allALSgenes_wt	NA
allALSgenes_wt	1.46183713748059
allALSgenes_wt	NA
allALSgenes_wt	NA
allALSgenes_wt	0.264260999774662
allALSgenes_wt	-1.42296769294455
allALSgenes_wt	NA
allALSgenes_wt	-0.946356355491936
allALSgenes_wt	NA
allALSgenes_wt	NA
allALSgenes_mut	0.353757060978339
allALSgenes_wt	NA
allALSgenes_wt	-0.556841721033789
allALSgenes_wt	NA
allALSgenes_wt	NA
allALSgenes_wt	NA
allALSgenes_wt	-1.18459851179506
allALSgenes_wt	NA
allALSgenes_wt	0.25939171399714
allALSgenes_wt	NA
allALSgenes_wt	NA
allALSgenes_wt	NA
allALSgenes_wt	NA
allALSgenes_wt	NA
allALSgenes_wt	0.380855694870638
allALSgenes_wt	NA
allALSgenes_wt	NA
allALSgenes_wt	NA
allALSgenes_wt	NA
allALSgenes_wt	NA
allALSgenes_mut	NA
allALSgenes_wt	-0.708368248881555
allALSgenes_wt	NA
allALSgenes_wt	NA
allALSgenes_wt	NA
allALSgenes_wt	NA
allALSgenes_wt	NA
allALSgenes_wt	1.20990452551313
allALSgenes_wt	NA
allALSgenes_wt	NA
allALSgenes_wt	0.169556919869806
allALSgenes_wt	-0.124646738195272
allALSgenes_mut	NA
allALSgenes_wt	NA
allALSgenes_wt	0.219901100647844
allALSgenes_wt	NA
allALSgenes_mut	NA
allALSgenes_wt	NA
allALSgenes_mut	NA
allALSgenes_wt	NA
allALSgenes_wt	NA
allALSgenes_wt	-0.260873828991346
allALSgenes_wt	-0.298938941286935
allALSgenes_wt	0.796932636091964
allALSgenes_mut	0.52368807767796
allALSgenes_wt	-0.433430025849282
allALSgenes_wt	0.0756008751713544
allALSgenes_wt	-0.192717941977854
allALSgenes_wt	0.0010514042238983
allALSgenes_wt	0.26958192945039
allALSgenes_wt	1.57404241844089
allALSgenes_wt	1.62612260545265
allALSgenes_wt	0.935813134789991
allALSgenes_wt	-1.80013268956115
allALSgenes_wt	2.232595677511
allALSgenes_wt	-1.32395888213493
allALSgenes_wt	-0.173734784381425
allALSgenes_mut	-0.865441528354152
allALSgenes_wt	2.15031180480679
allALSgenes_wt	1.39140891710425
allALSgenes_wt	0.776467521954551
allALSgenes_wt	0.100229581495345
allALSgenes_wt	-1.52251283088328
allALSgenes_wt	2.01284269329065
allALSgenes_mut	-0.464861618389983
allALSgenes_wt	1.63106246058926
allALSgenes_wt	0.717330399033338
allALSgenes_wt	0.0391306303913037
allALSgenes_mut	2.34437754231673
allALSgenes_wt	-1.33114284289075
allALSgenes_wt	0.49531919532196
allALSgenes_wt	0.284373267116601
allALSgenes_wt	1.22006651322274
allALSgenes_wt	-0.0263577348484161
allALSgenes_mut	-0.704515161874994
allALSgenes_wt	1.89739122181201
allALSgenes_wt	0.228990434099219
allALSgenes_wt	-0.40998688475808
allALSgenes_wt	1.63586117700769
allALSgenes_wt	-0.366163312760379
allALSgenes_wt	1.10800237098064
allALSgenes_mut	-0.662131204802822
allALSgenes_wt	1.19931912164895
allALSgenes_wt	0.926074563234946
allALSgenes_mut	0.51761911279583
allALSgenes_wt	-0.417664831027564
allALSgenes_wt	-0.455560576861325
allALSgenes_wt	0.207565576678118
allALSgenes_mut	-0.117956762953111
allALSgenes_wt	0.929179615035107
allALSgenes_mut	2.88663249759907
allALSgenes_wt	0.396945508744189
allALSgenes_mut	0.425455529818378
allALSgenes_wt	2.23668870033849
allALSgenes_wt	0.97166236921001
allALSgenes_wt	1.93761575649589
allALSgenes_wt	1.63275612520753
allALSgenes_wt	1.5842044061505
allALSgenes_wt	0.466103480656827
allALSgenes_wt	-0.108754518527185
allALSgenes_wt	1.19000396624848
allALSgenes_mut	1.91206964850367
allALSgenes_wt	0.516631141768506
allALSgenes_wt	-0.185068223452005
allALSgenes_wt	0.655511640466533
allALSgenes_mut	0.180198779221261
allALSgenes_wt	1.10249796097126
allALSgenes_wt	-0.358781757799092
allALSgenes_wt	0.824172408702453
allALSgenes_mut	1.80409852908904
allALSgenes_mut	2.68311046597046
allALSgenes_wt	0.234043200210386
allALSgenes_wt	0.507457125086219
allALSgenes_mut	0.0907450596330393
allALSgenes_mut	0.84082677744876
allALSgenes_wt	1.90995256773083
allALSgenes_wt	1.40989808918702
allALSgenes_wt	1.1161884166356
allALSgenes_wt	1.20369442191281
allALSgenes_wt	2.08002472314864
allALSgenes_wt	0.00935036085341354
allALSgenes_wt	1.00906412953011
allALSgenes_wt	1.00680591003909
allALSgenes_mut	2.27282021219489
allALSgenes_wt	1.4192132445875
allALSgenes_mut	1.46240169235335
allALSgenes_wt	-0.490167790561281
allALSgenes_mut	1.38421084247661
allALSgenes_wt	0.420797952118139
allALSgenes_wt	0.574215738789639
allALSgenes_wt	0.710979156714831
allALSgenes_wt	0.609923834491469
allALSgenes_wt	1.11915232971757
allALSgenes_wt	0.518324806386774
allALSgenes_mut	1.88271279512034
allALSgenes_wt	0.589882136508623
allALSgenes_wt	0.173861650774574
allALSgenes_wt	2.22201027364683
allALSgenes_wt	2.11587395756866
allALSgenes_wt	-0.202950499046558
allALSgenes_wt	1.33580026213777
allALSgenes_wt	1.36953241578495
allALSgenes_wt	-1.27868158133988
allALSgenes_wt	-0.203430370688403
allALSgenes_wt	1.57107850535892
allALSgenes_wt	0.83179389948466
allALSgenes_wt	-1.79750750940284
allALSgenes_wt	3.35916492609602
allALSgenes_wt	0.71436648595137
allALSgenes_wt	2.74224758889167
allALSgenes_wt	2.81803908055919
allALSgenes_wt	2.24445132983889
allALSgenes_wt	1.48794780034557
allALSgenes_wt	-0.533412693814406
allALSgenes_wt	0.938635909153772
allALSgenes_wt	0.358696916114958
allALSgenes_wt	0.32771696747246
allALSgenes_wt	-0.741761669605085
allALSgenes_mut	0.79622694250102
allALSgenes_wt	0.921416985534707
allALSgenes_wt	2.2262444351925
allALSgenes_wt	0.981965495637812
allALSgenes_wt	2.31036311123317
allALSgenes_wt	0.148259087295079
allALSgenes_wt	-0.426796506094395
allALSgenes_wt	0.926921395544083
allALSgenes_wt	0.359543748424091
allALSgenes_wt	0.64873698199346
allALSgenes_wt	1.88779378897515
allALSgenes_wt	1.37136721912141
allALSgenes_wt	0.813728143556462
allALSgenes_wt	2.97329167056715
allALSgenes_wt	0.0705198813165487
allALSgenes_mut	1.29853964053586
allALSgenes_mut	1.79972322882518
allALSgenes_wt	0.927909366571404
allALSgenes_wt	1.19607293113061
allALSgenes_wt	0.155174884486342
allALSgenes_wt	2.232595677511
allALSgenes_wt	1.65449148780865
allALSgenes_wt	0.303920979585787
allALSgenes_wt	1.33382432008312
allALSgenes_wt	0.114752755596999
allALSgenes_wt	-0.210967178239697
allALSgenes_wt	1.18802802419383
allALSgenes_wt	1.31152440260925
allALSgenes_wt	-0.63069961226212
allALSgenes_wt	1.01075779414838
allALSgenes_wt	0.328817849474335
allALSgenes_wt	0.53977789155151
allALSgenes_mut	2.22991404186541
allALSgenes_wt	0.485016068894159
allALSgenes_wt	1.3547128503751
allALSgenes_wt	0.685291910004423
allALSgenes_wt	0.269793637527673
allALSgenes_wt	0.131858768241512
allALSgenes_wt	2.05701911208382
allALSgenes_wt	-0.637982370120674
allALSgenes_wt	0.209188671937292
allALSgenes_wt	1.20242417344911
allALSgenes_wt	-0.547074921735106
allALSgenes_wt	-0.0554464246671788
allALSgenes_wt	1.34511541753824
allALSgenes_wt	1.89725008309382
allALSgenes_wt	1.09586444121638
allALSgenes_wt	0.793121890700859
allALSgenes_wt	0.242596206532642
allALSgenes_mut	1.23516835606897
allALSgenes_mut	1.77812900494226
allALSgenes_mut	1.66564144654558
allALSgenes_wt	-0.108034711064422
allALSgenes_mut	1.65138643600849
allALSgenes_wt	1.89527414103917
allALSgenes_wt	2.067604515948
allALSgenes_wt	-0.299192990979673
allALSgenes_mut	0.661298327912285
allALSgenes_wt	3.14900937471252
allALSgenes_wt	0.682186858204265
allALSgenes_wt	0.91210183013423
allALSgenes_wt	1.68568314452843
allALSgenes_wt	0.375351284861265
allALSgenes_wt	1.90303677053957
allALSgenes_wt	1.03827984419524
allALSgenes_wt	-0.148160448645568
allALSgenes_wt	1.12578584947246
allALSgenes_mut	0.586071391117521
allALSgenes_wt	0.199012570355861
allALSgenes_wt	-0.0659048036849894
allALSgenes_wt	1.0646727844966
allALSgenes_wt	0.341195715059513
allALSgenes_wt	0.654523669439209
allALSgenes_wt	-0.217967658661873
allALSgenes_wt	1.34737363702927
allALSgenes_wt	1.90529499003059
allALSgenes_mut	0.294351774492568
allALSgenes_wt	-0.221185621436585
allALSgenes_wt	1.35810017961164
allALSgenes_wt	0.726927831870195
allALSgenes_wt	0.82558379588434
allALSgenes_mut	0.773080192718013
allALSgenes_wt	2.28524041939552
allALSgenes_wt	1.12112827177222
allALSgenes_mut	1.76133349747776
allALSgenes_wt	1.22345384245928
allALSgenes_wt	-0.026541215182061
allALSgenes_wt	0.772939053999826
allALSgenes_wt	0.332261634198148
allALSgenes_wt	1.79788842548872
allALSgenes_wt	0.380432278716071
allALSgenes_wt	2.24910890753912
allALSgenes_wt	0.42968969136405
allALSgenes_wt	0.159409046032014
allALSgenes_wt	0.702934249778055
allALSgenes_wt	1.75060695489539
allALSgenes_wt	1.39818357557733
allALSgenes_wt	2.72742802348182
allALSgenes_wt	1.13608897590026
allALSgenes_wt	-0.204404227843907
allALSgenes_wt	0.408942299790261
allALSgenes_wt	0.0451572536579753
allALSgenes_wt	0.237896287216946
allALSgenes_wt	0.759672014490054
allALSgenes_wt	-1.53484835485301
allALSgenes_wt	1.37842415503086
allALSgenes_wt	-0.488389442712099
allALSgenes_wt	-0.273788021705645
allALSgenes_mut	-0.415703002844736
allALSgenes_wt	-0.697359428862809
allALSgenes_wt	1.03404568264957
allALSgenes_wt	0.0412900527795961
allALSgenes_wt	-0.987018420202202
allALSgenes_wt	0.44295673087382
allALSgenes_wt	-0.014064552494151
allALSgenes_wt	2.74789313761924
allALSgenes_wt	0.903068952170132
allALSgenes_wt	1.83416107606331
allALSgenes_wt	2.34832942642603
allALSgenes_wt	0.199308961664061
allALSgenes_wt	0.998619864384119
allALSgenes_wt	-0.684868652303078
allALSgenes_wt	3.18344722195065
allALSgenes_wt	-0.47715480074425
allALSgenes_wt	0.834898951284818
allALSgenes_wt	1.1884514403484
allALSgenes_wt	1.88864062128428
allALSgenes_wt	0.113905923287863
allALSgenes_wt	0.898270235751704
allALSgenes_wt	0.836169199748522
allALSgenes_wt	1.32154525160067
allALSgenes_wt	-1.5911344756668
allALSgenes_mut	-0.620537624552507
allALSgenes_wt	0.207523235062663
allALSgenes_wt	1.34285719804722
allALSgenes_mut	-0.269694998878163
allALSgenes_wt	2.80223154412202
allALSgenes_wt	0.13497793391349
allALSgenes_wt	1.30729024106358
allALSgenes_wt	-0.222836944439395
allALSgenes_mut	0.631235780938015
allALSgenes_wt	3.05825717891696
allALSgenes_wt	0.506328015340705
allALSgenes_wt	0.115980662445242
[truncated: 1,864 more rows]
