# Supplementary material for: Common and rare variant association analyses in amyotrophic lateral sclerosis identify 15 risk loci with distinct genetic architectures and neuron-specific biology
Source: Nat Genet. 2021 Dec 6;53(12):1636–48. doi: 10.1038/s41588-021-00973-1 (PMC8648564; doi:10.1038/s41588-021-00973-1)
Supplement: Source Data Extended Data Fig. 3 — PRSs stratified by phenotype or rare variant burden status. [file 41588_2021_973_MOESM12_ESM.zip › PRS_ALS_vs_CON.txt]

group	PRS
Control	NA
Control	1.24867840444733
Control	0.897046851976986
Control	0.629907258585559
Control	NA
Control	NA
Control	NA
Control	NA
Control	NA
Control	0.633671751811845
Control	1.22539431671436
Control	2.00366843483073
Control	1.36705080256284
Control	1.03953989187575
Control	-0.227086595662747
Control	-0.616098171613386
Control	-0.741246657536219
Control	1.14159948601069
Control	-0.449707571011439
Control	1.83064117209651
Control	-0.0706509882592088
Control	-0.759385937859927
Control	-0.72623051233358
Control	0.823848372576933
Control	0.55949729268646
Control	-0.135720950803977
Control	0.110546619032806
Control	-0.793517343111609
Control	-0.533502401715117
Control	1.4981109371077
Control	1.9074647190478
Control	0.812694318573117
Control	-0.392835838159475
Control	2.22479755545641
Control	0.684562123204264
Control	0.933715804514535
Control	0.0108990890762029
Control	0.169704932955553
Control	-0.815839393686748
Control	0.682331312403498
Control	-0.0681970963783692
Control	1.41780174828021
Control	0.0486416193116199
Control	0.784251480863383
Control	0.428437158141604
Control	1.05696810125672
Control	-0.104601140133326
Control	-0.00358723856125631
Control	-0.0491097214643352
Control	1.01751063521822
Control	1.84374718555099
Control	-0.675618992291257
Control	0.415191719012071
Control	0.33366952681167
Control	-0.49245548298107
Control	-0.307353956787719
Control	0.762082798530795
Control	0.52589570499996
Control	-0.108825738087274
Control	1.33526174865196
Control	0.862748135915248
Control	-0.487031824221713
Control	0.965923135450559
Control	0.481418914659738
Control	0.1064335616189
Control	-0.44450699333216
Control	0.520039826647956
Control	0.549737495433119
Control	1.93883549593354
Control	-0.531271590914354
Control	-0.331641909381032
Control	-0.341318051229343
Control	0.452000097224669
Control	1.23320215451703
Control	2.03489978604142
Control	1.04218897970166
Control	2.11604552891919
Control	2.11590610324414
Control	0.818271345575024
Control	-0.307256358815186
Control	0.724856143293054
Control	0.222644861771172
Control	-0.697648248948797
Control	-1.39823438092857
Control	1.32773276219939
Control	0.450745266149241
Control	1.63488752432951
Control	0.933018676139298
Control	1.09740154702056
Control	-0.231046284834103
Control	1.02838583787194
Control	-0.741413968346276
Control	0.628094724809939
Control	1.04916026345405
Control	0.25235647312384
Control	-0.99291000099735
Control	-0.761379725013108
Control	0.775328237660328
Control	0.0129068187968894
Control	0.123499264244739
Control	-0.0359200526048201
Control	0.653191346318527
Control	-0.168109535117561
Control	-1.15256634149449
Control	-0.0901287550633754
Control	1.37346438361504
Control	1.03744850675004
Control	1.33763198512778
Control	-0.312917041222123
Control	-1.77821117313612
Control	1.07369918226244
Control	0.993668844785056
Control	-0.0851373158966651
Control	1.00259208798811
Control	-0.53336297604007
Control	-0.961971443704262
Control	-0.361632372083795
Control	0.852848912986859
Control	-0.572095428568327
Control	-1.38275813099827
Control	0.542905637355781
Control	0.373224590822707
Control	0.460505063402579
Control	0.505260705092898
Control	0.038895764625784
Control	0.94194191934235
Control	0.656955839544816
Control	0.589892089846863
Control	-0.303045703428745
Control	0.399715469081776
Control	0.491736414613268
Control	-0.467651655390081
Control	1.44429262653928
Control	-0.988099815208204
Control	1.42881637660898
Control	NA
Control	1.51302948433781
Control	-0.34335366608504
Control	1.46046600484481
Control	NA
Control	-1.47095881303346
Control	0.39148935425396
Control	1.00342864203839
Control	-0.246006659766723
Control	-0.710503296188197
Control	0.368762969221181
Control	NA
Control	-0.903858822344372
Control	0.737962156747538
Control	-1.29522669220332
Control	NA
Control	-1.57032749163997
Control	0.503029894292135
Control	2.3138905618119
Control	-0.112827254961142
Control	-0.0667610119253764
Control	-0.253270737436708
Control	0.149725233721216
Control	1.31546330279519
Control	NA
Control	NA
Control	-0.238742582096737
Control	-0.304941892609393
Control	-0.851643907039002
Control	NA
Control	-1.31955647249914
Control	NA
Control	0.270635179122598
Control	NA
Control	1.17422509397185
Control	NA
Control	NA
ALS	0.276337689232048
ALS	-0.426632621791042
ALS	0.920191514034908
ALS	0.996178506935913
ALS	-0.380371182810209
ALS	-0.278297646107774
ALS	1.06296340528377
ALS	0.782996649787951
ALS	1.19987941818063
ALS	0.133035980418004
ALS	0.483370874110407
ALS	-0.492288172171012
ALS	0.10573643324366
ALS	1.452239890017
ALS	-0.0526790187455579
ALS	0.979865702955331
ALS	1.96839373904365
ALS	1.36314688366151
ALS	-0.836962383456477
ALS	1.10646421589866
ALS	0.565771448063607
ALS	0.604113508701731
ALS	0.661417461146342
ALS	1.42602786310803
ALS	0.252593496771422
ALS	1.23668779639323
ALS	-0.836878728051449
ALS	1.03912161485061
ALS	1.66054184853829
ALS	1.43885502521242
ALS	0.0464805213483796
ALS	0.151774791144418
ALS	0.206346000358095
ALS	1.49574070063189
ALS	1.04720830400338
ALS	2.27080802822215
ALS	1.01486154739231
ALS	0.403201110957967
ALS	-0.0420268971719104
ALS	-0.186750747871442
ALS	0.0191391464715232
ALS	-0.695807830038168
ALS	0.712307832538759
ALS	0.963413473299698
ALS	0.492154691638411
ALS	0.577343779092568
ALS	0.255089216354777
ALS	1.69274917947432
ALS	-0.0496813667320318
ALS	-0.776883860078416
ALS	-0.724083356937845
ALS	0.108803798094712
ALS	0.134946112166157
ALS	1.27740009350716
ALS	1.66918624039125
ALS	0.475563036307735
ALS	0.383402665101191
ALS	1.70139357132727
ALS	-0.738820650790388
ALS	1.14898904678821
ALS	-0.331307287760917
ALS	0.898301683052415
ALS	0.421187023039123
ALS	0.713004960913999
ALS	1.38015681601733
ALS	0.522688914473862
ALS	0.241606753577662
ALS	-0.380719746997828
ALS	1.16390759401832
ALS	-0.262096382667231
ALS	0.379359320524808
ALS	1.86368505708282
ALS	-1.03268814608846
ALS	0.584593914195048
ALS	-0.276875504222289
ALS	-0.540069351009866
ALS	0.0114289066413841
ALS	0.857728811613531
ALS	-0.18043476479178
ALS	1.04679002697824
ALS	-0.215486379498779
ALS	-0.582329273116828
ALS	0.498149995665463
ALS	0.231498392136701
ALS	-2.3654442313021
ALS	0.927999351837581
ALS	-0.386101578054671
ALS	0.665460805722725
ALS	0.00415088640389308
ALS	1.41626806585469
ALS	-0.543945384776192
ALS	1.80484742221268
ALS	0.0218021768649343
ALS	-1.68521424787929
ALS	0.891748676325174
ALS	-0.0881070827751808
ALS	0.230243561061273
ALS	1.24979380984771
ALS	0.059698075342905
ALS	-0.250036061775601
ALS	-0.641682782984643
ALS	-0.23246842671959
ALS	0.657095265219862
ALS	-0.151225085869283
ALS	0.427740029766367
ALS	-0.944501406620782
ALS	0.819526176650455
ALS	0.555593373785123
ALS	2.19356620424572
ALS	0.531054454976726
ALS	-0.306949622330081
ALS	-0.0870892753473339
ALS	1.63879144323085
ALS	2.12692073157291
ALS	-0.106413673908947
ALS	1.06965583768606
ALS	-1.89923265907754
ALS	0.0845019029338938
ALS	-2.01589012138996
ALS	0.131432585154955
ALS	-0.511584685597616
ALS	-0.543192486130934
ALS	-0.368352689621096
ALS	1.21396141136045
ALS	-0.997873555029048
ALS	1.03898218917556
ALS	2.35083836569954
ALS	0.9511440138955
ALS	1.192211006053
ALS	1.01402499334202
ALS	-1.47155834343617
ALS	-1.0199306968216
ALS	0.933018676139298
ALS	0.634647731537179
ALS	-1.36524626621228
ALS	0.1885413416545
ALS	-1.0114675583462
ALS	-0.151936156812028
ALS	1.22748570184008
ALS	1.20113424925606
ALS	0.666297359773011
ALS	1.04204955402661
ALS	1.10618536454856
ALS	1.21870188431207
ALS	0.390931651553769
ALS	2.06878022507801
ALS	-0.663237992347021
ALS	-0.522069496361205
ALS	0.583757360144763
ALS	0.884219689872596
ALS	0.0103832140785269
ALS	-0.590485675107121
ALS	1.32271343789767
ALS	1.85518009090491
ALS	0.756366345853837
ALS	-0.20956078830925
ALS	0.221125121913151
ALS	0.0674501428755566
ALS	0.419792766288646
ALS	0.973591547578182
ALS	-0.10688772120411
ALS	0.344558672032896
ALS	1.5714488421828
ALS	0.797636345667961
ALS	0.209036915886514
ALS	1.18203293177452
ALS	2.38750731823709
ALS	-0.4209579968166
ALS	0.346134182160937
ALS	-0.0513126471300879
ALS	1.3271750594992
ALS	0.238595158996631
ALS	0.975543507028851
ALS	2.98201839664057
ALS	0.309562827595921
ALS	1.21842303296198
ALS	-0.0151456270227123
ALS	-0.590764526457216
ALS	0.916148169458522
ALS	1.08889658084265
ALS	-0.144239859549395
ALS	-0.498311361333075
ALS	-0.199828876190919
ALS	0.4745870565824
ALS	0.469986009305826
ALS	0.523664894199197
ALS	1.12946945228153
ALS	1.0735597565874
ALS	-0.107347825931769
ALS	-0.983819446984239
ALS	-1.6688735587637
ALS	2.01454363748445
ALS	-0.0531809511757287
ALS	2.19454218397105
ALS	0.0305302241229203
ALS	0.532727563077298
ALS	0.884219689872596
ALS	1.98289400924862
ALS	-0.253716899596862
ALS	0.692509386681982
ALS	-0.575776266389586
ALS	-0.189943595830035
ALS	0.931345568038724
ALS	0.178126243728435
ALS	0.26553219941585
ALS	0.561030975111986
ALS	-0.252866402979071
ALS	1.36007951881046
ALS	0.425090941940458
ALS	NA
ALS	4.25455653280109
ALS	0.450745266149241
ALS	-0.0973649475983509
ALS	NA
ALS	-0.325270156031351
ALS	NA
ALS	NA
ALS	NA
ALS	NA
ALS	NA
ALS	NA
ALS	NA
ALS	NA
ALS	NA
ALS	-0.153623207480105
ALS	NA
ALS	NA
ALS	NA
ALS	NA
ALS	NA
ALS	NA
ALS	NA
ALS	NA
ALS	NA
ALS	1.6693256660663
ALS	NA
ALS	NA
ALS	0.137832223639645
ALS	NA
ALS	NA
ALS	NA
ALS	-0.845049072609245
ALS	NA
ALS	NA
ALS	NA
ALS	NA
ALS	0.30012370939519
ALS	NA
ALS	NA
ALS	NA
ALS	NA
ALS	NA
ALS	NA
ALS	NA
ALS	NA
ALS	NA
ALS	NA
ALS	NA
ALS	NA
ALS	-0.89943902844536
ALS	NA
ALS	NA
ALS	NA
ALS	NA
ALS	NA
ALS	NA
ALS	NA
ALS	NA
ALS	NA
ALS	NA
ALS	NA
ALS	NA
ALS	NA
ALS	NA
ALS	NA
ALS	NA
ALS	NA
ALS	NA
ALS	NA
ALS	NA
ALS	NA
ALS	NA
ALS	NA
ALS	NA
ALS	NA
ALS	NA
ALS	NA
ALS	NA
ALS	NA
ALS	-0.416524260350083
ALS	0.435408441893991
ALS	NA
ALS	NA
ALS	NA
ALS	-0.11512777859943
ALS	0.946961243644068
ALS	NA
ALS	NA
ALS	0.896628574951843
ALS	-0.195130230941811
ALS	NA
ALS	NA
ALS	NA
ALS	-0.68979858344361
ALS	NA
ALS	NA
ALS	NA
ALS	NA
ALS	NA
ALS	NA
ALS	NA
ALS	-0.554360482702256
ALS	NA
ALS	NA
ALS	NA
ALS	NA
ALS	NA
ALS	NA
ALS	NA
ALS	NA
ALS	NA
ALS	-0.197751433632707
ALS	NA
ALS	-0.198908666735602
ALS	NA
ALS	NA
ALS	-0.643829938380377
ALS	NA
ALS	NA
ALS	NA
ALS	NA
ALS	-0.043449039057398
ALS	NA
Control	NA
ALS	NA
ALS	NA
ALS	NA
ALS	NA
ALS	NA
ALS	NA
ALS	NA
ALS	NA
ALS	NA
ALS	NA
ALS	NA
ALS	NA
ALS	NA
ALS	NA
ALS	NA
ALS	NA
ALS	NA
ALS	NA
ALS	NA
ALS	NA
ALS	NA
ALS	NA
Control	0.0688165144910236
Control	-1.5663259747661
Control	0.683446717803881
Control	-0.929582859390676
Control	0.647753744991666
Control	-0.944278325540705
Control	0.891469824975077
Control	0.12352714937975
Control	-0.552199384739017
Control	-0.0565550525118822
Control	-1.64762508588643
Control	-0.625007472248935
Control	1.24700529634676
Control	1.53227022749439
Control	-0.0978529374610167
Control	-0.425280192743079
Control	0.559776144036555
Control	-1.06633156147748
Control	-0.0209178499696878
Control	1.09321877676913
Control	1.14438799951164
Control	-0.0606959950608015
Control	-0.647482891066628
Control	-0.385460219949451
Control	0.905830669504993
Control	-0.434287091351162
Control	-0.931827612758944
Control	-0.377108622014093
Control	-1.87737071323006
Control	-0.246034544901733
Control	-0.415422797517205
Control	-0.571244931950536
Control	0.762919352581081
Control	-0.768615917548085
Control	-1.15786451714631
Control	-1.31400733063225
Control	-0.505854290353155
Control	0.748697933726214
Control	1.79648188170982
Control	-0.641027482311919
Control	0.185655230181013
Control	-2.23505333999747
Control	0.769751210658419
Control	-0.206855930213323
Control	1.04051587160109
Control	0.289443702686535
Control	1.09405533081941
Control	-0.502034026856848
Control	-0.820384670693303
Control	-1.23277793234944
Control	-0.153943886532715
Control	-1.25904572952843
Control	-1.18898432781696
Control	1.02782813517174
Control	-1.02722265962659
Control	-0.036087363414879
Control	1.25843820170067
Control	-0.0913835861388041
Control	-0.547919016515052
Control	0.808093271296543
Control	-0.960381991008717
Control	-0.341081027581763
Control	0.0895072846681063
Control	-0.0105864074486501
Control	0.656676988194719
Control	-0.538214989531731
Control	0.397066381255867
Control	-1.46528418805902
Control	-0.168179247955087
Control	-0.596564634539201
Control	0.0250089673910318
Control	0.367786989495847
Control	-0.48696211138419
Control	0.203627199694664
Control	0.184302801133051
Control	-0.105465579318623
Control	-0.972330771360307
Control	0.295745743198692
Control	1.29134266101193
Control	-0.166073920261865
Control	-0.0277636506145308
Control	-0.834090214550494
Control	0.260582587951658
Control	-1.04060752443117
Control	-1.91730222656372
Control	-2.25508880950183
Control	0.904575838429564
Control	-0.390786280736274
Control	-0.370039740289173
Control	-1.72160434906674
Control	0.276212206124505
Control	-0.63875484380864
Control	0.227273794182757
Control	-0.448090233180887
Control	0.209971067909336
Control	-0.37634178080133
Control	0.295104385093472
Control	-0.411128486725736
Control	0.0256503254962513
Control	0.127180102066
Control	-1.55439113698202
Control	-0.170549484430899
Control	-1.27605566188426
Control	-1.1143079362614
Control	0.400273171781967
Control	-1.59835205232456
Control	0.761664521505652
Control	0.441264320245994
Control	-1.10594239575854
Control	-0.231896781451894
Control	-0.461502983120477
Control	-1.16479397319618
Control	-1.17201622316365
Control	-0.586902435258394
Control	-1.18011685488392
Control	-1.99207621609181
Control	-1.25958948966112
Control	-0.205196764680257
Control	-0.286133369045456
Control	-0.747939089938509
Control	-1.87493076391672
Control	1.81488607081612
Control	-1.84210996001049
Control	0.513905096945856
Control	0.515857056396524
Control	0.378941043499665
Control	-0.047297187688715
Control	-1.13851223344968
Control	-0.568344877909543
Control	-0.581283580553971
Control	0.436244995944276
Control	-0.657911931560197
Control	-0.0119109513616046
Control	-0.0790862415995954
Control	-3.33839841948759
Control	-0.989452244256167
Control	-0.00919215069817282
Control	0.502751042942037
Control	-1.53481577220532
Control	-0.862937386717866
Control	-0.756220975036343
Control	-0.188744535024627
Control	-0.952504440368522
Control	-2.5772736594021
Control	-0.0580469072348926
Control	-1.54297217419561
Control	-0.44687722980797
Control	-0.217535936921978
Control	-0.157415585841402
Control	-1.00067601109751
Control	0.097356950173294
Control	-0.30452361558425
Control	0.124112737214949
Control	0.935807189640253
Control	-0.472057506721588
Control	-0.367320939625743
Control	0.675917731351304
Control	-1.70721561940182
Control	-0.258387659710959
Control	0.249860753540488
Control	1.11190181722552
Control	-0.63697019516803
Control	0.125604591937959
Control	0.109263902822367
Control	-0.0810382010502642
Control	1.08150702006512
Control	0.00684180193231452
Control	-1.09964035524638
Control	-0.935048345852547
Control	1.31155938389385
Control	-1.5049507926101
Control	-0.238352190206604
Control	0.441822022946185
Control	-0.244528747611217
Control	-0.180337166819247
Control	1.99837025917891
Control	-0.630905178303454
Control	-0.831984886857273
Control	0.1824066119524
Control	1.08652634436683
Control	-0.238603156421688
Control	1.16516242509375
Control	1.06617019580987
Control	0.0159741836479382
Control	0.216314936124005
Control	-1.57699203890725
Control	0.341937469342
Control	-1.26650500314349
Control	-0.836167657108705
Control	-0.324810051303694
Control	-0.0785843091694216
Control	0.199277118633176
Control	-1.80545495004044
Control	-1.84579079783175
Control	-0.769201505383286
Control	-0.786727312736783
Control	0.0935645718119947
Control	-1.17346625018415
Control	-1.02531252787844
Control	-0.326064882379122
Control	-0.650815164700268
Control	1.054876716131
Control	0.138501466879875
Control	-0.261022804969363
Control	-0.0443553059452066
Control	-1.24426660797338
Control	0.0691650786786437
Control	0.29649864184395
Control	-0.0873262989949156
Control	-1.73960420371541
Control	-1.28185576996624
Control	-1.17481867923211
Control	0.852012358936573
Control	-1.11669211530471
Control	-0.57408921572151
Control	-0.131621835957576
Control	0.817992494224929
Control	-0.0186591540339144
Control	0.062779382761459
Control	-1.86245216599995
Control	-0.848255863135342
Control	1.55820340305327
Control	-0.0639585558569167
Control	-2.1857524213006
Control	-0.925929906704427
Control	-1.3124039353692
Control	-0.14437928522444
Control	-0.187573359354223
Control	-0.921022122942746
Control	-0.221356200418288
Control	-0.595058837248685
Control	-0.900164041955607
Control	-0.708397968494976
Control	0.493827799738985
ALS	0.228110348233043
ALS	1.74684634139283
ALS	0.160767747184996
ALS	0.372248611097376
ALS	-1.2446291147285
ALS	-0.037537390435374
ALS	0.471798543081446
ALS	0.281914716233957
ALS	1.02810698652184
ALS	-0.331237574923394
ALS	-2.2035849651392
ALS	-1.18775738187654
ALS	-0.701552167850133
ALS	-0.1404614237556
ALS	0.171782375513766
ALS	-0.0729375693299896
ALS	1.13769556710935
ALS	-0.296897031159141
ALS	-1.45351666108499
ALS	1.31183823524395
ALS	0.927023372112246
ALS	1.74977428056883
ALS	0.382426685375857
ALS	-0.154585244637934
ALS	-0.445469030489989
ALS	1.63670005810513
ALS	-0.564733752925806
ALS	1.31016512714338
ALS	-0.551850820551397
ALS	-0.418127655613131
ALS	-1.1961089798119
ALS	-1.74628269355019
ALS	1.53087597074391
ALS	-0.0542824140086066
ALS	0.985024452932095
ALS	1.10967100642476
ALS	-0.281434723796348
ALS	0.551968306233882
ALS	0.223481415821458
ALS	0.150450247231463
ALS	1.58762222048833
ALS	-0.238115166559022
ALS	-0.951863082263302
ALS	0.0470521666160763
ALS	-0.231199653076657
ALS	-0.0637075896418327
ALS	0.450466414799143
ALS	1.11692114152724
ALS	0.528544792825866
ALS	0.612339623529546
ALS	-0.486529891791542
ALS	-1.22247437496342
ALS	-0.787996086379719
ALS	-0.381639956453143
ALS	0.761943372855747
ALS	-0.0623969882963834
ALS	-0.338376169485836
ALS	-0.868598069124805
ALS	0.334868587617081
ALS	0.379359320524808
ALS	1.08318012816569
ALS	-0.251444261093583
ALS	-1.6653600317525
ALS	-0.811363829517716
ALS	-0.841744684110614
ALS	0.387446009677574
ALS	-2.40067709938666
ALS	0.373364016497756
ALS	-0.771739052669155
ALS	-0.693033259104717
ALS	0.868882865617346
ALS	-0.921036065510251
ALS	0.876411852069924
ALS	-0.647817512686742
ALS	-1.23687704719585
ALS	2.21322522442745
ALS	-0.247261490842151
ALS	0.657652967920053
ALS	1.11510860775162
ALS	-0.344036851892773
ALS	-0.446737804132923
ALS	-0.700255509072189
ALS	0.271485675740389
ALS	-0.546608415169603
ALS	0.0135342343346037
ALS	-2.13721834381649
ALS	0.307485385037709
ALS	0.144831392527042
ALS	1.05292475668034
ALS	0.361373408443652
ALS	-0.28348428121955
ALS	0.68832661643055
ALS	-0.27276244680838
ALS	0.0829821630758731
ALS	-1.10747607818406
ALS	-0.728907485294496
ALS	-1.5140134614882
ALS	-0.814570620043814
ALS	0.393301888029581
ALS	0.834863000905702
ALS	-1.06022471691039
ALS	0.858147088638673
ALS	0.321664976190061
ALS	0.728481210844295
ALS	-0.451450391949536
ALS	-0.549090192185453
ALS	-0.535328878058243
ALS	0.1157890244146
ALS	-0.915584521615885
ALS	-0.309793906101055
ALS	-1.34408144874004
ALS	0.986139858332478
ALS	-0.125682302200542
ALS	-0.998389430026726
ALS	0.617498373506312
ALS	-1.16061120294475
ALS	-1.18117649001428
ALS	-0.517301138274573
ALS	0.147452595217937
ALS	-0.487491928949371
ALS	-1.22450998981911
ALS	0.778395602511377
ALS	-0.206632849133247
ALS	0.142056821593592
ALS	-0.140349883215562
ALS	-0.670613610557045
ALS	-0.241391669922643
ALS	-1.56526633963574
ALS	1.06296340528377
ALS	-0.699781461777027
ALS	0.579853441243428
ALS	0.709101042012661
ALS	0.352310739565551
ALS	0.648729724717001
ALS	-1.10732270994151
ALS	-0.603786884506673
ALS	1.71422073343166
ALS	1.25899590440086
ALS	0.388700840753006
ALS	-0.829907444299062
ALS	-0.413191986716442
ALS	-0.282870808249341
ALS	0.259313814308721
ALS	1.88069498943864
ALS	1.11608458747695
ALS	0.502751042942037
ALS	-0.414697784006957
ALS	-0.46802810471271
ALS	-0.317476260796184
ALS	1.08318012816569
ALS	-0.986635845620202
ALS	1.86968036110987
ALS	-0.227407274715357
ALS	0.318876462689109
ALS	-0.0887066131778878
ALS	-0.0410369748790738
ALS	0.740471818898399
ALS	0.612339623529546
ALS	-0.87919442042843
ALS	-1.08923919988782
ALS	-1.34564301630057
ALS	-0.180337166819247
ALS	-1.65961569394053
ALS	-2.12987061074147
ALS	0.82050215637579
ALS	-0.293104652797843
ALS	-0.642003462037253
ALS	-1.6636172108144
ALS	-0.40596973674897
ALS	0.372109185422327
ALS	0.435547867569039
ALS	2.13640167747615
ALS	-1.65083187641252
ALS	-0.448620050746068
ALS	0.215115875318597
ALS	-0.430829334609978
ALS	-0.703253161085715
ALS	0.12928542975922
ALS	-0.235005974005458
ALS	1.78281816555514
ALS	0.368065840845944
ALS	-0.80383484306514
ALS	-0.717098130617953
ALS	-0.642296255954853
ALS	-2.297962204579
ALS	-0.134940167023712
ALS	-0.0543381842786243
ALS	-0.348414818089271
ALS	0.0898697914232315
ALS	0.703663440685801
ALS	0.527987090125674
ALS	-0.294568622385843
ALS	-0.26388103130784
ALS	-0.446472895350333
ALS	-0.230349156458866
ALS	0.974288675953422
ALS	0.735034217571538
ALS	0.226939172562642
ALS	-0.95349436266136
ALS	0.208883547643963
ALS	-1.18429962513535
ALS	0.6700618529993
ALS	-0.911666660147044
ALS	0.0468430281035049
ALS	-1.06213484865854
ALS	-0.836307082783752
ALS	1.69665309837565
ALS	0.305017550589364
ALS	0.188597111924521
ALS	-1.87776110512019
ALS	-0.489513601237563
ALS	-0.522208922036253
ALS	-0.0124268263592806
ALS	0.636041988287657
ALS	-0.125961153550639
ALS	-0.0682946943509023
ALS	1.56782377463156
ALS	-0.191365737715522
ALS	-0.692224590189441
ALS	NA
ALS	0.744236312124688
ALS	NA
ALS	NA
ALS	NA
ALS	NA
ALS	NA
ALS	NA
ALS	0.878782088545736
ALS	0.463014725553439
ALS	-0.185119467473383
ALS	NA
ALS	NA
ALS	1.50675532896066
ALS	NA
ALS	NA
ALS	NA
ALS	-1.81768258174213
ALS	NA
ALS	NA
ALS	NA
ALS	NA
ALS	NA
ALS	0.62725817075965
ALS	0.582781380419428
ALS	1.18998019525224
ALS	-0.233012186852277
ALS	1.5349193153203
ALS	0.802097967269491
ALS	-0.487826550569486
ALS	0.295578432388633
ALS	0.0846970988789601
ALS	1.02462134464565
ALS	0.305435827614507
ALS	-0.591642908210016
ALS	-0.254316429999566
ALS	-0.739866343353246
ALS	0.566050299413704
ALS	0.499683678090988
ALS	-0.455131229770796
ALS	-0.128693896781573
ALS	NA
ALS	-0.455131229770796
ALS	-0.867984596154594
ALS	-0.359638584930614
ALS	-0.858182971198739
ALS	-0.0665937011153204
ALS	-0.570338665062726
ALS	0.945148709868448
ALS	-1.43992265776784
ALS	-0.215723403146358
ALS	1.24296195177038
ALS	-0.711172539428425
ALS	0.587382427696003
ALS	1.36161320123598
ALS	1.15749401296612
ALS	-1.02888182515966
ALS	-1.2674112700313
ALS	-1.08037172695478
ALS	-0.0493606876794221
ALS	-0.0750847247257247
ALS	-1.44120537397828
ALS	-1.81276085541294
ALS	-1.25705194237525
ALS	-1.03648052444976
ALS	-2.86711175269129
ALS	0.493688374063936
ALS	-2.75359136806744
ALS	0.257264256885522
ALS	0.580689995293714
ALS	-0.489722739750134
ALS	-1.73918592669026
ALS	-0.372577287575042
ALS	-0.0274290289944159
ALS	0.100368544754322
ALS	1.31337191766947
ALS	0.639806481513946
ALS	0.32186017213513
ALS	-0.682938840231262
ALS	0.631440941011082
ALS	1.17129715479585
ALS	NA
ALS	0.309702253270967
ALS	0.0958790380177858
ALS	-0.68945001925599
ALS	-1.13006303754179
ALS	-0.380064446325105
ALS	1.23194732344161
ALS	0.506654961843375
ALS	-0.468599749980405
ALS	-0.416245408999987
ALS	-0.889679231192019
ALS	0.385075773201765
ALS	0.739356413498016
ALS	-0.082557940908282
ALS	-1.01927539614887
ALS	-1.53411864383008
ALS	-0.742138981856523
ALS	1.846675124727
ALS	-0.36868731124121
ALS	-0.488286655297143
ALS	-0.976388058504195
ALS	0.930509013988438
ALS	0.0465781193209128
ALS	0.474029353882209
ALS	-0.0696889511013796
ALS	-0.569055948852287
ALS	0.279209858138031
ALS	0.790804487590624
ALS	0.425788070315698
ALS	0.688744893455693
ALS	0.820223305025692
ALS	-0.690147147631229
ALS	0.0374178524702787
ALS	-0.188577224214568
ALS	1.60295904474358
ALS	0.506515536168326
ALS	1.15679688459088
ALS	1.56866032868185
ALS	-0.849942913803419
ALS	0.363604219244415
ALS	1.15721516161603
ALS	-0.903426602751724
ALS	-0.310142470288673
ALS	-2.00946259777026
ALS	-0.213520477480605
ALS	0.151217088444226
ALS	0.619589758632026
ALS	0.934970635589964
ALS	1.00328921636335
ALS	0.585569893920383
ALS	-0.31530122026544
ALS	0.549319218407976
ALS	0.87906093989583
ALS	-0.726063201523522
ALS	-0.562767850907634
ALS	0.457855975576673
ALS	-0.722647272484853
ALS	0.430389117592273
ALS	1.06240570258358
ALS	1.56266502465479
ALS	-2.27683921480927
ALS	-2.91710979976341
ALS	-0.425684527200718
ALS	0.288662918906267
ALS	0.763616480956318
ALS	-1.22043876010772
ALS	1.25788049900048
ALS	2.00938488750768
ALS	1.06003546610777
ALS	0.0874158995423919
ALS	1.53073654506886
ALS	1.42672499148327
ALS	1.48709630877893
ALS	-0.97949725105776
ALS	1.63530580135466
ALS	1.03298688514851
ALS	-0.314701689862734
ALS	-0.806469988323541
ALS	-0.982146338883666
ALS	0.208883547643963
ALS	-1.842151787713
ALS	0.312128260016799
ALS	-0.342112777577115
ALS	-1.59499189355591
ALS	-0.624895931708898
ALS	0.110937010922942
ALS	0.407244455534351
ALS	-0.383870767253906
ALS	-1.58785329899347
ALS	1.06603077013482
ALS	-0.711339850238483
ALS	-0.441105006860995
ALS	0.542626786005687
ALS	-0.918833139844497
ALS	0.351976117945436
ALS	-1.12295232811436
ALS	0.711610704163521
ALS	2.12301681267157
ALS	0.781462967362428
ALS	-1.72748811255376
ALS	0.573300434516185
ALS	1.15986424944194
ALS	-0.678951265924898
ALS	-0.203607311984713
ALS	-1.33128217177066
ALS	0.192947192986009
ALS	0.262144155512191
ALS	1.60058880826777
ALS	0.0614408962809994
ALS	-1.51040233650446
ALS	2.47060502056553
ALS	0.731688001370392
ALS	-0.0366590086825727
ALS	0.420211043313789
ALS	0.690975704256459
ALS	-0.0641676943694881
ALS	0.615546414055643
ALS	-0.309640537858501
ALS	0.37252746244747
ALS	-0.450209503441611
ALS	-0.997343737463867
ALS	0.985303304282192
ALS	-1.13656027399901
ALS	0.60048844115049
ALS	0.363743644919463
ALS	-0.940973937042074
ALS	0.748279656701071
ALS	-0.101575602984793
ALS	-1.70674157210666
ALS	0.920191514034908
ALS	1.66793140931582
ALS	1.73192779416272
ALS	1.31588157982033
ALS	-0.398566233403937
ALS	-0.0756563699934213
ALS	1.32815103922453
ALS	0.108859568364729
ALS	0.707009656886947
ALS	0.420768746013981
ALS	0.121519419659063
ALS	-1.5394447046169
ALS	1.03159262839803
ALS	-0.215765230848873
ALS	1.45293701839224
ALS	-0.0508804275374399
ALS	-0.623487732390916
ALS	-0.0889854645279821
ALS	-0.483936574235654
ALS	0.702408609610372
ALS	1.00942394606545
ALS	-1.57950170105811
ALS	-0.149914484523837
ALS	-0.665775539632888
ALS	0.312769618122019
ALS	NA
ALS	0.880176345296213
ALS	-0.0311516945181894
ALS	NA
ALS	NA
ALS	NA
ALS	0.299914570882619
ALS	1.90802242174799
ALS	1.40846022805202
ALS	NA
ALS	NA
ALS	2.23915839998632
ALS	0.51055888074471
ALS	0.157979233684041
ALS	0.728341785169246
ALS	1.40204664699982
ALS	NA
ALS	0.0456997375681145
ALS	NA
ALS	1.39535421459753
ALS	-0.585675489317974
ALS	1.87539681378683
ALS	NA
Control	0.298687624942197
Control	-0.62536997900406
Control	-0.0688245119160835
Control	0.275152570994142
Control	1.24951495849762
Control	0.195916959864525
Control	0.509025198319187
Control	0.633532326136799
Control	-1.26306118896981
Control	-0.388639125340538
Control	0.9786108718799
Control	1.55443890982698
Control	0.522410063123768
Control	0.480164083584309
Control	3.2240613685234
Control	-1.26531988490558
Control	0.591007495247243
Control	0.697807562333797
Control	0.876690703420018
Control	0.606065468152396
Control	-0.624686793196325
Control	3.70814731228908
Control	1.52794803156791
Control	-0.000324677765138212
Control	-0.249018254347754
Control	0.557545333235791
Control	0.892445804700411
Control	1.74935600354369
Control	1.56224674762965
Control	-0.0898220185782678
Control	-0.212377186945215
Control	0.167920284314943
Control	-0.534868773330586
Control	-0.121862038704235
Control	-0.737649475119987
Control	0.507909792918804
Control	1.81112157758983
Control	0.901926750603655
Control	0.248578037330049
Control	1.04734772967843
Control	0.706312528511707
Control	-0.0884556469628009
Control	0.805304757795588
Control	-0.390130980063549
Control	-0.522027668658691
Control	-0.240359919927291
Control	1.05975661475767
Control	0.196530432834734
Control	2.97337400478761
Control	0.449629860748858
Control	-1.08293715937566
Control	1.01918374331879
Control	0.333906550459252
Control	0.0729853421749503
Control	0.612757900554688
Control	-0.0340378059916771
Control	1.48653860607874
Control	0.327130462651932
Control	1.14118120898554
Control	0.758736582329649
Control	0.803631649695014
Control	-0.759427765562441
Control	1.55290522740145
Control	1.84374718555099
Control	0.568420535889513
Control	-0.0272617181843569
Control	0.955187358471883
Control	2.19231137317029
Control	0.686235231304836
Control	-0.93546662287769
Control	1.3423724580794
Control	2.45457106793505
Control	1.76622651022446
Control	0.585430468245334
Control	0.733779386496107
Control	0.0480978591789335
Control	0.0233358592904602
Control	0.298896763454769
Control	0.356089175359345
Control	0.916148169458522
Control	-0.645349678238398
Control	0.725971548693434
Control	-0.15294002167237
Control	0.119483804803367
Control	0.639527630163851
Control	0.59979131277525
Control	1.94343654321011
Control	0.330323310610524
Control	-0.447769554128277
Control	0.894258338476031
Control	0.492851820013651
Control	1.14452742518669
Control	0.408638712284828
Control	0.599512461425156
Control	1.30960742444319
Control	0.447120198598
Control	0.527568813100531
Control	1.54440026122354
Control	0.173162689696738
Control	0.942081345017399
Control	-0.0212664141573049
Control	-0.230390984161378
Control	0.456879995851338
Control	-0.0175855763360469
Control	-0.404937986753616
Control	2.2285620486827
Control	2.85528045802219
Control	0.887984183098885
Control	0.839742899532374
Control	-0.476226334405515
Control	-0.827774231470832
Control	1.05864120935729
Control	-0.032057961405998
Control	0.474029353882209
Control	-0.85847576511634
Control	0.668109893548631
Control	1.02211168249479
Control	0.160196101917299
Control	0.821199284751027
Control	-0.0216149783449249
Control	1.50020232223342
Control	2.14741630580492
Control	0.709937596062947
Control	-0.875374156932124
Control	0.607599150577922
Control	2.31249630506142
Control	0.0328865180312268
Control	0.0302792579078363
Control	-0.718450559665916
Control	0.107981186611928
Control	-0.548713742862824
Control	0.253834385279348
Control	0.268976013589529
Control	-1.96587813175035
Control	1.76929387507551
Control	0.901508473578512
Control	-0.214914734231082
Control	0.569257089939801
Control	-0.997608646246458
Control	0.771703170109088
Control	-0.0671792889505193
Control	0.421326448714172
Control	-0.94464083229583
Control	0.602022123576013
Control	-0.354591375493886
Control	0.131153733804861
Control	-0.408326030657276
Control	0.988649520483338
Control	0.705475974461421
Control	0.0568398490044247
Control	-0.442192527126368
Control	0.760549116105269
Control	0.135587470271377
Control	1.23919745854409
Control	-1.6735443188778
Control	-0.362915088294234
Control	-1.58431188684726
Control	0.718442562240859
Control	-0.191853727578188
Control	0.359282023317937
Control	0.904854689779658
Control	-0.200442349161128
Control	1.16962404669528
Control	-0.405035584726151
Control	1.42407590365736
Control	1.23180789776656
Control	1.40567171455106
Control	-0.700088198262133
Control	0.8106029334474
Control	0.816737663149501
Control	1.14466685086173
Control	0.243781794108408
Control	2.05915985349972
Control	1.49699553170732
Control	0.0436501801449125
Control	-0.218414318674779
Control	2.16358968411046
Control	-0.194711953916668
Control	0.659465501695673
Control	-0.435067875131429
Control	1.01486154739231
Control	1.19374468847853
Control	0.191399567992978
Control	0.156361895853487
Control	-0.930461241143477
Control	0.799448879443582
Control	0.483928576810595
Control	-0.553468158381951
Control	-0.427901395433976
Control	0.251993966368718
Control	0.493827799738985
Control	1.93451330000706
Control	-0.488133287054591
Control	1.06212685123349
Control	1.62247863925027
Control	1.9901441443511
Control	1.25467370847438
Control	1.86229080033234
Control	0.137999534449704
Control	-0.3598895511457
Control	-0.259781916461437
Control	-0.515237638283867
Control	-0.538159219261711
Control	0.756505771528886
Control	0.70742793391209
Control	-1.07441825063025
Control	-0.254218832027032
Control	1.32285286357272
Control	-1.56242205586477
Control	-1.07518509184301
Control	-1.38512836747409
Control	0.54416046843121
Control	-1.31938916168909
Control	1.28046745835821
Control	0.94751894634426
Control	-1.09687972688043
Control	-0.282201565009111
Control	0.876551277744972
Control	0.285651324325236
Control	1.20378333708197
Control	-1.3822422560006
Control	-1.55535317413985
Control	0.83625725765618
Control	-0.982508845638791
Control	2.05985698187496
Control	0.399018340706535
Control	-1.79584852102965
Control	-0.339017527591056
Control	0.206192632115542
Control	-0.573991617748975
Control	-0.222527376088688
Control	0.534679522527966
Control	0.475423610632686
Control	0.235722990090649
Control	0.818968473950264
Control	0.75497208910336
Control	0.802516244294634
Control	-0.497530577552807
Control	-0.704968096888802
Control	1.00719313526468
Control	0.636878542337942
Control	0.0978309974684546
Control	-0.248739402997659
Control	-0.839890322632479
Control	0.28335080068695
Control	-0.0660917686851466
Control	0.279669962865689
Control	-0.357003439672212
Control	0.0414333119116517
Control	-0.332854912753946
Control	0.747861379675928
Control	-0.454949976393233
Control	1.26680374220353
Control	1.49058195065512
Control	-0.117944177235392
Control	-0.549369043535549
Control	1.51707282891419
Control	-0.139401788625238
Control	0.437081549994562
Control	-0.1875036465167
Control	0.050621463897299
Control	-0.769020252005725
Control	1.49894749115799
Control	0.409614692010162
Control	-0.457278385166531
Control	-0.239272399661918
Control	0.288272527016134
Control	-0.722354478567252
Control	2.57127035794999
Control	0.837651514406657
Control	2.17265235298856
Control	-0.896622629809396
Control	0.541650806280353
Control	0.314261472845029
Control	-0.73660378255713
Control	0.554896245409886
Control	0.403061685282919
Control	-0.130562200827211
Control	-0.106120879991347
Control	0.897465129002129
Control	1.5378472544963
Control	-0.945156707293506
Control	-0.622191073612972
Control	1.50117830195875
Control	0.08075135227511
Control	1.47636053180026
Control	0.475981313332878
Control	-0.675047347023562
Control	1.30040532989004
Control	2.25477407559167
Control	0.982793642131332
Control	0.800006582143773
Control	0.357051212517174
Control	0.946124689593782
Control	-1.07261965942213
Control	1.01165475686621
Control	-0.493013185681261
Control	1.81655917891669
Control	1.32424712032319
Control	2.15076252200607
Control	0.266996169003853
Control	1.122079891504
Control	-1.64363751158006
Control	-0.104991532023462
Control	0.640364184214137
Control	0.721928204117051
Control	1.47775478855073
Control	1.77082755750104
Control	-1.04844324736886
Control	1.13546475630858
Control	-0.398594118538946
Control	-1.04179264266908
Control	-0.179667923579018
Control	2.16094059628455
Control	-1.34710698588857
Control	1.48779343715417
Control	0.777977325486234
Control	-0.561875526587329
Control	-1.87911353416815
Control	-0.509423587634378
Control	-0.834801285493238
Control	0.529660198226249
Control	1.00886624336526
Control	0.147968470215613
Control	-0.871233214383206
Control	0.503029894292135
Control	-0.363054513969283
Control	0.654585603069004
Control	0.380753577275285
Control	0.859541345389151
Control	1.78992887498257
Control	-1.96246220271168
Control	-1.22114983105046
Control	0.451302968849429
Control	-0.672230948387597
Control	0.521294657723385
Control	0.626839893734507
Control	0.311835466099197
Control	-0.715383194814867
Control	2.62480981716831
Control	-0.756583481791467
Control	0.0861471258994551
Control	-0.400169628666986
Control	-1.32255412451267
Control	-1.1163574936846
Control	1.0274098581466
Control	-0.436099625126782
Control	-0.189497433669881
Control	0.246165973151722
Control	1.67309015929258
Control	1.07955506061445
Control	-0.756067606793791
Control	-0.670488127449501
Control	1.58580968671271
Control	1.0916850943436
Control	-0.250412511098231
Control	1.82617955049498
Control	0.803213372669871
Control	0.881849453396784
Control	-0.461516925687982
Control	2.32058299421419
Control	-0.158377622999231
Control	1.06644904715996
Control	0.844901649509138
Control	0.0428693963646444
Control	-0.472155104694123
Control	-0.703518069868305
Control	0.620008035657169
Control	-0.802008366722014
Control	1.74810117246826
Control	2.41943579782302
Control	0.179687811288971
Control	0.270537581150062
ALS	NA
ALS	1.70683117265413
ALS	NA
ALS	NA
ALS	NA
ALS	NA
ALS	NA
ALS	NA
ALS	NA
ALS	NA
ALS	NA
ALS	NA
ALS	NA
ALS	NA
ALS	NA
ALS	0.218671230032311
ALS	NA
ALS	0.45925023232715
ALS	NA
ALS	NA
ALS	NA
ALS	NA
ALS	1.45070620759148
ALS	NA
ALS	NA
ALS	NA
ALS	NA
ALS	NA
ALS	NA
ALS	NA
ALS	NA
ALS	NA
ALS	NA
ALS	1.37109414713923
ALS	NA
ALS	NA
ALS	NA
ALS	NA
ALS	NA
ALS	NA
ALS	NA
ALS	NA
ALS	NA
ALS	NA
ALS	NA
ALS	NA
ALS	NA
ALS	NA
ALS	NA
ALS	NA
ALS	NA
ALS	NA
ALS	NA
ALS	NA
ALS	NA
ALS	NA
ALS	NA
ALS	NA
ALS	NA
ALS	NA
ALS	NA
ALS	NA
ALS	NA
ALS	NA
ALS	NA
ALS	2.84872745129495
ALS	NA
ALS	NA
ALS	NA
ALS	-0.234755007790371
ALS	-0.160943055420109
ALS	NA
ALS	NA
ALS	NA
ALS	NA
ALS	NA
ALS	NA
ALS	NA
ALS	NA
ALS	NA
ALS	0.13898945674254
ALS	NA
ALS	NA
ALS	NA
ALS	NA
ALS	NA
ALS	NA
ALS	NA
ALS	NA
ALS	NA
ALS	-0.296938858861655
ALS	NA
ALS	0.347179874723795
ALS	NA
ALS	NA
ALS	NA
ALS	NA
ALS	NA
ALS	1.04372266212719
ALS	NA
ALS	NA
ALS	NA
ALS	NA
ALS	NA
ALS	NA
ALS	NA
ALS	NA
ALS	NA
ALS	NA
ALS	NA
ALS	NA
ALS	NA
ALS	NA
ALS	NA
ALS	NA
ALS	NA
ALS	NA
ALS	NA
ALS	NA
ALS	NA
ALS	NA
ALS	NA
ALS	NA
ALS	NA
ALS	0.23494220631038
ALS	NA
ALS	NA
ALS	NA
ALS	-2.54618173386646
ALS	NA
ALS	NA
ALS	NA
ALS	NA
ALS	NA
ALS	NA
ALS	NA
ALS	NA
ALS	NA
ALS	NA
ALS	NA
ALS	NA
ALS	NA
ALS	NA
ALS	-0.0348325323394503
ALS	NA
ALS	NA
ALS	NA
ALS	NA
ALS	NA
ALS	NA
ALS	NA
ALS	NA
ALS	NA
ALS	NA
ALS	-0.354549547791372
ALS	NA
ALS	NA
ALS	NA
ALS	1.48277411285245
ALS	1.3271750594992
ALS	NA
ALS	NA
ALS	NA
ALS	NA
ALS	0.760130839080126
ALS	NA
ALS	NA
ALS	NA
ALS	0.129620051379335
ALS	1.47162005884863
ALS	NA
ALS	NA
ALS	NA
ALS	NA
ALS	NA
ALS	NA
ALS	NA
ALS	NA
ALS	1.95793681341507
ALS	NA
ALS	NA
ALS	NA
ALS	NA
ALS	NA
ALS	-0.389099230068197
ALS	NA
ALS	NA
ALS	NA
ALS	NA
ALS	NA
ALS	NA
ALS	NA
ALS	NA
ALS	NA
ALS	NA
ALS	NA
ALS	NA
ALS	NA
ALS	NA
ALS	NA
ALS	NA
ALS	-0.32380618644335
ALS	NA
ALS	NA
ALS	NA
ALS	NA
ALS	NA
ALS	-1.04692350751084
ALS	0.563680062937892
ALS	NA
ALS	NA
ALS	NA
ALS	NA
ALS	NA
ALS	NA
ALS	NA
ALS	NA
ALS	NA
ALS	NA
ALS	NA
ALS	0.726668677068674
ALS	NA
ALS	NA
ALS	NA
ALS	NA
ALS	NA
ALS	NA
ALS	NA
ALS	NA
ALS	NA
ALS	NA
ALS	NA
ALS	0.335816682207405
ALS	NA
ALS	1.59989167989253
ALS	NA
ALS	NA
ALS	NA
ALS	NA
ALS	NA
ALS	NA
ALS	NA
ALS	NA
ALS	0.213693733433109
ALS	NA
ALS	NA
ALS	NA
ALS	NA
ALS	NA
ALS	NA
ALS	NA
ALS	NA
ALS	NA
ALS	-0.886779177151027
ALS	-1.32933021231999
ALS	-0.266613774538774
ALS	0.425927495990747
ALS	NA
ALS	NA
ALS	NA
ALS	1.41752289693012
ALS	NA
ALS	-0.990177257766414
ALS	NA
ALS	NA
ALS	NA
ALS	NA
ALS	NA
ALS	NA
ALS	NA
ALS	NA
ALS	NA
ALS	NA
ALS	NA
ALS	NA
ALS	NA
ALS	NA
ALS	2.37189164263175
ALS	1.17073945209566
ALS	0.103296483930325
ALS	1.68187397682059
ALS	-0.933068501266869
ALS	0.488669049762219
ALS	1.00356806771344
ALS	0.293682243207985
ALS	0.836396683331228
ALS	1.09335820244417
ALS	-0.719607792768813
ALS	2.00729350238197
ALS	0.677869690801972
ALS	0.316129776890667
ALS	0.832353338754845
ALS	-0.0697726065064076
ALS	0.531612157676917
ALS	0.820641582050835
ALS	0.962576919249413
ALS	0.535097799553109
ALS	1.95486944856402
ALS	1.5594582341287
ALS	1.15331124271469
ALS	-0.0130821270320052
ALS	0.296638067518995
ALS	-1.28714000305055
ALS	0.153838291135125
ALS	1.15442664811507
ALS	1.37541634306571
ALS	0.0391327882733658
ALS	1.18747053310138
ALS	-0.702472377305448
ALS	0.809069251021877
ALS	-1.05395056153324
ALS	0.567305130489132
ALS	0.347389013236366
ALS	0.190158679485054
ALS	-0.33753961543555
ALS	0.253987753521899
ALS	1.39075316732096
ALS	0.0517508118651842
ALS	1.00231323663801
ALS	-1.07510143643798
ALS	1.45865347106919
ALS	-0.418587760340788
ALS	0.735313068921632
ALS	0.049938278089564
ALS	-0.206646791700752
ALS	0.19032599029511
ALS	-0.00293193788853166
ALS	0.356242543601896
ALS	0.226437240132471
ALS	0.188332203141929
ALS	-0.375839848371159
ALS	0.158411453276689
ALS	-0.328644257367506
ALS	-0.336256899225111
ALS	1.17743188449795
ALS	0.359421448992983
ALS	-0.319525818219385
ALS	0.371272631372041
ALS	0.827891717153319
ALS	0.784809183563572
ALS	0.847829588685141
ALS	1.12012793205333
ALS	0.14854011548331
ALS	-0.481064405329671
ALS	0.0714795448844377
ALS	0.0316874572258188
ALS	1.74726461841797
ALS	0.287338374993313
ALS	1.5469099233744
ALS	0.441543171596091
ALS	1.49978404520827
ALS	0.47570246198278
ALS	-0.123800055587399
ALS	-0.0720870727121986
ALS	-0.322453757395387
ALS	1.28980897858641
ALS	-1.00282316649324
ALS	0.352547763213132
ALS	0.0375433355778222
ALS	0.168575584987668
ALS	2.18227272456685
ALS	-0.283749190002139
ALS	1.25899590440086
ALS	0.604810637076968
ALS	-0.601904637893528
ALS	0.240184611692175
ALS	-0.253312565139224
ALS	0.691115129931505
ALS	0.131167676372363
ALS	1.0735597565874
ALS	0.442240299971328
ALS	0.253318510281669
ALS	1.46855269399758
ALS	0.807256717246254
ALS	0.0853105718491693
ALS	1.28827529616088
ALS	0.768635805258039
ALS	0.361233982768606
ALS	1.72188914555929
ALS	1.53826553152144
ALS	0.36890239489623
ALS	0.598118204674678
ALS	2.23818242026099
ALS	-0.295879223731292
ALS	-0.353238946445923
ALS	1.3943782348722
ALS	-0.0921783124865744
[truncated: 5,245 more rows]
