# Supplementary material for: Common and rare variant association analyses in amyotrophic lateral sclerosis identify 15 risk loci with distinct genetic architectures and neuron-specific biology
Source: Nat Genet. 2021 Dec 6;53(12):1636–48. doi: 10.1038/s41588-021-00973-1 (PMC8648564; doi:10.1038/s41588-021-00973-1)
Supplement: Source Data Extended Data Fig. 3 — PRSs stratified by phenotype or rare variant burden status. [file 41588_2021_973_MOESM12_ESM.zip › PRS_C9orf72.txt]

group	PRS
C9orf72_mut	-0.091441966908068
C9orf72_wt	-0.243848853541801
C9orf72_mut	0.781976522818437
C9orf72_wt	0.871095084707476
C9orf72_wt	-0.233465833791555
C9orf72_mut	-0.703417716819767
C9orf72_wt	0.831769751048504
C9orf72_wt	0.757362824772889
C9orf72_wt	1.29391315055882
C9orf72_wt	0.0132369788028713
C9orf72_wt	0.65013763443655
C9orf72_mut	-0.662394886743859
C9orf72_wt	-0.048184099883195
C9orf72_wt	1.61459851532462
C9orf72_wt	-0.0438554840200133
C9orf72_wt	0.873641329332878
C9orf72_wt	1.96300965490035
C9orf72_wt	1.51939725794157
C9orf72_wt	-0.964818019224147
C9orf72_wt	0.973369243827758
C9orf72_wt	0.714218124175815
C9orf72_wt	0.525937479930872
C9orf72_wt	0.765991764892306
C9orf72_wt	1.32588266641107
C9orf72_mut	0.26815850321595
C9orf72_wt	1.0739459065311
C9orf72_wt	-0.993675458312026
C9orf72_wt	1.09558898584702
C9orf72_wt	1.65109468828871
C9orf72_wt	1.62605661613893
C9orf72_wt	0.122796226712493
C9orf72_wt	0.0251477453283583
C9orf72_wt	0.109527463053457
C9orf72_wt	1.54853761309894
C9orf72_wt	0.885099430147182
C9orf72_wt	2.01860266255494
C9orf72_wt	0.906601051428348
C9orf72_wt	0.420268327976724
C9orf72_wt	0.125766845442129
C9orf72_wt	0.0175231572556284
C9orf72_wt	-0.0341090254261171
C9orf72_wt	-0.65257769913259
C9orf72_wt	0.810833961906316
C9orf72_wt	1.03603515321957
C9orf72_wt	0.681965692254066
C9orf72_wt	0.458179081288251
C9orf72_wt	0.213484972787198
C9orf72_wt	1.727340569016
C9orf72_wt	-0.0590056395411522
C9orf72_wt	-0.781785468068225
C9orf72_wt	-0.672707177476734
C9orf72_wt	-0.0351416690797536
C9orf72_wt	0.154157473015351
C9orf72_wt	0.983695680364107
C9orf72_mut	1.57499026559616
C9orf72_wt	0.491704635522699
C9orf72_wt	0.469354266033067
C9orf72_wt	1.58022421288171
C9orf72_wt	-0.909408907014722
C9orf72_wt	1.1460895042508
C9orf72_wt	-0.488316629187265
C9orf72_wt	1.01920164708498
C9orf72_wt	0.399332538834537
C9orf72_wt	0.894718576509811
C9orf72_wt	1.37440277232844
C9orf72_wt	0.55663387347043
C9orf72_wt	0.025798452288183
C9orf72_wt	-0.559441729056804
C9orf72_wt	1.0418349326441
C9orf72_wt	-0.36899677688027
C9orf72_wt	0.549136597628971
C9orf72_wt	1.97064838877655
C9orf72_wt	-1.21876348319749
C9orf72_wt	0.731617462449391
C9orf72_wt	-0.142762941913376
C9orf72_wt	-0.427857465137461
C9orf72_wt	-0.00942459836320174
C9orf72_wt	0.797536906640331
C9orf72_wt	-0.133469149030663
C9orf72_wt	1.05187845311096
C9orf72_wt	-0.385801991407919
C9orf72_wt	-0.53727525501234
C9orf72_wt	0.263829887352768
C9orf72_wt	0.279376125371191
C9orf72_wt	-2.18816124949814
C9orf72_mut	0.570213844805904
C9orf72_wt	-0.177759659709166
C9orf72_wt	0.593837336608236
C9orf72_wt	0.147268466723292
C9orf72_wt	1.56636132547674
C9orf72_wt	-0.498473316081921
C9orf72_wt	1.68433732645366
C9orf72_wt	0.139389254188024
C9orf72_wt	-1.52523231547147
C9orf72_mut	0.661029903111879
C9orf72_wt	0.106740739768991
C9orf72_wt	0.362694907835707
C9orf72_wt	1.34823303590071
C9orf72_wt	0.16089087546919
C9orf72_wt	-0.483690951451119
C9orf72_wt	-0.588101126896042
C9orf72_wt	-0.224058874481046
C9orf72_wt	0.722988522329974
C9orf72_wt	-0.0191993485640476
C9orf72_wt	0.538810161092621
C9orf72_wt	-0.966430640820234
C9orf72_wt	0.750431381070409
C9orf72_wt	0.512216050560653
C9orf72_wt	2.0956972914907
C9orf72_wt	0.640942862178158
C9orf72_wt	-0.189826030072874
C9orf72_wt	-0.332712790968302
C9orf72_mut	1.29391315055882
C9orf72_wt	2.21140996391171
C9orf72_wt	0.0571879901979906
C9orf72_mut	0.722988522329974
C9orf72_mut	-1.98303295331513
C9orf72_wt	0.181331561489773
C9orf72_wt	-2.30036576265749
C9orf72_wt	0.131637353884023
C9orf72_mut	-0.673074968367069
C9orf72_wt	-0.497893338139469
C9orf72_wt	-0.720901929914189
C9orf72_wt	1.03829848177549
C9orf72_wt	-0.844366502639196
C9orf72_wt	0.838701194750984
C9orf72_wt	2.37394524583315
C9orf72_wt	1.15287948991854
C9orf72_wt	1.28471837830042
C9orf72_wt	1.11921247764935
C9orf72_wt	-1.34747614901152
C9orf72_wt	-0.866363227041968
C9orf72_wt	0.990202749962355
C9orf72_wt	0.863739266900762
C9orf72_wt	-1.56174263423903
C9orf72_wt	0.232864723547197
C9orf72_wt	-0.990605818958071
C9orf72_mut	-0.211228630729719
C9orf72_wt	1.11737352319767
C9orf72_mut	1.05640511022279
C9orf72_wt	0.789898172764129
C9orf72_wt	0.912683746922362
C9orf72_wt	1.3278630788975
C9orf72_wt	1.1810296388327
C9orf72_wt	0.152558997222739
C9orf72_wt	2.23941865479112
C9orf72_wt	-0.866914913377472
C9orf72_mut	-0.614610362607164
C9orf72_wt	0.674751332482098
C9orf72_wt	0.864446557074486
C9orf72_mut	-0.169342906641869
C9orf72_wt	-0.64831981228678
C9orf72_wt	1.25600239724729
C9orf72_wt	2.08961459599669
C9orf72_wt	0.859495525858426
C9orf72_wt	-0.113127483634401
C9orf72_wt	0.415317296760664
C9orf72_mut	-0.120935967152298
C9orf72_wt	0.501889614024307
C9orf72_wt	1.14778700066774
C9orf72_mut	-0.270230777021653
C9orf72_wt	0.465817815164455
C9orf72_wt	1.49931021700784
C9orf72_wt	0.960920936770242
C9orf72_wt	0.214715657689476
C9orf72_wt	1.12501225707387
C9orf72_mut	2.09286813079581
C9orf72_mut	-0.507922712802854
C9orf72_mut	0.171231457809014
C9orf72_wt	-0.419256816624995
C9orf72_wt	1.50114917145952
C9orf72_mut	0.0889594648016068
C9orf72_wt	1.18923420484788
C9orf72_wt	3.14390132894752
C9orf72_wt	0.515328127325035
C9orf72_wt	0.951018874338125
C9orf72_wt	-0.109873948835277
C9orf72_wt	-0.498063087781162
C9orf72_wt	1.14410909176438
C9orf72_wt	1.02075768546717
C9orf72_mut	-0.267953302662266
C9orf72_wt	-0.649225143709146
C9orf72_wt	-0.134402772059975
C9orf72_wt	0.12109873029556
C9orf72_wt	0.315306466196297
C9orf72_wt	0.543336818204448
C9orf72_mut	1.04339097102629
C9orf72_wt	0.995436697247902
C9orf72_wt	0.110927897597428
C9orf72_mut	-1.11521620176451
C9orf72_wt	-1.64732474525946
C9orf72_mut	1.73469638682271
C9orf72_wt	0.0258833271090291
C9orf72_wt	2.12314015023114
C9orf72_wt	0.165601428026183
C9orf72_wt	0.449408683134092
C9orf72_wt	1.04211784871359
C9orf72_mut	1.66608923997162
C9orf72_wt	-0.308113238726233
C9orf72_wt	0.83134537694427
C9orf72_wt	-0.748472100885893
C9orf72_wt	-0.150062176506194
C9orf72_wt	0.794424829875953
C9orf72_wt	0.0476112812457865
C9orf72_wt	0.222085621299665
C9orf72_wt	0.381508826456728
C9orf72_wt	-0.100424552114344
C9orf72_wt	1.44569762183968
C9orf72_wt	0.350246600778191
C9orf72_wt	NA
C9orf72_wt	4.15362878095383
C9orf72_wt	0.517874371950434
C9orf72_wt	-0.426881404697723
C9orf72_wt	NA
C9orf72_wt	-0.306019659812013
C9orf72_wt	NA
C9orf72_wt	NA
C9orf72_wt	NA
C9orf72_wt	NA
C9orf72_wt	NA
C9orf72_wt	NA
C9orf72_wt	NA
C9orf72_wt	NA
C9orf72_wt	NA
C9orf72_wt	0.0833577266257224
C9orf72_wt	NA
C9orf72_wt	NA
C9orf72_wt	NA
C9orf72_wt	NA
C9orf72_mut	NA
C9orf72_wt	NA
C9orf72_wt	NA
C9orf72_wt	NA
C9orf72_wt	NA
C9orf72_wt	1.81589329876606
C9orf72_wt	NA
C9orf72_wt	NA
C9orf72_wt	-0.0226933620222346
C9orf72_wt	NA
C9orf72_wt	NA
C9orf72_wt	NA
C9orf72_wt	-0.934093334077639
C9orf72_wt	NA
C9orf72_wt	NA
C9orf72_wt	NA
C9orf72_wt	NA
C9orf72_wt	0.439789536771466
C9orf72_wt	NA
C9orf72_wt	NA
C9orf72_wt	NA
C9orf72_wt	NA
C9orf72_wt	NA
C9orf72_wt	NA
C9orf72_wt	NA
C9orf72_wt	NA
C9orf72_wt	NA
C9orf72_wt	NA
C9orf72_wt	NA
C9orf72_wt	NA
C9orf72_wt	-0.749306703290886
C9orf72_wt	NA
C9orf72_wt	NA
C9orf72_wt	NA
C9orf72_wt	NA
C9orf72_wt	NA
C9orf72_wt	NA
C9orf72_wt	NA
C9orf72_wt	NA
C9orf72_wt	NA
C9orf72_wt	NA
C9orf72_wt	NA
C9orf72_wt	NA
C9orf72_wt	NA
C9orf72_wt	NA
C9orf72_wt	NA
C9orf72_wt	NA
C9orf72_wt	NA
C9orf72_wt	NA
C9orf72_mut	NA
C9orf72_wt	NA
C9orf72_wt	NA
C9orf72_wt	NA
C9orf72_wt	NA
C9orf72_wt	NA
C9orf72_wt	NA
C9orf72_wt	NA
C9orf72_wt	NA
C9orf72_mut	NA
C9orf72_wt	NA
C9orf72_wt	-0.222842335382243
C9orf72_wt	0.288613335040008
C9orf72_wt	NA
C9orf72_wt	NA
C9orf72_wt	NA
C9orf72_wt	-0.220847777092344
C9orf72_wt	0.873782787367624
C9orf72_wt	NA
C9orf72_wt	NA
C9orf72_wt	1.07253132618366
C9orf72_wt	-0.246861909681862
C9orf72_wt	NA
C9orf72_wt	NA
C9orf72_wt	NA
C9orf72_wt	-0.556414527113272
C9orf72_wt	NA
C9orf72_wt	NA
C9orf72_wt	NA
C9orf72_wt	NA
C9orf72_mut	NA
C9orf72_wt	NA
C9orf72_wt	NA
C9orf72_wt	-0.455286178074422
C9orf72_wt	NA
C9orf72_wt	NA
C9orf72_wt	NA
C9orf72_wt	NA
C9orf72_wt	NA
C9orf72_wt	NA
C9orf72_wt	NA
C9orf72_wt	NA
C9orf72_wt	NA
C9orf72_wt	-0.134912020985055
C9orf72_wt	NA
C9orf72_wt	-0.0771688512023454
C9orf72_wt	NA
C9orf72_wt	NA
C9orf72_wt	-0.611653889681003
C9orf72_wt	NA
C9orf72_wt	NA
C9orf72_wt	NA
C9orf72_wt	NA
C9orf72_wt	0.0568909283250249
C9orf72_wt	NA
C9orf72_wt	NA
C9orf72_wt	NA
C9orf72_wt	NA
C9orf72_wt	NA
C9orf72_mut	NA
C9orf72_wt	NA
C9orf72_wt	NA
C9orf72_wt	NA
C9orf72_wt	NA
C9orf72_wt	NA
C9orf72_wt	NA
C9orf72_wt	NA
C9orf72_wt	NA
C9orf72_wt	NA
C9orf72_wt	NA
C9orf72_wt	NA
C9orf72_wt	NA
C9orf72_wt	NA
C9orf72_wt	NA
C9orf72_wt	NA
C9orf72_wt	NA
C9orf72_wt	NA
C9orf72_wt	0.409658975370886
C9orf72_wt	1.759451542903
C9orf72_wt	0.175970301972954
C9orf72_wt	0.445447858161247
C9orf72_wt	-1.33596146498332
C9orf72_mut	-0.11144413302094
C9orf72_wt	0.39070359871512
C9orf72_wt	0.176309801256342
C9orf72_wt	1.22332559122131
C9orf72_wt	-0.154518104600646
C9orf72_wt	-2.10632777639844
C9orf72_wt	-1.36283849158478
C9orf72_wt	-0.560332914675695
C9orf72_wt	-0.0370513525488033
C9orf72_wt	0.34048599638082
C9orf72_wt	-0.233890207895789
C9orf72_wt	0.934326826238274
C9orf72_wt	-0.361952166749994
C9orf72_wt	-1.39840104151954
C9orf72_mut	1.22969120278481
C9orf72_wt	0.756231160494935
C9orf72_wt	1.50058333932055
C9orf72_wt	0.447994102786646
C9orf72_mut	-0.337352614507925
C9orf72_wt	-0.236747660197629
C9orf72_wt	1.78250920256636
C9orf72_wt	-0.332316708471019
C9orf72_wt	1.25883155794218
C9orf72_wt	-0.565227362677855
C9orf72_wt	-0.218740052374653
C9orf72_wt	-1.30895712615059
C9orf72_wt	-1.89566847105692
C9orf72_wt	1.47116006809369
C9orf72_wt	0.0083425308007109
C9orf72_mut	0.882977559626016
C9orf72_wt	0.885240888181928
C9orf72_wt	-0.343930413123543
C9orf72_wt	0.699789404631875
C9orf72_wt	0.0272979074564743
C9orf72_wt	-0.161661735355243
C9orf72_wt	1.70173666472724
C9orf72_wt	-0.0809457807300262
C9orf72_wt	-0.747425311428784
C9orf72_wt	0.26405622020836
C9orf72_wt	-0.379691004306955
C9orf72_mut	-0.357086010354783
C9orf72_wt	0.366372816739064
C9orf72_wt	0.974925282209948
C9orf72_wt	0.687765471678592
C9orf72_wt	0.856949281233026
C9orf72_wt	-0.483775826271966
C9orf72_wt	-1.21309101600424
C9orf72_wt	-0.739630973714361
C9orf72_wt	-0.220522423612432
C9orf72_wt	0.70120398497932
C9orf72_mut	-0.187987075621195
C9orf72_wt	-0.465655052021195
C9orf72_wt	-0.966388203409811
C9orf72_mut	0.206199883997855
C9orf72_wt	0.404566486120081
C9orf72_wt	0.959081982318563
C9orf72_wt	-0.305835764366846
C9orf72_wt	-1.61334652531383
C9orf72_wt	-0.881838736043017
C9orf72_wt	-0.920357758903948
C9orf72_wt	0.480387992743141
C9orf72_wt	-2.73373659790077
C9orf72_wt	0.493685048009123
C9orf72_wt	-0.831493821477446
C9orf72_wt	-0.81876259835044
C9orf72_mut	0.814653328844416
C9orf72_wt	-0.878740805082113
C9orf72_wt	1.0933256572911
C9orf72_wt	-0.50041129115792
C9orf72_wt	-1.3629375122091
C9orf72_wt	2.04958197216399
C9orf72_wt	-0.182965315387764
C9orf72_wt	0.829082048388356
C9orf72_wt	1.2144137350324
C9orf72_wt	-0.381841166435073
C9orf72_mut	-0.78154498940916
C9orf72_wt	-0.863689670185297
C9orf72_wt	0.374577382754247
C9orf72_wt	-0.54989331171155
C9orf72_wt	0.0447962663543709
C9orf72_wt	-2.01774675504143
C9orf72_wt	0.114520931679938
C9orf72_wt	0.301443578791336
C9orf72_wt	0.993314826726733
C9orf72_wt	0.464120318747522
C9orf72_wt	-0.124330959986167
C9orf72_mut	0.574174669778749
C9orf72_wt	-0.073618254530259
C9orf72_wt	0.292814638671919
C9orf72_wt	-1.11978529628676
C9orf72_wt	-0.582796450593123
C9orf72_wt	-1.37889397852828
C9orf72_wt	-0.702455802183505
C9orf72_wt	0.614773125750423
C9orf72_wt	0.736144119561214
C9orf72_wt	-0.88343721183563
C9orf72_mut	0.484490275750731
C9orf72_mut	0.240560040637298
C9orf72_wt	0.638113701483268
C9orf72_wt	-0.587507003150115
C9orf72_wt	-0.426301426755271
C9orf72_wt	-0.689328496559213
C9orf72_wt	0.0367473041774078
C9orf72_wt	-0.80525335603234
C9orf72_wt	-0.289058841446149
C9orf72_wt	-1.18777002778497
C9orf72_mut	0.805458556586023
C9orf72_wt	-0.201920692043531
C9orf72_mut	-1.12175156296971
C9orf72_wt	0.499767743503137
C9orf72_wt	-1.01461124745421
C9orf72_wt	-0.99012486163994
C9orf72_wt	-0.310263400854349
C9orf72_wt	0.0947733900296049
C9orf72_wt	-0.449670294095064
C9orf72_wt	-1.04870263382764
C9orf72_mut	0.398200874556579
C9orf72_wt	-0.106450664394461
C9orf72_wt	0.323369574176735
C9orf72_mut	-0.476688778731265
C9orf72_wt	-0.857677703708655
C9orf72_wt	-0.318524550083429
C9orf72_wt	-1.43755662553682
C9orf72_wt	1.14043118286102
C9orf72_wt	-0.597140295316217
C9orf72_wt	0.470768846380512
C9orf72_mut	0.593271504469257
C9orf72_wt	0.266220528139951
C9orf72_wt	0.815077702948652
C9orf72_wt	-0.919905093192765
C9orf72_wt	-0.743987881184492
C9orf72_mut	1.62860286076433
C9orf72_wt	1.17225924067854
C9orf72_wt	0.525513105826639
C9orf72_wt	-0.687234917644995
C9orf72_wt	-0.553627803828804
C9orf72_wt	-0.0406302408278393
C9orf72_mut	0.203936555441943
C9orf72_wt	1.77260714013424
C9orf72_wt	1.31272706917984
C9orf72_mut	0.324359780419947
C9orf72_wt	-0.291534357054177
C9orf72_wt	-0.344637703297267
C9orf72_mut	-0.403894474051741
C9orf72_wt	1.12048559996205
C9orf72_wt	-0.818550411298324
C9orf72_wt	1.7298868136414
C9orf72_wt	-0.0944833146550751
C9orf72_wt	0.365241152461109
C9orf72_wt	0.0669768862023083
C9orf72_wt	0.0202108599157734
C9orf72_wt	0.767830719343985
C9orf72_wt	0.425219359192781
C9orf72_wt	-0.676045587096704
C9orf72_wt	-1.12841423640617
C9orf72_wt	-1.2765632361941
C9orf72_wt	-0.0448456902632253
C9orf72_wt	-1.68908315711604
C9orf72_wt	-2.01558244710984
C9orf72_wt	0.776035285359165
C9orf72_wt	-0.323475581299488
C9orf72_wt	-0.527698546060136
C9orf72_wt	-1.47002124451069
C9orf72_wt	-0.465216532113486
C9orf72_wt	0.444882026022268
C9orf72_wt	0.343032241006219
C9orf72_wt	2.23404324947083
C9orf72_wt	-1.63087317581867
C9orf72_wt	-0.339318881190874
C9orf72_wt	0.393391301375265
C9orf72_mut	-0.811958466879229
C9orf72_wt	-0.536836735104632
C9orf72_wt	0.297199837749
C9orf72_wt	-0.338385258161558
C9orf72_wt	1.86823277162153
C9orf72_wt	0.245426197032509
C9orf72_wt	-0.884512292899688
C9orf72_wt	-0.546371006646411
C9orf72_wt	-0.505433051391351
C9orf72_wt	-2.13872166635494
C9orf72_wt	-0.113424545507364
C9orf72_wt	-0.278689967499374
C9orf72_wt	-0.150316800968732
C9orf72_wt	0.20290391178831
C9orf72_wt	0.649713260332317
C9orf72_wt	0.46567635712971
C9orf72_wt	-0.394756285007245
C9orf72_wt	-0.0915975707462853
C9orf72_wt	-0.280528921951053
C9orf72_wt	-0.582202326847196
C9orf72_mut	0.807863343176681
C9orf72_wt	0.896557530961489
C9orf72_wt	0.31983312330812
C9orf72_wt	-1.11337724731283
C9orf72_wt	-0.069855470806056
C9orf72_wt	-1.27865681510832
C9orf72_wt	0.602324818692907
C9orf72_wt	-1.04830655133036
C9orf72_wt	-0.0507444903120724
C9orf72_wt	-1.12742403016296
C9orf72_wt	-0.716247960571093
C9orf72_wt	1.78958210430358
C9orf72_wt	0.180270626229186
C9orf72_wt	0.272741743541673
C9orf72_wt	-1.73787203329942
C9orf72_wt	-0.642675636700474
C9orf72_wt	-0.592613638204392
C9orf72_wt	0.0900486916691397
C9orf72_wt	0.705589184056398
C9orf72_wt	-0.381897749648969
C9orf72_wt	-0.202939189893689
C9orf72_wt	1.76270507770212
C9orf72_mut	-0.358514736505703
C9orf72_wt	-0.720817055093341
C9orf72_wt	NA
C9orf72_wt	0.709974383133479
C9orf72_wt	NA
C9orf72_wt	NA
C9orf72_wt	NA
C9orf72_wt	NA
C9orf72_wt	NA
C9orf72_wt	NA
C9orf72_wt	0.989919833892864
C9orf72_wt	0.522966861201236
C9orf72_wt	-0.045227626957037
C9orf72_wt	NA
C9orf72_wt	NA
C9orf72_mut	1.13689473199241
C9orf72_wt	NA
C9orf72_wt	NA
C9orf72_wt	NA
C9orf72_wt	-1.7775793036522
C9orf72_wt	NA
C9orf72_wt	NA
C9orf72_wt	NA
C9orf72_wt	NA
C9orf72_wt	NA
C9orf72_wt	0.586198602732034
C9orf72_wt	0.748875342688221
C9orf72_wt	1.11765643926716
C9orf72_wt	-0.103055671560592
C9orf72_wt	1.5573080112531
C9orf72_wt	0.612509797194512
C9orf72_wt	-0.319033799008511
C9orf72_wt	0.315447924231042
C9orf72_wt	0.0337908312512468
C9orf72_wt	1.23450077596612
C9orf72_wt	0.424936443123293
C9orf72_wt	-0.706473210370247
C9orf72_wt	-0.30289343724416
C9orf72_wt	-0.512902035625861
C9orf72_wt	0.555502209192476
C9orf72_wt	0.595676291059914
C9orf72_wt	-0.276879304654646
C9orf72_wt	0.0552217235150415
C9orf72_wt	NA
C9orf72_wt	-0.269367883009712
C9orf72_wt	-0.967760346346833
C9orf72_wt	-0.474425450175354
C9orf72_wt	-0.697419896146599
C9orf72_wt	-0.122803213210926
C9orf72_wt	-0.491810642645455
C9orf72_wt	0.870246336499009
C9orf72_wt	-1.51141186547693
C9orf72_wt	-0.0408990110938553
C9orf72_wt	1.02033331136293
C9orf72_wt	-0.810657052959579
C9orf72_wt	0.5393759932316
C9orf72_wt	1.29773251749692
C9orf72_wt	1.22275975908233
C9orf72_wt	-1.05535116146063
C9orf72_wt	-1.35039018452726
C9orf72_wt	-0.916580829376269
C9orf72_wt	-0.181663901468115
C9orf72_wt	-0.19638968288502
C9orf72_wt	-1.3666437127194
C9orf72_wt	-1.89272614393424
C9orf72_wt	-1.14564382503805
C9orf72_wt	-0.959697238366396
C9orf72_wt	-2.72133072825368
C9orf72_wt	0.601758986553929
C9orf72_mut	-2.79378553364981
C9orf72_mut	0.180539396495202
C9orf72_wt	0.757362824772889
C9orf72_wt	-0.568254564621388
C9orf72_wt	-1.93906779611654
C9orf72_wt	-0.760015076521046
C9orf72_wt	0.0886482571251693
C9orf72_wt	-0.0191144737431986
C9orf72_wt	1.42546912287121
C9orf72_wt	0.855393242850836
C9orf72_wt	0.440213910875699
C9orf72_wt	-0.726560251303968
C9orf72_wt	0.791454211146317
C9orf72_wt	1.12911454008146
C9orf72_mut	NA
C9orf72_wt	0.414327090517452
C9orf72_wt	0.176663446343204
C9orf72_wt	-0.535280696722443
C9orf72_wt	-0.999065009435793
C9orf72_wt	-0.204580103096726
C9orf72_wt	0.842096187584853
C9orf72_wt	0.162602517689598
C9orf72_wt	-0.543343804702879
C9orf72_wt	-0.2851545996872
C9orf72_wt	-0.984806039533546
C9orf72_wt	0.479963618638907
C9orf72_wt	0.782966729061645
C9orf72_wt	0.113658037667997
C9orf72_wt	-1.12240226992953
C9orf72_wt	-1.4020789504229
C9orf72_wt	-0.549780145283754
C9orf72_mut	1.74686177781074
C9orf72_wt	-0.499576688752928
C9orf72_mut	-0.580985787748393
C9orf72_mut	-1.10505951486985
C9orf72_wt	0.850442211634779
C9orf72_wt	0.120532898156581
C9orf72_mut	0.419702495837745
C9orf72_wt	0.118623214687529
C9orf72_wt	-0.390795460034399
C9orf72_wt	0.155925698449658
C9orf72_wt	0.958516150179585
C9orf72_wt	0.485197565924452
C9orf72_wt	0.613217087368236
C9orf72_wt	1.04890783438133
C9orf72_wt	-0.628176188139163
C9orf72_wt	-0.112816275957963
C9orf72_wt	-0.000668346012514499
C9orf72_wt	1.74290095283789
C9orf72_wt	0.426209565435993
C9orf72_wt	1.43749305582449
C9orf72_mut	1.38854857580289
C9orf72_wt	-0.674758318980529
C9orf72_wt	0.488734016793066
C9orf72_wt	1.13166078470686
C9orf72_wt	-0.777909517916226
C9orf72_wt	-0.196092621012055
C9orf72_wt	-1.95390674396124
C9orf72_mut	-0.291548502857652
C9orf72_wt	-0.00617106356407806
C9orf72_wt	0.776742575532889
C9orf72_wt	0.90886437998426
C9orf72_wt	0.968276754576956
C9orf72_wt	0.722988522329974
C9orf72_wt	-0.173459335452934
C9orf72_wt	0.408385853058184
C9orf72_wt	0.932487871786595
C9orf72_wt	-0.812962818925915
C9orf72_mut	-0.983136834723562
C9orf72_wt	0.572477173361816
C9orf72_wt	-0.600040185028479
C9orf72_wt	0.666546766466914
C9orf72_wt	1.13024620435942
C9orf72_wt	1.31583914594422
C9orf72_wt	-2.12150622352653
C9orf72_wt	-2.7605711870918
C9orf72_wt	-0.207593159236783
C9orf72_mut	0.190342438302998
C9orf72_wt	0.897972111308935
C9orf72_wt	-1.05870371688408
C9orf72_mut	1.15302094795328
C9orf72_mut	1.8894514768332
C9orf72_wt	1.20139959583591
C9orf72_wt	0.00897909195706079
C9orf72_wt	1.32673141461954
C9orf72_wt	1.38515358296903
C9orf72_wt	1.30706874779006
C9orf72_wt	-0.991751629039502
C9orf72_wt	1.88619794203408
C9orf72_wt	1.17862485224204
C9orf72_wt	-0.410231794008295
C9orf72_mut	-1.143734141569
C9orf72_wt	-1.06365474810014
C9orf72_wt	0.339637248172353
C9orf72_wt	-1.66724203655149
C9orf72_wt	0.45534992059336
C9orf72_wt	-0.436967362575008
C9orf72_wt	-1.42506588106888
C9orf72_mut	-0.667529813405084
C9orf72_wt	0.132924622000201
C9orf72_wt	0.492977757835402
C9orf72_wt	-0.173912001164117
C9orf72_wt	-1.419464142893
C9orf72_mut	0.864729473143974
C9orf72_wt	-0.883805002725966
C9orf72_mut	-0.813556942671842
C9orf72_mut	0.455632836662851
C9orf72_wt	-0.793017236026939
C9orf72_wt	0.516601249637734
C9orf72_wt	-1.23145226891407
C9orf72_wt	0.545883062829847
C9orf72_wt	1.88846127058999
C9orf72_mut	0.623543523904585
C9orf72_wt	-1.69515170680658
C9orf72_wt	0.510942928247954
C9orf72_wt	1.36082280099297
C9orf72_wt	-0.555396029263112
C9orf72_wt	-0.0480002044380281
C9orf72_wt	-1.46569262864751
C9orf72_mut	0.168246693275904
C9orf72_wt	0.487602352515109
C9orf72_wt	1.39505564540114
C9orf72_mut	-0.366464678058344
C9orf72_wt	-1.3512530785392
C9orf72_wt	2.40888538041504
C9orf72_wt	0.945643469017832
C9orf72_wt	0.0763696997093454
C9orf72_wt	0.568516348388971
C9orf72_wt	0.730910172275667
C9orf72_mut	-0.291180711967315
C9orf72_mut	0.262486036022697
C9orf72_wt	-0.394685555989874
C9orf72_wt	0.411073555718329
C9orf72_wt	-0.424321014268849
C9orf72_wt	-0.902463317508766
C9orf72_wt	0.974500908105712
C9orf72_wt	-0.958593865695389
C9orf72_wt	0.427907061852926
C9orf72_wt	0.431726428791028
C9orf72_wt	-0.95287896109171
C9orf72_wt	0.773489040733765
C9orf72_wt	0.0219366479396561
C9orf72_wt	-1.80070769233293
C9orf72_wt	0.74038786060355
C9orf72_wt	1.8907245991459
C9orf72_wt	1.93627408633364
C9orf72_wt	1.27566506407677
C9orf72_wt	-0.696373106689491
C9orf72_mut	-0.207494138612462
C9orf72_wt	1.1733909049565
C9orf72_wt	0.331008308052936
C9orf72_wt	0.81408749670544
C9orf72_wt	0.466808021407667
C9orf72_wt	0.247180276663341
C9orf72_wt	-1.71158913044389
C9orf72_wt	1.07125820387096
C9orf72_wt	-0.186459328845954
C9orf72_wt	1.10945187325198
C9orf72_wt	0.0563250961860492
C9orf72_wt	-0.575666965641999
C9orf72_wt	-0.18186194271676
C9orf72_wt	-0.470224146543443
C9orf72_wt	0.880431315000613
C9orf72_mut	0.58676443487101
C9orf72_wt	-1.695194144217
C9orf72_wt	-0.0823320694705218
C9orf72_wt	-0.511671350723584
C9orf72_wt	0.515893959464013
C9orf72_wt	NA
C9orf72_wt	0.964457387638853
C9orf72_wt	0.148088923324812
C9orf72_wt	NA
C9orf72_wt	NA
C9orf72_wt	NA
C9orf72_wt	0.369484893503445
C9orf72_wt	1.83428284328284
C9orf72_wt	1.50355395805018
C9orf72_wt	NA
C9orf72_wt	NA
C9orf72_wt	2.22484847721244
C9orf72_wt	0.70120398497932
C9orf72_wt	0.104095474519268
C9orf72_wt	0.651127840679762
C9orf72_wt	1.55617634697514
C9orf72_wt	NA
C9orf72_wt	-0.105361437526929
C9orf72_wt	NA
C9orf72_wt	1.30197625853925
C9orf72_wt	-0.522662640023232
C9orf72_wt	1.97305317536721
C9orf72_wt	NA
C9orf72_wt	NA
C9orf72_wt	1.82919035403204
C9orf72_wt	NA
C9orf72_wt	NA
C9orf72_wt	NA
C9orf72_wt	NA
C9orf72_wt	NA
C9orf72_wt	NA
C9orf72_wt	NA
C9orf72_wt	NA
C9orf72_mut	NA
C9orf72_wt	NA
C9orf72_wt	NA
C9orf72_wt	NA
C9orf72_wt	NA
C9orf72_wt	0.300170456478633
C9orf72_wt	NA
C9orf72_wt	0.415741670864897
C9orf72_wt	NA
C9orf72_wt	NA
C9orf72_wt	NA
C9orf72_wt	NA
C9orf72_wt	1.39406543915793
C9orf72_wt	NA
C9orf72_wt	NA
C9orf72_wt	NA
C9orf72_mut	NA
C9orf72_wt	NA
C9orf72_wt	NA
C9orf72_wt	NA
C9orf72_wt	NA
C9orf72_wt	NA
C9orf72_wt	NA
C9orf72_wt	1.54217200153543
C9orf72_wt	NA
C9orf72_wt	NA
C9orf72_wt	NA
C9orf72_wt	NA
C9orf72_wt	NA
C9orf72_wt	NA
C9orf72_wt	NA
C9orf72_mut	NA
C9orf72_wt	NA
C9orf72_wt	NA
C9orf72_wt	NA
C9orf72_wt	NA
C9orf72_wt	NA
C9orf72_wt	NA
C9orf72_wt	NA
C9orf72_wt	NA
C9orf72_wt	NA
C9orf72_wt	NA
C9orf72_wt	NA
C9orf72_wt	NA
C9orf72_wt	NA
C9orf72_wt	NA
C9orf72_wt	NA
C9orf72_mut	NA
C9orf72_wt	NA
C9orf72_wt	NA
C9orf72_wt	NA
C9orf72_wt	NA
C9orf72_wt	NA
C9orf72_wt	NA
C9orf72_wt	NA
C9orf72_wt	3.04770986532125
C9orf72_wt	NA
C9orf72_wt	NA
C9orf72_wt	NA
C9orf72_wt	-0.0869011639927697
C9orf72_wt	-0.140046947646281
C9orf72_wt	NA
C9orf72_wt	NA
C9orf72_wt	NA
C9orf72_wt	NA
C9orf72_wt	NA
C9orf72_wt	NA
C9orf72_wt	NA
C9orf72_wt	NA
C9orf72_mut	NA
C9orf72_wt	0.210867999144424
C9orf72_wt	NA
C9orf72_wt	NA
C9orf72_wt	NA
C9orf72_wt	NA
C9orf72_wt	NA
C9orf72_wt	NA
C9orf72_wt	NA
C9orf72_wt	NA
C9orf72_wt	NA
C9orf72_wt	-0.237271054926183
C9orf72_wt	NA
C9orf72_wt	0.526644770104593
C9orf72_wt	NA
C9orf72_wt	NA
C9orf72_mut	NA
C9orf72_mut	NA
C9orf72_wt	NA
C9orf72_wt	1.09106232873519
C9orf72_wt	NA
C9orf72_wt	NA
C9orf72_wt	NA
C9orf72_wt	NA
C9orf72_wt	NA
C9orf72_wt	NA
C9orf72_wt	NA
C9orf72_wt	NA
C9orf72_wt	NA
C9orf72_wt	NA
C9orf72_wt	NA
C9orf72_wt	NA
C9orf72_wt	NA
C9orf72_wt	NA
C9orf72_wt	NA
C9orf72_wt	NA
C9orf72_wt	NA
C9orf72_mut	NA
C9orf72_wt	NA
C9orf72_wt	NA
C9orf72_wt	NA
C9orf72_wt	NA
C9orf72_wt	NA
C9orf72_wt	NA
C9orf72_wt	NA
C9orf72_mut	0.104887639513838
C9orf72_wt	NA
C9orf72_wt	NA
C9orf72_wt	NA
C9orf72_wt	-2.36154636268449
C9orf72_wt	NA
C9orf72_wt	NA
C9orf72_wt	NA
C9orf72_mut	NA
C9orf72_wt	NA
C9orf72_wt	NA
C9orf72_wt	NA
C9orf72_wt	NA
C9orf72_mut	NA
C9orf72_wt	NA
C9orf72_wt	NA
C9orf72_wt	NA
C9orf72_wt	NA
C9orf72_wt	NA
C9orf72_wt	-0.117484391104532
C9orf72_wt	NA
C9orf72_wt	NA
C9orf72_wt	NA
C9orf72_wt	NA
C9orf72_wt	NA
C9orf72_wt	NA
C9orf72_wt	NA
C9orf72_wt	NA
C9orf72_wt	NA
C9orf72_wt	NA
C9orf72_wt	-0.347169802119192
C9orf72_wt	NA
C9orf72_wt	NA
C9orf72_wt	NA
C9orf72_wt	1.6319978535982
C9orf72_wt	1.22431579746452
C9orf72_wt	NA
C9orf72_wt	NA
C9orf72_wt	NA
C9orf72_wt	NA
C9orf72_wt	0.704881893882677
C9orf72_wt	NA
C9orf72_mut	NA
C9orf72_wt	NA
C9orf72_mut	0.103954016484525
C9orf72_wt	1.63652451071002
C9orf72_wt	NA
C9orf72_wt	NA
C9orf72_mut	NA
C9orf72_wt	NA
C9orf72_wt	NA
C9orf72_wt	NA
C9orf72_wt	NA
C9orf72_wt	NA
C9orf72_wt	2.03854824545392
C9orf72_wt	NA
C9orf72_wt	NA
C9orf72_wt	NA
C9orf72_wt	NA
C9orf72_wt	NA
C9orf72_mut	-0.736731084002099
C9orf72_wt	NA
C9orf72_wt	NA
C9orf72_wt	NA
C9orf72_wt	NA
C9orf72_wt	NA
C9orf72_wt	NA
C9orf72_wt	NA
C9orf72_wt	NA
C9orf72_wt	NA
C9orf72_wt	NA
C9orf72_wt	NA
C9orf72_wt	NA
C9orf72_wt	NA
C9orf72_mut	NA
C9orf72_wt	NA
C9orf72_wt	NA
C9orf72_wt	-0.383680120886751
C9orf72_wt	NA
C9orf72_wt	NA
C9orf72_wt	NA
C9orf72_wt	NA
C9orf72_wt	NA
C9orf72_wt	-0.979105280733343
C9orf72_wt	0.234392470322438
C9orf72_wt	NA
C9orf72_wt	NA
C9orf72_wt	NA
C9orf72_wt	NA
C9orf72_wt	NA
C9orf72_wt	NA
C9orf72_wt	NA
C9orf72_wt	NA
C9orf72_wt	NA
C9orf72_wt	NA
C9orf72_wt	NA
C9orf72_wt	0.686916723470126
C9orf72_wt	NA
C9orf72_wt	NA
C9orf72_mut	NA
C9orf72_wt	NA
C9orf72_wt	NA
C9orf72_wt	NA
C9orf72_wt	NA
C9orf72_wt	NA
C9orf72_wt	NA
C9orf72_wt	NA
C9orf72_wt	NA
C9orf72_wt	0.479680702569417
C9orf72_mut	NA
C9orf72_wt	1.21611123144934
C9orf72_wt	NA
C9orf72_wt	NA
C9orf72_wt	NA
C9orf72_wt	NA
C9orf72_wt	NA
C9orf72_wt	NA
C9orf72_wt	NA
C9orf72_wt	NA
C9orf72_wt	0.334120384817318
C9orf72_wt	NA
C9orf72_wt	NA
C9orf72_wt	NA
C9orf72_wt	NA
C9orf72_wt	NA
C9orf72_wt	NA
C9orf72_wt	NA
C9orf72_wt	NA
C9orf72_wt	NA
C9orf72_wt	-0.761783301955351
C9orf72_wt	-1.42836185327843
C9orf72_wt	-0.415295991652149
C9orf72_wt	0.507830851483575
C9orf72_wt	NA
C9orf72_wt	NA
C9orf72_wt	NA
C9orf72_wt	1.58913606907061
C9orf72_wt	NA
C9orf72_wt	-0.994962726428202
C9orf72_wt	NA
C9orf72_wt	NA
C9orf72_wt	NA
C9orf72_mut	NA
C9orf72_mut	NA
C9orf72_wt	NA
C9orf72_wt	NA
C9orf72_wt	NA
C9orf72_mut	NA
C9orf72_wt	NA
C9orf72_wt	NA
C9orf72_wt	NA
C9orf72_wt	NA
C9orf72_wt	NA
C9orf72_mut	2.11083330120836
C9orf72_wt	1.32970203334918
C9orf72_wt	0.286293423270197
C9orf72_wt	1.65349947487936
C9orf72_wt	-0.761203324012899
C9orf72_wt	0.51051855414372
C9orf72_wt	1.19135607536905
C9orf72_wt	0.342183492797753
C9orf72_wt	0.670083217335529
C9orf72_wt	1.09827668850716
C9orf72_wt	-0.655081506347568
C9orf72_wt	2.0826831522942
C9orf72_mut	0.568516348388971
C9orf72_wt	0.465393441060222
C9orf72_wt	0.715491246488515
C9orf72_wt	-0.252152440181306
C9orf72_wt	0.555502209192476
C9orf72_mut	0.597656703546338
C9orf72_wt	1.11086645359942
C9orf72_wt	0.716764368801215
C9orf72_wt	1.92368432124138
C9orf72_mut	1.50468562232814
C9orf72_wt	1.01255311945199
C9orf72_wt	-0.0791351178852944
C9orf72_wt	0.40923460126665
C9orf72_wt	-1.30013014478253
C9orf72_wt	0.291824432428707
C9orf72_wt	1.27085549089546
C9orf72_wt	1.52081183828901
C9orf72_wt	-0.339021819317908
C9orf72_wt	1.38034400978771
C9orf72_wt	-0.558239335761475
C9orf72_wt	0.907166883567327
C9orf72_wt	-0.990605818958071
C9orf72_wt	0.715915620592748
C9orf72_wt	0.299746082374399
C9orf72_wt	0.31983312330812
C9orf72_wt	-0.318213342406991
C9orf72_wt	0.13950242061582
C9orf72_wt	1.61629601174155
C9orf72_wt	-0.0473919348886278
C9orf72_mut	0.929234336987471
C9orf72_wt	-0.978482865380466
C9orf72_wt	1.68787377732228
C9orf72_wt	-0.258956571652516
C9orf72_wt	0.578135494751596
C9orf72_wt	0.0983239867016913
C9orf72_wt	-0.0565725613435453
C9orf72_wt	0.296209631505788
C9orf72_mut	-0.0254942311101783
C9orf72_wt	0.151158562678768
C9orf72_wt	0.42111707618519
C9orf72_wt	0.298048585957466
C9orf72_wt	-0.206305891120609
C9orf72_wt	0.353075761473081
C9orf72_wt	-0.137939222928587
C9orf72_wt	-0.475783447308901
C9orf72_wt	1.15344532205752
C9orf72_wt	0.18990391839529
C9orf72_wt	-0.19620578743985
C9orf72_wt	0.313891885848852
C9orf72_wt	0.770376963969384
C9orf72_wt	0.620431447140204
C9orf72_wt	1.08483817520643
C9orf72_wt	1.1591036434473
C9orf72_wt	0.269375042314754
C9orf72_wt	-0.596263255500801
C9orf72_wt	0.0735546848179298
C9orf72_wt	-0.0776639543239529
C9orf72_wt	1.76129049735468
C9orf72_wt	-0.0394702849429353
C9orf72_wt	1.33861388953808
C9orf72_mut	0.342183492797753
C9orf72_mut	1.29716668535794
C9orf72_wt	0.535981000397731
C9orf72_wt	-0.160459342059914
C9orf72_mut	-0.43805658944254
C9orf72_mut	-0.713263196037984
C9orf72_wt	1.37383694018947
C9orf72_wt	-1.13292674771452
C9orf72_wt	0.534283503980798
C9orf72_mut	0.0181738642154531
C9orf72_wt	0.0101390478419648
C9orf72_wt	2.21353183443288
C9orf72_wt	-0.272734584236631
C9orf72_wt	1.35290115104728
C9orf72_mut	0.473598007075403
C9orf72_wt	-0.655901962949087
C9orf72_wt	0.30540440376418
C9orf72_wt	-0.25063883920954
C9orf72_wt	0.832335583187482
C9orf72_wt	-0.0170350406324538
C9orf72_wt	0.911127708540172
C9orf72_wt	0.609114804360642
C9orf72_wt	0.191799456060865
C9orf72_mut	1.19842897710627
C9orf72_wt	0.878309444479447
C9orf72_wt	-0.00484135803747891
C9orf72_wt	1.39887501233924
C9orf72_wt	0.975349656314182
C9orf72_wt	0.243205305887019
C9orf72_wt	1.60681832341367
C9orf72_wt	1.75520780186066
C9orf72_wt	0.477275915978759
C9orf72_wt	0.255597029730638
C9orf72_wt	2.14223698492164
C9orf72_wt	-0.238926113932694
C9orf72_wt	-0.419949960995243
C9orf72_wt	1.20097522173167
C9orf72_wt	0.102086770425897
C9orf72_wt	-1.05082450434881
C9orf72_wt	0.293663386880385
C9orf72_wt	-0.115362520583363
C9orf72_wt	2.2412576092428
C9orf72_wt	-0.67526756790561
C9orf72_wt	0.521410822819049
C9orf72_wt	0.845349722383977
C9orf72_wt	-1.00646326465293
C9orf72_wt	1.29999584605283
C9orf72_wt	-0.375376534247248
C9orf72_wt	0.283817907662168
C9orf72_wt	0.670649049474504
C9orf72_wt	-0.717747415739386
C9orf72_wt	1.18201984507591
C9orf72_wt	1.03136703807301
C9orf72_mut	-1.2734087220193
C9orf72_wt	0.856807823198281
C9orf72_wt	-1.52004080559635
C9orf72_wt	-2.04202095380359
C9orf72_wt	0.474446755283869
C9orf72_wt	-0.00380871438384244
C9orf72_wt	0.566253019833056
C9orf72_wt	-0.0725997566800974
C9orf72_wt	0.302150868965057
C9orf72_wt	0.620148531070716
C9orf72_wt	1.81433726038387
C9orf72_wt	2.07716628893917
C9orf72_wt	0.879016734653168
C9orf72_wt	0.201970288758994
C9orf72_wt	-1.28681894371308
C9orf72_wt	0.838559736716239
C9orf72_wt	1.02132351760615
C9orf72_wt	1.25501219100408
C9orf72_wt	1.16561071304555
C9orf72_wt	-0.416724717803069
C9orf72_wt	0.754392206043257
C9orf72_wt	1.34964761624815
C9orf72_wt	1.86215007612751
C9orf72_wt	0.607417307943709
C9orf72_wt	-0.366846614752154
C9orf72_mut	0.0593947355400029
C9orf72_mut	0.835589117986606
C9orf72_wt	0.711106047411437
C9orf72_wt	-0.224667144030447
C9orf72_wt	0.188659087689537
C9orf72_mut	0.00665918018724969
C9orf72_wt	-0.410047898563128
C9orf72_wt	0.747602220375518
C9orf72_wt	0.421965824393657
C9orf72_wt	0.0372706989059619
C9orf72_mut	-0.0313647395520728
C9orf72_wt	1.37369548215472
C9orf72_wt	0.853554288399157
C9orf72_wt	-0.48147006030563
C9orf72_wt	0.0952826389546872
C9orf72_wt	0.62594831049524
C9orf72_wt	1.21809164393576
C9orf72_wt	1.59097502352229
C9orf72_mut	0.545883062829847
C9orf72_mut	1.59550168063411
C9orf72_wt	0.542488069995978
C9orf72_wt	0.365241152461109
C9orf72_wt	0.544468482482402
C9orf72_wt	1.06305363785578
C9orf72_wt	-0.0929980052902557
C9orf72_wt	-0.615303506977412
C9orf72_wt	-0.405719282699945
C9orf72_wt	0.493967964078614
C9orf72_wt	0.520279158541091
C9orf72_wt	1.25218303030919
C9orf72_wt	0.361280327488261
C9orf72_wt	0.224532845300743
C9orf72_wt	0.951584706477104
C9orf72_wt	1.48558878763763
C9orf72_wt	-0.749080370435294
C9orf72_wt	-0.307292782124716
C9orf72_wt	-0.56111093386679
C9orf72_wt	1.09445732156906
C9orf72_wt	0.706296474230122
C9orf72_wt	0.737983074012893
C9orf72_wt	-1.81776753132312
C9orf72_wt	-1.01462539325769
C9orf72_wt	-0.209814050382273
C9orf72_wt	0.777308407671868
C9orf72_mut	1.21370644485868
C9orf72_wt	0.693140876998882
C9orf72_wt	-0.685466692210689
C9orf72_wt	0.783956935304857
C9orf72_wt	1.73738408948285
C9orf72_wt	-0.869503595413296
C9orf72_mut	-0.254345039719846
C9orf72_wt	0.0129116253229589
C9orf72_wt	-1.95892850419467
C9orf72_wt	0.460583867878908
C9orf72_wt	0.0519116055020185
C9orf72_wt	-0.409566941244997
C9orf72_wt	1.52024600615003
C9orf72_wt	-0.549228458948252
C9orf72_wt	0.144043223531118
C9orf72_wt	-0.296584408894555
C9orf72_wt	2.28822167677798
C9orf72_wt	1.36902736700815
C9orf72_wt	0.00283981324914734
C9orf72_mut	0.69710170197173
C9orf72_wt	2.42798221510555
C9orf72_wt	0.829223506423101
C9orf72_mut	-0.0634332760286547
C9orf72_wt	1.35219386087356
C9orf72_wt	0.173438203151027
C9orf72_wt	-2.30138426050765
C9orf72_wt	0.0303816926139058
C9orf72_wt	0.176069322597275
C9orf72_wt	-0.0321286129396933
C9orf72_wt	-2.43326558629996
C9orf72_wt	0.891465041710687
C9orf72_wt	0.00439585163133796
C9orf72_wt	1.60809144572637
C9orf72_wt	-1.11699857300229
C9orf72_wt	-0.0158750847475497
C9orf72_wt	0.182067143270443
C9orf72_wt	0.331715598226661
C9orf72_mut	0.751845961417854
C9orf72_wt	-0.547163171640982
C9orf72_wt	-0.702469947986978
C9orf72_wt	-0.652054304404034
C9orf72_mut	0.248920210490699
C9orf72_wt	-1.14359268353426
C9orf72_wt	1.48205233676901
C9orf72_wt	1.10294480365373
C9orf72_wt	-0.341695376174581
C9orf72_wt	0.26357526289023
C9orf72_wt	1.38996315615034
C9orf72_wt	-0.186869557146713
C9orf72_wt	2.03402158834209
C9orf72_wt	-1.34621717250229
C9orf72_wt	-0.941873525988587
C9orf72_wt	-0.535832383057945
C9orf72_wt	-0.77162878117357
C9orf72_wt	0.647591389811151
C9orf72_wt	0.000406735051543499
C9orf72_wt	1.36860299290392
C9orf72_wt	0.504011484545473
C9orf72_wt	-0.433685536168935
C9orf72_wt	0.170750500490882
C9orf72_wt	0.157212966565833
C9orf72_wt	0.607983140082688
C9orf72_wt	0.720442277704575
C9orf72_wt	2.59249790951342
C9orf72_wt	0.694979831450561
C9orf72_wt	0.856241991059302
C9orf72_wt	-0.700305640055387
C9orf72_wt	1.07606777705227
C9orf72_wt	0.894152744370832
C9orf72_wt	0.30130212075659
C9orf72_wt	1.59154085566127
C9orf72_wt	-0.228896739269307
C9orf72_wt	0.642215984490858
C9orf72_wt	-1.36654469209508
C9orf72_wt	-0.235983786810008
C9orf72_wt	-0.0476748509581157
C9orf72_wt	1.09162816087417
C9orf72_wt	-0.853532983290641
C9orf72_wt	-0.0119708429886013
C9orf72_wt	0.976622778626881
C9orf72_wt	-0.61650590027274
C9orf72_wt	0.0818016882435347
C9orf72_wt	0.650420550506041
C9orf72_wt	0.527493518313063
C9orf72_wt	1.2878304550648
C9orf72_mut	-0.333646413997618
C9orf72_wt	0.257351109361471
C9orf72_wt	1.70329270310943
C9orf72_wt	0.319125833134399
C9orf72_wt	-0.613478698329207
C9orf72_wt	-1.45037272348468
C9orf72_mut	-1.69387858449388
C9orf72_wt	-2.33506541858032
C9orf72_wt	-0.593151178736421
C9orf72_wt	-1.8428056034729
C9orf72_mut	-1.25240220385974
C9orf72_mut	-0.286003347895667
C9orf72_wt	0.408951685197162
C9orf72_wt	-1.94159989493846
C9orf72_wt	-1.85888938202335
C9orf72_wt	-2.11850731318995
C9orf72_wt	-1.4415033047062
C9orf72_wt	-0.796044437970472
C9orf72_wt	-0.987352284158947
C9orf72_wt	-1.61638787306083
C9orf72_wt	0.0104078181079808
C9orf72_wt	-2.42042119674515
C9orf72_mut	-0.506055466744226
C9orf72_wt	-1.22983964731799
C9orf72_wt	-0.109972969459598
C9orf72_wt	-0.49243305799833
C9orf72_wt	-1.49568173201334
C9orf72_wt	-1.3801529550375
C9orf72_wt	-1.25139785181305
C9orf72_wt	-0.0695301173261437
C9orf72_wt	0.373021344372056
C9orf72_wt	0.353358677542569
C9orf72_wt	-1.52555766895139
C9orf72_wt	1.60130146005864
C9orf72_wt	0.916220197790974
C9orf72_wt	0.185235803248721
C9orf72_wt	-1.7228774816165
C9orf72_wt	-1.0729202493759
C9orf72_wt	-0.197295014307383
C9orf72_wt	-1.96557703182766
C9orf72_wt	-1.01868523885486
C9orf72_wt	0.871943832915945
C9orf72_wt	-0.940190175375128
C9orf72_wt	-0.282551771847901
C9orf72_wt	-1.30830641919077
C9orf72_wt	-0.859700553605501
C9orf72_wt	-3.22926409361079
C9orf72_mut	-2.00279464076894
C9orf72_wt	0.175673240099992
C9orf72_wt	-0.797685351173508
C9orf72_wt	-1.43290265619373
C9orf72_wt	0.650562008540787
C9orf72_wt	-0.806611353165887
C9orf72_wt	-1.66821809699122
C9orf72_wt	-1.90879577668121
C9orf72_wt	-2.46500876929662
C9orf72_wt	-1.45962407895697
C9orf72_wt	-2.39575091548571
C9orf72_wt	-1.54034003358219
C9orf72_mut	0.0154578699483585
C9orf72_wt	-1.19033041821384
C9orf72_wt	-1.90865431864647
C9orf72_wt	-1.52199292647582
C9orf72_wt	-1.49247063462464
C9orf72_wt	-1.95315701637709
C9orf72_wt	-2.54002396512164
C9orf72_wt	-0.627511335375863
C9orf72_wt	-4.00879688567736
C9orf72_mut	-0.0772537260231944
C9orf72_wt	-0.621711555951338
C9orf72_wt	-1.28563069622122
C9orf72_wt	-0.805182627014967
C9orf72_wt	-1.9632854116648
C9orf72_wt	-0.933654814169931
C9orf72_wt	-0.166994703265112
C9orf72_wt	0.25102793520839
C9orf72_wt	-0.892122735168943
C9orf72_wt	-1.43996141212748
C9orf72_wt	0.248821189866378
C9orf72_wt	-1.08618901303494
C9orf72_wt	-0.94566460131974
C9orf72_wt	-0.530018457829947
C9orf72_wt	-0.155423436023009
C9orf72_wt	-0.831889903974731
C9orf72_wt	-0.858003057188568
C9orf72_wt	-0.99873965595588
C9orf72_wt	0.318135626891187
C9orf72_wt	-0.408081631880179
C9orf72_wt	-0.994396894289224
C9orf72_wt	-2.26300669568146
C9orf72_wt	-0.319189402846728
C9orf72_wt	-1.85794161319056
C9orf72_wt	0.73543682938749
C9orf72_wt	0.193327202836106
C9orf72_wt	-2.21759866652848
C9orf72_wt	-1.82847590455328
C9orf72_wt	-1.57591672932043
C9orf72_wt	-1.16713130051574
C9orf72_wt	-0.694095632330104
C9orf72_wt	0.197740693520133
C9orf72_wt	-2.42401423082767
C9orf72_wt	-0.891245695353527
C9orf72_wt	0.600061490136996
C9orf72_mut	-1.17943814953852
C9orf72_wt	-1.47812678990155
C9orf72_wt	0.64603535142896
C9orf72_wt	-0.365474471815134
C9orf72_wt	-0.479857438709543
C9orf72_wt	0.313608969779364
C9orf72_wt	-1.17162966602062
C9orf72_wt	1.67613276043848
C9orf72_wt	-0.817263143182149
C9orf72_wt	-0.438664858991941
C9orf72_mut	-1.02312702114583
C9orf72_wt	-1.24705509014639
C9orf72_wt	-0.172129629926335
C9orf72_wt	-1.27118783087381
C9orf72_wt	-2.52270950166891
C9orf72_wt	-0.793229423079057
C9orf72_wt	-0.853193484007253
C9orf72_wt	0.0526613330861641
C9orf72_wt	-2.24600343990517
C9orf72_wt	-0.0328076115064677
C9orf72_wt	-0.394855305631568
C9orf72_wt	-1.65029536398909
C9orf72_wt	0.0234643947148971
C9orf72_wt	-2.42057680058337
C9orf72_wt	-1.47959795346289
C9orf72_wt	-0.039314681104715
C9orf72_wt	-0.745812689832696
C9orf72_wt	0.75269470962632
C9orf72_wt	-0.802212008285333
C9orf72_wt	-2.7497779390408
C9orf72_wt	-2.16043547468822
C9orf72_wt	-0.834704918866146
C9orf72_wt	0.505991897031897
C9orf72_wt	-0.412650726402427
C9orf72_wt	-0.359816150425353
C9orf72_mut	-0.445511427873576
C9orf72_wt	-1.05253614656922
C9orf72_wt	-2.02401334598061
C9orf72_wt	-0.573262179051344
C9orf72_wt	-2.11993603934087
C9orf72_wt	-0.96886371901784
C9orf72_wt	-1.43959362123715
C9orf72_wt	-1.05484191253555
C9orf72_wt	-0.915109665814926
C9orf72_wt	-1.74771751251764
C9orf72_wt	1.40580645604172
C9orf72_wt	-1.54892653629118
C9orf72_wt	-0.818281641032309
C9orf72_wt	-2.12101112040492
C9orf72_mut	1.59974542167645
C9orf72_wt	-1.23399851353947
C9orf72_wt	-2.85844600133153
C9orf72_wt	0.408527311092929
C9orf72_wt	-2.60689117814537
C9orf72_wt	0.619158324827504
C9orf72_wt	-0.490990186043936
C9orf72_wt	0.760616359572013
C9orf72_wt	-1.41677644023286
C9orf72_wt	-2.19568681694655
C9orf72_wt	-1.16711715471227
C9orf72_wt	-1.97182947696337
C9orf72_wt	-0.904910541509846
C9orf72_wt	-0.409411337406777
C9orf72_wt	-1.70798195055791
C9orf72_wt	-1.55553262651375
C9orf72_wt	-1.02601276505462
C9orf72_wt	-0.391290563156005
C9orf72_wt	-1.5464227290762
C9orf72_wt	-4.0991319866652
C9orf72_wt	0.15660469701643
C9orf72_wt	-1.5586588490816
C9orf72_wt	-0.355176326885731
C9orf72_wt	-1.04082342129237
C9orf72_wt	-0.641261056353029
C9orf72_wt	-2.95415650763967
C9orf72_wt	-2.20585764964468
C9orf72_wt	0.102171645246743
C9orf72_wt	-1.90749436276156
C9orf72_wt	-0.635022757020796
C9orf72_wt	0.366231358704321
C9orf72_wt	-0.597578815223924
C9orf72_wt	-2.27241365499197
C9orf72_wt	-0.225869537325775
C9orf72_wt	-0.295763952293038
C9orf72_wt	-1.72978063371203
C9orf72_wt	-0.0269512488680451
C9orf72_wt	0.628353097085897
C9orf72_wt	0.147381633151088
C9orf72_wt	-1.70062613275119
C9orf72_wt	-1.92601121950962
C9orf72_wt	-1.06818140521196
C9orf72_wt	-1.61211584041155
C9orf72_wt	-1.46587652409268
C9orf72_wt	0.103161851489955
C9orf72_wt	-1.04219556422939
C9orf72_wt	-2.16648987857528
C9orf72_wt	-1.41012791259986
C9orf72_wt	0.671497797682974
C9orf72_wt	-0.892250047400214
C9orf72_wt	-1.80755426121456
C9orf72_wt	-2.00686863216958
C9orf72_wt	0.0431553531513342
C9orf72_wt	-1.11953067182422
C9orf72_wt	0.107603633780933
C9orf72_wt	1.32036580305604
C9orf72_wt	-1.07880490362127
C9orf72_wt	-0.161944651424731
C9orf72_wt	-0.887878994126608
C9orf72_wt	0.919049358485864
C9orf72_wt	-1.09453503708486
C9orf72_wt	-1.40701583583548
C9orf72_wt	-0.151674798102281
C9orf72_wt	0.6077002240132
C9orf72_wt	-0.715314337541781
C9orf72_wt	-0.744383963681777
C9orf72_wt	-1.8638969964533
C9orf72_wt	-0.86306725483242
C9orf72_wt	-1.7512822549932
C9orf72_mut	-1.83614293003643
C9orf72_wt	-3.29689518002214
C9orf72_mut	-0.349362401657732
C9orf72_mut	-1.01838817698189
C9orf72_wt	-0.564336177058964
C9orf72_wt	-1.57205492497191
C9orf72_wt	-1.02928044565722
C9orf72_wt	0.669941759300783
C9orf72_wt	-1.44502560977134
C9orf72_wt	-0.68890412245498
C9orf72_wt	-1.99770215151814
C9orf72_wt	-1.56749997625313
C9orf72_wt	-2.24825262265761
C9orf72_wt	0.588179015218455
C9orf72_wt	-1.97762925638789
C9orf72_wt	-1.66773713967309
C9orf72_wt	-0.524445011261012
C9orf72_wt	-0.915392581884415
C9orf72_wt	-0.315186140463459
C9orf72_wt	0.0449235785856415
C9orf72_wt	0.949038461851701
C9orf72_wt	-0.969019322856059
C9orf72_wt	-1.62917567940174
C9orf72_mut	0.412205219996286
C9orf72_wt	0.568516348388971
C9orf72_wt	-1.77510378804417
C9orf72_wt	-1.73314733493895
C9orf72_wt	0.295785257401555
C9orf72_wt	-1.22853823339834
C9orf72_wt	-1.96055527159423
C9orf72_wt	-1.1759016986699
C9orf72_wt	0.419419579768257
C9orf72_wt	-0.695962878388731
C9orf72_wt	-1.7487360103678
C9orf72_wt	-0.0896171582598644
C9orf72_wt	-0.120228676978577
C9orf72_wt	0.230629686598232
C9orf72_wt	-2.07553236223456
C9orf72_wt	-1.71987857127992
C9orf72_wt	-1.39562846403855
C9orf72_wt	-1.0219812110644
C9orf72_wt	-1.09563840975587
C9orf72_wt	-1.84098079482469
C9orf72_wt	-0.457846568503298
C9orf72_wt	-0.834096649316745
C9orf72_wt	-1.7332887929737
C9orf72_wt	1.13250953291533
C9orf72_wt	-0.358528882309178
C9orf72_wt	0.00349052020897207
C9orf72_wt	-0.180503945583211
C9orf72_wt	-1.37145328590072
C9orf72_wt	-1.43946630900588
C9orf72_wt	-1.10481903621079
C9orf72_wt	0.308233564459071
C9orf72_wt	-2.22901432993236
C9orf72_wt	0.11140885491556
C9orf72_wt	-1.04827825972341
C9orf72_wt	-1.69812232553621
C9orf72_wt	-1.98235395474836
C9orf72_wt	0.409093143231908
C9orf72_wt	-1.36303653283342
C9orf72_wt	0.68521922705319
C9orf72_wt	-1.20504205382727
C9orf72_wt	-1.33546636186171
C9orf72_wt	-1.56697658152458
C9orf72_wt	-2.27742126942193
C9orf72_wt	-0.376324303080036
C9orf72_wt	0.938287651211118
C9orf72_wt	-0.313785705919489
C9orf72_wt	0.40513231825906
C9orf72_wt	-1.17943814953852
C9orf72_wt	0.0939812250350348
C9orf72_wt	-1.54425842114461
C9orf72_wt	-1.55433023321842
C9orf72_wt	-0.453319911391473
C9orf72_wt	2.2825633553882
C9orf72_wt	0.576579456369406
C9orf72_wt	1.54245491760492
C9orf72_wt	NA
C9orf72_wt	1.53311868731178
C9orf72_wt	NA
C9orf72_wt	NA
C9orf72_wt	0.294087760984622
C9orf72_wt	-1.52924972365822
C9orf72_wt	NA
C9orf72_wt	-0.910766904148269
C9orf72_wt	NA
C9orf72_wt	NA
C9orf72_wt	0.437809124285042
C9orf72_wt	NA
C9orf72_wt	-0.487566901603119
C9orf72_wt	NA
C9orf72_wt	NA
C9orf72_wt	NA
C9orf72_wt	-1.23486140755142
C9orf72_wt	NA
C9orf72_wt	0.32195499382929
C9orf72_wt	NA
C9orf72_wt	NA
C9orf72_wt	NA
C9orf72_wt	NA
C9orf72_wt	NA
C9orf72_wt	0.282205286066081
C9orf72_wt	NA
C9orf72_wt	NA
C9orf72_wt	NA
C9orf72_wt	NA
C9orf72_wt	NA
C9orf72_mut	NA
C9orf72_wt	-0.620579891673382
C9orf72_wt	NA
C9orf72_wt	NA
C9orf72_wt	NA
C9orf72_wt	NA
C9orf72_wt	NA
C9orf72_wt	1.25274886244816
C9orf72_wt	NA
C9orf72_wt	NA
C9orf72_wt	0.220557874524424
C9orf72_wt	-0.0047706290201047
C9orf72_mut	NA
C9orf72_wt	NA
C9orf72_wt	0.289433791641525
C9orf72_wt	NA
C9orf72_mut	NA
C9orf72_wt	NA
C9orf72_mut	NA
C9orf72_wt	NA
C9orf72_wt	NA
C9orf72_wt	-0.305934784991167
C9orf72_wt	-0.29815459308022
C9orf72_wt	0.730485798171433
C9orf72_mut	0.555785125261964
C9orf72_wt	-0.362914081386256
C9orf72_wt	0.108933339307532
C9orf72_wt	-0.153032795235826
C9orf72_wt	0.0607668784770266
C9orf72_wt	0.289320625213729
C9orf72_wt	1.68150816575877
C9orf72_wt	1.63991950354389
C9orf72_wt	0.924707679875645
C9orf72_wt	-2.00287951558979
C9orf72_wt	2.24790613687579
C9orf72_wt	-1.27568619637868
C9orf72_wt	-0.158068701272732
C9orf72_mut	-0.800288179012806
C9orf72_wt	2.1357299153234
C9orf72_wt	1.32460954409838
C9orf72_wt	0.754533664077999
C9orf72_wt	0.080797336196848
C9orf72_wt	-1.39511921511347
C9orf72_wt	1.91873329002532
C9orf72_wt	-0.605684360614785
C9orf72_wt	1.67118172922242
C9orf72_wt	0.749299716792454
C9orf72_wt	-0.100099198634431
C9orf72_mut	2.37055025299928
C9orf72_wt	-1.34724981615593
C9orf72_wt	0.51674270767248
C9orf72_wt	0.259430542472216
C9orf72_wt	1.10450084203592
C9orf72_wt	-0.0680023705509027
C9orf72_wt	-0.592769242042611
C9orf72_wt	1.86766693948255
C9orf72_wt	0.163253224649422
C9orf72_wt	-0.553458054187112
C9orf72_wt	1.56056154605222
C9orf72_wt	-0.268703030246412
C9orf72_wt	1.11369561429431
C9orf72_mut	-0.697943290875155
C9orf72_wt	1.21215040647649
C9orf72_wt	0.884250681938716
C9orf72_wt	0.583935274176123
C9orf72_wt	-0.447788902232963
C9orf72_wt	-0.484907490549922
C9orf72_wt	0.164186847678738
C9orf72_mut	-0.0597836587322475
C9orf72_wt	0.939985147628054
C9orf72_wt	2.87810168166259
C9orf72_wt	0.470485930311024
C9orf72_wt	0.400888577216724
C9orf72_wt	2.19556666402032
C9orf72_wt	0.968276754576956
C9orf72_wt	2.02553410625742
C9orf72_wt	1.50341250001544
C9orf72_wt	1.4257520389407
C9orf72_wt	0.472607800832191
C9orf72_wt	-0.108190598221816
C9orf72_wt	1.17777610403357
C9orf72_mut	1.92608910783203
C9orf72_wt	0.474022381179636
C9orf72_wt	-0.229674758460403
C9orf72_wt	0.558189911852621
C9orf72_wt	0.0717723135801477
C9orf72_wt	1.11723206516292
C9orf72_wt	-0.262394001896806
C9orf72_wt	0.737841615978147
C9orf72_wt	1.72833077525921
C9orf72_wt	2.68755770886173
C9orf72_wt	0.140223856593015
C9orf72_wt	0.501040865815837
C9orf72_wt	0.0900062542587152
C9orf72_wt	0.844925348279741
C9orf72_wt	1.83880950039467
C9orf72_wt	1.4025529212426
C9orf72_wt	1.15811343720409
C9orf72_wt	1.18852691467416
C9orf72_wt	2.10390185750588
C9orf72_wt	0.0297168398506063
C9orf72_wt	0.854403036607624
C9orf72_wt	0.999397522220747
C9orf72_wt	2.16515318655025
C9orf72_wt	1.4257520389407
C9orf72_wt	1.49492501793077
C9orf72_wt	-0.626846482612563
C9orf72_wt	1.43480535316435
C9orf72_wt	0.282077973834811
C9orf72_wt	0.585774228627801
C9orf72_wt	0.699789404631875
C9orf72_wt	0.559887408269554
C9orf72_wt	1.16476196483708
C9orf72_wt	0.560170324339045
C9orf72_wt	1.87587150549773
C9orf72_wt	0.627079974773197
C9orf72_wt	0.07972225513279
C9orf72_wt	2.27973419469331
C9orf72_wt	2.12964721982938
C9orf72_wt	-0.183502855919793
C9orf72_wt	1.32036580305604
C9orf72_wt	1.32390225392465
C9orf72_wt	-1.26582657135699
C9orf72_wt	-0.283895623177972
C9orf72_wt	1.4940762697223
C9orf72_wt	0.830638086770546
C9orf72_wt	-1.8671646770559
C9orf72_wt	3.34236695169407
C9orf72_wt	0.711813337585158
C9orf72_wt	2.58429334349824
C9orf72_wt	2.73310719604946
C9orf72_wt	2.27167108671287
C9orf72_wt	1.30409812906042
C9orf72_wt	-0.503608242743146
C9orf72_wt	0.970257167063379
C9orf72_wt	0.451954927759494
C9orf72_wt	0.320681871516587
C9orf72_wt	-0.88833165983779
C9orf72_wt	0.832194125152737
C9orf72_wt	0.887079842633606
C9orf72_wt	2.24026740299959
C9orf72_wt	0.905610845185136
C9orf72_wt	2.29967977759228
C9orf72_wt	0.128935505420404
C9orf72_wt	-0.338342820751136
C9orf72_wt	0.95993073052703
C9orf72_wt	0.278400064931454
C9orf72_wt	0.761606565815225
C9orf72_wt	1.78873335609511
C9orf72_wt	1.42306433628056
C9orf72_wt	0.842662019723829
C9orf72_wt	2.99819955316067
C9orf72_wt	0.0495068189113613
C9orf72_mut	1.28981086755123
C9orf72_wt	1.72366266011264
C9orf72_wt	0.836154950125582
C9orf72_wt	1.26250946684553
C9orf72_wt	0.217813588650379
C9orf72_wt	2.23545782981828
C9orf72_wt	1.47865734393515
C9orf72_wt	0.361280327488261
C9orf72_wt	1.33267265207881
C9orf72_wt	0.0131238123750755
C9orf72_wt	-0.331086023568741
C9orf72_wt	1.16348884252438
C9orf72_wt	1.36435925186158
C9orf72_wt	-0.731610303144347
C9orf72_wt	1.14495783997285
C9orf72_wt	0.285105175778343
C9orf72_wt	0.597939619615826
C9orf72_wt	2.19584958008981
C9orf72_wt	0.49043151321
C9orf72_wt	1.27057257482597
C9orf72_wt	0.685926517226914
C9orf72_wt	0.281243371429819
C9orf72_wt	0.130208627733106
C9orf72_wt	2.03048513747348
C9orf72_wt	-0.804475336841244
C9orf72_wt	0.217092152673183
C9orf72_wt	1.18555629594452
C9orf72_wt	-0.546088090576922
C9orf72_wt	-0.103706378520417
C9orf72_wt	1.21427227699766
C9orf72_wt	1.99936436982969
C9orf72_wt	1.08116026630308
C9orf72_wt	0.780986316575225
C9orf72_wt	0.211348956462556
C9orf72_mut	1.31569768790947
C9orf72_mut	1.80485957205599
C9orf72_wt	1.68179108182826
C9orf72_wt	-0.156625829318337
C9orf72_wt	1.67514255419527
C9orf72_wt	1.84545802802766
C9orf72_wt	2.10941872086092
C9orf72_wt	-0.199049093938216
C9orf72_wt	0.495099628356568
C9orf72_wt	3.19779684018518
C9orf72_wt	0.60402231510984
C9orf72_wt	0.87590465788879
C9orf72_wt	1.63397826608462
C9orf72_wt	0.269813562222462
C9orf72_wt	2.03147534371669
C9orf72_wt	1.06871195924556
C9orf72_wt	-0.118205827081728
C9orf72_wt	1.07238986814891
C9orf72_wt	0.613641461472469
C9orf72_wt	0.25108451842229
C9orf72_wt	-0.118021931636561
C9orf72_wt	1.06956070745402
C9orf72_wt	0.205294552575492
C9orf72_wt	0.532586007563865
C9orf72_wt	-0.351880354676185
C9orf72_wt	1.35940822064552
C9orf72_wt	1.90133395175174
C9orf72_wt	0.309365228737028
C9orf72_wt	-0.267302595702442
C9orf72_wt	1.30183480050451
C9orf72_wt	0.729354133893476
C9orf72_wt	0.835023285847627
C9orf72_wt	0.699223572492896
C9orf72_wt	2.22173640044806
C9orf72_wt	1.10959333128672
C9orf72_wt	1.65236781060141
C9orf72_wt	1.20536042080875
C9orf72_wt	-0.0637161920981426
C9orf72_wt	0.703184397465744
C9orf72_wt	0.173452348954502
C9orf72_wt	1.81094226755
C9orf72_wt	0.374294466684756
C9orf72_wt	2.22484847721244
C9orf72_wt	0.465110524990734
C9orf72_wt	0.193921326582034
C9orf72_wt	0.742226815055228
C9orf72_wt	1.69522959512899
C9orf72_wt	1.43989784241515
C9orf72_wt	2.74824320576712
C9orf72_wt	1.05484907184059
C9orf72_wt	-0.166782516212995
C9orf72_wt	0.362694907835707
C9orf72_wt	-0.0870001846170906
C9orf72_wt	0.261113893085674
C9orf72_wt	0.727373721407055
C9orf72_wt	-1.53366321434224
C9orf72_wt	1.3329555681483
C9orf72_wt	-0.602812762509471
C9orf72_wt	-0.324762849415663
C9orf72_wt	-0.496591924219819
C9orf72_wt	-0.686159836580937
C9orf72_wt	1.09007212249198
C9orf72_wt	0.0103087974836599
C9orf72_wt	-1.04281797958227
C9orf72_wt	0.389996308541399
C9orf72_wt	-0.0821198824184051
C9orf72_wt	2.6432813439867
C9orf72_wt	0.927678298605281
C9orf72_wt	1.89143188931963
C9orf72_wt	2.35272654062147
C9orf72_wt	0.146165094052287
C9orf72_wt	0.963750097465132
C9orf72_wt	-0.7502403263202
C9orf72_wt	3.17063689751423
C9orf72_wt	-0.463278557037487
C9orf72_wt	0.823706643068066
C9orf72_wt	1.15938655951679
C9orf72_wt	1.81249830593219
C9orf72_wt	0.215918050984804
C9orf72_wt	0.965730509951553
C9orf72_wt	0.859071151754193
C9orf72_wt	1.29660085321896
C9orf72_wt	-1.65180896496086
C9orf72_wt	-0.584493947010058
C9orf72_wt	0.149220587602766
C9orf72_wt	1.37850505533604
C9orf72_wt	-0.302101272249593
C9orf72_wt	2.80751412232507
C9orf72_wt	0.135032346717892
C9orf72_wt	1.32998494941867
C9orf72_wt	-0.20793265852017
C9orf72_wt	0.641508694317137
C9orf72_wt	3.06921148660242
C9orf72_wt	0.504294400614961
C9orf72_wt	0.151455624551731
[truncated: 1,864 more rows]
