# Supplementary material for: Common and rare variant association analyses in amyotrophic lateral sclerosis identify 15 risk loci with distinct genetic architectures and neuron-specific biology
Source: Nat Genet. 2021 Dec 6;53(12):1636–48. doi: 10.1038/s41588-021-00973-1 (PMC8648564; doi:10.1038/s41588-021-00973-1)
Supplement: Source Data Extended Data Fig. 3 — PRSs stratified by phenotype or rare variant burden status. [file 41588_2021_973_MOESM12_ESM.zip › PRS_CFAP410.txt]

group	PRS
C21orf2_wt	0.267839517301613
C21orf2_wt	-0.449981871988593
C21orf2_wt	0.918109936338071
C21orf2_wt	1.0003362050604
C21orf2_wt	-0.374598501222648
C21orf2_wt	-0.27456118649572
C21orf2_wt	1.05078689875105
C21orf2_wt	0.786547906382348
C21orf2_wt	1.20548377719475
C21orf2_wt	0.111553860106328
C21orf2_wt	0.477711615723568
C21orf2_wt	-0.516543339686532
C21orf2_wt	0.117114585736872
C21orf2_wt	1.46289380826278
C21orf2_wt	-0.0574977737244925
C21orf2_wt	0.976783256900952
C21orf2_wt	1.97548400548435
C21orf2_wt	1.38512726936946
C21orf2_wt	-0.838452213406587
C21orf2_wt	1.10193442522748
C21orf2_wt	0.561610283131776
C21orf2_wt	0.611224777479486
C21orf2_wt	0.666692667227768
C21orf2_wt	1.4170422109583
C21orf2_wt	0.27429218889796
C21orf2_wt	1.21008287358091
C21orf2_wt	-0.848514478833286
C21orf2_wt	1.04451540367901
C21orf2_wt	1.66790201383998
C21orf2_wt	1.44129199190353
C21orf2_wt	0.0494381855816814
C21orf2_wt	0.161614327436939
C21orf2_wt	0.199299044492055
C21orf2_wt	1.49801418066622
C21orf2_wt	1.04716336826498
C21orf2_wt	2.23693566670992
C21orf2_wt	1.02291358731975
C21orf2_wt	0.413184899760116
C21orf2_wt	-0.0259033752171151
C21orf2_wt	-0.184795187031228
C21orf2_wt	0.0158787186183994
C21orf2_wt	-0.704952988306387
C21orf2_wt	0.709338833717653
C21orf2_wt	0.961034835942271
C21orf2_wt	0.486352342267273
C21orf2_wt	0.596591288978052
C21orf2_wt	0.244955528616518
C21orf2_wt	1.70399795214351
C21orf2_wt	-0.0439095344017346
C21orf2_wt	-0.765814363816626
C21orf2_wt	-0.734874988127886
C21orf2_wt	0.130967621518229
C21orf2_wt	0.137169433311692
C21orf2_wt	1.27823312003044
C21orf2_wt	1.68462600069876
C21orf2_wt	0.477014782937787
C21orf2_wt	0.370260000155916
C21orf2_wt	1.7027436531291
C21orf2_wt	-0.749550286596463
C21orf2_wt	1.15224575236097
C21orf2_wt	-0.324872513629213
C21orf2_wt	0.893442055721373
C21orf2_wt	0.420710693846567
C21orf2_wt	0.701255573402578
C21orf2_wt	1.37383857823979
C21orf2_wt	0.534573171043418
C21orf2_wt	0.244202949207875
C21orf2_wt	-0.363741846420157
C21orf2_wt	1.16339507693349
C21orf2_wt	-0.244694933297087
C21orf2_wt	0.391722449958017
C21orf2_wt	1.86580252500219
C21orf2_wt	-1.02591416943778
C21orf2_wt	0.593525224720611
C21orf2_wt	-0.309207712604823
C21orf2_wt	-0.550506969665568
C21orf2_wt	-0.0137227381216383
C21orf2_wt	0.865429377732919
C21orf2_wt	-0.199498358811236
C21orf2_wt	1.05357422989418
C21orf2_wt	-0.21611085242429
C21orf2_wt	-0.580944625748544
C21orf2_wt	0.493460036682252
C21orf2_wt	0.237387924562921
C21orf2_wt	-2.36851583446052
C21orf2_wt	0.918109936338071
C21orf2_wt	-0.379113977674519
C21orf2_wt	0.642860985954009
C21orf2_wt	-0.00120762128898549
C21orf2_wt	1.42721596963072
C21orf2_wt	-0.54969864363406
C21orf2_wt	1.78552738808005
C21orf2_wt	0.0170493976985137
C21orf2_wt	-1.67282585444677
C21orf2_wt	0.904591380293893
C21orf2_wt	-0.0837265597813415
C21orf2_wt	0.234962946468399
C21orf2_wt	1.26680506234361
C21orf2_wt	0.0649078734260536
C21orf2_wt	-0.252792130267878
C21orf2_wt	-0.640356589064356
C21orf2_wt	-0.262687155825987
C21orf2_wt	0.637425690224906
C21orf2_wt	-0.174370568555921
C21orf2_wt	0.422522459089602
C21orf2_wt	-0.966390712876244
C21orf2_wt	0.820971446
C21orf2_wt	0.560913450345992
C21orf2_wt	2.20460262544961
C21orf2_wt	0.50028899798292
C21orf2_wt	-0.288915941882839
C21orf2_wt	-0.0707236599986423
C21orf2_wt	1.65215359288129
C21orf2_wt	2.13101708327099
C21orf2_wt	-0.112686930358459
C21orf2_wt	1.06569912036679
C21orf2_wt	-1.90166574129772
C21orf2_wt	0.0925860716773318
C21orf2_wt	-1.99697852973704
C21orf2_wt	0.128361466899401
C21orf2_wt	-0.482677266297504
C21orf2_wt	-0.545183167182189
C21orf2_wt	-0.384925563107944
C21orf2_mut	1.19377698639361
C21orf2_wt	-0.989999407658552
C21orf2_wt	1.03880137483559
C21orf2_wt	2.34536284817767
C21orf2_wt	0.962010401842367
C21orf2_wt	1.20562314375191
C21orf2_wt	1.0099524975042
C21orf2_wt	-1.48572625146418
C21orf2_wt	-1.0279767944837
C21orf2_wt	0.924799531081584
C21orf2_wt	0.634777725638931
C21orf2_wt	-1.35702123593016
C21orf2_wt	0.199299044492055
C21orf2_wt	-1.01243742336075
C21orf2_wt	-0.142971283228565
C21orf2_wt	1.24144034894112
C21orf2_wt	1.21928106635324
C21orf2_wt	0.654149677083683
C21orf2_wt	1.04117060630725
C21orf2_wt	1.10806655374236
C21orf2_wt	1.2139851371813
C21orf2_wt	0.374440996870611
C21orf2_wt	2.06927769845066
C21orf2_wt	-0.645025368729097
C21orf2_wt	-0.508264966191436
C21orf2_wt	0.573177707375762
C21orf2_wt	0.881177798691603
C21orf2_wt	0.024157092113496
C21orf2_wt	-0.603131781647857
C21orf2_wt	1.31920688783445
C21orf2_wt	1.85939166337299
C21orf2_wt	0.779161478853054
C21orf2_wt	-0.216180535702867
C21orf2_wt	0.2091383234273
C21orf2_wt	0.0385257841563282
C21orf2_wt	0.39994507683025
C21orf2_mut	0.975389591329387
C21orf2_wt	-0.0989871977899791
C21orf2_wt	0.328268856484667
C21orf2_wt	1.57327212153072
C21orf2_wt	0.803829359469751
C21orf2_wt	0.196832256430385
C21orf2_wt	1.17761046576345
C21orf2_wt	2.39219001138225
C21orf2_wt	-0.415920685419547
C21orf2_wt	0.366915202784162
C21orf2_wt	-0.0427946019444814
C21orf2_wt	1.32742951470668
C21orf2_wt	0.216357511088008
C21orf2_wt	0.954066508084446
C21orf2_wt	2.9358589508497
C21orf2_wt	0.328408223041824
C21orf2_wt	1.20450821129465
C21orf2_wt	-0.02028690296371
C21orf2_wt	-0.594978838054203
C21orf2_wt	0.904312647179579
C21orf2_wt	1.07224934855315
C21orf2_wt	-0.136811281402249
C21orf2_wt	-0.509352025337256
C21orf2_wt	-0.190174736137469
C21orf2_wt	0.465447358693798
C21orf2_wt	0.475899850480534
C21orf2_wt	0.522308914013645
C21orf2_wt	1.13161950190181
C21orf2_wt	1.06639595315257
C21orf2_wt	-0.136365308419348
C21orf2_wt	-0.98212519717921
C21orf2_wt	-1.65756521643813
C21orf2_wt	2.02830393064665
C21orf2_wt	-0.0338193956636038
C21orf2_wt	2.19387140054856
C21orf2_wt	0.0151958224883315
C21orf2_wt	0.528580409085689
C21orf2_wt	0.863478245932728
C21orf2_wt	1.98705142972833
C21orf2_wt	-0.252164980760674
C21orf2_wt	0.714634762889598
C21orf2_wt	-0.558632039947791
C21orf2_wt	-0.202299626610082
C21orf2_wt	0.928144328453338
C21orf2_wt	0.174575417252493
C21orf2_mut	0.276828660238207
C21orf2_wt	0.589483594563073
C21orf2_wt	-0.252764256956446
C21orf2_wt	1.35711459138101
C21orf2_wt	0.447050973149142
C21orf2_wt	NA
C21orf2_wt	4.23810006091993
C21orf2_wt	0.424891690561259
C21orf2_wt	-0.0949595042881547
C21orf2_wt	NA
C21orf2_wt	-0.317179479674175
C21orf2_wt	NA
C21orf2_wt	NA
C21orf2_wt	NA
C21orf2_wt	NA
C21orf2_wt	NA
C21orf2_wt	NA
C21orf2_wt	NA
C21orf2_wt	NA
C21orf2_wt	NA
C21orf2_wt	-0.167318620763803
C21orf2_wt	NA
C21orf2_wt	NA
C21orf2_wt	NA
C21orf2_wt	NA
C21orf2_wt	NA
C21orf2_wt	NA
C21orf2_wt	NA
C21orf2_wt	NA
C21orf2_mut	NA
C21orf2_mut	1.69549659215696
C21orf2_wt	NA
C21orf2_wt	NA
C21orf2_wt	0.145308440249632
C21orf2_wt	NA
C21orf2_wt	NA
C21orf2_wt	NA
C21orf2_wt	-0.83441058324905
C21orf2_wt	NA
C21orf2_wt	NA
C21orf2_wt	NA
C21orf2_wt	NA
C21orf2_wt	0.30493889481667
C21orf2_wt	NA
C21orf2_wt	NA
C21orf2_wt	NA
C21orf2_wt	NA
C21orf2_wt	NA
C21orf2_wt	NA
C21orf2_wt	NA
C21orf2_wt	NA
C21orf2_wt	NA
C21orf2_wt	NA
C21orf2_wt	NA
C21orf2_wt	NA
C21orf2_wt	-0.885990146052666
C21orf2_wt	NA
C21orf2_wt	NA
C21orf2_wt	NA
C21orf2_wt	NA
C21orf2_wt	NA
C21orf2_wt	NA
C21orf2_wt	NA
C21orf2_wt	NA
C21orf2_wt	NA
C21orf2_wt	NA
C21orf2_wt	NA
C21orf2_wt	NA
C21orf2_wt	NA
C21orf2_wt	NA
C21orf2_wt	NA
C21orf2_mut	NA
C21orf2_wt	NA
C21orf2_wt	NA
C21orf2_wt	NA
C21orf2_wt	NA
C21orf2_wt	NA
C21orf2_wt	NA
C21orf2_wt	NA
C21orf2_wt	NA
C21orf2_wt	NA
C21orf2_wt	NA
C21orf2_wt	NA
C21orf2_wt	NA
C21orf2_wt	NA
C21orf2_wt	-0.416631454861045
C21orf2_wt	0.423219291875382
C21orf2_wt	NA
C21orf2_wt	NA
C21orf2_wt	NA
C21orf2_wt	-0.109565119478156
C21orf2_wt	0.945147048426429
C21orf2_wt	NA
C21orf2_wt	NA
C21orf2_wt	0.900271017022041
C21orf2_wt	-0.203651482214502
C21orf2_wt	NA
C21orf2_wt	NA
C21orf2_wt	NA
C21orf2_wt	-0.695085836059708
C21orf2_mut	NA
C21orf2_wt	NA
C21orf2_mut	NA
C21orf2_wt	NA
C21orf2_wt	NA
C21orf2_mut	NA
C21orf2_wt	NA
C21orf2_wt	-0.560722538305137
C21orf2_wt	NA
C21orf2_wt	NA
C21orf2_wt	NA
C21orf2_wt	NA
C21orf2_wt	NA
C21orf2_wt	NA
C21orf2_wt	NA
C21orf2_wt	NA
C21orf2_wt	NA
C21orf2_wt	-0.198313743075405
C21orf2_wt	NA
C21orf2_wt	-0.193840076590682
C21orf2_wt	NA
C21orf2_wt	NA
C21orf2_wt	-0.645457405056282
C21orf2_wt	NA
C21orf2_wt	NA
C21orf2_wt	NA
C21orf2_wt	NA
C21orf2_wt	-0.0440210276474599
C21orf2_wt	NA
C21orf2_wt	NA
C21orf2_wt	NA
C21orf2_wt	NA
C21orf2_wt	NA
C21orf2_wt	NA
C21orf2_wt	NA
C21orf2_wt	NA
C21orf2_wt	NA
C21orf2_wt	NA
C21orf2_wt	NA
C21orf2_wt	NA
C21orf2_wt	NA
C21orf2_wt	NA
C21orf2_wt	NA
C21orf2_wt	NA
C21orf2_wt	NA
C21orf2_wt	NA
C21orf2_wt	NA
C21orf2_wt	NA
C21orf2_wt	NA
C21orf2_wt	NA
C21orf2_wt	NA
C21orf2_wt	0.215772171547949
C21orf2_wt	1.74204502224723
C21orf2_mut	0.157349710787951
C21orf2_wt	0.340811846628752
C21orf2_wt	-1.26011966873926
C21orf2_wt	-0.0360910705452553
C21orf2_wt	0.4590364970646
C21orf2_wt	0.269916079003246
C21orf2_wt	1.03824390860697
C21orf2_wt	-0.329374053425368
C21orf2_wt	-2.18148591475651
C21orf2_wt	-1.17206787792779
C21orf2_wt	-0.688953707544823
C21orf2_wt	-0.123557521816667
C21orf2_wt	0.165614147627332
C21orf2_wt	-0.0586545161488908
C21orf2_wt	1.1313407687875
C21orf2_wt	-0.286700013624052
C21orf2_wt	-1.42795881352282
C21orf2_wt	1.30513086556164
C21orf2_wt	0.915043872080629
C21orf2_wt	1.75821154287738
C21orf2_wt	0.381409324728436
C21orf2_wt	-0.15544459009407
C21orf2_wt	-0.439989289840473
C21orf2_wt	1.6168938539207
C21orf2_wt	-0.549963440092658
C21orf2_wt	1.30959059539065
C21orf2_wt	-0.555036382773154
C21orf2_wt	-0.418150550334052
C21orf2_wt	-1.17549629523384
C21orf2_wt	-1.74891999465421
C21orf2_wt	1.52254269472576
C21orf2_wt	-0.0748349734347571
C21orf2_wt	0.98765384835916
C21orf2_wt	1.10736972095658
C21orf2_wt	-0.288999561817133
C21orf2_wt	0.544050096930058
C21orf2_wt	0.205361489728361
C21orf2_wt	0.150353509618694
C21orf2_wt	1.57020605727328
C21orf2_wt	-0.218717007043118
C21orf2_wt	-0.925862918055137
C21orf2_wt	0.0367558288804421
C21orf2_wt	-0.245280272837143
C21orf2_wt	-0.0577904434945203
C21orf2_wt	0.438131513491128
C21orf2_wt	1.11071451832834
C21orf2_wt	0.512413888455536
C21orf2_wt	0.62181663582338
C21orf2_wt	-0.477590386961294
C21orf2_wt	-1.21651187300499
C21orf2_wt	-0.788949212304603
C21orf2_wt	-0.37408284496117
C21orf2_wt	0.754911697907825
C21orf2_wt	-0.0387390351312278
C21orf2_wt	-0.334265819581561
C21orf2_wt	-0.900080104981186
C21orf2_wt	0.321439895183999
C21orf2_wt	0.379179459813933
C21orf2_wt	1.08980953475486
C21orf2_wt	-0.230855834171446
C21orf2_wt	-1.67122313903947
C21orf2_wt	-0.81509437842716
C21orf2_wt	-0.811721707743973
C21orf2_wt	0.384475388985878
C21orf2_wt	-2.3817695940461
C21orf2_wt	0.374580363427768
C21orf2_wt	-0.748546847384937
C21orf2_wt	-0.687880585054718
C21orf2_wt	0.879087300334254
C21orf2_wt	-0.93741640564341
C21orf2_wt	0.873512638047995
C21orf2_wt	-0.646279667743506
C21orf2_wt	-1.23554934471257
C21orf2_wt	2.2248107762373
C21orf2_wt	-0.257084620228298
C21orf2_wt	0.66139673805582
C21orf2_wt	1.13440683304494
C21orf2_wt	-0.355184739810749
C21orf2_wt	-0.438219334564585
C21orf2_wt	-0.702012353950385
C21orf2_wt	0.277023773418228
C21orf2_wt	-0.56472235849553
C21orf2_wt	0.0111123823636487
C21orf2_wt	-2.14794038444895
C21orf2_wt	0.290779252609573
C21orf2_wt	0.123929610381823
C21orf2_wt	1.05970635840906
C21orf2_wt	0.364824704426813
C21orf2_wt	-0.278797929833279
C21orf2_wt	0.694147878987595
C21orf2_wt	-0.257558466522629
C21orf2_wt	0.0620229856929143
C21orf2_wt	-1.12377736587307
C21orf2_wt	-0.727934533581492
C21orf2_wt	-1.52513911382803
C21orf2_wt	-0.821087140384889
C21orf2_wt	0.390189417829295
C21orf2_wt	0.843827561373664
C21orf2_wt	-1.0397393319077
C21orf2_wt	0.871004040019179
C21orf2_wt	0.337592479158437
C21orf2_wt	0.738745177277672
C21orf2_wt	-0.448239790024137
C21orf2_wt	-0.55603982198468
C21orf2_wt	-0.525630039213134
C21orf2_wt	0.0983697837993263
C21orf2_wt	-0.91057440673507
C21orf2_wt	-0.316663823412696
C21orf2_wt	-1.32229108988677
C21orf2_wt	0.981242986729962
C21orf2_wt	-0.124435531126751
C21orf2_wt	-1.00835398323606
C21orf2_wt	0.612060976822425
C21orf2_wt	-1.15693266982059
C21orf2_wt	-1.17489701903806
C21orf2_wt	-0.507526323438507
C21orf2_wt	0.12599223542774
C21orf2_wt	-0.501854104562238
C21orf2_wt	-1.24618301302361
C21orf2_wt	0.772750617223855
C21orf2_mut	-0.212222525479623
C21orf2_wt	0.163300662778532
C21orf2_wt	-0.134846212946342
C21orf2_wt	-0.666738678334078
C21orf2_wt	-0.258046249472678
C21orf2_wt	-1.59149153169024
C21orf2_wt	1.05691902726593
C21orf2_wt	-0.690765472787857
C21orf2_wt	0.570947842461259
C21orf2_wt	0.700976840288263
C21orf2_wt	0.351278275071204
C21orf2_wt	0.657912574126909
C21orf2_wt	-1.08117300935033
C21orf2_wt	-0.610546082488582
C21orf2_wt	1.69201242822805
C21orf2_wt	1.24659691155591
C21orf2_wt	0.364685337869659
C21orf2_wt	-0.805896185654832
C21orf2_wt	-0.39409588256884
C21orf2_wt	-0.29762635170512
C21orf2_wt	0.257303405580584
C21orf2_wt	1.88559257611841
C21orf2_wt	1.10973895242824
C21orf2_wt	0.495829268153913
C21orf2_wt	-0.398653168987858
C21orf2_wt	-0.469158710253325
C21orf2_wt	-0.30912409267053
C21orf2_wt	1.07629097871069
C21orf2_wt	-1.00192918495115
C21orf2_wt	1.89451203577643
C21orf2_wt	-0.236960089374901
C21orf2_wt	0.310471747135785
C21orf2_wt	-0.0848833022057398
C21orf2_wt	-0.039491614539873
C21orf2_wt	0.736097212691699
C21orf2_wt	0.613315275836832
C21orf2_wt	-0.86160099855028
C21orf2_wt	-1.09476124867308
C21orf2_wt	-1.33399788068791
C21orf2_wt	-0.165994638470818
C21orf2_wt	-1.66156503662852
C21orf2_wt	-2.13468662486337
C21orf2_wt	0.826964207957729
C21orf2_wt	-0.309751242177734
C21orf2_wt	-0.640705005457246
C21orf2_wt	-1.67242169143101
C21orf2_wt	-0.412366838212057
C21orf2_wt	0.381827424399905
C21orf2_wt	0.451650069535306
C21orf2_wt	2.14160894161488
C21orf2_wt	-1.68056069836895
C21orf2_wt	-0.470287579366293
C21orf2_wt	0.20116655635795
C21orf2_wt	-0.425592724486207
C21orf2_wt	-0.694807102945395
C21orf2_mut	0.112027706400661
C21orf2_wt	-0.236764976194882
C21orf2_wt	1.80071834281011
C21orf2_wt	0.356922620636041
C21orf2_wt	-0.812878450168371
C21orf2_wt	-0.707391903056626
C21orf2_wt	-0.648941568985195
C21orf2_wt	-2.3058008837401
C21orf2_wt	-0.135779968879289
C21orf2_wt	-0.0435889913202747
C21orf2_wt	-0.33446093276158
C21orf2_wt	0.107428610014497
C21orf2_wt	0.695123444887691
C21orf2_wt	0.538614801200956
C21orf2_wt	-0.281181097960653
C21orf2_wt	-0.272526434761236
C21orf2_wt	-0.441745308460644
C21orf2_wt	-0.223622709855026
C21orf2_wt	0.962985967742459
C21orf2_wt	0.743204907106679
C21orf2_wt	0.222183033177147
C21orf2_wt	-0.965387273664716
C21orf2_wt	0.199995877277836
C21orf2_wt	-1.19655458202018
C21orf2_wt	0.675054660657158
C21orf2_wt	-0.898212593115289
C21orf2_wt	0.0396128433021493
C21orf2_wt	-1.07249047283948
C21orf2_wt	-0.814160622494211
C21orf2_wt	1.68824953118482
C21orf2_wt	0.305830840782473
C21orf2_wt	0.194769631384468
C21orf2_mut	-1.88044021464279
C21orf2_wt	-0.489492290942457
C21orf2_mut	-0.495652292768774
C21orf2_wt	-0.00570916108514036
C21orf2_mut	0.626973198438167
C21orf2_wt	-0.124756074208211
C21orf2_wt	-0.0703194969828892
C21orf2_wt	1.57090289005906
C21orf2_wt	-0.191429035151877
C21orf2_wt	-0.701273711197456
C21orf2_wt	NA
C21orf2_wt	0.747385903821374
C21orf2_wt	NA
C21orf2_wt	NA
C21orf2_wt	NA
C21orf2_mut	NA
C21orf2_wt	NA
C21orf2_wt	NA
C21orf2_wt	0.868356075433207
C21orf2_wt	0.468792156065555
C21orf2_wt	-0.174788668227393
C21orf2_wt	NA
C21orf2_wt	NA
C21orf2_wt	1.50902413868158
C21orf2_wt	NA
C21orf2_wt	NA
C21orf2_wt	NA
C21orf2_wt	-1.81024127980306
C21orf2_wt	NA
C21orf2_wt	NA
C21orf2_wt	NA
C21orf2_wt	NA
C21orf2_wt	NA
C21orf2_wt	0.637843789896375
C21orf2_wt	0.589762327677385
C21orf2_wt	1.18471816017843
C21orf2_wt	-0.255147425083823
C21orf2_wt	1.50470377540973
C21orf2_wt	0.803968726026908
C21orf2_wt	-0.48266332964179
C21orf2_wt	0.308673918548464
C21orf2_wt	0.0840568383793524
C21orf2_wt	1.04395793745038
C21orf2_wt	0.315084780177665
C21orf2_wt	-0.576387339329527
C21orf2_wt	-0.26031792435433
C21orf2_wt	-0.721077698969394
C21orf2_wt	0.567324311975191
C21orf2_wt	0.502240129783111
C21orf2_wt	-0.446790377829709
C21orf2_wt	-0.127724581875646
C21orf2_wt	NA
C21orf2_wt	-0.460099884038154
C21orf2_wt	-0.862297831336062
C21orf2_wt	-0.351170982964642
C21orf2_wt	-0.86342670044903
C21orf2_wt	-0.0715459226858647
C21orf2_mut	-0.553879640348754
C21orf2_wt	0.945704514655056
C21orf2_wt	-1.44158886281272
C21orf2_wt	-0.223692393133603
C21orf2_wt	1.24199781516975
C21orf2_wt	-0.720812902510796
C21orf2_wt	0.598542420778244
C21orf2_wt	1.35711459138101
C21orf2_wt	1.1550330835041
C21orf2_wt	-1.0183605020399
C21orf2_wt	-1.26053776841073
C21orf2_wt	-1.08733301117664
C21orf2_wt	-0.0397982209656169
C21orf2_wt	-0.0907506342620306
C21orf2_wt	-1.42146433195932
C21orf2_wt	-1.79217937399558
C21orf2_wt	-1.24660111269508
C21orf2_wt	-1.03593462489733
C21orf2_wt	-2.86121842397585
C21orf2_wt	0.503912528468988
C21orf2_wt	-2.7603588465617
C21orf2_wt	0.247910099628237
C21orf2_wt	0.576522504747519
C21orf2_wt	-0.494899713360129
C21orf2_wt	-1.73374297657987
C21orf2_wt	-0.37773424875867
C21orf2_wt	-0.00795296265535978
C21orf2_wt	0.0960841722619588
C21orf2_wt	1.31767385570572
C21orf2_wt	0.632547860724427
C21orf2_wt	0.317454011649323
C21orf2_wt	-0.673247096553286
C21orf2_wt	0.631154195152862
C21orf2_wt	1.16757607364819
C21orf2_wt	NA
C21orf2_wt	0.309468307924257
C21orf2_wt	0.0708448887609186
C21orf2_wt	-0.698528190021474
C21orf2_wt	-1.10780595842293
C21orf2_wt	-0.389622216084117
C21orf2_wt	1.20576251030906
C21orf2_wt	0.512831988127005
C21orf2_wt	-0.448211916712705
C21orf2_wt	-0.435278700208583
C21orf2_wt	-0.900470331341225
C21orf2_wt	0.395067247329771
C21orf2_wt	0.726202187133587
C21orf2_wt	-0.0840889128299495
C21orf2_wt	-1.02440901062049
C21orf2_wt	-1.52860934110123
C21orf2_wt	-0.753870649868314
C21orf2_wt	1.85437446731536
C21orf2_wt	-0.380173163508908
C21orf2_wt	-0.492544418544184
C21orf2_wt	-0.959617498198437
C21orf2_wt	0.9391542864687
C21orf2_wt	0.0302195373498024
C21orf2_wt	0.479244647852291
C21orf2_wt	-0.0759917158591584
C21orf2_wt	-0.568694305374489
C21orf2_wt	0.250349014378475
C21orf2_wt	0.793655600797327
C21orf2_wt	0.414857298445993
C21orf2_wt	0.693032946530342
C21orf2_wt	0.820135246657062
C21orf2_wt	-0.716645842451817
C21orf2_wt	0.0239759155891906
C21orf2_wt	-0.178063782320569
C21orf2_wt	1.60630199557681
C21orf2_wt	0.494853702253817
C21orf2_wt	1.15670548218998
C21orf2_wt	1.56156533072958
C21orf2_wt	-0.85634687934548
C21orf2_wt	0.380851858499809
C21orf2_wt	1.16241951103339
C21orf2_wt	-0.90746653251048
C21orf2_wt	-0.297500921803678
C21orf2_wt	-2.00083898337028
C21orf2_wt	-0.235078640853289
C21orf2_wt	0.129114046308046
C21orf2_wt	0.611503510593798
C21orf2_wt	0.952812209070038
C21orf2_wt	1.00828009881832
C21orf2_wt	0.595336989963645
C21orf2_wt	-0.296163002854976
C21orf2_wt	0.560355984117366
C21orf2_wt	0.892187756706966
C21orf2_wt	-0.718206747891969
C21orf2_wt	-0.570185527536063
C21orf2_wt	0.455412966578532
C21orf2_wt	-0.720854712477943
C21orf2_wt	0.422522459089602
C21orf2_wt	1.07392174723903
C21orf2_wt	1.58818434314647
C21orf2_wt	-2.26449263619892
C21orf2_wt	-2.89856866129379
C21orf2_mut	-0.434372817587066
C21orf2_wt	0.277177076631099
C21orf2_wt	0.771775051323759
C21orf2_wt	-1.21828182828088
C21orf2_wt	1.26596886300067
C21orf2_wt	2.01074374444494
C21orf2_wt	1.05050816563674
C21orf2_wt	0.0985509603236288
C21orf2_wt	1.53397075241259
C21orf2_wt	1.42596167061631
C21orf2_wt	1.48449562462204
C21orf2_wt	-0.980257685313313
C21orf2_wt	1.63138797586498
C21orf2_wt	1.00981313094704
C21orf2_wt	-0.308037033524709
C21orf2_wt	-0.775416719604707
C21orf2_wt	-0.954544555517941
C21orf2_wt	0.209375246574467
C21orf2_mut	-1.86382772102973
C21orf2_wt	0.292326221394008
C21orf2_wt	-0.337025277413259
C21orf2_wt	-1.5918120747717
C21orf2_wt	-0.624413054925653
C21orf2_wt	0.105644718082892
C21orf2_wt	0.410118835502674
C21orf2_wt	-0.407056972384394
C21orf2_wt	-1.57953388108621
C21orf2_mut	1.08813713606899
C21orf2_wt	-0.716297426058925
C21orf2_wt	-0.466148392618746
C21orf2_wt	0.539172267429582
C21orf2_wt	-0.902031236781378
C21orf2_wt	0.368866334584351
C21orf2_wt	-1.11625157178661
C21orf2_wt	0.712404897975095
C21orf2_wt	2.12948405114227
C21orf2_wt	0.7780465463958
C21orf2_wt	-1.72674677541061
C21orf2_wt	0.577219337533303
C21orf2_wt	1.14973715433216
C21orf2_wt	-0.673470083044736
C21orf2_wt	-0.198188313173967
C21orf2_wt	-1.34308458021451
C21orf2_wt	0.194616328171595
C21orf2_wt	0.270375988641863
C21orf2_wt	1.59152914051822
C21orf2_wt	0.0694512231893536
C21orf2_wt	-1.52130653350623
C21orf2_wt	2.47107148273282
C21orf2_wt	0.738605810720515
C21orf2_wt	-0.0325232866820481
C21orf2_wt	0.414439198774523
C21orf2_wt	0.671709863285401
C21orf2_wt	-0.049637499900865
C21orf2_wt	0.632129761052958
C21orf2_wt	-0.30159829858408
C21orf2_wt	0.372907964741892
C21orf2_wt	-0.443320150556513
C21orf2_wt	-0.961861299768657
C21orf2_wt	0.957829405127672
C21orf2_wt	-1.14066859260043
C21orf2_wt	0.598542420778244
C21orf2_wt	0.367193935898474
C21orf2_wt	-0.945457855991338
C21orf2_wt	0.743901739892463
C21orf2_wt	-0.0757547927119917
C21orf2_wt	-1.70383491341408
C21orf2_wt	0.909329843237212
C21orf2_wt	1.67013187875448
C21orf2_wt	1.74357805437595
C21orf2_wt	1.29551457311784
C21orf2_wt	-0.419014622988421
C21orf2_wt	-0.0583060997559988
C21orf2_wt	1.31154172719084
C21orf2_wt	0.136361107280183
C21orf2_wt	0.701952406188359
C21orf2_wt	0.412348700417177
C21orf2_wt	0.123887800414678
C21orf2_wt	-1.52293712222496
C21orf2_wt	1.02625838469151
C21orf2_wt	-0.222215107627745
C21orf2_wt	1.45717977941937
C21orf2_wt	-0.0389341483112464
C21orf2_wt	-0.607438208263993
C21orf2_wt	-0.0825280073897951
C21orf2_wt	-0.492349305364164
C21orf2_wt	0.699583174716698
C21orf2_wt	1.01510906011899
C21orf2_wt	-1.58251632540936
C21orf2_wt	-0.151653819739415
C21orf2_wt	-0.665163836238211
C21orf2_wt	0.32262451091983
C21orf2_wt	NA
C21orf2_wt	0.892884589492747
C21orf2_wt	-0.038111885624024
C21orf2_wt	NA
C21orf2_wt	NA
C21orf2_wt	NA
C21orf2_wt	0.305593917635306
C21orf2_wt	1.91360525410687
C21orf2_wt	1.44212819124647
C21orf2_wt	NA
C21orf2_wt	NA
C21orf2_wt	2.2065537572498
C21orf2_wt	0.512692621569847
C21orf2_wt	0.176874965445574
C21orf2_wt	0.741253775306487
C21orf2_wt	1.39920329164227
C21orf2_wt	NA
C21orf2_wt	0.045828591751329
C21orf2_wt	NA
C21orf2_wt	1.38331550412643
C21orf2_mut	-0.597306259558716
C21orf2_wt	1.86942605548826
C21orf2_wt	NA
C21orf2_wt	NA
C21orf2_wt	1.70511288460076
C21orf2_wt	NA
C21orf2_wt	NA
C21orf2_wt	NA
C21orf2_mut	NA
C21orf2_wt	NA
C21orf2_wt	NA
C21orf2_wt	NA
C21orf2_wt	NA
C21orf2_wt	NA
C21orf2_mut	NA
C21orf2_wt	NA
C21orf2_wt	NA
C21orf2_wt	NA
C21orf2_wt	0.193557142337206
C21orf2_wt	NA
C21orf2_wt	0.453183101664028
C21orf2_wt	NA
C21orf2_wt	NA
C21orf2_wt	NA
C21orf2_wt	NA
C21orf2_wt	1.47223136759227
C21orf2_wt	NA
C21orf2_wt	NA
C21orf2_wt	NA
C21orf2_wt	NA
C21orf2_wt	NA
C21orf2_wt	NA
C21orf2_wt	NA
C21orf2_wt	NA
C21orf2_wt	NA
C21orf2_wt	NA
C21orf2_wt	1.35697522482385
C21orf2_wt	NA
C21orf2_wt	NA
C21orf2_wt	NA
C21orf2_wt	NA
C21orf2_wt	NA
C21orf2_wt	NA
C21orf2_wt	NA
C21orf2_wt	NA
C21orf2_wt	NA
C21orf2_wt	NA
C21orf2_wt	NA
C21orf2_wt	NA
C21orf2_wt	NA
C21orf2_wt	NA
C21orf2_wt	NA
C21orf2_wt	NA
C21orf2_wt	NA
C21orf2_wt	NA
C21orf2_wt	NA
C21orf2_wt	NA
C21orf2_wt	NA
C21orf2_wt	NA
C21orf2_wt	NA
C21orf2_wt	NA
C21orf2_wt	NA
C21orf2_wt	NA
C21orf2_wt	NA
C21orf2_wt	NA
C21orf2_wt	NA
C21orf2_wt	NA
C21orf2_wt	NA
C21orf2_wt	2.85795304539923
C21orf2_wt	NA
C21orf2_wt	NA
C21orf2_wt	NA
C21orf2_wt	-0.235259817377592
C21orf2_wt	-0.162357171329033
C21orf2_wt	NA
C21orf2_wt	NA
C21orf2_wt	NA
C21orf2_wt	NA
C21orf2_wt	NA
C21orf2_wt	NA
C21orf2_wt	NA
C21orf2_wt	NA
C21orf2_wt	NA
C21orf2_wt	0.138953325243294
C21orf2_wt	NA
C21orf2_wt	NA
C21orf2_wt	NA
C21orf2_wt	NA
C21orf2_wt	NA
C21orf2_wt	NA
C21orf2_wt	NA
C21orf2_wt	NA
C21orf2_mut	NA
C21orf2_wt	-0.287048430016943
C21orf2_wt	NA
C21orf2_wt	0.332449853199362
C21orf2_wt	NA
C21orf2_wt	NA
C21orf2_wt	NA
C21orf2_wt	NA
C21orf2_wt	NA
C21orf2_wt	1.04590906925057
C21orf2_wt	NA
C21orf2_wt	NA
C21orf2_wt	NA
C21orf2_wt	NA
C21orf2_wt	NA
C21orf2_wt	NA
C21orf2_wt	NA
C21orf2_mut	NA
C21orf2_wt	NA
C21orf2_wt	NA
C21orf2_wt	NA
C21orf2_wt	NA
C21orf2_wt	NA
C21orf2_wt	NA
C21orf2_wt	NA
C21orf2_wt	NA
C21orf2_wt	NA
C21orf2_wt	NA
C21orf2_wt	NA
C21orf2_wt	NA
C21orf2_wt	NA
C21orf2_wt	NA
C21orf2_wt	NA
C21orf2_wt	NA
C21orf2_wt	NA
C21orf2_wt	0.220064661508369
C21orf2_wt	NA
C21orf2_wt	NA
C21orf2_wt	NA
C21orf2_wt	-2.5451908189678
C21orf2_wt	NA
C21orf2_wt	NA
C21orf2_wt	NA
C21orf2_wt	NA
C21orf2_wt	NA
C21orf2_wt	NA
C21orf2_wt	NA
C21orf2_wt	NA
C21orf2_wt	NA
C21orf2_wt	NA
C21orf2_wt	NA
C21orf2_wt	NA
C21orf2_wt	NA
C21orf2_wt	NA
C21orf2_wt	-0.0256107054470873
C21orf2_wt	NA
C21orf2_wt	NA
C21orf2_wt	NA
C21orf2_wt	NA
C21orf2_wt	NA
C21orf2_wt	NA
C21orf2_wt	NA
C21orf2_wt	NA
C21orf2_wt	NA
C21orf2_wt	NA
C21orf2_wt	-0.330475049226905
C21orf2_wt	NA
C21orf2_wt	NA
C21orf2_wt	NA
C21orf2_wt	1.48282322593616
C21orf2_wt	1.3376032733791
C21orf2_wt	NA
C21orf2_wt	NA
C21orf2_wt	NA
C21orf2_wt	NA
C21orf2_wt	0.748500836278627
C21orf2_wt	NA
C21orf2_wt	NA
C21orf2_wt	NA
C21orf2_wt	0.134535405381433
C21orf2_wt	1.45467118139055
C21orf2_wt	NA
C21orf2_wt	NA
C21orf2_wt	NA
C21orf2_mut	NA
C21orf2_wt	NA
C21orf2_wt	NA
C21orf2_wt	NA
C21orf2_wt	NA
C21orf2_wt	1.95680888682538
C21orf2_wt	NA
C21orf2_wt	NA
C21orf2_wt	NA
C21orf2_wt	NA
C21orf2_wt	NA
C21orf2_wt	-0.39707832689199
C21orf2_wt	NA
C21orf2_wt	NA
C21orf2_wt	NA
C21orf2_wt	NA
C21orf2_wt	NA
C21orf2_wt	NA
C21orf2_wt	NA
C21orf2_wt	NA
C21orf2_wt	NA
C21orf2_wt	NA
C21orf2_wt	NA
C21orf2_wt	NA
C21orf2_wt	NA
C21orf2_wt	NA
C21orf2_wt	NA
C21orf2_wt	NA
C21orf2_wt	-0.310169341849203
C21orf2_wt	NA
C21orf2_wt	NA
C21orf2_wt	NA
C21orf2_wt	NA
C21orf2_wt	NA
C21orf2_wt	-1.06063037882546
C21orf2_wt	0.564815713946376
C21orf2_wt	NA
C21orf2_wt	NA
C21orf2_wt	NA
C21orf2_wt	NA
C21orf2_wt	NA
C21orf2_wt	NA
C21orf2_wt	NA
C21orf2_wt	NA
C21orf2_wt	NA
C21orf2_wt	NA
C21orf2_wt	NA
C21orf2_wt	0.723972322219084
C21orf2_wt	NA
C21orf2_wt	NA
C21orf2_wt	NA
C21orf2_wt	NA
C21orf2_wt	NA
C21orf2_wt	NA
C21orf2_wt	NA
C21orf2_wt	NA
C21orf2_wt	NA
C21orf2_wt	NA
C21orf2_wt	NA
C21orf2_wt	0.336366053455458
C21orf2_wt	NA
C21orf2_wt	1.587766243475
C21orf2_wt	NA
C21orf2_wt	NA
C21orf2_wt	NA
C21orf2_wt	NA
C21orf2_wt	NA
C21orf2_wt	NA
C21orf2_wt	NA
C21orf2_wt	NA
C21orf2_wt	0.203201308092435
C21orf2_wt	NA
C21orf2_wt	NA
C21orf2_wt	NA
C21orf2_wt	NA
C21orf2_wt	NA
C21orf2_wt	NA
C21orf2_wt	NA
C21orf2_wt	NA
C21orf2_wt	NA
C21orf2_wt	-0.897557570296653
C21orf2_wt	-1.36047752654764
C21orf2_wt	-0.254450592298039
C21orf2_wt	0.426424722689982
C21orf2_wt	NA
C21orf2_wt	NA
C21orf2_wt	NA
C21orf2_wt	1.42289560635887
C21orf2_wt	NA
C21orf2_wt	-0.986919406745394
C21orf2_wt	NA
C21orf2_wt	NA
C21orf2_wt	NA
C21orf2_wt	NA
C21orf2_wt	NA
C21orf2_wt	NA
C21orf2_wt	NA
C21orf2_wt	NA
C21orf2_wt	NA
C21orf2_wt	NA
C21orf2_wt	NA
C21orf2_wt	NA
C21orf2_wt	NA
C21orf2_wt	NA
C21orf2_wt	2.37839272222375
C21orf2_wt	1.14151452745992
C21orf2_wt	0.0973245346206504
C21orf2_wt	1.65605585648168
C21orf2_wt	-0.927577126708162
C21orf2_wt	0.486909808495897
C21orf2_wt	1.01078869684714
C21orf2_wt	0.302904143082185
C21orf2_wt	0.834490002044178
C21orf2_wt	1.07935704296813
C21orf2_wt	-0.721258875493696
C21orf2_wt	2.00865324608759
C21orf2_wt	0.67254606262834
C21orf2_wt	0.323823063311376
C21orf2_wt	0.816651082728148
C21orf2_wt	-0.063978318632268
C21orf2_wt	0.515061853041508
C21orf2_mut	0.802714427012501
C21orf2_wt	0.960198636599332
C21orf2_wt	0.510462756655344
C21orf2_wt	1.98384599891374
C21orf2_wt	1.5630983628583
C21orf2_wt	1.1582385143187
C21orf2_wt	0.0014821532641352
C21orf2_wt	0.307670479336939
C21orf2_wt	-1.29422266527545
C21orf2_wt	0.1669241932646
C21orf2_wt	1.16673987430525
C21orf2_mut	1.39655532705629
C21orf2_wt	0.0397243365478746
C21orf2_wt	1.20409011162318
C21orf2_wt	-0.728157520072942
C21orf2_wt	0.807592256512977
C21orf2_wt	-1.0612854016441
C21orf2_wt	0.547673627416126
C21orf2_wt	0.348922980255259
C21orf2_wt	0.181752794946053
C21orf2_wt	-0.349791254048793
C21orf2_wt	0.233861950666862
C21orf2_wt	1.39599786082767
C21orf2_wt	0.0519049736433514
C21orf2_wt	1.00939503127557
C21orf2_wt	-1.06665101409462
C21orf2_wt	1.4686078371062
C21orf2_wt	-0.429606481332314
C21orf2_wt	0.73679404547748
C21orf2_wt	0.0386094040906244
C21orf2_wt	-0.230995200728604
C21orf2_wt	0.164039305531461
C21orf2_wt	-0.0374429261496721
C21orf2_wt	0.368448234912882
C21orf2_wt	0.23319299119251
C21orf2_wt	0.186588814479381
C21orf2_wt	-0.360968451932744
C21orf2_wt	0.189961485162569
C21orf2_wt	-0.312733686500884
C21orf2_wt	-0.310991604536427
C21orf2_wt	1.17747109920629
C21orf2_wt	0.351334021694065
C21orf2_wt	-0.322531155468984
C21orf2_wt	0.369145067698666
C21orf2_wt	0.807870989627289
C21orf2_wt	0.772611250666698
C21orf2_wt	0.861805847246851
C21orf2_wt	1.09775342851278
C21orf2_wt	0.152457944631759
C21orf2_wt	-0.474078349720949
C21orf2_wt	0.0888789212569672
C21orf2_mut	0.0539815353449844
C21orf2_wt	1.72114003867375
C21orf2_wt	0.281441693280087
C21orf2_wt	1.53480695175553
C21orf2_wt	0.426842822361451
C21orf2_wt	1.51222956949618
C21orf2_wt	0.470882654422901
C21orf2_wt	-0.13449779655345
C21orf2_wt	-0.101272809327344
C21orf2_wt	-0.324593780514901
C21orf2_wt	1.29746570491803
C21orf2_wt	-1.00499524920859
C21orf2_wt	0.356950493947473
C21orf2_wt	0.0207147381517302
C21orf2_wt	0.162269350255575
C21orf2_wt	2.17812297958988
C21orf2_wt	-0.309040472736237
C21orf2_wt	1.25523763809962
C21orf2_wt	0.60467454929313
C21orf2_wt	-0.596609426772933
C21orf2_wt	0.222015793308561
C21orf2_wt	-0.240360633369519
C21orf2_wt	0.701394939959732
C21orf2_wt	0.150924912503037
C21orf2_wt	1.08325930656851
C21orf2_wt	0.441058211191413
C21orf2_wt	0.265219426027073
C21orf2_wt	1.48017526135019
C21orf2_wt	0.810100854541792
C21orf2_wt	0.0703710424665853
C21orf2_wt	1.29091547673168
C21orf2_wt	0.788777771296851
C21orf2_wt	0.358595019321921
C21orf2_wt	1.70357985247204
C21orf2_wt	1.52449382652595
C21orf2_wt	0.38043375882834
C21orf2_wt	0.559798517888742
C21orf2_wt	2.2613248142123
C21orf2_wt	-0.264903084084778
C21orf2_wt	-0.337694236887611
C21orf2_wt	1.38178247199771
C21orf2_wt	-0.0974262923498247
C21orf2_wt	-1.19716779487167
C21orf2_wt	0.0563368301609291
C21orf2_wt	0.0887116813883807
C21orf2_wt	2.1485772694727
C21orf2_wt	-0.616343731266292
C21orf2_wt	0.480080847195229
C21orf2_wt	0.87337327149084
C21orf2_wt	-1.18377466872893
C21orf2_wt	1.3913987644415
C21orf2_wt	-0.481325410693087
C21orf2_wt	0.0866351196867478
C21orf2_wt	0.538475434643798
C21orf2_wt	-0.599285264670338
C21orf2_wt	1.08270184033988
C21orf2_wt	1.05482852890859
C21orf2_wt	-1.12652288704905
C21orf2_wt	0.726620286805056
C21orf2_wt	-1.45346289348245
C21orf2_wt	-1.92800602060029
C21orf2_wt	0.51812791729895
C21orf2_wt	0.0528526662320152
C21orf2_wt	0.52216954745649
C21orf2_wt	-0.150998796920779
C21orf2_wt	0.205695969465537
C21orf2_wt	0.566906212303722
C21orf2_wt	1.71668030884475
C21orf2_wt	1.8510296699436
C21orf2_wt	0.803411259798282
C21orf2_wt	0.109602728306136
C21orf2_wt	-1.08985554586118
C21orf2_wt	1.14444122516021
C21orf2_wt	1.10625478849933
C21orf2_wt	1.2453426125415
C21orf2_wt	1.09914709408435
C21orf2_wt	-0.398458055807839
C21orf2_wt	0.655125242983779
C21orf2_wt	1.50986033802452
C21orf2_wt	1.77451743006469
C21orf2_wt	0.812888185684922
C21orf2_wt	-0.289752141225778
C21orf2_wt	0.120250333272894
C21orf2_wt	1.00646833357529
C21orf2_wt	0.96145293561374
C21orf2_wt	-0.386402848613802
C21orf2_wt	0.337926958895613
C21orf2_wt	0.326108674848741
C21orf2_wt	-0.48772233566657
C21orf2_wt	0.85386195348893
C21orf2_wt	0.346804608586481
C21orf2_wt	-0.0511426587181553
C21orf2_wt	0.0891297810598499
C21orf2_wt	1.73424049504647
C21orf2_wt	0.582933366376717
C21orf2_wt	-0.442177344787829
C21orf2_wt	0.424891690561259
C21orf2_wt	0.878808567219943
C21orf2_wt	1.36018065563845
C21orf2_wt	1.65382599156717
C21orf2_wt	0.626415732209544
C21orf2_wt	1.95290662322499
C21orf2_wt	0.575546938847423
C21orf2_wt	0.13349015620276
C21orf2_wt	0.315112653489094
C21orf2_wt	0.922430299609923
C21orf2_wt	-0.3184477153443
C21orf2_wt	-0.471653371626427
C21orf2_wt	-0.248165160570282
C21orf2_wt	0.78919587096832
C21orf2_wt	0.357814566601843
C21orf2_wt	1.18179146247815
C21orf2_wt	0.68885194981565
C21orf2_wt	0.182853790747587
C21orf2_wt	0.87170087280496
C21orf2_wt	1.52310016095438
C21orf2_wt	-0.819944334616205
C21orf2_wt	-0.457953639057944
C21orf2_wt	-0.669971982460109
C21orf2_wt	1.05719776038025
C21orf2_wt	0.596173189306583
C21orf2_wt	0.583908932276813
C21orf2_wt	-1.96879861188
C21orf2_wt	-1.12497591826461
C21orf2_wt	-0.396423304073354
C21orf2_wt	0.865429377732919
C21orf2_wt	1.26262406562891
C21orf2_wt	0.799230263083587
C21orf2_wt	-0.796642246259641
C21orf2_wt	0.959223070699237
C21orf2_wt	1.65494092402442
C21orf2_wt	-1.04050584797206
C21orf2_wt	-0.0168584856576602
C21orf2_wt	-0.0201196630951206
C21orf2_wt	-2.02526994083981
C21orf2_wt	0.580285401790745
C21orf2_wt	-0.0130119686801412
C21orf2_wt	-0.435919786371503
C21orf2_wt	1.56142596417242
C21orf2_wt	-0.480154731612973
C21orf2_wt	0.115888160033896
C21orf2_wt	-0.0572329772658937
C21orf2_wt	2.5438208255685
C21orf2_wt	1.43822592764608
C21orf2_wt	0.057716559076778
C21orf2_wt	0.757280929379483
C21orf2_wt	2.28627142794331
C21orf2_wt	0.611085410922329
C21orf2_wt	0.315252020046252
C21orf2_wt	1.21788740078168
C21orf2_wt	0.323042610591299
C21orf2_wt	-2.35574985782499
C21orf2_wt	0.111052140500566
C21orf2_wt	0.00956541357921034
C21orf2_wt	-0.125550463584004
C21orf2_wt	-2.49446139216284
C21orf2_wt	1.15071272023225
C21orf2_wt	-0.0491915269179637
C21orf2_wt	1.54999790648559
C21orf2_wt	-1.27478103055212
C21orf2_wt	-0.0785281871994056
C21orf2_wt	0.227660138873398
C21orf2_wt	0.153642560367589
C21orf2_wt	0.815118050599428
C21orf2_wt	-0.394904208600348
C21orf2_wt	-0.77793925428924
C21orf2_wt	-0.695489999075461
C21orf2_wt	0.346943975143638
C21orf2_wt	-1.14850099311263
C21orf2_wt	1.6329210079937
C21orf2_wt	1.07545477936775
C21orf2_wt	-0.436783859025873
C21orf2_wt	0.0682387341420912
C21orf2_wt	1.26541139677204
C21orf2_wt	-0.135807842190721
C21orf2_wt	1.93660073603769
C21orf2_wt	-1.28179116837709
C21orf2_wt	-0.895048972267837
C21orf2_wt	-0.484279981704804
C21orf2_wt	-0.973136054242618
C21orf2_wt	0.621956002380534
C21orf2_wt	-0.162329298017601
C21orf2_wt	1.14973715433216
C21orf2_wt	0.539451000543894
C21orf2_wt	-0.300803909208288
C21orf2_wt	-0.0434635614188333
C21orf2_wt	0.00608124965029935
C21orf2_wt	0.67923565737185
C21orf2_wt	0.657912574126909
C21orf2_wt	2.40988956414112
C21orf2_wt	0.566766845746564
C21orf2_wt	0.602862784050096
C21orf2_wt	-0.611786444847275
C21orf2_wt	1.17733173264914
C21orf2_wt	0.857067384303529
C21orf2_wt	0.264703769765594
C21orf2_wt	1.58400334643177
C21orf2_wt	-0.182412018903851
C21orf2_wt	0.533736971700477
C21orf2_wt	-0.988549995464125
C21orf2_wt	-0.341178400816522
C21orf2_wt	0.0465951078156902
C21orf2_wt	1.15224575236097
C21orf2_wt	-0.771347216135738
C21orf2_wt	-0.198857272648316
C21orf2_wt	1.15684484874714
C21orf2_wt	-0.549099367438287
C21orf2_wt	0.128793503226586
C21orf2_wt	0.813027552242079
C21orf2_wt	0.477990348837883
C21orf2_wt	1.38289740445496
C21orf2_wt	-0.166315181552278
C21orf2_wt	0.247812543038228
C21orf2_wt	1.57898615037414
C21orf2_wt	0.371374932613169
C21orf2_wt	2.05074194634885
C21orf2_wt	0.175341933316854
C21orf2_wt	0.634359625967461
C21orf2_wt	-0.520891576269814
C21orf2_wt	0.195006554531635
C21orf2_wt	-0.492892834937075
C21orf2_wt	-0.762971286050633
C21orf2_wt	NA
C21orf2_wt	0.391443716843703
C21orf2_wt	NA
C21orf2_wt	0.205737779432682
C21orf2_wt	-1.00467470612713
C21orf2_wt	-0.922699297207684
C21orf2_wt	0.982915385415838
C21orf2_wt	2.65392040572213
C21orf2_wt	0.196288726857474
C21orf2_wt	3.22406899104932
C21orf2_wt	1.5749445202166
C21orf2_wt	NA
C21orf2_wt	2.63217922280572
C21orf2_wt	NA
C21orf2_wt	-0.801979985398734
C21orf2_wt	0.947237546783778
C21orf2_wt	0.595755089635114
C21orf2_wt	-0.393315429848765
C21orf2_wt	1.19168648803626
C21orf2_wt	0.454855500349905
C21orf2_wt	0.171592972929345
C21orf2_wt	0.0807956609418921
C21orf2_wt	-0.146566940403201
C21orf2_wt	1.0176176581478
C21orf2_wt	-0.131250555771705
C21orf2_wt	-0.425439421273335
C21orf2_wt	1.80016087658148
C21orf2_wt	0.255881866697587
C21orf2_wt	0.133336852989886
C21orf2_wt	1.77674729497919
C21orf2_wt	1.5685336585874
C21orf2_wt	-0.116463764057401
C21orf2_wt	-1.06348739324717
C21orf2_wt	-0.0276733304930042
C21orf2_wt	0.0312369132170433
C21orf2_wt	-0.560053578830787
C21orf2_wt	-0.424226932226074
C21orf2_wt	-1.10628686294993
C21orf2_wt	0.376252762113645
C21orf2_wt	-0.0738872808460934
C21orf2_wt	0.494853702253817
C21orf2_wt	0.787802205396755
C21orf2_wt	-1.1180215270625
C21orf2_wt	-0.717328738581884
C21orf2_wt	-1.45623628796987
C21orf2_wt	0.867101776418796
C21orf2_wt	0.19447696161444
C21orf2_wt	1.24938424269904
C21orf2_wt	1.07517604625343
C21orf2_wt	0.0275715727638298
C21orf2_wt	-2.17157695254269
C21orf2_wt	1.26081230038588
C21orf2_wt	-0.174119708753041
C21orf2_wt	0.158199846786605
C21orf2_wt	1.10402492358483
C21orf2_wt	1.68211740266994
C21orf2_wt	-0.965415146976148
C21orf2_wt	-0.352355598700472
C21orf2_wt	-0.194690212589337
C21orf2_wt	1.02054435584809
C21orf2_wt	2.01074374444494
C21orf2_wt	-1.3914308388921
C21orf2_wt	0.77288998378101
C21orf2_wt	0.959919903485018
C21orf2_wt	1.85562876632977
C21orf2_wt	1.50121961148082
C21orf2_wt	0.973159726414883
C21orf2_wt	1.22917609191135
C21orf2_mut	-0.224932755492294
C21orf2_wt	2.45755292668864
C21orf2_wt	1.74302058814733
C21orf2_wt	1.53703681667003
C21orf2_wt	0.711150598960687
C21orf2_wt	2.26425151191259
C21orf2_wt	-0.679421035035319
C21orf2_wt	-0.622963642731225
C21orf2_wt	-0.754943772358419
C21orf2_wt	1.01357602799027
C21orf2_wt	1.10430365669914
C21orf2_wt	1.28394714887385
C21orf2_wt	0.707945168146088
C21orf2_wt	-1.44951881991492
C21orf2_wt	0.47687541638063
C21orf2_wt	1.34972816385171
C21orf2_wt	0.876578702305439
C21orf2_wt	1.75793280976307
C21orf2_wt	0.459733329850384
C21orf2_wt	-0.0241473565969451
C21orf2_wt	1.9711636422125
C21orf2_wt	-1.571506367394
C21orf2_wt	0.990859279173759
C21orf2_wt	-0.53896741873301
C21orf2_wt	1.72462420260267
C21orf2_wt	-1.14521194236373
C21orf2_mut	-0.390151809001312
C21orf2_wt	0.495968634711071
C21orf2_wt	-0.101844212211686
C21orf2_wt	0.09335258774169
C21orf2_wt	0.250195711165602
C21orf2_wt	-0.774636266884632
C21orf2_wt	0.616660073208589
C21orf2_wt	0.96145293561374
C21orf2_wt	1.06360862200944
C21orf2_wt	1.67891197185534
C21orf2_wt	-0.5306751085822
C21orf2_wt	1.55069473927137
C21orf2_wt	1.01775702470496
C21orf2_wt	0.223562762092999
C21orf2_wt	0.97929185492977
C21orf2_wt	0.59115599324895
C21orf2_wt	-2.57033254587883
C21orf2_wt	-1.23312436661805
C21orf2_wt	0.297231924205919
C21orf2_wt	0.397715211915747
C21orf2_wt	0.387123353571853
C21orf2_wt	0.323906683245669
C21orf2_wt	0.72494788811918
C21orf2_wt	1.04521223646479
C21orf2_wt	1.34749829893721
C21orf2_wt	-0.706792626860853
C21orf2_wt	0.420292594175095
C21orf2_wt	2.35497914062146
C21orf2_wt	-0.128184491514261
C21orf2_wt	-0.509491391894413
C21orf2_wt	0.967306331014312
C21orf2_wt	2.04140438701937
C21orf2_wt	1.17997969723511
C21orf2_wt	1.71709840851622
C21orf2_wt	1.42428927193044
C21orf2_wt	0.055946603800889
C21orf2_wt	-0.0850784153857614
C21orf2_wt	-0.0501531561623435
C21orf2_wt	0.0915686958100879
C21orf2_wt	-0.126916255844137
C21orf2_wt	0.183912976581976
C21orf2_wt	-1.3645330933609
C21orf2_wt	0.540565933001147
C21orf2_wt	0.991138012288071
C21orf2_wt	0.259268474036492
C21orf2_wt	0.676308959671565
C21orf2_wt	1.72378800325973
C21orf2_wt	1.16018964611889
C21orf2_wt	-0.201198630808545
C21orf2_wt	-0.35432066715638
C21orf2_wt	1.45411371516193
C21orf2_wt	1.13830909664532
C21orf2_wt	0.523005746799429
C21orf2_wt	0.902640248493702
C21orf2_wt	-0.459807214268125
C21orf2_wt	-0.215929675899988
C21orf2_wt	-1.0292310934981
C21orf2_wt	-0.55152434553281
C21orf2_wt	1.03559594402099
C21orf2_wt	0.140305180847711
C21orf2_wt	-0.495889215915939
C21orf2_wt	0.798951529969275
C21orf2_wt	-0.0297498921946341
C21orf2_wt	0.257289468924868
C21orf2_wt	0.515201219598666
C21orf2_wt	-0.66654356515406
C21orf2_wt	0.371793032284638
C21orf2_wt	-0.883397928089554
C21orf2_wt	1.20492631096612
C21orf2_wt	0.372211131956108
C21orf2_wt	-0.554897016215996
C21orf2_wt	0.247324760088178
C21orf2_wt	0.553666389373856
C21orf2_wt	0.197166736167558
C21orf2_wt	-0.269585800405235
C21orf2_wt	1.75626041107719
C21orf2_wt	0.297663960533101
C21orf2_wt	-0.046836232102019
C21orf2_wt	1.63431467356526
C21orf2_wt	-1.41201527938411
C21orf2_wt	-1.51546707476137
C21orf2_wt	-0.644551522434765
C21orf2_wt	0.914068306180533
C21orf2_wt	2.21798181493664
C21orf2_wt	-1.13420198434837
C21orf2_wt	1.49216078526565
C21orf2_wt	1.32924127994971
C21orf2_wt	1.00005747194609
C21orf2_wt	-0.432881595425492
C21orf2_wt	0.466562291151051
C21orf2_wt	0.0991502365194006
C21orf2_wt	0.398412044701528
C21orf2_wt	1.07197061543883
C21orf2_wt	0.215758234892236
C21orf2_wt	-0.789701791713248
C21orf2_wt	0.153781926924744
C21orf2_wt	0.971069228057537
C21orf2_wt	-1.40709563991649
C21orf2_wt	-0.812209490694021
C21orf2_wt	0.0455916686041624
C21orf2_wt	-0.789618171778955
C21orf2_wt	1.54177527961336
C21orf2_wt	1.93158353998005
C21orf2_wt	2.74687789934551
C21orf2_wt	-0.568694305374489
C21orf2_wt	-0.341833423635158
C21orf2_wt	0.113198385480776
C21orf2_wt	1.0647235544667
C21orf2_wt	0.457782198050192
C21orf2_wt	0.689130682929962
C21orf2_mut	0.0170493976985137
C21orf2_wt	0.555338788059732
C21orf2_wt	1.14806475564628
C21orf2_wt	1.38080690609761
C21orf2_wt	-0.492502608577038
C21orf2_wt	0.701952406188359
C21orf2_wt	0.65707637478397
C21orf2_wt	0.657215741341125
C21orf2_wt	-1.30310031496632
C21orf2_wt	2.20934108839293
C21orf2_wt	0.935530755982632
C21orf2_wt	-0.115070098485836
C21orf2_wt	1.69814455674293
C21orf2_wt	1.19419508606507
C21orf2_wt	1.41648474472967
C21orf2_wt	-1.48139195153661
C21orf2_wt	1.14820412220343
C21orf2_wt	1.26373899808616
C21orf2_wt	0.852050188245896
C21orf2_wt	-0.11880512221763
C21orf2_mut	0.947795013012405
C21orf2_wt	-0.450511464905787
C21orf2_wt	0.623628401066414
C21orf2_wt	-0.758497619565911
C21orf2_wt	1.1797009641208
C21orf2_wt	-0.225964068015254
C21orf2_wt	0.760346993636928
C21orf2_wt	0.264341416716986
C21orf2_wt	0.942917183511926
C21orf2_wt	-0.115265211665855
C21orf2_wt	-0.0541947863198811
C21orf2_wt	0.49081207209628
C21orf2_wt	2.15833292847366
C21orf2_wt	-0.207038089553403
C21orf2_wt	-0.335589801874547
C21orf2_wt	-0.959701118132732
C21orf2_wt	0.13188744079546
C21orf2_wt	1.24297338106985
C21orf2_wt	0.271476984443398
C21orf2_wt	-0.109202766429548
C21orf2_wt	2.52138280986631
C21orf2_wt	2.12418812197032
C21orf2_wt	0.0808374709090402
C21orf2_wt	1.26262406562891
C21orf2_wt	-0.893265080336235
C21orf2_wt	1.44477615583244
C21orf2_wt	-0.369149268837829
C21orf2_wt	0.619168671237404
C21orf2_wt	0.793934333911642
C21orf2_wt	-0.00951386809551126
C21orf2_wt	0.976225790672328
C21orf2_wt	-0.394820588666055
C21orf2_wt	-1.65054114195744
C21orf2_wt	0.850795889231489
C21orf2_wt	-0.0968548894654821
C21orf2_wt	0.0526575530519966
C21orf2_wt	1.1441624920459
C21orf2_wt	1.13663669795944
C21orf2_wt	0.987793214916314
C21orf2_wt	-0.0725214885859605
C21orf2_wt	0.148485997752799
C21orf2_wt	0.75226373332185
C21orf2_wt	1.04563033613626
C21orf2_wt	0.116375942983943
C21orf2_wt	-1.1084052346187
C21orf2_wt	-1.39296387102082
C21orf2_wt	0.813585018470706
C21orf2_wt	0.30397726557229
C21orf2_wt	0.735400379905915
C21orf2_wt	0.0952619095747364
C21orf2_wt	0.52258764712796
C21orf2_wt	1.28757067935992
C21orf2_wt	-0.102708284866057
C21orf2_wt	0.793934333911642
C21orf2_wt	1.0637479885666
C21orf2_wt	1.57355085464504
C21orf2_wt	-0.380173163508908
C21orf2_wt	-0.244862173165673
C21orf2_wt	0.153949166793333
C21orf2_wt	-0.600483817061885
C21orf2_wt	-0.374570627911217
C21orf2_wt	0.825849275500476
C21orf2_wt	-0.89683286419944
C21orf2_wt	1.34708019926574
C21orf2_wt	-0.728087836794365
C21orf2_wt	-0.160810202544595
C21orf2_wt	-1.74016777486478
C21orf2_wt	0.626833831881013
C21orf2_wt	0.362455472955153
C21orf2_wt	0.543074531029962
C21orf2_wt	-0.204919717884625
C21orf2_wt	0.559937884445897
C21orf2_wt	1.4343236640457
C21orf2_wt	0.792122568668608
C21orf2_wt	0.385869054557443
C21orf2_wt	-0.0180152280820586
C21orf2_wt	1.61257349064885
C21orf2_wt	0.957132572341888
C21orf2_wt	0.511717055669752
C21orf2_wt	1.54024224748463
C21orf2_wt	1.29328470820334
C21orf2_wt	0.408725169931109
C21orf2_wt	0.669479998370898
C21orf2_wt	1.66553278236832
C21orf2_wt	0.638958722353626
C21orf2_wt	0.230391723393667
C21orf2_wt	0.366218369998378
C21orf2_wt	0.740138842849237
C21orf2_wt	1.4375290948603
C21orf2_wt	0.16773251929611
C21orf2_wt	-0.161966944968993
C21orf2_wt	-0.508055916355702
C21orf2_wt	-0.681901759752705
C21orf2_wt	-1.22708979469317
C21orf2_wt	-1.95573996547444
C21orf2_wt	0.487606641281681
C21orf2_wt	2.07736095876574
C21orf2_wt	-1.04815707195995
C21orf2_wt	0.452765001992559
C21orf2_wt	0.974135292314979
C21orf2_wt	1.12423307437252
C21orf2_wt	1.70162872067185
C21orf2_wt	1.11350184947147
C21orf2_wt	0.261568022229572
C21orf2_wt	1.13524303238788
C21orf2_wt	NA
C21orf2_wt	0.0452571888669864
C21orf2_wt	-0.327938577886656
C21orf2_wt	-0.558353306833478
C21orf2_wt	0.0191259594001467
C21orf2_wt	2.41267689528425
C21orf2_wt	-0.452769203131723
C21orf2_wt	0.161879123895538
C21orf2_wt	-0.461981332559767
C21orf2_wt	1.76420430483511
C21orf2_wt	0.140207624257702
C21orf2_wt	-0.824808227460967
C21orf2_wt	1.1957281181938
C21orf2_wt	1.77103326613578
C21orf2_wt	-0.0267117012486244
C21orf2_wt	0.0495218055159746
C21orf2_wt	2.0067021142874
C21orf2_mut	1.82998531981297
C21orf2_wt	0.396879012572805
C21orf2_mut	1.33495530879313
C21orf2_wt	0.998803172931677
C21orf2_wt	0.895950653750189
C21orf2_wt	-0.0543480895327545
C21orf2_wt	0.0634445245759084
C21orf2_wt	-0.213950670788364
C21orf2_wt	0.648156915125954
C21orf2_wt	NA
C21orf2_wt	NA
C21orf2_wt	0.135134681577207
C21orf2_wt	0.671291763613932
C21orf2_mut	0.132946626629849
C21orf2_wt	1.32784761437815
C21orf2_mut	0.670316197713836
C21orf2_wt	-1.0303878359225
C21orf2_wt	2.19819176382041
C21orf2_wt	0.54837046020191
C21orf2_wt	1.03350544566364
C21orf2_wt	0.556732453631297
C21orf2_wt	-0.266324622967772
C21orf2_wt	-0.00630843728091209
C21orf2_wt	0.181878224847491
C21orf2_wt	0.833375069586928
C21orf2_wt	0.363152305740937
C21orf2_wt	0.570669109346947
C21orf2_wt	0.970651128386068
C21orf2_wt	-0.197143063995291
C21orf2_wt	-0.990013344314268
C21orf2_wt	0.0763916777357465
C21orf2_wt	0.362734206069467
C21orf2_mut	0.340797909973036
C21orf2_wt	1.98719079628549
C21orf2_wt	-0.113328016521379
C21orf2_wt	0.975668324443702
C21orf2_wt	1.72058257244513
C21orf2_wt	-0.182147222445255
C21orf2_wt	1.8122857670541
C21orf2_wt	1.5028920101667
C21orf2_wt	0.0760293246871385
C21orf2_wt	0.309064144908504
C21orf2_wt	0.360086241483495
C21orf2_wt	-0.779040250090776
C21orf2_wt	1.27920868593053
C21orf2_wt	2.08990394890982
C21orf2_wt	0.737630244820419
C21orf2_wt	0.727177753033683
C21orf2_wt	0.291922058378255
C21orf2_wt	NA
C21orf2_wt	0.740696309077864
C21orf2_wt	0.010499169512158
C21orf2_wt	0.277149203319667
C21orf2_wt	0.53485190415773
C21orf2_wt	-0.922782917141977
C21orf2_wt	-1.19669394857734
C21orf2_wt	0.207201128282828
C21orf2_wt	-1.64656919507848
C21orf2_wt	2.00935007887337
C21orf2_wt	1.42874900175944
C21orf2_wt	0.538057334972329
C21orf2_wt	0.84549996005954
C21orf2_wt	-0.864374393037694
C21orf2_wt	-0.901097480848428
C21orf2_wt	0.305189754619553
C21orf2_wt	1.39990012442805
C21orf2_wt	-0.946140752121406
C21orf2_wt	1.19280142049351
C21orf2_wt	-0.630280386981941
C21orf2_wt	0.584884498176909
C21orf2_wt	0.641606686939598
C21orf2_wt	1.13273443435906
C21orf2_wt	1.37021504775372
C21orf2_wt	0.726759653362214
C21orf2_wt	0.599657353235497
C21orf2_wt	1.04925386662233
C21orf2_wt	-1.0710828706122
C21orf2_wt	1.54233274584198
C21orf2_wt	0.571644675247043
C21orf2_wt	1.07197061543883
C21orf2_wt	-0.686500856138869
C21orf2_wt	0.408028337145325
C21orf2_wt	1.48616802330792
C21orf2_wt	0.0250629747350117
C21orf2_wt	0.538057334972329
C21orf2_wt	0.30493889481667
C21orf2_wt	-0.662864288045129
C21orf2_wt	-1.82359259597865
C21orf2_wt	-0.391573347884309
C21orf2_wt	1.50540060819551
C21orf2_wt	0.967863797242938
C21orf2_wt	1.67556717448358
C21orf2_wt	1.7296413986603
C21orf2_wt	0.750173234964504
C21orf2_wt	-0.225601714966646
C21orf2_wt	-0.346962112938516
C21orf2_wt	-0.15605780294556
C21orf2_wt	-0.7892140087632
C21orf2_wt	0.212873347159097
C21orf2_wt	-0.556653034836169
C21orf2_wt	0.47576048392338
C21orf2_wt	-0.493896274148603
C21orf2_wt	0.596591288978052
C21orf2_wt	0.855534352174807
C21orf2_mut	-0.614490156056112
C21orf2_wt	1.17133897069141
C21orf2_wt	-0.850340180732036
C21orf2_wt	1.26304216530038
C21orf2_wt	-0.307646807164672
C21orf2_wt	1.5019164442666
C21orf2_wt	0.292284411426863
C21orf2_wt	1.45369561549046
C21orf2_wt	-0.87911937478485
C21orf2_wt	-0.346571886578479
C21orf2_wt	0.501822030111642
C21orf2_wt	-1.06155019810269
C21orf2_wt	0.785293607367937
C21orf2_wt	0.111665353352053
C21orf2_wt	NA
C21orf2_wt	-0.0563270946443781
C21orf2_wt	0.330373291497732
C21orf2_wt	1.49146395247986
C21orf2_wt	0.185069719006377
C21orf2_wt	-0.0134161316958944
C21orf2_wt	0.0168821578299272
C21orf2_wt	0.602444684378627
C21orf2_wt	-0.457270742927877
C21orf2_wt	1.03489911123521
C21orf2_wt	0.0710400019409372
C21orf2_wt	-1.3729926433803
C21orf2_wt	0.510741489769656
C21orf2_wt	0.234851453222674
C21orf2_wt	0.44955957117796
C21orf2_wt	0.672964162299809
C21orf2_wt	2.4813846079624
C21orf2_wt	-0.589696845537971
C21orf2_wt	0.214322759353523
C21orf2_wt	1.4074259185145
C21orf2_wt	1.20548377719475
C21orf2_mut	NA
C21orf2_wt	NA
C21orf2_wt	1.11837967897194
C21orf2_wt	-0.435891913060072
C21orf2_wt	-2.10941946805089
C21orf2_wt	0.275867030993827
C21orf2_wt	1.35307296122347
C21orf2_wt	1.1582385143187
C21orf2_wt	1.43167569945973
C21orf2_wt	1.6803056374269
C21orf2_wt	0.360504341154964
C21orf2_wt	0.528580409085689
C21orf2_wt	1.44965398533292
C21orf2_wt	-1.15191547376296
C21orf2_wt	0.820274613214216
C21orf2_wt	-1.24200201630891
C21orf2_wt	1.97938626908473
C21orf2_wt	0.957968771684826
C21orf2_wt	0.366218369998378
C21orf2_wt	1.87834551514627
C21orf2_wt	-0.208794108173573
C21orf2_wt	2.27163793944188
C21orf2_wt	2.47162894896144
C21orf2_wt	-0.571147156780443
C21orf2_wt	-0.358069627543888
C21orf2_wt	-0.753271373672541
C21orf2_wt	0.313133648377474
C21orf2_wt	-0.531037461630806
C21orf2_wt	0.30676459671542
C21orf2_wt	1.43683226207452
C21orf2_wt	-1.15165067730436
C21orf2_wt	2.51009411873663
C21orf2_wt	-1.27670428904088
C21orf2_wt	-0.534814295329747
C21orf2_wt	1.6092286932771
C21orf2_wt	0.571226575575574
C21orf2_wt	-0.69491859619112
C21orf2_wt	-0.24756588437451
C21orf2_wt	1.03252987976355
C21orf2_wt	-1.11887166306116
C21orf2_wt	1.18207019559246
C21orf2_wt	0.740556942520706
C21orf2_wt	1.29328470820334
C21orf2_wt	0.0790117690102899
C21orf2_wt	0.298848576268932
C21orf2_wt	1.2700104931582
C21orf2_wt	-0.650223741311034
C21orf2_wt	1.92684507703673
C21orf2_wt	-1.53914545282226
C21orf2_wt	-0.0447178604332409
C21orf2_wt	1.08660410394026
C21orf2_wt	1.85785863124427
C21orf2_wt	-0.133717343833375
C21orf2_wt	-0.214605693607
C21orf2_wt	0.390886250615079
C21orf2_wt	-0.737299966222408
C21orf2_mut	1.05078689875105
C21orf2_wt	-0.341972790192315
C21orf2_wt	0.0818827200877132
C21orf2_wt	-0.720854712477943
C21orf2_wt	-0.174133645408757
C21orf2_wt	-0.30579323195449
C21orf2_wt	1.42596167061631
C21orf2_wt	0.604256449621661
C21orf2_wt	2.40529046775495
C21orf2_wt	-0.398876155479308
C21orf2_wt	0.478129715395041
C21orf2_wt	0.46182382820773
C21orf2_wt	0.00354477831004913
C21orf2_wt	0.0489085926644869
C21orf2_wt	-0.0220847315510282
C21orf2_wt	0.493320670125095
C21orf2_wt	0.834629368601335
C21orf2_wt	-0.277264897704557
C21orf2_wt	0.412069967302863
C21orf2_wt	0.484122477352767
C21orf2_wt	0.77525921525267
C21orf2_wt	1.09217876622652
C21orf2_wt	0.484540577024239
C21orf2_wt	1.39084129821288
C21orf2_wt	0.0238922956548973
C21orf2_wt	1.30136796851841
C21orf2_wt	1.29816253770381
C21orf2_wt	1.75180068124818
C21orf2_wt	0.390050051272138
C21orf2_wt	-0.826215829688248
C21orf2_wt	0.557150553302767
C21orf2_wt	-0.36559542163034
C21orf2_wt	1.60156353263349
C21orf2_wt	0.179202386950087
C21orf2_wt	1.16715797397672
C21orf2_wt	1.61591828802061
C21orf2_wt	1.91262968820677
C21orf2_wt	0.535548736943511
C21orf2_wt	2.46884161781831
C21orf2_wt	NA
C21orf2_wt	1.05524662858006
C21orf2_wt	1.60797439426269
C21orf2_wt	-0.936399029776167
C21orf2_wt	0.0612285963171211
C21orf2_wt	1.37760147528301
C21orf2_wt	-0.696075338615519
C21orf2_wt	1.22680686043969
C21orf2_wt	-0.00874735203115303
C21orf2_wt	-1.57485116476575
C21orf2_wt	-0.330321746014031
C21orf2_wt	0.985005883773184
C21orf2_wt	0.801181394883779
C21orf2_wt	-0.292469789090331
C21orf2_wt	0.304423238555192
C21orf2_wt	-0.0739848374361027
C21orf2_wt	0.249136525331213
C21orf2_wt	-0.289710331258631
C21orf2_wt	NA
C21orf2_wt	1.46456620694866
[truncated: 3,113 more rows]
