# Supplementary material for: Common and rare variant association analyses in amyotrophic lateral sclerosis identify 15 risk loci with distinct genetic architectures and neuron-specific biology
Source: Nat Genet. 2021 Dec 6;53(12):1636–48. doi: 10.1038/s41588-021-00973-1 (PMC8648564; doi:10.1038/s41588-021-00973-1)
Supplement: Source Data Extended Data Fig. 3 — PRSs stratified by phenotype or rare variant burden status. [file 41588_2021_973_MOESM12_ESM.zip › PRS_FUS.txt]

group	PRS
FUS_wt	0.294520911055095
FUS_wt	-0.416061931861688
FUS_wt	0.92076186639062
FUS_wt	1.00288679908257
FUS_wt	-0.38180370442126
FUS_wt	-0.27225266941945
FUS_wt	1.06089014712986
FUS_wt	0.7930429557865
FUS_wt	1.19223426698693
FUS_wt	0.125906851455136
FUS_wt	0.487131067287114
FUS_wt	-0.499650891367331
FUS_wt	0.108770766178666
FUS_wt	1.44850867494585
FUS_wt	-0.0410340346434566
FUS_wt	0.994102638200407
FUS_wt	1.95938431736233
FUS_wt	1.36610488000367
FUS_wt	-0.823577281231403
FUS_wt	1.10020972441191
FUS_wt	0.572323484731566
FUS_wt	0.615965426892144
FUS_wt	0.675084223940338
FUS_wt	1.43052205980619
FUS_wt	0.269967089922577
FUS_wt	1.22263025226171
FUS_wt	-0.844715039798635
FUS_wt	1.04792305249428
FUS_wt	1.67229563075329
FUS_wt	1.44418631006732
FUS_wt	0.0418717123491302
FUS_wt	0.17000891632859
FUS_wt	0.200865024316243
FUS_wt	1.5041416938662
FUS_wt	1.05503403987508
FUS_wt	2.28258566537581
FUS_wt	1.01250754671541
FUS_wt	0.405982152470961
FUS_wt	-0.0527044198154708
FUS_wt	-0.187353057337739
FUS_wt	0.0236898936343081
FUS_wt	-0.6907273052231
FUS_wt	0.701297275461708
FUS_wt	0.947672073537556
FUS_wt	0.515296154560076
FUS_wt	0.588218632994523
FUS_wt	0.265798099281678
FUS_wt	1.70464365177966
FUS_wt	-0.048089249574208
FUS_wt	-0.757668188390173
FUS_wt	-0.725961550539324
FUS_wt	0.121221965651318
FUS_wt	0.131302835997037
FUS_wt	1.28384051618661
FUS_wt	1.6745265287551
FUS_wt	0.477092026278931
FUS_wt	0.383115447952317
FUS_wt	1.68247410288658
FUS_wt	-0.755897413101229
FUS_wt	1.16044397046101
FUS_wt	-0.331915247855589
FUS_wt	0.905006149252774
FUS_wt	0.421180145108351
FUS_wt	0.702412724462616
FUS_wt	1.38813499777163
FUS_wt	0.519339657188372
FUS_wt	0.241090903911536
FUS_wt	-0.396625233020842
FUS_wt	1.16532405983999
FUS_wt	-0.254768006330198
FUS_wt	0.374610149320385
FUS_wt	1.86903294828867
FUS_wt	-1.02098386816733
FUS_wt	0.600488572004525
FUS_wt	-0.282026791289919
FUS_wt	-0.542651450352386
FUS_wt	0.0113781252867709
FUS_wt	0.859830464715948
FUS_wt	-0.185052443773365
FUS_wt	1.07929505564486
FUS_wt	-0.226337999919522
FUS_wt	-0.581873425846861
FUS_wt	0.499679868547345
FUS_wt	0.214808136827611
FUS_wt	-2.3661038183639
FUS_wt	0.92006471076505
FUS_wt	-0.374385968565212
FUS_wt	0.650823208170561
FUS_wt	-0.00217458007427664
FUS_wt	1.42773343730391
FUS_wt	-0.533435052982372
FUS_wt	1.80865927111445
FUS_wt	0.0403658561979024
FUS_wt	-1.67052376450935
FUS_wt	0.902635820125841
FUS_wt	-0.0918566797473887
FUS_wt	0.229085884039249
FUS_wt	1.24772785478217
FUS_wt	0.0671645184447479
FUS_wt	-0.255088697917959
FUS_wt	-0.644882351285728
FUS_wt	-0.228276092558602
FUS_wt	0.652914675047264
FUS_wt	-0.165085906657086
FUS_wt	0.424387060985965
FUS_wt	-0.939277228850724
FUS_wt	0.820092594058551
FUS_wt	0.558659234470425
FUS_wt	2.20004243930852
FUS_wt	0.535653098826669
FUS_wt	-0.310275537237948
FUS_wt	-0.103987187632279
FUS_wt	1.65165982423646
FUS_wt	2.12251873374532
FUS_wt	-0.103164543994106
FUS_wt	1.06521251200838
FUS_wt	-1.90921590759144
FUS_wt	0.0873959746987414
FUS_wt	-2.00829566509721
FUS_wt	0.117052975010419
FUS_wt	-0.510303429326016
FUS_wt	-0.549692722170626
FUS_wt	-0.354293943436333
FUS_wt	1.22235139001148
FUS_wt	-0.999943711387681
FUS_wt	1.04248523861485
FUS_wt	2.34616625842764
FUS_wt	0.961475754923809
FUS_wt	1.21900504300875
FUS_wt	1.01878194734553
FUS_wt	-1.46699615118093
FUS_wt	-1.00408481580356
FUS_wt	0.948229798038011
FUS_wt	0.646779705542262
FUS_wt	-1.36254829535828
FUS_mut	0.184677070690548
FUS_wt	-1.02088626637975
FUS_wt	-0.151895722221335
FUS_wt	1.21621642050648
FUS_wt	1.20018184111841
FUS_wt	0.657794764426242
FUS_wt	1.04290353199019
FUS_wt	1.11108535217078
FUS_wt	1.22165423438591
FUS_wt	0.393851644586071
FUS_wt	2.08752152134179
FUS_wt	-0.677690495024973
FUS_wt	-0.493934215237671
FUS_wt	0.578040160861225
FUS_wt	0.884370342735952
FUS_wt	-0.00196543338660627
FUS_wt	-0.581831596509326
FUS_wt	1.34867598936446
FUS_wt	1.85453211127685
FUS_wt	0.756930294382061
FUS_wt	-0.205981055652925
FUS_wt	0.210248739036395
FUS_wt	0.0581851539874279
FUS_wt	0.410165086224371
FUS_wt	0.974861142934722
FUS_wt	-0.0937111137114015
FUS_wt	0.351269378976357
FUS_wt	1.56688570016735
FUS_wt	0.788720590907975
FUS_wt	0.205675398132665
FUS_wt	1.18177693260341
FUS_wt	2.38255778208231
FUS_wt	-0.437701642479328
FUS_wt	0.353862797903471
FUS_wt	-0.0613909789100529
FUS_wt	1.33347799672707
FUS_wt	0.243600664163584
FUS_wt	0.970399346931085
FUS_wt	2.99075634982812
FUS_wt	0.325962629768227
FUS_wt	1.22025992313478
FUS_wt	-0.00589739111481393
FUS_wt	-0.588719494089942
FUS_wt	0.908213065130389
FUS_wt	1.09477191053248
FUS_wt	-0.167149487308769
FUS_wt	-0.498688816604047
FUS_wt	-0.182305650608623
FUS_wt	0.489083103038706
FUS_wt	0.46565867401961
FUS_wt	0.519060794938143
FUS_wt	1.13925043944374
FUS_wt	1.09072840790418
FUS_wt	-0.108811504561212
FUS_wt	-0.984369254712484
FUS_wt	-1.6677630282321
FUS_wt	2.01153155815484
FUS_wt	-0.057068614031528
FUS_wt	2.21259124056875
FUS_wt	0.0317908420034114
FUS_wt	0.535653098826669
FUS_wt	0.895664263870161
FUS_wt	1.9775103636271
FUS_wt	-0.229768005597318
FUS_wt	0.69042164770284
FUS_wt	-0.565392666858426
FUS_wt	-0.194296727368399
FUS_wt	0.930800907398803
FUS_wt	0.19176017184632
FUS_wt	0.262967647441872
FUS_wt	0.55991411459645
FUS_wt	-0.249929746288753
FUS_wt	1.36791748463015
FUS_wt	0.425781372237102
FUS_wt	NA
FUS_wt	4.25567551685931
FUS_wt	0.441118795999604
FUS_wt	-0.109020651248883
FUS_wt	NA
FUS_wt	-0.328262152377612
FUS_wt	NA
FUS_wt	NA
FUS_wt	NA
FUS_wt	NA
FUS_wt	NA
FUS_wt	NA
FUS_wt	NA
FUS_wt	NA
FUS_wt	NA
FUS_wt	-0.162380942829883
FUS_wt	NA
FUS_wt	NA
FUS_wt	NA
FUS_wt	NA
FUS_wt	NA
FUS_wt	NA
FUS_wt	NA
FUS_wt	NA
FUS_wt	NA
FUS_wt	1.66811269699988
FUS_wt	NA
FUS_wt	NA
FUS_wt	0.132488000560503
FUS_wt	NA
FUS_wt	NA
FUS_wt	NA
FUS_wt	-0.856984978808638
FUS_wt	NA
FUS_wt	NA
FUS_wt	NA
FUS_wt	NA
FUS_wt	0.301631898435891
FUS_wt	NA
FUS_wt	NA
FUS_wt	NA
FUS_wt	NA
FUS_mut	NA
FUS_wt	NA
FUS_wt	NA
FUS_wt	NA
FUS_wt	NA
FUS_wt	NA
FUS_wt	NA
FUS_wt	NA
FUS_wt	-0.918557763658833
FUS_wt	NA
FUS_wt	NA
FUS_wt	NA
FUS_wt	NA
FUS_wt	NA
FUS_wt	NA
FUS_wt	NA
FUS_wt	NA
FUS_wt	NA
FUS_wt	NA
FUS_wt	NA
FUS_wt	NA
FUS_wt	NA
FUS_wt	NA
FUS_wt	NA
FUS_wt	NA
FUS_wt	NA
FUS_wt	NA
FUS_wt	NA
FUS_wt	NA
FUS_wt	NA
FUS_wt	NA
FUS_wt	NA
FUS_wt	NA
FUS_wt	NA
FUS_wt	NA
FUS_wt	NA
FUS_wt	NA
FUS_wt	NA
FUS_wt	-0.40955049831888
FUS_wt	0.432195203992331
FUS_wt	NA
FUS_wt	NA
FUS_wt	NA
FUS_wt	-0.117749039680997
FUS_wt	0.931916356399714
FUS_wt	NA
FUS_wt	NA
FUS_wt	0.904727287002548
FUS_wt	-0.202272187724903
FUS_wt	NA
FUS_wt	NA
FUS_wt	NA
FUS_wt	-0.703011187345616
FUS_wt	NA
FUS_wt	NA
FUS_wt	NA
FUS_wt	NA
FUS_wt	NA
FUS_wt	NA
FUS_wt	NA
FUS_wt	-0.566229253609107
FUS_wt	NA
FUS_wt	NA
FUS_wt	NA
FUS_wt	NA
FUS_wt	NA
FUS_wt	NA
FUS_wt	NA
FUS_wt	NA
FUS_wt	NA
FUS_wt	-0.20542333115247
FUS_wt	NA
FUS_wt	-0.203791986988642
FUS_wt	NA
FUS_wt	NA
FUS_wt	-0.648828252126444
FUS_wt	NA
FUS_wt	NA
FUS_wt	NA
FUS_wt	NA
FUS_wt	-0.0301165775470562
FUS_wt	NA
FUS_wt	NA
FUS_wt	NA
FUS_wt	NA
FUS_wt	NA
FUS_wt	NA
FUS_wt	NA
FUS_wt	NA
FUS_wt	NA
FUS_wt	NA
FUS_wt	NA
FUS_wt	NA
FUS_wt	NA
FUS_wt	NA
FUS_wt	NA
FUS_wt	NA
FUS_wt	NA
FUS_wt	NA
FUS_wt	NA
FUS_wt	NA
FUS_wt	NA
FUS_wt	NA
FUS_wt	NA
FUS_wt	0.219674283094077
FUS_wt	1.75260795881876
FUS_wt	0.166355820850612
FUS_wt	0.377538202947773
FUS_wt	-1.26035922376248
FUS_wt	-0.0471550610359472
FUS_wt	0.466355829645177
FUS_wt	0.274191853013522
FUS_wt	1.03021529960485
FUS_wt	-0.322196898435167
FUS_wt	-2.20823989851021
FUS_wt	-1.19722481031101
FUS_wt	-0.691159541710953
FUS_wt	-0.134745693832353
FUS_wt	0.20368153304354
FUS_wt	-0.0777601929983976
FUS_wt	1.13213945206294
FUS_wt	-0.295370349963298
FUS_wt	-1.44546798546338
FUS_wt	1.30698608295548
FUS_wt	0.931916356399714
FUS_wt	1.73545793042978
FUS_wt	0.386740657205275
FUS_wt	-0.147475755555231
FUS_wt	-0.444213076022138
FUS_wt	1.62921141309316
FUS_wt	-0.561084245092413
FUS_wt	1.30573120282945
FUS_wt	-0.559327412915981
FUS_wt	-0.422684910304587
FUS_wt	-1.20704076151901
FUS_wt	-1.73318411213543
FUS_wt	1.51822423750268
FUS_wt	-0.0360842297019206
FUS_wt	0.990337997822338
FUS_wt	1.13060570968669
FUS_wt	-0.274790315896521
FUS_wt	0.553500282841221
FUS_wt	0.234983820631558
FUS_wt	0.160039590882962
FUS_wt	1.57999222592804
FUS_wt	-0.236460699602773
FUS_wt	-0.956134451876967
FUS_wt	0.0364338984696977
FUS_wt	-0.21254826164578
FUS_wt	-0.0585884132952676
FUS_wt	0.434565533119261
FUS_wt	1.13311546993874
FUS_wt	0.518363639312576
FUS_wt	0.616523151392597
FUS_wt	-0.477537114924304
FUS_wt	-1.23422983091618
FUS_wt	-0.779112695432655
FUS_wt	-0.392093721454648
FUS_wt	0.770733975768315
FUS_wt	-0.0549632040423126
FUS_wt	-0.329349715153498
FUS_wt	-0.883337461455121
FUS_wt	0.340644727242697
FUS_wt	0.376422753946863
FUS_wt	1.08264140264759
FUS_wt	-0.239305094555093
FUS_wt	-1.6415081473732
FUS_wt	-0.820537682703925
FUS_wt	-0.835693846003781
FUS_wt	0.397058560463685
FUS_wt	-2.40051542004196
FUS_wt	0.369506970141226
FUS_wt	-0.762185756843855
FUS_wt	-0.69470109228884
FUS_wt	0.867778038847425
FUS_wt	-0.938998366600497
FUS_wt	0.870706092474813
FUS_wt	-0.663566122050958
FUS_wt	-1.24896770084069
FUS_wt	2.23015956233307
FUS_wt	-0.255102641030471
FUS_wt	0.658213057801585
FUS_wt	1.11038819654521
FUS_wt	-0.340462375825058
FUS_wt	-0.4615861942113
FUS_wt	-0.678485252438121
FUS_wt	0.263748461742507
FUS_wt	-0.543948159815944
FUS_wt	0.00849190099691808
FUS_wt	-2.13771563542772
FUS_wt	0.309579472567371
FUS_wt	0.147672050085381
FUS_wt	1.05545233325042
FUS_wt	0.348857220511891
FUS_wt	-0.270830471943293
FUS_wt	0.682195211321134
FUS_wt	-0.261697733248346
FUS_wt	0.0646129288551682
FUS_wt	-1.11508593450655
FUS_wt	-0.738775270937271
FUS_wt	-1.51857172436048
FUS_wt	-0.81762357218905
FUS_wt	0.383115447952317
FUS_wt	0.833896275444804
FUS_wt	-1.05833746658528
FUS_wt	0.86484998522004
FUS_wt	0.304852757426017
FUS_wt	0.72500056673103
FUS_wt	-0.454210287692788
FUS_wt	-0.542595677902341
FUS_wt	-0.541940351614306
FUS_wt	0.117903504873612
FUS_wt	-0.926616882690404
FUS_wt	-0.306524839972391
FUS_wt	-1.33043730724461
FUS_wt	0.980717250189495
FUS_wt	-0.113217528114802
FUS_wt	-1.013831051449
FUS_mut	0.600488572004525
FUS_wt	-1.15914617004247
FUS_wt	-1.17817851862048
FUS_wt	-0.512353066865187
FUS_wt	0.14717009803497
FUS_wt	-0.493362547624705
FUS_wt	-1.21395654532465
FUS_wt	0.783003914778317
FUS_wt	-0.20041775376089
FUS_wt	0.159997761545427
FUS_wt	-0.146806486154684
FUS_wt	-0.671220890819699
FUS_wt	-0.245049656909775
FUS_wt	-1.56451428008543
FUS_wt	1.0603324226294
FUS_wt	-0.691494176411226
FUS_wt	0.589891806495886
FUS_wt	0.718726166100916
FUS_wt	0.372211933968429
FUS_wt	0.66183826705454
FUS_wt	-1.09136870012471
FUS_wt	-0.606176270954173
FUS_wt	1.71649529741432
FUS_wt	1.25665144678944
FUS_wt	0.390644728708457
FUS_wt	-0.830869529074848
FUS_wt	-0.41384497697238
FUS_wt	-0.293320712424126
FUS_wt	0.254880642185278
FUS_wt	1.88144231842379
FUS_wt	1.12321586005566
FUS_wt	0.519060794938143
FUS_wt	-0.393348601580672
FUS_wt	-0.473214750045779
FUS_wt	-0.300124951329674
FUS_wt	1.07399667289054
FUS_wt	-0.980534898771858
FUS_wt	1.8622008231581
FUS_wt	-0.239862819055546
FUS_wt	0.305340766363916
FUS_wt	-0.0855543928922512
FUS_wt	-0.0309113349602054
FUS_wt	0.742290026245127
FUS_wt	0.604950368008165
FUS_wt	-0.890518164398475
FUS_wt	-1.07720249781316
FUS_wt	-1.3580307269046
FUS_wt	-0.169979939148578
FUS_wt	-1.67526442276322
FUS_wt	-2.12668663343123
FUS_wt	0.812145019927071
FUS_wt	-0.285847204118034
FUS_wt	-0.638872869793328
FUS_wt	-1.65510268207178
FUS_wt	-0.412353063933664
FUS_wt	0.364292246061972
FUS_wt	0.443070831751196
FUS_wt	2.14399112701282
FUS_wt	-1.66151651382701
FUS_wt	-0.455785859406571
FUS_wt	0.21766647489244
FUS_wt	-0.437464609566636
FUS_wt	-0.705186312897388
FUS_wt	0.118767977849317
FUS_wt	-0.22562690118144
FUS_wt	1.78537427322047
FUS_wt	0.387019519455501
FUS_wt	-0.810303438120581
FUS_wt	-0.712394902065765
FUS_wt	-0.656971029833081
FUS_wt	-2.30605083277745
FUS_wt	-0.131162313916933
FUS_wt	-0.0495672195004123
FUS_wt	-0.353080892647845
FUS_wt	0.103988278587268
FUS_wt	0.694465150331139
FUS_wt	0.536907978952695
FUS_wt	-0.279461258587828
FUS_wt	-0.255256015268094
FUS_wt	-0.438454570554942
FUS_wt	-0.237353058803501
FUS_wt	0.978486352187677
FUS_wt	0.734760745488988
FUS_wt	0.240337975835923
FUS_wt	-0.954210302350398
FUS_wt	0.205438365219974
FUS_wt	-1.16855777098764
FUS_wt	0.678151708692838
FUS_wt	-0.92037036828531
FUS_wt	0.0282632345380356
FUS_wt	-1.07120695943328
FUS_wt	-0.852077003204636
FUS_wt	1.70338877165363
FUS_wt	0.307836583503449
FUS_wt	0.188887890668979
FUS_wt	-1.8690597435587
FUS_wt	-0.490838844260148
FUS_wt	-0.520579503246893
FUS_wt	-0.0264774251815894
FUS_wt	0.669367547810677
FUS_wt	-0.139165660498457
FUS_wt	-0.0666335892143269
FUS_wt	1.56381821541485
FUS_wt	-0.194742906968763
FUS_wt	-0.700083133718227
FUS_wt	NA
FUS_mut	0.740337990493535
FUS_wt	NA
FUS_wt	NA
FUS_wt	NA
FUS_wt	NA
FUS_wt	NA
FUS_wt	NA
FUS_wt	0.881442289108567
FUS_wt	0.447532627754832
FUS_wt	-0.180018980156761
FUS_wt	NA
FUS_wt	NA
FUS_wt	1.49396322173291
FUS_wt	NA
FUS_wt	NA
FUS_wt	NA
FUS_wt	-1.81825104156728
FUS_wt	NA
FUS_wt	NA
FUS_wt	NA
FUS_wt	NA
FUS_wt	NA
FUS_wt	0.616383720267485
FUS_wt	0.572881209232019
FUS_wt	1.20087899674398
FUS_wt	-0.237827124628886
FUS_wt	1.53788402614371
FUS_wt	0.793600680286956
FUS_wt	-0.500849999043309
FUS_wt	0.286656995598683
FUS_wt	0.0841751157086154
FUS_wt	1.01529616921769
FUS_wt	0.291746231665333
FUS_wt	-0.583462940673157
FUS_wt	-0.246151162798174
FUS_wt	-0.732389325407064
FUS_wt	0.566327946351679
FUS_wt	0.49842498842132
FUS_wt	-0.445691045948342
FUS_wt	-0.126491371225623
FUS_wt	NA
FUS_wt	-0.440643639219227
FUS_wt	-0.850947611091215
FUS_wt	-0.372155070563394
FUS_wt	-0.866786986904128
FUS_wt	-0.0752922620838854
FUS_wt	-0.557459035839457
FUS_wt	0.943070846408805
FUS_wt	-1.43416012121666
FUS_wt	-0.201588975211844
FUS_wt	1.24591525015569
FUS_wt	-0.712353072728231
FUS_wt	0.584175130366228
FUS_wt	1.35676299462106
FUS_wt	1.16309316183817
FUS_wt	-1.03077193315031
FUS_wt	-1.28191527570505
FUS_wt	-1.0760173332497
FUS_wt	-0.039514235379717
FUS_wt	-0.0774534445231479
FUS_wt	-1.44548192857589
FUS_wt	-1.81837652957988
FUS_wt	-1.26369162765269
FUS_wt	-1.01608983567584
FUS_wt	-2.87506925436632
FUS_wt	0.506790855928141
FUS_wt	-2.75009713692694
FUS_wt	0.245984936403025
FUS_wt	0.590310099871227
FUS_wt	-0.500515364343036
FUS_wt	-1.74601177564589
FUS_wt	-0.389137781602238
FUS_wt	-0.0327378826991947
FUS_wt	0.0974629019319485
FUS_wt	1.31618853721298
FUS_wt	0.632836593030897
FUS_wt	0.312674843544894
FUS_wt	-0.672991666108642
FUS_wt	0.642317909538626
FUS_wt	1.18024319022715
FUS_wt	NA
FUS_wt	0.304295032925562
FUS_wt	0.0797133197049789
FUS_wt	-0.697796463266364
FUS_wt	-1.13869162398829
FUS_wt	-0.36965925342386
FUS_wt	1.21496154038046
FUS_wt	0.504141664550982
FUS_wt	-0.437102088641341
FUS_wt	-0.423800359305496
FUS_wt	-0.873256591109402
FUS_wt	0.38199999895141
FUS_wt	0.742011163994898
FUS_wt	-0.0666893616643709
FUS_wt	-1.02619859224658
FUS_wt	-1.52368884665215
FUS_wt	-0.73284944811994
FUS_wt	1.8489548662723
FUS_wt	-0.380088701582362
FUS_wt	-0.48382545866693
FUS_wt	-0.978094854082369
FUS_wt	0.932752943150395
FUS_wt	0.0671366322197273
FUS_wt	0.473885110401316
FUS_wt	-0.0681673315905752
FUS_wt	-0.5549353324749
FUS_wt	0.293670381191902
FUS_wt	0.805591757046731
FUS_wt	0.427872839113806
FUS_wt	0.68735416295034
FUS_wt	0.82343894106128
FUS_wt	-0.689137790396805
FUS_wt	0.0430987062501289
FUS_wt	-0.187910781838194
FUS_wt	1.6122008158293
FUS_wt	0.510973789681551
FUS_wt	1.15389070758067
FUS_wt	1.58612719543304
FUS_wt	-0.850250455465648
FUS_wt	0.37129168854268
FUS_wt	1.15681876120806
FUS_wt	-0.896220897415624
FUS_wt	-0.308239842811289
FUS_wt	-2.01090302713684
FUS_wt	-0.213315132833903
FUS_wt	0.153974336940519
FUS_wt	0.622239827522258
FUS_wt	0.945580606660852
FUS_wt	1.00232907458211
FUS_wt	0.575669831734292
FUS_wt	-0.303136663632129
FUS_wt	0.556567767593721
FUS_wt	0.870566661349699
FUS_wt	-0.725933664314302
FUS_wt	-0.564095957394868
FUS_wt	0.471235919024157
FUS_wt	-0.731789771569077
FUS_wt	0.427733407988691
FUS_wt	1.08487230064941
FUS_wt	1.55656779690894
FUS_wt	-2.2866141339366
FUS_wt	-2.89923266834852
FUS_wt	-0.422043527129064
FUS_wt	0.304336862263097
FUS_wt	0.754559965255129
FUS_wt	-1.20890913859553
FUS_wt	1.24675183690637
FUS_wt	2.0254746706662
FUS_wt	1.06841942788599
FUS_wt	0.0946185069796309
FUS_wt	1.52212830900587
FUS_wt	1.43456556243448
FUS_wt	1.47416400196676
FUS_wt	-0.982500877635961
FUS_wt	1.63938988522646
FUS_wt	1.0378840114861
FUS_wt	-0.320314578246132
FUS_wt	-0.811628033809162
FUS_wt	-0.995914151871896
FUS_wt	0.200460674053414
FUS_wt	-1.8493023531301
FUS_wt	0.313720576983246
FUS_wt	-0.344826570041115
FUS_wt	-1.57525047671918
FUS_wt	-0.637813193242465
FUS_wt	0.107223080689906
FUS_wt	0.394269937961412
FUS_wt	-0.399079220822844
FUS_wt	-1.59458957377245
FUS_wt	1.05182712399747
FUS_wt	-0.712380958953253
FUS_wt	-0.446973812299388
FUS_wt	0.536489685577354
FUS_wt	-0.90740327364974
FUS_wt	0.341704403793561
FUS_wt	-1.14082492020253
FUS_wt	0.717331854849779
FUS_wt	2.12098499136907
FUS_wt	0.782306759152747
FUS_wt	-1.73360240551078
FUS_wt	0.565351928475883
FUS_wt	1.1541695698309
FUS_wt	-0.692274990711862
FUS_wt	-0.213663710646688
FUS_wt	-1.33763195330047
FUS_wt	0.209007802022882
FUS_wt	0.266174563319487
FUS_wt	1.60146461919554
FUS_wt	0.0645292701801006
FUS_wt	-1.52081656547481
FUS_wt	2.46217295452221
FUS_wt	0.735039607739214
FUS_wt	-0.0364188644021938
FUS_wt	0.422713887484599
FUS_wt	0.684007815947611
FUS_wt	-0.0650859037255638
FUS_wt	0.62725934802635
FUS_wt	-0.29743393061498
FUS_wt	0.358310650794596
FUS_wt	-0.465071972339142
FUS_wt	-0.969380408762765
FUS_wt	0.983366441566657
FUS_wt	-1.13322592388383
FUS_wt	0.596445069376229
FUS_wt	0.372156161518385
FUS_wt	-0.932947055770563
FUS_wt	0.762786401636835
FUS_wt	-0.104084789419858
FUS_wt	-1.70847691676529
FUS_wt	0.91811267501346
FUS_wt	1.65640048249033
FUS_wt	1.72458230267091
FUS_wt	1.29736533532263
FUS_wt	-0.385303425661613
FUS_wt	-0.0859029707050361
FUS_wt	1.36164308400003
FUS_wt	0.11319073284477
FUS_wt	0.703807035713752
FUS_wt	0.414348019977779
FUS_wt	0.118530944936624
FUS_wt	-1.54564924885755
FUS_wt	1.04025434061303
FUS_wt	-0.200292265748287
FUS_wt	1.44822981269562
FUS_wt	-0.0554372698677003
FUS_wt	-0.622587314380051
FUS_wt	-0.0764077110847931
FUS_wt	-0.484299524492316
FUS_mut	0.721793650853416
FUS_wt	0.999679883204955
FUS_wt	-1.57721645558329
FUS_wt	-0.136892933159103
FUS_wt	-0.659201927834901
FUS_wt	0.315547124722235
FUS_wt	NA
FUS_wt	0.87935082223186
FUS_wt	-0.0105404475810973
FUS_wt	NA
FUS_wt	NA
FUS_wt	NA
FUS_wt	0.28722866321165
FUS_wt	1.89705860443652
FUS_wt	1.3990106255305
FUS_wt	NA
FUS_wt	NA
FUS_wt	2.22932297558239
FUS_wt	0.498843281796664
FUS_wt	0.154671492566086
FUS_wt	0.730298949485351
FUS_wt	1.42299277905005
FUS_wt	NA
FUS_wt	0.0355415392689692
FUS_wt	NA
FUS_wt	1.41253544466652
FUS_wt	-0.590978278316783
FUS_wt	1.87419189991788
FUS_wt	NA
FUS_wt	NA
FUS_wt	1.70394649615409
FUS_wt	NA
FUS_wt	NA
FUS_wt	NA
FUS_wt	NA
FUS_wt	NA
FUS_wt	NA
FUS_wt	NA
FUS_wt	NA
FUS_wt	NA
FUS_wt	NA
FUS_wt	NA
FUS_wt	NA
FUS_wt	NA
FUS_wt	0.219855543556726
FUS_wt	NA
FUS_wt	0.456874513137449
FUS_wt	NA
FUS_wt	NA
FUS_wt	NA
FUS_wt	NA
FUS_wt	1.45338876432483
FUS_wt	NA
FUS_wt	NA
FUS_wt	NA
FUS_wt	NA
FUS_wt	NA
FUS_wt	NA
FUS_wt	NA
FUS_wt	NA
FUS_wt	NA
FUS_wt	NA
FUS_wt	1.38102401039084
FUS_wt	NA
FUS_wt	NA
FUS_wt	NA
FUS_wt	NA
FUS_wt	NA
FUS_wt	NA
FUS_wt	NA
FUS_wt	NA
FUS_wt	NA
FUS_wt	NA
FUS_wt	NA
FUS_wt	NA
FUS_wt	NA
FUS_wt	NA
FUS_wt	NA
FUS_wt	NA
FUS_wt	NA
FUS_wt	NA
FUS_wt	NA
FUS_wt	NA
FUS_wt	NA
FUS_wt	NA
FUS_wt	NA
FUS_wt	NA
FUS_wt	NA
FUS_wt	NA
FUS_wt	NA
FUS_wt	NA
FUS_wt	NA
FUS_wt	NA
FUS_wt	NA
FUS_wt	2.83529064532638
FUS_wt	NA
FUS_wt	NA
FUS_wt	NA
FUS_wt	-0.238022328204048
FUS_wt	-0.164291149243939
FUS_wt	NA
FUS_wt	NA
FUS_wt	NA
FUS_wt	NA
FUS_wt	NA
FUS_wt	NA
FUS_wt	NA
FUS_wt	NA
FUS_wt	NA
FUS_wt	0.126074168805274
FUS_wt	NA
FUS_wt	NA
FUS_wt	NA
FUS_wt	NA
FUS_wt	NA
FUS_wt	NA
FUS_wt	NA
FUS_wt	NA
FUS_wt	NA
FUS_wt	-0.278303980249385
FUS_wt	NA
FUS_wt	0.353179585390413
FUS_wt	NA
FUS_wt	NA
FUS_wt	NA
FUS_wt	NA
FUS_wt	NA
FUS_wt	1.05559176437553
FUS_wt	NA
FUS_wt	NA
FUS_wt	NA
FUS_wt	NA
FUS_wt	NA
FUS_wt	NA
FUS_wt	NA
FUS_wt	NA
FUS_wt	NA
FUS_wt	NA
FUS_wt	NA
FUS_wt	NA
FUS_wt	NA
FUS_wt	NA
FUS_wt	NA
FUS_wt	NA
FUS_wt	NA
FUS_wt	NA
FUS_wt	NA
FUS_wt	NA
FUS_wt	NA
FUS_wt	NA
FUS_wt	NA
FUS_wt	NA
FUS_wt	NA
FUS_wt	0.223438923472146
FUS_wt	NA
FUS_wt	NA
FUS_wt	NA
FUS_wt	-2.5475176552493
FUS_wt	NA
FUS_wt	NA
FUS_wt	NA
FUS_wt	NA
FUS_wt	NA
FUS_wt	NA
FUS_wt	NA
FUS_wt	NA
FUS_wt	NA
FUS_wt	NA
FUS_wt	NA
FUS_wt	NA
FUS_wt	NA
FUS_wt	NA
FUS_wt	-0.0420937111943202
FUS_wt	NA
FUS_wt	NA
FUS_wt	NA
FUS_wt	NA
FUS_wt	NA
FUS_wt	NA
FUS_wt	NA
FUS_wt	NA
FUS_wt	NA
FUS_wt	NA
FUS_wt	-0.366215304633552
FUS_wt	NA
FUS_wt	NA
FUS_wt	NA
FUS_wt	1.47402457084165
FUS_wt	1.31800114183946
FUS_wt	NA
FUS_wt	NA
FUS_wt	NA
FUS_wt	NA
FUS_wt	0.760416072509902
FUS_wt	NA
FUS_wt	NA
FUS_wt	NA
FUS_wt	0.112911870594544
FUS_wt	1.46314894308278
FUS_wt	NA
FUS_wt	NA
FUS_wt	NA
FUS_wt	NA
FUS_wt	NA
FUS_wt	NA
FUS_wt	NA
FUS_wt	NA
FUS_wt	1.9366570439688
FUS_wt	NA
FUS_wt	NA
FUS_wt	NA
FUS_wt	NA
FUS_wt	NA
FUS_wt	-0.381287809258339
FUS_wt	NA
FUS_wt	NA
FUS_wt	NA
FUS_wt	NA
FUS_wt	NA
FUS_wt	NA
FUS_wt	NA
FUS_wt	NA
FUS_wt	NA
FUS_wt	NA
FUS_wt	NA
FUS_wt	NA
FUS_wt	NA
FUS_wt	NA
FUS_wt	NA
FUS_wt	NA
FUS_wt	-0.332654232818693
FUS_wt	NA
FUS_wt	NA
FUS_wt	NA
FUS_wt	NA
FUS_wt	NA
FUS_wt	-1.03869162105677
FUS_wt	0.555452318592811
FUS_wt	NA
FUS_wt	NA
FUS_wt	NA
FUS_wt	NA
FUS_wt	NA
FUS_wt	NA
FUS_wt	NA
FUS_wt	NA
FUS_wt	NA
FUS_wt	NA
FUS_wt	NA
FUS_wt	0.719144459476257
FUS_wt	NA
FUS_wt	NA
FUS_wt	NA
FUS_wt	NA
FUS_wt	NA
FUS_wt	NA
FUS_wt	NA
FUS_wt	NA
FUS_wt	NA
FUS_wt	NA
FUS_wt	NA
FUS_mut	0.327691575719637
FUS_wt	NA
FUS_wt	1.59142557818736
FUS_wt	NA
FUS_wt	NA
FUS_wt	NA
FUS_wt	NA
FUS_wt	NA
FUS_wt	NA
FUS_wt	NA
FUS_wt	NA
FUS_wt	0.206860562696131
FUS_wt	NA
FUS_wt	NA
FUS_wt	NA
FUS_wt	NA
FUS_wt	NA
FUS_wt	NA
FUS_wt	NA
FUS_wt	NA
FUS_wt	NA
FUS_wt	-0.88598665283228
FUS_wt	-1.33045125035712
FUS_wt	-0.26572729276413
FUS_wt	0.431358617241646
FUS_wt	NA
FUS_wt	NA
FUS_wt	NA
FUS_wt	1.41518463604368
FUS_wt	NA
FUS_wt	-0.984118278687279
FUS_wt	NA
FUS_wt	NA
FUS_wt	NA
FUS_wt	NA
FUS_wt	NA
FUS_wt	NA
FUS_wt	NA
FUS_wt	NA
FUS_wt	NA
FUS_wt	NA
FUS_wt	NA
FUS_wt	NA
FUS_wt	NA
FUS_wt	NA
FUS_wt	2.38186062645674
FUS_wt	1.15988624596056
FUS_wt	0.102189617073302
FUS_wt	1.68582044988931
FUS_wt	-0.939249342625701
FUS_wt	0.509300616180188
FUS_wt	1.01097380433916
FUS_wt	0.289877854588809
FUS_wt	0.830549928442076
FUS_wt	1.08710319865122
FUS_wt	-0.724162889025358
FUS_wt	2.00358398402336
FUS_wt	0.674944792815224
FUS_wt	0.309495813892303
FUS_wt	0.834732862195486
FUS_wt	-0.070997783430384
FUS_wt	0.530075853822125
FUS_wt	0.8154913669298
FUS_wt	0.963567221800516
FUS_wt	0.552524264965425
FUS_wt	1.95757171273585
FUS_wt	1.55824097041031
FUS_wt	1.15124151620351
FUS_wt	-0.0190318031005208
FUS_wt	0.288455657112649
FUS_wt	-1.27366095309832
FUS_wt	0.158826540094473
FUS_wt	1.15291468970488
FUS_wt	1.37070610713242
FUS_wt	0.0381349581960841
FUS_wt	1.19418630273852
FUS_wt	-0.683309569367054
FUS_wt	0.817164540431166
FUS_wt	-1.05432185018201
FUS_wt	0.552105971590085
FUS_wt	0.335569434288558
FUS_wt	0.188079190143321
FUS_wt	-0.33498273260809
FUS_wt	0.237521467108628
FUS_wt	1.37530733426117
FUS_wt	0.0461661910026316
FUS_wt	1.00177135008166
FUS_wt	-1.09470110401493
FUS_wt	1.46133633845631
FUS_wt	-0.407026794954322
FUS_wt	0.746472959998534
FUS_wt	0.039180691634436
FUS_wt	-0.207682115379312
FUS_wt	0.183826540827355
FUS_wt	0.0141806909015563
FUS_wt	0.362270494747824
FUS_wt	0.246249855540743
FUS_wt	0.193042938197366
FUS_wt	-0.366759086021495
FUS_wt	0.162019512859575
FUS_wt	-0.311126067101142
FUS_wt	-0.341368678138297
FUS_wt	1.17843058560068
FUS_wt	0.352942552477722
FUS_wt	-0.320621326721383
FUS_wt	0.362047404947642
FUS_wt	0.837103191322419
FUS_wt	0.774219753896155
FUS_wt	0.84546905882924
FUS_wt	1.11331625017259
FUS_wt	0.15991410287036
FUS_wt	-0.494143361925341
FUS_wt	0.0651706533556235
FUS_wt	0.0322788509413079
FUS_wt	1.75497828794569
FUS_wt	0.265547123256476
FUS_wt	1.55907755716099
FUS_wt	0.450739543632447
FUS_wt	1.4959152574845
FUS_wt	0.486712773911774
FUS_wt	-0.129154505715294
FUS_wt	-0.0858053689174568
FUS_wt	-0.341382621250807
FUS_wt	1.2756140798049
FUS_wt	-1.00515843546693
FUS_wt	0.349219741437185
FUS_wt	0.0295878302266166
FUS_wt	0.167276066276361
FUS_wt	2.16853100503283
FUS_wt	-0.285638057430364
FUS_wt	1.24717013028171
FUS_wt	0.60899387063646
FUS_wt	-0.600013415224148
FUS_wt	0.25877077057595
FUS_wt	-0.237213627678387
FUS_wt	0.69042164770284
FUS_wt	0.13767483841473
FUS_wt	1.07999221127043
FUS_wt	0.432195203992331
FUS_wt	0.246472945340925
FUS_wt	1.46063918283074
FUS_wt	0.802524272294229
FUS_wt	0.0909793546141641
FUS_wt	1.30196656245139
FUS_wt	0.775056340646837
FUS_wt	0.353040154265302
FUS_wt	1.73113556555125
FUS_wt	1.52714782950996
FUS_wt	0.381163412200728
FUS_wt	0.602719470006343
FUS_wt	2.23740998083898
FUS_wt	-0.301170684768026
FUS_wt	-0.342804818726967
FUS_wt	1.39162077589947
FUS_wt	-0.0951054249625382
FUS_wt	-1.19182882576911
FUS_wt	0.0896965882631184
FUS_wt	0.0820139332693529
FUS_wt	2.13701957075714
FUS_wt	-0.615085919848937
FUS_wt	0.482111546783023
FUS_wt	0.860806482591741
FUS_wt	-1.19539826257202
FUS_wt	1.39203906927481
FUS_wt	-0.494603484638216
FUS_wt	0.100014491521528
FUS_wt	0.51362298105871
FUS_wt	-0.610861156757993
FUS_wt	1.10062801778725
FUS_wt	1.06242388950611
FUS_wt	-1.12102570043639
FUS_wt	0.705759071465344
FUS_wt	-1.45446129303321
FUS_wt	-1.93409042031172
FUS_wt	0.520176243939053
FUS_wt	0.0435030565129579
FUS_wt	0.521988848565531
FUS_wt	-0.156427233787527
FUS_wt	0.209133290035485
FUS_wt	0.557543785469517
FUS_wt	1.71747131529011
FUS_wt	1.85522926690242
FUS_wt	0.857738997839241
FUS_wt	0.0899475642883211
FUS_wt	-1.08045124302831
FUS_wt	1.15347241420533
FUS_wt	1.11819633955157
FUS_wt	1.25888234479126
FUS_wt	1.08738206090145
FUS_wt	-0.400459588961469
FUS_wt	0.634091473156919
FUS_wt	1.48796768335302
FUS_wt	1.77045514283331
FUS_wt	0.798480769665933
FUS_wt	-0.298493607165843
FUS_wt	0.137089227689254
FUS_wt	1.01250754671541
FUS_wt	0.971235933681767
FUS_wt	-0.382235940909111
FUS_wt	0.360931955946735
FUS_wt	0.301952590023652
FUS_wt	-0.49708535866524
FUS_wt	0.848675974706854
FUS_wt	0.33406357813733
FUS_wt	-0.0543497070918132
FUS_wt	0.105828769438769
FUS_wt	1.72179368016864
FUS_wt	0.584035699241113
FUS_wt	-0.450389874864672
FUS_wt	0.44934523238131
FUS_wt	0.895524832745046
FUS_wt	1.34742110923844
FUS_wt	1.64092362760271
FUS_wt	0.625167881149644
FUS_wt	1.97737093250199
FUS_wt	0.577203574110544
FUS_wt	0.128040147669375
FUS_wt	0.332264916623365
FUS_wt	0.918391537263687
FUS_wt	-0.311683791601597
FUS_wt	-0.463761319763073
FUS_wt	-0.259564437034107
FUS_wt	0.803639721295139
FUS_wt	0.349651977925038
FUS_wt	1.19641720074034
FUS_wt	0.671877308062724
FUS_wt	0.162507521797475
FUS_wt	0.911419981008003
FUS_wt	1.5143201659995
FUS_wt	-0.830576723712108
FUS_wt	-0.456092607881822
FUS_wt	-0.662143924574799
FUS_wt	1.04150922073906
FUS_wt	0.594493033624637
FUS_wt	0.550851091464059
FUS_wt	-1.98506643965327
FUS_wt	-1.12611493650304
FUS_wt	-0.378610731656156
FUS_wt	0.850209717083105
FUS_wt	1.25832462029081
FUS_wt	0.785234812780135
FUS_wt	-0.775334111942074
FUS_wt	0.951715576165855
FUS_wt	1.65486674011408
FUS_wt	-1.06330121463933
FUS_wt	-0.0162152943732237
FUS_wt	-0.00773788196631199
FUS_wt	-2.03283554311722
FUS_wt	0.59337758462373
FUS_wt	-0.00441942118860664
FUS_wt	-0.446318486011353
FUS_wt	1.52812384738575
FUS_wt	-0.443557749734103
FUS_wt	0.118475172486579
FUS_wt	-0.0851639857419339
FUS_wt	2.5518271679703
FUS_wt	1.42829116180437
FUS_wt	0.0456502958397086
FUS_wt	0.773243736020359
FUS_wt	2.27868159387263
FUS_wt	0.626004467900328
FUS_wt	0.314027325458495
FUS_wt	1.22318797676216
FUS_wt	0.334788619987921
FUS_wt	-2.34963700248798
FUS_wt	0.107446170490088
FUS_wt	-0.00988512129306269
FUS_wt	-0.110470734950063
FUS_wt	-2.48803633727581
FUS_wt	1.16978585584363
FUS_wt	-0.0518120606147424
FUS_wt	1.56563082004133
FUS_wt	-1.24424098569934
FUS_wt	-0.0851360995169104
FUS_wt	0.247156157853983
FUS_wt	0.142094805080834
FUS_wt	0.825948701313325
FUS_wt	-0.393739008730989
FUS_wt	-0.778722288282336
FUS_wt	-0.686112134981839
FUS_wt	0.324289456266861
FUS_wt	-1.15546518833947
FUS_wt	1.63799557397533
FUS_wt	1.0797133490202
FUS_wt	-0.425431703469326
FUS_wt	0.049889002043166
FUS_wt	1.27296488842774
FUS_wt	-0.142163429688401
FUS_wt	1.94920584522903
FUS_wt	-1.2563436073592
FUS_wt	-0.880088716239973
FUS_wt	-0.478220327437361
FUS_wt	-1.00072452568832
FUS_wt	0.655145573049083
FUS_wt	-0.165643631157541
FUS_wt	1.12670163818351
FUS_wt	0.531888458448603
FUS_wt	-0.282403255327726
FUS_wt	-0.0135242736585295
FUS_wt	-0.0200635934263609
FUS_wt	0.650683777045446
FUS_wt	0.679685451069089
FUS_wt	2.41783385673607
FUS_wt	0.574693813858496
FUS_wt	0.620427222895781
FUS_wt	-0.591773035729932
FUS_wt	1.18860905773397
FUS_wt	0.870427230224587
FUS_wt	0.254490235034961
FUS_wt	1.57873734580202
FUS_wt	-0.173981612439338
FUS_wt	0.530912440572807
FUS_wt	-0.986070314438871
FUS_wt	-0.335930864258863
FUS_wt	0.0533608370584947
FUS_wt	1.1409236129451
FUS_wt	-0.733267741495281
FUS_wt	-0.191480218641105
FUS_wt	1.14901061820169
FUS_wt	-0.545983854242603
FUS_wt	0.14074232316723
FUS_wt	0.796110440539
FUS_wt	0.493126605667002
FUS_wt	1.35467152774435
FUS_wt	-0.172196894037884
FUS_wt	0.237186832408355
FUS_wt	1.59756054769236
FUS_wt	0.40068376971664
FUS_wt	2.07343897770531
FUS_wt	0.179057996348466
FUS_wt	0.620148360645552
FUS_wt	-0.522824344361223
FUS_wt	0.217778019792531
FUS_wt	-0.486823227856874
FUS_wt	-0.783588434548803
FUS_wt	NA
FUS_wt	0.37516787382084
FUS_wt	NA
FUS_wt	0.199916892665471
FUS_wt	-1.02219691895582
FUS_wt	-0.912506452828899
FUS_wt	0.994102638200407
FUS_wt	2.68498389245385
FUS_wt	0.182780807389
FUS_wt	3.23754944127931
FUS_wt	1.56758285579292
FUS_wt	NA
FUS_wt	2.6456643151718
FUS_wt	NA
FUS_wt	-0.81212998585957
FUS_wt	0.934286685526647
FUS_wt	0.616662582517711
FUS_wt	-0.380269962045009
FUS_wt	1.18080091472761
FUS_wt	0.443628556251651
FUS_wt	0.182278855338592
FUS_wt	0.0769246972027053
FUS_wt	-0.122907991310203
FUS_wt	1.01432015134189
FUS_wt	-0.104572798357755
FUS_wt	-0.439221441743068
FUS_wt	1.81395765386877
FUS_wt	0.248703843342743
FUS_wt	0.128597872169831
FUS_wt	1.77728726796388
FUS_wt	1.57469384317372
FUS_wt	-0.112827120964484
FUS_wt	-1.06054047836208
FUS_wt	-0.00255104411208507
FUS_wt	0.0444930175012657
FUS_wt	-0.569338567699142
FUS_wt	-0.405520938803094
FUS_wt	-1.08973735596088
FUS_wt	0.374610149320385
FUS_wt	-0.0462627018352188
FUS_wt	0.47179364352461
FUS_wt	0.765575024139108
FUS_wt	-1.12119301778653
FUS_wt	-0.72916846641694
FUS_wt	-1.44507757831306
FUS_wt	0.852022321709583
FUS_wt	0.187521465642866
FUS_wt	1.24758842365705
FUS_wt	1.07929505564486
FUS_wt	0.0448973677640947
FUS_wt	-2.16776304288971
FUS_wt	1.27547464867979
FUS_wt	-0.146346363441811
FUS_wt	0.175878966695875
FUS_wt	1.09281987478088
FUS_wt	1.66490578112226
FUS_wt	-0.982598479423541
FUS_wt	-0.362464607367994
FUS_wt	-0.209662037355927
FUS_wt	1.02268601884871
FUS_wt	2.01808482103518
FUS_wt	-1.34472899756876
FUS_wt	0.801129961043092
FUS_wt	0.963427790675401
FUS_wt	1.85676300927867
FUS_wt	1.49368435948268
FUS_wt	0.953807043042558
FUS_wt	1.22263025226171
FUS_wt	-0.22683995196993
FUS_wt	2.50051651392847
FUS_wt	1.74256891781057
FUS_wt	1.54053321752087
FUS_wt	0.73671278124058
FUS_wt	2.25177138672569
FUS_wt	-0.692261047599352
FUS_wt	-0.619296739827369
FUS_wt	-0.745147273354966
FUS_wt	1.04039377173815
FUS_wt	1.12405244680635
FUS_wt	1.31563081271252
FUS_wt	0.697811497333864
FUS_wt	-1.44201009356056
FUS_wt	0.492429450041432
FUS_wt	1.3571812879964
FUS_wt	0.885625222861974
FUS_wt	1.76264699982694
FUS_wt	0.478904630905408
FUS_wt	-0.0194919258133968
FUS_wt	1.98908314701154
FUS_wt	-1.56756782172542
FUS_wt	1.00372338583325
FUS_wt	-0.540992219963534
FUS_wt	1.71747131529011
FUS_wt	-1.11516959318162
FUS_wt	-0.372155070563394
FUS_wt	0.502468491049619
FUS_wt	-0.10409873253237
FUS_wt	0.0798527508300934
FUS_wt	0.255842716948562
FUS_wt	-0.763677669882571
FUS_wt	0.616383720267485
FUS_wt	0.963846084050742
FUS_wt	1.06353933850701
FUS_wt	1.66950700825101
FUS_wt	-0.540866731950931
FUS_wt	1.55865926378565
FUS_wt	1.03105188635553
FUS_wt	0.237591182671184
FUS_wt	0.971375364806881
FUS_wt	0.610806475262938
FUS_wt	-2.57140220698127
FUS_wt	-1.2470156650891
FUS_wt	0.270761847335726
FUS_wt	0.409328499473687
FUS_wt	0.388971555207094
FUS_wt	0.308617397804086
FUS_wt	0.733366434237851
FUS_wt	1.01418072021678
FUS_wt	1.3592727548731
FUS_wt	-0.692261047599352
FUS_wt	0.42731511461335
FUS_wt	2.36192197556548
FUS_wt	-0.165308996457268
FUS_wt	-0.482821554566112
FUS_wt	0.948926953663581
FUS_wt	2.05461577581496
FUS_wt	1.18777247098329
FUS_wt	1.6969749398984
FUS_wt	1.41239601354141
FUS_wt	0.0382325599836634
FUS_wt	-0.0884963896321481
FUS_wt	-0.0737585197076341
FUS_wt	0.106832673539586
FUS_wt	-0.120928069333588
FUS_wt	0.162395976897384
FUS_wt	-1.36021979556889
FUS_wt	0.547923037836674
FUS_wt	0.998285571953818
FUS_wt	0.265365862793826
FUS_wt	0.706037933715571
FUS_wt	1.72263026691932
FUS_wt	1.16811268234226
FUS_wt	-0.188315132101023
FUS_wt	-0.365211400532734
FUS_wt	1.46858675696222
FUS_wt	1.12837481168487
FUS_wt	0.494381485793024
FUS_wt	0.906400460503911
FUS_wt	-0.458839401046561
FUS_wt	-0.206566666378404
FUS_wt	-1.02470667920787
FUS_wt	-0.560094284104106
FUS_wt	1.02519577910076
FUS_wt	0.139877850191525
FUS_wt	-0.490755185585079
FUS_wt	0.787186848531727
FUS_wt	-0.0577797127696097
FUS_wt	0.266341880669622
FUS_wt	0.502747353299845
FUS_wt	-0.659759652335355
FUS_wt	0.399707751840844
FUS_wt	-0.865044097840208
FUS_wt	1.21551926488091
FUS_wt	0.395803680337663
FUS_wt	-0.555562772537912
FUS_wt	0.2026497427177
FUS_wt	0.537047410077806
FUS_wt	0.218963184355998
FUS_wt	-0.27101173240594
FUS_wt	1.7622287064516
FUS_wt	0.289933627038856
FUS_wt	-0.0488561207623337
FUS_wt	1.65416958448851
FUS_wt	-1.41180931186094
FUS_wt	-1.52802515464318
FUS_wt	-0.684522620155542
FUS_wt	0.902078095625389
FUS_wt	2.18930624267476
FUS_wt	-1.12003573944808
FUS_wt	1.4857367853512
FUS_wt	1.31688569283855
FUS_wt	0.999401020954728
FUS_wt	-0.443153399471273
FUS_wt	0.448508645630628
FUS_wt	0.088915773962481
FUS_wt	0.42731511461335
FUS_wt	1.09616622178361
FUS_mut	0.181972106863342
FUS_wt	-0.781399365884519
FUS_wt	0.157515887518406
FUS_wt	0.949345247038922
FUS_wt	-1.41967322731735
FUS_wt	-0.809048557994559
FUS_wt	0.0689492368462048
FUS_wt	-0.75600895800132
FUS_wt	1.5530820187811
FUS_wt	1.92912776321266
FUS_wt	2.76167101126637
FUS_wt	-0.575152845616382
FUS_wt	-0.363370909681233
FUS_wt	0.111141095305599
FUS_wt	1.06144787163031
FUS_wt	0.478904630905408
FUS_wt	0.714543232347506
FUS_wt	0.0245125372724778
FUS_wt	0.568698275478608
FUS_wt	1.16072283271124
FUS_wt	1.35508982111969
FUS_wt	-0.490546038897408
FUS_wt	0.685541558323863
FUS_wt	0.671180152437154
FUS_wt	0.65347239954772
FUS_wt	-1.30458677664853
FUS_wt	2.21175465381806
FUS_wt	0.952412731791422
FUS_wt	-0.105046864183143
FUS_wt	1.69139769489386
FUS_wt	1.18428669285545
FUS_wt	1.43972451406369
FUS_wt	-1.46608984886769
FUS_wt	1.13813499044283
FUS_wt	1.27324375067797
FUS_wt	0.850209717083105
FUS_wt	-0.100264376591742
FUS_wt	0.934704978901987
FUS_wt	-0.443460147946524
FUS_wt	0.636880095659193
FUS_wt	-0.751602934447728
FUS_wt	1.16783382009204
FUS_wt	-0.22144396742803
FUS_wt	0.752886791753763
FUS_wt	0.270552700648056
FUS_wt	0.953249318542103
FUS_wt	-0.0882314704944337
FUS_wt	-0.0514077103519134
FUS_wt	0.524916902192919
FUS_wt	2.19265258967749
FUS_wt	-0.214988306335269
FUS_wt	-0.319171243020201
FUS_wt	-0.99422703525802
FUS_wt	0.113511424432532
FUS_wt	1.27296488842774
FUS_wt	0.280563855431216
FUS_wt	-0.0860424018301477
FUS_wt	2.55015399446894
FUS_wt	2.11387400398827
FUS_wt	0.0655889467309642
FUS_wt	1.25037704615933
FUS_wt	-0.867261052729514
FUS_wt	1.45882657820426
FUS_wt	-0.34722478539307
FUS_wt	0.644409376415332
FUS_wt	0.779378705525362
FUS_wt	-0.00522812171426757
FUS_wt	1.014459582467
FUS_wt	-0.394742912831809
FUS_wt	-1.66215789700253
FUS_wt	0.868754056723221
FUS_wt	-0.0959977841632638
FUS_wt	0.0766597780649909
FUS_wt	1.13674067919169
FUS_wt	1.14664028907476
FUS_wt	0.990895722322793
FUS_wt	-0.0309113349602054
FUS_wt	0.177831002447467
FUS_wt	0.755675414256036
FUS_wt	1.04555272336735
FUS_wt	0.0926385850030153
FUS_wt	-1.11298052451733
FUS_wt	-1.39550981333515
FUS_wt	0.81618852255537
FUS_wt	0.319046845962587
FUS_wt	0.749401013625922
FUS_wt	0.0695906200217277
FUS_wt	0.523243728691553
FUS_wt	1.28913889894093
FUS_wt	-0.0994138467285484
FUS_mut	0.832780826443897
FUS_wt	1.06563080538372
FUS_wt	1.58738207555906
FUS_wt	-0.40832350441788
FUS_wt	-0.246374252598353
FUS_wt	0.143461230106947
FUS_wt	-0.561879002505562
FUS_wt	-0.401923615775161
FUS_wt	0.823160078811051
FUS_wt	-0.903819893734319
FUS_wt	1.3725187117589
FUS_wt	-0.746904105531398
FUS_wt	-0.193013961017353
FUS_wt	-1.73220809425964
FUS_wt	0.636601233408967
FUS_wt	0.384091465828113
FUS_wt	0.53370106307508
FUS_wt	-0.200724502236139
FUS_wt	0.525614057818486
FUS_wt	1.43331068230846
FUS_wt	0.758045743382969
FUS_wt	0.424944785486418
FUS_wt	-0.016773018873679
FUS_wt	1.60885446882657
FUS_wt	0.951715576165855
FUS_wt	0.540254325955421
FUS_wt	1.53272507451451
FUS_wt	1.31577024383764
FUS_wt	0.37516787382084
FUS_wt	0.658213057801585
FUS_wt	1.6918159882692
FUS_wt	0.634928059907601
FUS_wt	0.220636357857361
FUS_wt	0.373076406944134
FUS_wt	0.729044069359326
FUS_wt	1.44962412394676
FUS_wt	0.16510094072459
FUS_wt	-0.151505315071015
FUS_wt	-0.507877327749037
FUS_wt	-0.671485809957415
FUS_wt	-1.23176190000166
FUS_wt	-1.95989912157026
FUS_wt	0.463567207142904
FUS_wt	2.07929508496008
FUS_wt	-1.04684834187592
FUS_wt	0.454085890635175
FUS_wt	0.999679883204955
FUS_wt	1.11066705879544
FUS_wt	1.71217293253579
FUS_wt	1.1021617601635
FUS_wt	0.222755710959091
FUS_wt	1.14524597782362
FUS_wt	NA
FUS_wt	0.0545041722844288
FUS_wt	-0.31356611179063
FUS_wt	-0.581371473796452
FUS_wt	0.0205108639817143
FUS_wt	2.39426999659185
FUS_wt	-0.457208056882731
FUS_wt	0.152691570589473
FUS_wt	-0.463677661088006
FUS_wt	1.76682993358035
FUS_wt	0.151436690463448
FUS_wt	-0.837590109305326
FUS_wt	1.21956276750921
FUS_wt	1.71705302191477
FUS_wt	-0.0237166889043394
FUS_wt	0.0520083551448931
FUS_wt	1.97318799874858
FUS_wt	1.8040580439857
FUS_wt	0.383115447952317
FUS_wt	1.34351703773526
FUS_wt	1.00274736795745
FUS_wt	0.90556387375323
FUS_wt	-0.0424562321196169
FUS_wt	0.0647802462053063
FUS_wt	-0.207682115379312
FUS_wt	0.659467937927608
FUS_wt	NA
FUS_wt	NA
FUS_wt	0.130912428846716
FUS_wt	0.674665930564998
FUS_wt	0.131581698247263
FUS_wt	1.33138652985037
FUS_wt	0.68317122919693
FUS_wt	-1.03385336101532
FUS_wt	2.17424768116249
FUS_wt	0.531051871697918
FUS_wt	1.03244619760667
FUS_wt	0.582501956864862
FUS_wt	-0.259466835246528
FUS_wt	-0.0198126174011582
FUS_wt	0.164348012648976
FUS_wt	0.821765767559914
FUS_wt	0.339208586654025
FUS_wt	0.559635252346221
FUS_wt	0.949624109289148
FUS_wt	-0.222726733779078
FUS_wt	-0.999860052712612
FUS_wt	0.0866988190731745
FUS_wt	0.353221414727949
FUS_wt	0.365268263937768
FUS_wt	2.008045780027
FUS_wt	-0.140113792149229
FUS_wt	0.977510334311881
FUS_wt	1.70631682528102
FUS_wt	-0.174441735152214
FUS_wt	1.80740439098843
FUS_wt	1.51655106400132
FUS_wt	0.0870892262234917
FUS_wt	0.307543778140711
FUS_wt	0.363176797061065
FUS_wt	-0.768934223299357
FUS_wt	1.27031569705058
FUS_wt	2.1029983762294
FUS_wt	0.765993317514449
FUS_wt	0.733227003112736
FUS_wt	0.292513102853456
FUS_wt	NA
FUS_wt	0.734063589863418
FUS_wt	0.00584270961975909
FUS_wt	0.275962628302465
FUS_wt	0.539557170329854
FUS_wt	-0.945216994780567
FUS_wt	-1.17347968970415
FUS_wt	0.236141098970003
FUS_wt	-1.67750926387755
FUS_wt	2.00930066015302
FUS_wt	1.42661798830301
FUS_wt	0.542345792832127
FUS_wt	0.857041842213674
FUS_wt	-0.841285034120838
FUS_wt	-0.888259380171633
FUS_wt	0.320859450589065
FUS_wt	1.4011020924072
FUS_wt	-0.922657038737175
FUS_wt	1.18317124385454
FUS_wt	-0.621304548029005
FUS_wt	0.568419413228382
FUS_wt	0.640923598287489
FUS_wt	1.14273621757158
FUS_wt	1.36415284425208
FUS_wt	0.721235926352961
FUS_wt	0.620148360645552
FUS_wt	1.0388600293619
FUS_wt	-1.08172006626685
FUS_wt	1.56688570016735
FUS_wt	0.576088125109633
FUS_wt	1.09560849728316
FUS_wt	-0.686307338556998
FUS_wt	0.404727272344936
FUS_wt	1.48113555822245
FUS_wt	0.0321812491537286
FUS_wt	0.558798665595539
FUS_wt	0.298912991496176
FUS_wt	-0.664026244763834
FUS_wt	-1.82368885544671
FUS_wt	-0.38629338664992
FUS_wt	1.53467711026609
FUS_wt	0.950600127164944
FUS_wt	1.67090131950215
FUS_wt	1.74424209131194
FUS_wt	0.757488018882514
FUS_wt	-0.219631362801552
FUS_wt	-0.370203034811802
FUS_wt	-0.131998900667614
FUS_wt	-0.770021786075244
FUS_wt	0.214459559014826
FUS_wt	-0.568320720485812
FUS_wt	0.466495260770292
FUS_wt	-0.519784745833745
FUS_wt	0.586824321743387
FUS_wt	0.824693821187302
FUS_wt	-0.602160654550899
FUS_wt	1.18721474648284
FUS_wt	-0.87230845945863
FUS_wt	1.24424207665433
FUS_wt	-0.30458674733331
FUS_wt	1.48978028797949
FUS_wt	0.305243164576334
FUS_wt	1.45464364445085
FUS_wt	-0.887645883221133
FUS_wt	-0.346945923142842
FUS_wt	0.476255439528249
FUS_wt	-1.02067711969208
FUS_wt	0.771012838018541
FUS_wt	0.128862791307545
FUS_wt	NA
FUS_wt	-0.0602894730216541
FUS_wt	0.331219183185013
FUS_wt	1.51906082425336
FUS_wt	0.208031784147086
FUS_wt	-0.0225036381158495
FUS_wt	0.00425319479346075
FUS_wt	0.615407702391689
FUS_wt	-0.472698854882859
FUS_wt	1.04820191474451
FUS_wt	0.0814143794313653
FUS_wt	-1.35645515519082
FUS_wt	0.496891246045072
FUS_wt	0.229615722314684
FUS_wt	0.444883436377673
FUS_wt	0.699763533085457
FUS_wt	2.47876525841074
FUS_wt	-0.594073649294307
FUS_wt	0.194953144611426
FUS_wt	1.44530175906824
FUS_wt	1.18735417760795
FUS_wt	NA
FUS_wt	NA
FUS_wt	1.09281987478088
FUS_wt	-0.438705546580148
FUS_wt	-2.11088908695585
FUS_wt	0.257752923362619
FUS_wt	1.36052763499913
FUS_wt	1.15291468970488
FUS_wt	1.45896600932937
FUS_wt	1.66797326587476
FUS_wt	0.362172892960245
FUS_wt	0.532306751823944
FUS_wt	1.45826885370381
FUS_wt	-1.15566039191462
FUS_wt	0.819534869558096
FUS_wt	-1.23740886056877
FUS_wt	1.98015955500426
FUS_wt	0.969562760180404
FUS_wt	0.391063022083797
FUS_wt	1.88590411442742
FUS_wt	-0.220663153127395
FUS_wt	2.27380150449365
FUS_wt	2.47611606703358
FUS_wt	-0.547601255293921
FUS_wt	-0.385805377712022
FUS_wt	-0.769115483762005
FUS_wt	0.302858892336892
FUS_wt	-0.527090936789701
FUS_wt	0.302858892336892
FUS_wt	1.44321029219153
FUS_wt	-1.16744232198673
FUS_wt	2.50051651392847
FUS_wt	-1.25202124248068
FUS_wt	-0.528931427641202
FUS_wt	1.6112247979535
FUS_wt	0.577343005235658
FUS_wt	-0.70020862173083
FUS_wt	-0.248897955962913
FUS_wt	1.05363972862395
FUS_wt	-1.08039547057827
FUS_wt	1.16769438896692
FUS_wt	0.750516462626833
FUS_wt	1.27784497780672
FUS_wt	0.0697997667093981
FUS_wt	0.307195200327926
FUS_wt	1.26780593679854
FUS_wt	-0.655046880306513
FUS_wt	1.92494482945925
FUS_wt	-1.53128784297084
FUS_wt	-0.0240792098296361
FUS_wt	1.12028780642828
FUS_wt	1.83626663388696
FUS_wt	-0.15144954262097
FUS_wt	-0.208100408754652
FUS_wt	0.362242608522804
FUS_wt	-0.711251566839833
FUS_wt	1.04164865186417
FUS_wt	-0.347127183605491
FUS_wt	0.0523011605076311
FUS_wt	-0.720077557059528
FUS_wt	-0.201365885411662
FUS_wt	-0.303931421045277
FUS_wt	1.41169885791584
FUS_wt	0.648452879043628
FUS_wt	2.40403017534981
FUS_wt	-0.406162321978617
FUS_wt	0.486712773911774
FUS_wt	0.462730620392222
FUS_wt	0.0335755604048654
FUS_wt	0.0478533076165063
FUS_wt	-0.0213881891149418
FUS_wt	0.524219746567349
FUS_wt	0.83375684431969
FUS_wt	-0.268292825466225
FUS_wt	0.399428889590618
FUS_wt	0.481693253407682
FUS_wt	0.767248197640471
FUS_wt	1.08515116289963
FUS_wt	0.490059120914502
FUS_wt	1.37893254351413
FUS_wt	0.0208594417944993
FUS_wt	1.28913889894093
FUS_wt	1.30670722070525
FUS_wt	1.71245179478602
FUS_wt	0.372365308206055
FUS_wt	-0.834034615614928
FUS_wt	0.561308425847587
FUS_wt	-0.382542689384363
FUS_wt	1.60299836157179
FUS_wt	0.180745112962341
FUS_wt	1.15598217445738
FUS_wt	1.61164309132884
FUS_wt	1.935681026093
FUS_wt	0.538860014704284
FUS_wt	2.51250759068825
FUS_wt	NA
FUS_wt	1.06674625438463
FUS_wt	1.58961297356088
FUS_wt	-0.938956537262963
FUS_wt	0.0635253660792811
FUS_wt	1.39315451827573
FUS_wt	-0.682417210166327
FUS_wt	1.20729282849921
FUS_wt	0.000544326865438159
FUS_wt	-1.59458957377245
FUS_wt	-0.294840511687866
FUS_wt	0.972769676058018
FUS_wt	0.806428343797413
FUS_wt	-0.319910227983303
FUS_wt	0.319618513575554
FUS_wt	-0.0445198127713
FUS_wt	0.241300050599207
FUS_wt	-0.27009148698019
FUS_wt	NA
FUS_wt	1.49270834160688
[truncated: 3,113 more rows]
