# Supplementary material for: Common and rare variant association analyses in amyotrophic lateral sclerosis identify 15 risk loci with distinct genetic architectures and neuron-specific biology
Source: Nat Genet. 2021 Dec 6;53(12):1636–48. doi: 10.1038/s41588-021-00973-1 (PMC8648564; doi:10.1038/s41588-021-00973-1)
Supplement: Source Data Extended Data Fig. 3 — PRSs stratified by phenotype or rare variant burden status. [file 41588_2021_973_MOESM12_ESM.zip › PRS_NEK1.txt]

group	PRS
NEK1_wt	0.30548338034152
NEK1_wt	-0.496943765232965
NEK1_wt	0.974602394827511
NEK1_wt	1.00066472678104
NEK1_wt	-0.35446503819505
NEK1_wt	-0.308862925814334
NEK1_wt	1.06993199405859
NEK1_wt	0.805685034786473
NEK1_wt	1.20874527013192
NEK1_wt	0.157499508318769
NEK1_wt	0.500184330817865
NEK1_wt	-0.478546825030476
NEK1_wt	0.145973546540392
NEK1_wt	1.41710455500102
NEK1_wt	-0.0720162577831948
NEK1_wt	0.990211919847804
NEK1_wt	1.92748027486099
NEK1_wt	1.29027716421113
NEK1_wt	-0.82776813613182
NEK1_wt	1.12149917492921
NEK1_wt	0.549800321060942
NEK1_wt	0.531542751617561
NEK1_wt	0.690286046243588
NEK1_wt	1.38281934826002
NEK1_wt	0.264480503011425
NEK1_wt	1.2412186570045
NEK1_wt	-0.858248521149125
NEK1_wt	1.00331277120412
NEK1_wt	1.64204896020419
NEK1_wt	1.42713924965693
NEK1_wt	0.05950792758869
NEK1_wt	0.171157842711525
NEK1_wt	0.149234822303559
NEK1_wt	1.47536153230891
NEK1_wt	1.07564619518209
NEK1_wt	2.2400888875442
NEK1_wt	1.02268530672038
NEK1_wt	0.43718874770025
NEK1_wt	-0.109590614439189
NEK1_wt	-0.213505452431432
NEK1_wt	0.0158291316836903
NEK1_wt	-0.723449122938159
NEK1_wt	0.7532816293612
NEK1_wt	0.973905541031963
NEK1_wt	0.529312819471805
NEK1_wt	0.554120814593343
NEK1_wt	0.210599767539589
NEK1_wt	1.69570670246145
NEK1_wt	-0.0682950585149646
NEK1_wt	-0.728689463480686
NEK1_wt	-0.721010134653739
NEK1_wt	0.0840232441160989
NEK1_wt	0.0792428270786348
NEK1_wt	1.28052121107345
NEK1_wt	1.71480049645948
NEK1_wt	0.492518939066826
NEK1_wt	0.374332535341745
NEK1_wt	1.74699514181384
NEK1_wt	-0.703630600992751
NEK1_wt	1.1812892305873
NEK1_wt	-0.333977536605915
NEK1_wt	0.912861148541885
NEK1_wt	0.380604219501683
NEK1_wt	0.724292511466371
NEK1_wt	1.41585021816903
NEK1_wt	0.560810611030614
NEK1_wt	0.242641105058927
NEK1_wt	-0.374186000609082
NEK1_wt	1.12386847783407
NEK1_wt	-0.251177368618803
NEK1_wt	0.374193164582634
NEK1_wt	1.89863052772527
NEK1_wt	-1.01792559986119
NEK1_wt	0.618231363783838
NEK1_wt	-0.233560904667326
NEK1_wt	-0.556399331069192
NEK1_wt	-0.0121286425937304
NEK1_wt	0.816555953997037
NEK1_wt	-0.168279641100312
NEK1_wt	1.06909576950394
NEK1_wt	-0.185951853355431
NEK1_wt	-0.580510472395182
NEK1_wt	0.505480419664035
NEK1_wt	0.233386886654037
NEK1_wt	-2.34692334750419
NEK1_wt	0.904498902995299
NEK1_wt	-0.403049684820715
NEK1_wt	0.705477458986553
NEK1_wt	-0.0278078529935782
NEK1_wt	1.41403839830061
NEK1_wt	-0.602726171397278
NEK1_wt	1.78560084208725
NEK1_wt	0.00571081457232231
NEK1_wt	-1.685037675416
NEK1_wt	0.912303665505446
NEK1_wt	-0.109618488591012
NEK1_wt	0.254780298177386
NEK1_wt	1.25250768849239
NEK1_wt	0.0777515599561604
NEK1_wt	-0.239818651751356
NEK1_wt	-0.611116291095686
NEK1_wt	-0.258773074990285
NEK1_wt	0.652934682802169
NEK1_wt	-0.112768267746891
NEK1_wt	0.336981171900326
NEK1_wt	-0.926122080835583
NEK1_wt	0.843175768987002
NEK1_wt	0.601367501931554
NEK1_wt	2.16148377940629
NEK1_wt	0.534469537558867
NEK1_wt	-0.30009650506633
NEK1_wt	-0.0664274903428953
NEK1_wt	1.63466230997137
NEK1_wt	2.1044811389304
NEK1_wt	-0.102259712510017
NEK1_wt	1.0444271451415
NEK1_wt	-1.88461660246118
NEK1_wt	0.130182839533253
NEK1_wt	-2.02266333935941
NEK1_wt	0.145889924084924
NEK1_wt	-0.485640796669164
NEK1_wt	-0.535131353229042
NEK1_wt	-0.373893322014952
NEK1_wt	1.177108107814
NEK1_wt	-0.97573807107866
NEK1_wt	1.02338216051593
NEK1_wt	2.28036703692692
NEK1_wt	0.929725010394166
NEK1_wt	1.20052239534444
NEK1_wt	0.988400099979378
NEK1_wt	-1.47999541461371
NEK1_wt	-1.03243409588451
NEK1_mut	0.992720593511782
NEK1_wt	0.625060530980216
NEK1_wt	-1.32516843831867
NEK1_wt	0.218850516478888
NEK1_wt	-1.03718663877016
NEK1_wt	-0.168864998288575
NEK1_wt	1.23020836703483
NEK1_wt	1.22170675072913
NEK1_wt	0.652237829006622
NEK1_wt	0.998156053117062
NEK1_wt	1.12372910707496
NEK1_wt	1.23118396234859
NEK1_wt	0.411405157264942
NEK1_wt	2.07117152750316
NEK1_mut	-0.674822665084762
NEK1_wt	-0.515284957131811
NEK1_wt	0.59175091955298
NEK1_wt	0.861433338430381
NEK1_wt	-0.0250901231909365
NEK1_wt	-0.588454605664438
NEK1_wt	1.28107869410989
NEK1_wt	1.88831709155114
NEK1_wt	0.738229587377346
NEK1_wt	-0.183164438173236
NEK1_wt	0.238473919361545
NEK1_wt	0.0800651145573815
NEK1_wt	0.431613917335859
NEK1_wt	0.96972441825867
NEK1_wt	-0.129088583638647
NEK1_wt	0.335029981272789
NEK1_wt	1.54978551767352
NEK1_wt	0.799970833662974
NEK1_wt	0.224202353628703
NEK1_wt	1.16080172899816
NEK1_wt	2.41458107794963
NEK1_wt	-0.414338716308606
NEK1_wt	0.351615101606851
NEK1_wt	-0.0798210202933418
NEK1_wt	1.29668821913018
NEK1_wt	0.181819705783422
NEK1_wt	0.972651204199976
NEK1_wt	2.93833639068413
NEK1_wt	0.305385820810143
NEK1_wt	1.22965088399839
NEK1_wt	-0.0451595125027451
NEK1_wt	-0.592370923995423
NEK1_wt	0.958574757529888
NEK1_wt	1.03871294401801
NEK1_mut	-0.117924985833953
NEK1_wt	-0.486003160642849
NEK1_wt	-0.230271754752336
NEK1_wt	0.533772683763319
NEK1_wt	0.476073189491874
NEK1_wt	0.530706527062903
NEK1_wt	1.09209194475705
NEK1_wt	1.03258063061717
NEK1_wt	-0.143081407853267
NEK1_wt	-0.999626219190074
NEK1_wt	-1.67061280184814
NEK1_wt	2.04636353238162
NEK1_wt	-0.061981563127292
NEK1_wt	2.20663990535785
NEK1_wt	0.0338079596088508
NEK1_wt	0.535584503631746
NEK1_wt	0.857809698693527
NEK1_wt	2.04190366809011
NEK1_wt	-0.299957134307219
NEK1_wt	0.686941148024952
NEK1_wt	-0.557165870244296
NEK1_wt	-0.19248834195768
NEK1_wt	0.939062851254522
NEK1_wt	0.194683626849254
NEK1_wt	0.244020875574113
NEK1_wt	0.561786206344383
NEK1_wt	-0.276222294030826
NEK1_wt	1.35187903973765
NEK1_wt	0.413216977133369
NEK1_wt	NA
NEK1_wt	4.22124422828954
NEK1_wt	0.442902948823748
NEK1_wt	-0.0926152559796204
NEK1_wt	NA
NEK1_wt	-0.283636818415466
NEK1_wt	NA
NEK1_wt	NA
NEK1_wt	NA
NEK1_wt	NA
NEK1_wt	NA
NEK1_wt	NA
NEK1_wt	NA
NEK1_wt	NA
NEK1_wt	NA
NEK1_wt	-0.157743211711615
NEK1_wt	NA
NEK1_wt	NA
NEK1_wt	NA
NEK1_wt	NA
NEK1_wt	NA
NEK1_wt	NA
NEK1_wt	NA
NEK1_wt	NA
NEK1_wt	NA
NEK1_mut	1.67898221136827
NEK1_wt	NA
NEK1_wt	NA
NEK1_wt	0.203561544204546
NEK1_wt	NA
NEK1_wt	NA
NEK1_wt	NA
NEK1_wt	-0.835029352681439
NEK1_wt	NA
NEK1_wt	NA
NEK1_wt	NA
NEK1_wt	NA
NEK1_wt	0.263713963836321
NEK1_wt	NA
NEK1_wt	NA
NEK1_wt	NA
NEK1_wt	NA
NEK1_wt	NA
NEK1_wt	NA
NEK1_wt	NA
NEK1_wt	NA
NEK1_wt	NA
NEK1_wt	NA
NEK1_wt	NA
NEK1_wt	NA
NEK1_wt	-0.902122436116881
NEK1_wt	NA
NEK1_wt	NA
NEK1_mut	NA
NEK1_wt	NA
NEK1_wt	NA
NEK1_wt	NA
NEK1_wt	NA
NEK1_wt	NA
NEK1_wt	NA
NEK1_wt	NA
NEK1_wt	NA
NEK1_wt	NA
NEK1_wt	NA
NEK1_wt	NA
NEK1_wt	NA
NEK1_wt	NA
NEK1_wt	NA
NEK1_wt	NA
NEK1_wt	NA
NEK1_wt	NA
NEK1_wt	NA
NEK1_wt	NA
NEK1_wt	NA
NEK1_wt	NA
NEK1_wt	NA
NEK1_wt	NA
NEK1_wt	NA
NEK1_wt	NA
NEK1_wt	NA
NEK1_wt	-0.419746301762065
NEK1_wt	0.468129056222619
NEK1_wt	NA
NEK1_mut	NA
NEK1_wt	NA
NEK1_wt	-0.0927546267387281
NEK1_wt	0.949933770465083
NEK1_wt	NA
NEK1_wt	NA
NEK1_wt	0.913976114614762
NEK1_wt	-0.225087162513454
NEK1_wt	NA
NEK1_wt	NA
NEK1_wt	NA
NEK1_wt	-0.754068878714575
NEK1_wt	NA
NEK1_wt	NA
NEK1_wt	NA
NEK1_wt	NA
NEK1_wt	NA
NEK1_wt	NA
NEK1_wt	NA
NEK1_wt	-0.549221736975039
NEK1_wt	NA
NEK1_wt	NA
NEK1_wt	NA
NEK1_wt	NA
NEK1_wt	NA
NEK1_wt	NA
NEK1_wt	NA
NEK1_wt	NA
NEK1_wt	NA
NEK1_wt	-0.237742027440619
NEK1_wt	NA
NEK1_wt	-0.186760203758267
NEK1_wt	NA
NEK1_wt	NA
NEK1_wt	-0.617262541572427
NEK1_wt	NA
NEK1_wt	NA
NEK1_wt	NA
NEK1_wt	NA
NEK1_wt	-0.0732705946151849
NEK1_wt	NA
NEK1_wt	NA
NEK1_wt	NA
NEK1_wt	NA
NEK1_wt	NA
NEK1_wt	NA
NEK1_wt	NA
NEK1_wt	NA
NEK1_wt	NA
NEK1_wt	NA
NEK1_wt	NA
NEK1_wt	NA
NEK1_wt	NA
NEK1_wt	NA
NEK1_wt	NA
NEK1_wt	NA
NEK1_wt	NA
NEK1_wt	NA
NEK1_wt	NA
NEK1_wt	NA
NEK1_wt	NA
NEK1_wt	NA
NEK1_wt	NA
NEK1_wt	0.239728256193532
NEK1_wt	1.73277932438465
NEK1_wt	0.161931498458458
NEK1_wt	0.353984404511718
NEK1_wt	-1.21864736713107
NEK1_wt	-0.00483955189228907
NEK1_wt	0.468268426981727
NEK1_wt	0.295657741824282
NEK1_wt	1.03327748441272
NEK1_wt	-0.355524255964285
NEK1_wt	-2.17484227123136
NEK1_wt	-1.20211799510065
NEK1_wt	-0.703114929184044
NEK1_wt	-0.187066819428308
NEK1_wt	0.171812885279342
NEK1_wt	-0.0684344292740753
NEK1_wt	1.15160325889692
NEK1_wt	-0.289030466793016
NEK1_wt	-1.4580166459021
NEK1_wt	1.30909221669095
NEK1_wt	0.91606667600141
NEK1_wt	1.72051469758299
NEK1_wt	0.35314817995706
NEK1_wt	-0.151861765677183
NEK1_wt	-0.400945186358158
NEK1_wt	1.60637004587209
NEK1_wt	-0.563242435341482
NEK1_wt	1.27397078539529
NEK1_wt	-0.577165574176547
NEK1_wt	-0.435021336960495
NEK1_wt	-1.14886442804481
NEK1_wt	-1.77929411980193
NEK1_wt	1.5680430871169
NEK1_wt	-0.0218985328073233
NEK1_wt	0.974741765586621
NEK1_wt	1.09961796574897
NEK1_wt	-0.237895335275641
NEK1_wt	0.537396323500173
NEK1_wt	0.25455730496281
NEK1_wt	0.156050052424026
NEK1_wt	1.63312923162116
NEK1_wt	-0.272849521660371
NEK1_wt	-0.909090974072368
NEK1_wt	0.0968592910301087
NEK1_wt	-0.206411480792743
NEK1_wt	-0.0787618025241078
NEK1_wt	0.480951166060717
NEK1_wt	1.14505283321876
NEK1_wt	0.531264010099342
NEK1_wt	0.645548032569351
NEK1_wt	-0.431007459098134
NEK1_wt	-1.24521143381739
NEK1_wt	-0.75185288364473
NEK1_wt	-0.380959419501818
NEK1_wt	0.736835879786248
NEK1_wt	-0.0605321072325518
NEK1_wt	-0.36302240280439
NEK1_mut	-0.890387418199838
NEK1_wt	0.318221867724153
NEK1_wt	0.405830326900551
NEK1_wt	1.12205665796564
NEK1_wt	-0.22277360791223
NEK1_wt	-1.69942073775613
NEK1_wt	-0.79551774247382
NEK1_wt	-0.854680629715916
NEK1_wt	0.387712128216283
NEK1_wt	-2.39092269615515
NEK1_wt	0.37698057976483
NEK1_wt	-0.785023124312854
NEK1_wt	-0.695045362231588
NEK1_wt	0.862827046021479
NEK1_wt	-0.91139059159768
NEK1_wt	0.820876447529438
NEK1_wt	-0.643617552120084
NEK1_wt	-1.22473786930417
NEK1_wt	2.24190070741262
NEK1_wt	-0.236153200786768
NEK1_wt	0.659345737721218
NEK1_wt	1.11606371532392
NEK1_wt	-0.34689720597539
NEK1_wt	-0.448944475795562
NEK1_wt	-0.687352096328729
NEK1_wt	0.235937371545745
NEK1_wt	-0.533918827624786
NEK1_wt	0.0281634438649058
NEK1_wt	-2.09417447585863
NEK1_wt	0.311838686956924
NEK1_wt	0.110503688346954
NEK1_wt	0.998852906912612
NEK1_wt	0.351615101606851
NEK1_wt	-0.326312144854877
NEK1_wt	0.677463936405489
NEK1_wt	-0.256557079920438
NEK1_wt	0.0376685296361916
NEK1_wt	-1.07549966044943
NEK1_wt	-0.704857063672916
NEK1_wt	-1.50591837580813
NEK1_wt	-0.803434001591255
NEK1_wt	0.385621566829635
NEK1_wt	0.893070500748298
NEK1_wt	-1.06104691272975
NEK1_wt	0.836764714067953
NEK1_wt	0.289246686905233
NEK1_wt	0.723874399189042
NEK1_wt	-0.469027802183279
NEK1_wt	-0.632063716189885
NEK1_wt	-0.496191163133772
NEK1_wt	0.111994955469428
NEK1_wt	-0.960100671906544
NEK1_wt	-0.299288154663494
NEK1_wt	-1.30824882816274
NEK1_wt	0.956205454625024
NEK1_wt	-0.0845178148753407
NEK1_wt	-1.02819722480758
NEK1_wt	0.63523459639523
NEK1_wt	-1.17928906475847
NEK1_wt	-1.18080820603277
NEK1_wt	-0.486895133501151
NEK1_wt	0.130754259645604
NEK1_wt	-0.471062615266281
NEK1_mut	-1.18893352128887
NEK1_wt	0.772236052600129
NEK1_wt	-0.208000307446597
NEK1_wt	0.15237066438353
NEK1_wt	-0.130747095672052
NEK1_wt	-0.664787970428858
NEK1_wt	-0.243860403765539
NEK1_wt	-1.55754130498238
NEK1_wt	1.05836422105248
NEK1_wt	-0.749455706588042
NEK1_wt	0.592029661071202
NEK1_wt	0.743525676223519
NEK1_mut	0.361649796262754
NEK1_wt	0.685547440433855
NEK1_wt	-1.1058128005558
NEK1_wt	-0.594363925850693
NEK1_wt	1.74142031144945
NEK1_wt	1.25627069898835
NEK1_wt	0.32875829711285
NEK1_wt	-0.834527617948643
NEK1_wt	-0.412345714453337
NEK1_wt	-0.258689452534817
NEK1_wt	0.257302908917272
NEK1_wt	1.88845646231026
NEK1_wt	1.09975733650808
NEK1_wt	0.487501591738874
NEK1_wt	-0.394520194363197
NEK1_wt	-0.512664786860547
NEK1_wt	-0.3320542201302
NEK1_wt	1.01780733015154
NEK1_wt	-0.968239924238554
NEK1_wt	1.89277695584266
NEK1_wt	-0.222174313648059
NEK1_wt	0.274473386439597
NEK1_wt	-0.102594202331878
NEK1_wt	-0.0145676308781508
NEK1_wt	0.745894979128385
NEK1_wt	0.618091993024728
NEK1_wt	-0.905314026500494
NEK1_mut	-1.10466996033111
NEK1_wt	-1.36859636685727
NEK1_wt	-0.131694816833998
NEK1_wt	-1.71217316221467
NEK1_wt	-2.08390285091224
NEK1_wt	0.832862332812878
NEK1_wt	-0.301002415000545
NEK1_wt	-0.697888525717428
NEK1_wt	-1.65186743474787
NEK1_wt	-0.391467974738693
NEK1_wt	0.348270203388219
NEK1_wt	0.430220209744761
NEK1_wt	2.12134500078268
NEK1_wt	-1.61958916693805
NEK1_wt	-0.4196626793066
NEK1_wt	0.189136670636686
NEK1_wt	-0.388095202368237
NEK1_wt	-0.754932977421055
NEK1_wt	0.0983784323044057
NEK1_wt	-0.219693514135905
NEK1_wt	1.78253468538683
NEK1_wt	0.370012041809341
NEK1_wt	-0.81278577952752
NEK1_wt	-0.743950561603206
NEK1_wt	-0.610600619286981
NEK1_wt	-2.3127775115223
NEK1_wt	-0.121353506508054
NEK1_wt	-0.107402493521165
NEK1_wt	-0.350590531091799
NEK1_wt	0.0325118115491296
NEK1_wt	0.690425417002695
NEK1_wt	0.511055250028426
NEK1_wt	-0.297044285441827
NEK1_wt	-0.292556546998493
NEK1_wt	-0.433544006913932
NEK1_wt	-0.187554617085194
NEK1_wt	0.938087255940753
NEK1_wt	0.70687116657765
NEK1_wt	0.26055024760453
NEK1_wt	-0.946121784767835
NEK1_wt	0.217038696610461
NEK1_wt	-1.16728924239912
NEK1_wt	0.709797952518954
NEK1_wt	-0.881007766111751
NEK1_wt	0.0124006110095899
NEK1_wt	-1.03400898546245
NEK1_wt	-0.841593715435509
NEK1_wt	1.70002719599385
NEK1_wt	0.25241099527252
NEK1_wt	0.128008655691143
NEK1_wt	-1.81812281328991
NEK1_wt	-0.441167587437236
NEK1_wt	-0.512832031771479
NEK1_wt	-0.0761276951769343
NEK1_wt	0.672585959836646
NEK1_wt	-0.140656356644755
NEK1_wt	-0.0574241393044037
NEK1_wt	1.58978492553803
NEK1_wt	-0.19423047644655
NEK1_wt	-0.719630364138551
NEK1_wt	NA
NEK1_wt	0.735024059917821
NEK1_wt	NA
NEK1_wt	NA
NEK1_wt	NA
NEK1_wt	NA
NEK1_wt	NA
NEK1_wt	NA
NEK1_wt	0.853767946679345
NEK1_wt	0.420046144329747
NEK1_wt	-0.189770612155038
NEK1_wt	NA
NEK1_wt	NA
NEK1_wt	1.52874053304795
NEK1_wt	NA
NEK1_wt	NA
NEK1_wt	NA
NEK1_wt	-1.8149312229063
NEK1_wt	NA
NEK1_wt	NA
NEK1_wt	NA
NEK1_wt	NA
NEK1_wt	NA
NEK1_wt	0.641506280555168
NEK1_wt	0.558441308125747
NEK1_wt	1.16317103190303
NEK1_wt	-0.262062224905275
NEK1_wt	1.50978610980902
NEK1_wt	0.832304849776438
NEK1_wt	-0.517208273607526
NEK1_wt	0.310737657959959
NEK1_wt	0.0734450034996678
NEK1_wt	0.99369618882555
NEK1_wt	0.297009638187645
NEK1_wt	-0.602698297245457
NEK1_wt	-0.264083100912366
NEK1_wt	-0.729762618325832
NEK1_wt	0.572657125554944
NEK1_wt	0.487362220979767
NEK1_wt	-0.454756236450439
NEK1_wt	-0.141910693476745
NEK1_wt	NA
NEK1_wt	-0.477487607261242
NEK1_wt	-0.86173279012687
NEK1_wt	-0.359398763067536
NEK1_wt	-0.863377365084366
NEK1_wt	-0.0763088771637761
NEK1_wt	-0.615144106033959
NEK1_wt	0.907146947418383
NEK1_wt	-1.4368183534415
NEK1_wt	-0.208669287090322
NEK1_wt	1.23996432017251
NEK1_wt	-0.765720274176151
NEK1_wt	0.596628896121824
NEK1_wt	1.37445710271344
NEK1_wt	1.12888582516202
NEK1_wt	-1.01770260664661
NEK1_wt	-1.24961554980526
NEK1_wt	-1.08062850438467
NEK1_wt	-0.001843080571429
NEK1_wt	-0.044169980113065
NEK1_wt	-1.51501928637799
NEK1_wt	-1.85406653206432
NEK1_wt	-1.26091851836907
NEK1_wt	-1.02939581333592
NEK1_wt	-2.85086013829329
NEK1_wt	0.476491301769203
NEK1_wt	-2.77730025163515
NEK1_wt	0.226906146355433
NEK1_wt	0.529730931749134
NEK1_wt	-0.515675195257319
NEK1_wt	-1.76164978169864
NEK1_wt	-0.366409112250758
NEK1_wt	0.015438893558184
NEK1_wt	0.136356964161818
NEK1_wt	1.31369145174158
NEK1_wt	0.64708111091956
NEK1_wt	0.276954185951751
NEK1_wt	-0.700592318444158
NEK1_wt	0.532100234654
NEK1_wt	1.18337979197394
NEK1_wt	NA
NEK1_wt	0.272341013825217
NEK1_wt	0.105583900550379
NEK1_wt	-0.667436014851944
NEK1_wt	-1.12791700295061
NEK1_wt	-0.395300670614212
NEK1_wt	1.25208957621506
NEK1_wt	0.514260777487951
NEK1_wt	-0.499480313048764
NEK1_wt	-0.410199404763047
NEK1_wt	-0.931250924770822
NEK1_wt	0.417537470665773
NEK1_wt	0.750494214179008
NEK1_wt	-0.104071532378444
NEK1_wt	-1.04014129886328
NEK1_wt	-1.57451666344195
NEK1_wt	-0.746556794798559
NEK1_mut	1.85222006494172
NEK1_wt	-0.363468389233541
NEK1_wt	-0.514030620299822
NEK1_wt	-1.01576535309499
NEK1_wt	0.915369822205859
NEK1_wt	0.022184438299097
NEK1_wt	0.450568340574788
NEK1_wt	-0.0572987056212044
NEK1_wt	-0.590168866001488
NEK1_wt	0.288647392641059
NEK1_wt	0.7789258490374
NEK1_wt	0.375726242932843
NEK1_wt	0.669659173895342
NEK1_wt	0.797880272276326
NEK1_wt	-0.64827253547435
NEK1_wt	0.00310458137696855
NEK1_wt	-0.169868467754163
NEK1_wt	1.62379139076081
NEK1_wt	0.505480419664035
NEK1_wt	1.16344977342125
NEK1_wt	1.55117922526462
NEK1_wt	-0.85045769571489
NEK1_wt	0.347712720351779
NEK1_wt	1.14588905777341
NEK1_wt	-0.908059630454957
NEK1_wt	-0.33562211156341
NEK1_wt	-1.97448286793516
NEK1_wt	-0.224794483919322
NEK1_wt	0.172537613226712
NEK1_wt	0.602761209522652
NEK1_wt	0.918435978906276
NEK1_wt	1.00665766942276
NEK1_wt	0.528058482639818
NEK1_wt	-0.360708848203169
NEK1_wt	0.53321520072688
NEK1_wt	0.908819396527702
NEK1_wt	-0.749776259333995
NEK1_wt	-0.547423854182523
NEK1_wt	0.465759753317753
NEK1_wt	-0.715072940315662
NEK1_wt	0.425760345453249
NEK1_wt	1.06491464673064
NEK1_wt	1.5623288859934
NEK1_wt	-2.2340609067771
NEK1_wt	-2.8752500211375
NEK1_wt	-0.474546884244026
NEK1_wt	0.238153366615592
NEK1_wt	0.755232819988738
NEK1_wt	-1.23630564231028
NEK1_wt	1.2955732530573
NEK1_wt	2.03423827633907
NEK1_wt	1.08400844072868
NEK1_wt	0.0294456548487157
NEK1_wt	1.51800898459649
NEK1_wt	1.45459528920155
NEK1_wt	1.51940269218759
NEK1_wt	-0.973424516477438
NEK1_wt	1.66337268634798
NEK1_wt	1.00833011853208
NEK1_wt	-0.257672045993317
NEK1_wt	-0.808284104008274
NEK1_wt	-1.00255300513138
NEK1_wt	0.226989768810899
NEK1_wt	-1.81912628275551
NEK1_wt	0.29537900030606
NEK1_wt	-0.353308260894439
NEK1_wt	-1.58948508297034
NEK1_wt	-0.735184140855202
NEK1_wt	0.089026654368139
NEK1_wt	0.419209919775089
NEK1_wt	-0.389920959312575
NEK1_wt	-1.55669114335181
NEK1_wt	1.01557739800578
NEK1_wt	-0.732327040293451
NEK1_wt	-0.473933652903944
NEK1_wt	0.536141986668183
NEK1_wt	-0.901369834017688
NEK1_wt	0.331266970776827
NEK1_wt	-1.09966655007906
NEK1_wt	0.758995830484702
NEK1_wt	2.13207654923413
NEK1_wt	0.774605355504996
NEK1_wt	-1.72467471930682
NEK1_wt	0.574608316182481
NEK1_wt	1.13237009413977
NEK1_wt	-0.684606492374268
NEK1_wt	-0.239693218068157
NEK1_wt	-1.34194867771548
NEK1_wt	0.174446992626515
NEK1_wt	0.243839693587268
NEK1_wt	1.58393135365541
NEK1_wt	0.053598607402438
NEK1_wt	-1.50116583292248
NEK1_wt	2.43214179359746
NEK1_wt	0.697672696476406
NEK1_wt	-0.0444905328590174
NEK1_wt	0.445550993246836
NEK1_wt	0.691540383075575
NEK1_wt	-0.0735353990574919
NEK1_wt	0.618370734542946
NEK1_wt	-0.305434405140234
NEK1_wt	0.36443721144495
NEK1_wt	-0.419049447966516
NEK1_wt	-1.00435088792389
NEK1_wt	0.998295423876173
NEK1_wt	-1.14582614549622
NEK1_wt	0.569172856577198
NEK1_wt	0.408060259046307
NEK1_wt	-0.907460336190785
NEK1_wt	0.754117853915861
NEK1_wt	-0.143109282005087
NEK1_wt	-1.72486983836957
NEK1_wt	0.922338360161348
NEK1_wt	1.64455763386816
NEK1_wt	1.69556733170234
NEK1_wt	1.26100930479808
NEK1_wt	-0.380248628630357
NEK1_wt	-0.117701992619377
NEK1_wt	1.32888286448454
NEK1_wt	0.121583663696182
NEK1_wt	0.704641234431892
NEK1_wt	0.383809746961208
NEK1_wt	0.137541615614251
NEK1_wt	-1.53861475589528
NEK1_wt	0.998852906912612
NEK1_wt	-0.20433485648201
NEK1_wt	1.48316629481905
NEK1_wt	-0.0291179381292108
NEK1_wt	-0.589862250331447
NEK1_wt	-0.0847268710140082
NEK1_wt	-0.500246852223866
NEK1_wt	0.676209599573499
NEK1_wt	1.05362561524275
NEK1_wt	-1.59850237108474
NEK1_wt	-0.2039446183565
NEK1_wt	-0.723532745393624
NEK1_wt	0.271198173600515
NEK1_wt	NA
NEK1_wt	0.868123134867649
NEK1_wt	-0.0381352262436107
NEK1_wt	NA
NEK1_wt	NA
NEK1_wt	NA
NEK1_wt	0.327782701799082
NEK1_wt	1.85403188481014
NEK1_mut	1.40079817618518
NEK1_wt	NA
NEK1_wt	NA
NEK1_wt	2.2572314909147
NEK1_wt	0.474121998864336
NEK1_wt	0.151854992574824
NEK1_wt	0.735581542954261
NEK1_wt	1.36637359868507
NEK1_wt	NA
NEK1_wt	0.0300728232647092
NEK1_wt	NA
NEK1_wt	1.37766263017296
NEK1_wt	-0.561904476054028
NEK1_wt	1.86685399464824
NEK1_wt	NA
NEK1_wt	NA
NEK1_wt	1.6922224334837
NEK1_wt	NA
NEK1_wt	NA
NEK1_wt	NA
NEK1_wt	NA
NEK1_wt	NA
NEK1_wt	NA
NEK1_wt	NA
NEK1_wt	NA
NEK1_wt	NA
NEK1_wt	NA
NEK1_wt	NA
NEK1_wt	NA
NEK1_wt	NA
NEK1_wt	0.190753371442359
NEK1_wt	NA
NEK1_wt	0.433146995686067
NEK1_wt	NA
NEK1_wt	NA
NEK1_wt	NA
NEK1_wt	NA
NEK1_wt	1.41863763335123
NEK1_wt	NA
NEK1_wt	NA
NEK1_wt	NA
NEK1_wt	NA
NEK1_wt	NA
NEK1_wt	NA
NEK1_wt	NA
NEK1_wt	NA
NEK1_wt	NA
NEK1_wt	NA
NEK1_wt	1.41278406146862
NEK1_wt	NA
NEK1_wt	NA
NEK1_wt	NA
NEK1_wt	NA
NEK1_wt	NA
NEK1_wt	NA
NEK1_wt	NA
NEK1_wt	NA
NEK1_wt	NA
NEK1_wt	NA
NEK1_wt	NA
NEK1_wt	NA
NEK1_wt	NA
NEK1_wt	NA
NEK1_wt	NA
NEK1_wt	NA
NEK1_wt	NA
NEK1_wt	NA
NEK1_wt	NA
NEK1_wt	NA
NEK1_wt	NA
NEK1_wt	NA
NEK1_wt	NA
NEK1_wt	NA
NEK1_wt	NA
NEK1_wt	NA
NEK1_wt	NA
NEK1_wt	NA
NEK1_wt	NA
NEK1_wt	NA
NEK1_wt	NA
NEK1_wt	2.87966130109892
NEK1_wt	NA
NEK1_wt	NA
NEK1_wt	NA
NEK1_wt	-0.253895098421441
NEK1_wt	-0.201784371590301
NEK1_wt	NA
NEK1_wt	NA
NEK1_wt	NA
NEK1_wt	NA
NEK1_wt	NA
NEK1_wt	NA
NEK1_wt	NA
NEK1_wt	NA
NEK1_wt	NA
NEK1_wt	0.0961345630827385
NEK1_wt	NA
NEK1_wt	NA
NEK1_wt	NA
NEK1_wt	NA
NEK1_wt	NA
NEK1_wt	NA
NEK1_wt	NA
NEK1_wt	NA
NEK1_wt	NA
NEK1_wt	-0.307650400210081
NEK1_wt	NA
NEK1_wt	0.342834743782936
NEK1_wt	NA
NEK1_wt	NA
NEK1_wt	NA
NEK1_wt	NA
NEK1_wt	NA
NEK1_wt	1.06184849003022
NEK1_wt	NA
NEK1_wt	NA
NEK1_wt	NA
NEK1_wt	NA
NEK1_wt	NA
NEK1_wt	NA
NEK1_wt	NA
NEK1_wt	NA
NEK1_wt	NA
NEK1_wt	NA
NEK1_wt	NA
NEK1_wt	NA
NEK1_wt	NA
NEK1_wt	NA
NEK1_wt	NA
NEK1_wt	NA
NEK1_wt	NA
NEK1_wt	NA
NEK1_wt	NA
NEK1_wt	NA
NEK1_wt	NA
NEK1_wt	NA
NEK1_wt	NA
NEK1_wt	NA
NEK1_wt	NA
NEK1_wt	0.24513584164699
NEK1_wt	NA
NEK1_wt	NA
NEK1_wt	NA
NEK1_wt	-2.57485028695231
NEK1_wt	NA
NEK1_wt	NA
NEK1_wt	NA
NEK1_wt	NA
NEK1_wt	NA
NEK1_wt	NA
NEK1_wt	NA
NEK1_wt	NA
NEK1_wt	NA
NEK1_wt	NA
NEK1_wt	NA
NEK1_wt	NA
NEK1_wt	NA
NEK1_wt	NA
NEK1_wt	-0.0373268758407754
NEK1_wt	NA
NEK1_wt	NA
NEK1_wt	NA
NEK1_wt	NA
NEK1_wt	NA
NEK1_wt	NA
NEK1_wt	NA
NEK1_wt	NA
NEK1_wt	NA
NEK1_wt	NA
NEK1_wt	-0.33033995979315
NEK1_wt	NA
NEK1_wt	NA
NEK1_wt	NA
NEK1_wt	1.46922921890808
NEK1_wt	1.30714102606342
NEK1_wt	NA
NEK1_wt	NA
NEK1_wt	NA
NEK1_wt	NA
NEK1_wt	0.769309266658826
NEK1_wt	NA
NEK1_wt	NA
NEK1_wt	NA
NEK1_wt	0.16563876065078
NEK1_wt	1.46379375930279
NEK1_wt	NA
NEK1_wt	NA
NEK1_wt	NA
NEK1_wt	NA
NEK1_wt	NA
NEK1_wt	NA
NEK1_wt	NA
NEK1_wt	NA
NEK1_wt	1.98573725216887
NEK1_wt	NA
NEK1_wt	NA
NEK1_wt	NA
NEK1_wt	NA
NEK1_wt	NA
NEK1_wt	-0.403969531830839
NEK1_wt	NA
NEK1_wt	NA
NEK1_wt	NA
NEK1_wt	NA
NEK1_wt	NA
NEK1_wt	NA
NEK1_wt	NA
NEK1_wt	NA
NEK1_wt	NA
NEK1_wt	NA
NEK1_wt	NA
NEK1_wt	NA
NEK1_wt	NA
NEK1_wt	NA
NEK1_wt	NA
NEK1_wt	NA
NEK1_wt	-0.351161951204149
NEK1_wt	NA
NEK1_wt	NA
NEK1_wt	NA
NEK1_wt	NA
NEK1_wt	NA
NEK1_wt	-1.06945096950407
NEK1_wt	0.52136868620255
NEK1_wt	NA
NEK1_wt	NA
NEK1_mut	NA
NEK1_wt	NA
NEK1_wt	NA
NEK1_wt	NA
NEK1_wt	NA
NEK1_wt	NA
NEK1_wt	NA
NEK1_wt	NA
NEK1_wt	NA
NEK1_wt	0.786451870029325
NEK1_wt	NA
NEK1_wt	NA
NEK1_wt	NA
NEK1_wt	NA
NEK1_wt	NA
NEK1_wt	NA
NEK1_wt	NA
NEK1_wt	NA
NEK1_wt	NA
NEK1_wt	NA
NEK1_wt	NA
NEK1_wt	0.321929129916472
NEK1_wt	NA
NEK1_wt	1.58546443200562
NEK1_wt	NA
NEK1_wt	NA
NEK1_wt	NA
NEK1_wt	NA
NEK1_wt	NA
NEK1_wt	NA
NEK1_wt	NA
NEK1_wt	NA
NEK1_wt	0.211617174081092
NEK1_wt	NA
NEK1_wt	NA
NEK1_wt	NA
NEK1_wt	NA
NEK1_wt	NA
NEK1_wt	NA
NEK1_wt	NA
NEK1_wt	NA
NEK1_wt	NA
NEK1_wt	-0.844353256465882
NEK1_wt	-1.28137814580638
NEK1_wt	-0.30408250877687
NEK1_wt	0.413913830928919
NEK1_wt	NA
NEK1_wt	NA
NEK1_wt	NA
NEK1_wt	1.42978729408001
NEK1_wt	NA
NEK1_wt	-1.01898481763042
NEK1_wt	NA
NEK1_wt	NA
NEK1_wt	NA
NEK1_wt	NA
NEK1_wt	NA
NEK1_wt	NA
NEK1_wt	NA
NEK1_wt	NA
NEK1_wt	NA
NEK1_wt	NA
NEK1_wt	NA
NEK1_wt	NA
NEK1_wt	NA
NEK1_wt	NA
NEK1_wt	2.38768252144144
NEK1_wt	1.15536626939288
NEK1_wt	0.0768456500219455
NEK1_wt	1.69905160068008
NEK1_wt	-0.89710508878893
NEK1_wt	0.474958223418997
NEK1_wt	1.02505460962525
NEK1_wt	0.299295318637047
NEK1_wt	0.793281037225704
NEK1_wt	1.09906048271253
NEK1_wt	-0.725985670753957
NEK1_wt	2.0388375113897
NEK1_wt	0.684711215879196
NEK1_wt	0.363740357649402
NEK1_wt	0.806939371618463
NEK1_wt	-0.0405045291484773
NEK1_wt	0.483041727447363
NEK1_wt	0.799552721385645
NEK1_wt	0.952860556406389
NEK1_wt	0.539347514127708
NEK1_wt	1.92385663512414
NEK1_wt	1.56999427774444
NEK1_wt	1.16790963771276
NEK1_wt	-0.0741625674734855
NEK1_wt	0.316744537677587
NEK1_wt	-1.30208864061009
NEK1_wt	0.136691453983682
NEK1_wt	1.1713939066905
NEK1_wt	1.37487521499076
NEK1_wt	0.0209997868466638
NEK1_wt	1.16916397454475
NEK1_wt	-0.734891462261071
NEK1_wt	0.794535374057694
NEK1_wt	-1.03260134079544
NEK1_wt	0.624642418702887
NEK1_wt	0.357747415007682
NEK1_wt	0.225707557827089
NEK1_wt	-0.350729901850908
NEK1_wt	0.210683389995054
NEK1_wt	1.38226186522358
NEK1_wt	0.0308532995157218
NEK1_wt	1.04568148197349
NEK1_wt	-1.0548867251771
NEK1_wt	1.44720863896873
NEK1_wt	-0.423899550383536
NEK1_wt	0.769727378936155
NEK1_wt	0.0487485049854171
NEK1_wt	-0.241937087289824
NEK1_wt	0.17278848059311
NEK1_wt	-0.0736747698166026
NEK1_wt	0.349942652497535
NEK1_wt	0.19645363548995
NEK1_wt	0.185540905051655
NEK1_wt	-0.383663212228546
NEK1_wt	0.105848704992689
NEK1_wt	-0.341308438535088
NEK1_wt	-0.354869213396469
NEK1_wt	1.22505164894776
NEK1_wt	0.354959999825487
NEK1_wt	-0.356848278175828
NEK1_wt	0.338932362527864
NEK1_wt	0.821294559806767
NEK1_wt	0.818785886142793
NEK1_wt	0.815580358683268
NEK1_wt	1.08554151907889
NEK1_wt	0.187101857553683
NEK1_wt	-0.469724655978828
NEK1_wt	0.0556473575613521
NEK1_wt	0.0226861730318913
NEK1_wt	1.73110687527533
NEK1_wt	0.29323269061577
NEK1_wt	1.57584784962705
NEK1_wt	0.492100826789497
NEK1_wt	1.46518746689389
NEK1_wt	0.477745638601193
NEK1_wt	-0.118886644071811
NEK1_wt	-0.0419121738154864
NEK1_wt	-0.32678600543585
NEK1_wt	1.27870939120502
NEK1_wt	-1.03342362827419
NEK1_wt	0.309901433405298
NEK1_wt	0.0468669997374364
NEK1_wt	0.150781837729679
NEK1_wt	2.13542144745276
NEK1_wt	-0.316040519908487
NEK1_wt	1.23202018690325
NEK1_wt	0.553981443834236
NEK1_wt	-0.601987506373997
NEK1_wt	0.257079915702699
NEK1_wt	-0.254229588243305
NEK1_wt	0.675652116537062
NEK1_wt	0.157178955572816
NEK1_wt	1.07536745366387
NEK1_wt	0.476212560250984
NEK1_wt	0.250264685582229
NEK1_wt	1.45640710906998
NEK1_wt	0.840109612286585
NEK1_wt	0.0488878757445277
NEK1_wt	1.28107869410989
NEK1_wt	0.781852634978703
NEK1_wt	0.329455150908401
NEK1_wt	1.75284871369645
NEK1_wt	1.5751509958315
NEK1_wt	0.365552177517829
NEK1_wt	0.626593609330422
NEK1_wt	2.20663990535785
NEK1_wt	-0.260626706086443
NEK1_wt	-0.382367064168825
NEK1_wt	1.38170438218714
NEK1_wt	-0.101479236259001
NEK1_wt	-1.22392951890133
NEK1_wt	0.0880231849025505
NEK1_wt	0.129026062232643
NEK1_wt	2.17904449505412
NEK1_wt	-0.632495765543124
NEK1_wt	0.493076422103265
NEK1_wt	0.848889970110501
NEK1_wt	-1.16026495613999
NEK1_wt	1.36999723842192
NEK1_wt	-0.488497897230913
NEK1_wt	0.100775609361092
NEK1_wt	0.516769451151928
NEK1_wt	-0.58562537925451
NEK1_wt	1.08359032845135
NEK1_wt	1.07313752151812
NEK1_wt	-1.10971518181088
NEK1_wt	0.728194892721443
NEK1_wt	-1.45779365268752
NEK1_wt	-1.95246228799582
NEK1_wt	0.526525404289609
NEK1_wt	0.0606925790411233
NEK1_wt	0.463390450412886
NEK1_wt	-0.159290227137732
NEK1_wt	0.24685010198404
NEK1_wt	0.52136868620255
NEK1_wt	1.71159496899996
NEK1_wt	1.87647057702682
NEK1_wt	0.802618878086059
NEK1_wt	0.114810244803446
NEK1_wt	-1.11122038600926
NEK1_wt	1.18630657791525
NEK1_wt	1.07453122910922
NEK1_wt	1.24707222888711
NEK1_wt	1.05850359181159
NEK1_wt	-0.350520845712244
NEK1_wt	0.670774139968219
NEK1_wt	1.52177199509246
NEK1_wt	1.77737796729977
NEK1_wt	0.778089624482739
NEK1_wt	-0.362283737781108
NEK1_wt	0.146419532969543
NEK1_wt	1.00554270334988
NEK1_wt	0.988121358461159
NEK1_wt	-0.350353600801312
NEK1_wt	0.357747415007682
NEK1_wt	0.303671560473093
NEK1_wt	-0.469390166156965
NEK1_wt	0.86840187638587
NEK1_wt	0.331963824572375
NEK1_wt	-0.0160588980006251
NEK1_wt	0.122461699478574
NEK1_wt	1.68302396338246
NEK1_wt	0.565270475322126
NEK1_wt	-0.43008761208801
NEK1_wt	0.438721826050458
NEK1_wt	0.875927897377796
NEK1_wt	1.31355208098247
NEK1_wt	1.58769436415138
NEK1_wt	0.620321925170483
NEK1_wt	1.92580782575167
NEK1_wt	0.545479827528538
NEK1_wt	0.0908384742365658
NEK1_wt	0.341022923914509
NEK1_wt	0.899620926426458
NEK1_wt	-0.312918614904428
NEK1_wt	-0.4840380329394
NEK1_wt	-0.283818000402308
NEK1_wt	0.794535374057694
NEK1_wt	0.345761529724242
NEK1_wt	1.14268353031389
NEK1_wt	0.660878816071427
NEK1_wt	0.189387538003084
NEK1_wt	0.860039630839283
NEK1_wt	1.54671936097311
NEK1_wt	-0.811210889949579
NEK1_wt	-0.449836448653864
NEK1_wt	-0.663784500963268
NEK1_wt	1.02338216051593
NEK1_wt	0.611680938105678
NEK1_wt	0.56304054317637
NEK1_wt	-2.00379253857595
NEK1_wt	-1.12918527685851
NEK1_wt	-0.420164414039394
NEK1_wt	0.89223427619364
NEK1_wt	1.28289051397832
NEK1_wt	0.832165479017331
NEK1_wt	-0.789984723337161
NEK1_wt	0.899899667944676
NEK1_wt	1.66323331558887
NEK1_wt	-1.03463615387845
NEK1_wt	-0.0231249954874906
NEK1_wt	-0.0406717740594106
NEK1_wt	-2.05257230426436
NEK1_wt	0.571681530241175
NEK1_wt	0.00658885035471152
NEK1_wt	-0.397070679254906
NEK1_wt	1.56846119939423
NEK1_wt	-0.469153235866478
NEK1_wt	0.0706018400138297
NEK1_wt	-0.0784969980818008
NEK1_wt	2.51283746312201
NEK1_wt	1.44651178517318
NEK1_wt	0.109639589640476
NEK1_wt	0.773072277154787
NEK1_wt	2.31353727759504
NEK1_wt	0.638718865372973
NEK1_wt	0.271490852194648
NEK1_wt	1.23898872485874
NEK1_wt	0.2889540083111
NEK1_wt	-2.35649811865503
NEK1_wt	0.107716273164761
NEK1_wt	-0.0335499282688997
NEK1_wt	-0.0914724157549183
NEK1_wt	-2.44813439276971
NEK1_wt	1.13669058767217
NEK1_wt	-0.0591662737932767
NEK1_wt	1.49752148300736
NEK1_wt	-1.30380290094714
NEK1_wt	-0.0770336051111492
NEK1_wt	0.24498253381197
NEK1_wt	0.14654496665274
NEK1_wt	0.843175768987002
NEK1_wt	-0.398506198073736
NEK1_wt	-0.807489690681349
NEK1_wt	-0.740522040929106
NEK1_wt	0.371545120159549
NEK1_wt	-1.18242490683844
NEK1_wt	1.66685695532573
NEK1_wt	1.10296286396761
NEK1_wt	-0.374367182595925
NEK1_wt	0.0621280978599551
NEK1_wt	1.28999842269292
NEK1_wt	-0.173617541174216
NEK1_wt	1.97556318675386
NEK1_wt	-1.21641743498532
NEK1_wt	-0.862150902404199
NEK1_wt	-0.461975641772324
NEK1_wt	-0.961494379497641
NEK1_wt	0.620321925170483
NEK1_wt	-0.143722513345172
NEK1_wt	1.14574968701431
NEK1_wt	0.530427785544684
NEK1_wt	-0.331608233701049
NEK1_wt	-0.0269158801352747
NEK1_wt	-0.00587089550970031
NEK1_wt	0.619485700615825
NEK1_wt	0.673840296668636
NEK1_wt	2.40022588976132
NEK1_wt	0.564434250767468
NEK1_wt	0.612238421142118
NEK1_wt	-0.62501155577893
NEK1_wt	1.19243889131608
NEK1_wt	0.878297200282662
NEK1_wt	0.266097203817099
NEK1_wt	1.56260762751162
NEK1_wt	-0.14768064290389
NEK1_wt	0.543389266141893
NEK1_wt	-0.998455504813552
NEK1_wt	-0.317225171360921
NEK1_wt	0.0536125444783494
NEK1_wt	1.07662179049586
NEK1_wt	-0.732285229065719
NEK1_wt	-0.189338562801798
NEK1_wt	1.16832774999009
NEK1_wt	-0.524873665358563
NEK1_wt	0.119367668626338
NEK1_wt	0.798298384553655
NEK1_wt	0.513563923692403
NEK1_wt	1.34435301874572
NEK1_wt	-0.190788018696541
NEK1_wt	0.269302731276623
NEK1_wt	1.59103926237001
NEK1_wt	0.408617742082747
NEK1_wt	2.11033471081301
NEK1_wt	0.186446814985867
NEK1_wt	0.578789438955774
NEK1_wt	-0.545639908465918
NEK1_wt	0.193317793409979
NEK1_wt	-0.530309124963844
NEK1_wt	-0.792437648697495
NEK1_wt	NA
NEK1_wt	0.383391634683879
NEK1_wt	NA
NEK1_wt	0.178042758211549
NEK1_wt	-0.982818105641436
NEK1_wt	-0.95219834986502
NEK1_wt	0.963592104857839
NEK1_wt	2.6881658780821
NEK1_wt	0.183993889625535
NEK1_wt	3.21206056157571
NEK1_wt	1.52915864532528
NEK1_wt	NA
NEK1_wt	2.63339316975196
NEK1_wt	NA
NEK1_wt	-0.824214181774521
NEK1_wt	0.955787342347692
NEK1_wt	0.601785614208883
NEK1_wt	-0.397753595974545
NEK1_wt	1.23397137753079
NEK1_wt	0.468407797740837
NEK1_wt	0.115521035674908
NEK1_wt	0.0755634390381357
NEK1_wt	-0.15311610250917
NEK1_wt	1.04066413464554
NEK1_wt	-0.119332630500962
NEK1_wt	-0.422756710158837
NEK1_wt	1.85138384038706
NEK1_wt	0.23345657203359
NEK1_wt	0.0741697314470379
NEK1_wt	1.76581019429366
NEK1_wt	1.53264291430302
NEK1_wt	-0.116642774850143
NEK1_wt	-1.08146472893933
NEK1_wt	0.0185329244104207
NEK1_wt	0.0770407690846987
NEK1_wt	-0.59917221703998
NEK1_wt	-0.385739836539282
NEK1_wt	-1.10386160992827
NEK1_wt	0.409593337396515
NEK1_wt	-0.0301632188225333
NEK1_wt	0.479696829228727
NEK1_wt	0.775302209300546
NEK1_wt	-1.13836980988385
NEK1_wt	-0.703268237019065
NEK1_wt	-1.45566128007314
NEK1_wt	0.832862332812878
NEK1_wt	0.215798296854385
NEK1_wt	1.23313515297613
NEK1_wt	1.0614303777529
NEK1_wt	0.0641071626393124
NEK1_wt	-2.17985961855932
NEK1_wt	1.27815190816858
NEK1_wt	-0.162718747811832
NEK1_wt	0.104301689566569
NEK1_wt	1.0685382864675
NEK1_wt	1.67633416694519
NEK1_wt	-0.942107906905473
NEK1_wt	-0.337224875293172
NEK1_wt	-0.19551268743036
NEK1_wt	0.989793807570475
NEK1_wt	2.04469108327231
NEK1_wt	-1.35633174005561
NEK1_wt	0.768891154381494
NEK1_wt	0.942268378714046
NEK1_wt	1.85584370467857
NEK1_wt	1.51313100802765
NEK1_wt	1.03327748441272
NEK1_wt	1.19871057547602
NEK1_wt	-0.27468921568062
NEK1_wt	2.47687980727169
NEK1_wt	1.7620471837977
NEK1_wt	1.55968084157031
NEK1_wt	0.749936731142568
NEK1_wt	2.21988012747328
NEK1_wt	-0.708062591132441
NEK1_wt	-0.598029376815279
NEK1_wt	-0.717553739827815
NEK1_wt	0.984218977206087
NEK1_wt	1.12233539948387
NEK1_wt	1.31898754058775
NEK1_wt	0.733072869290284
NEK1_wt	-1.43499259649717
NEK1_wt	0.469104651536385
NEK1_wt	1.39243593063859
NEK1_wt	0.823524491952523
NEK1_wt	1.75647235343331
NEK1_wt	0.476770043287424
NEK1_wt	-0.0622603046455134
NEK1_wt	1.94448350747238
NEK1_wt	-1.60795170855239
NEK1_wt	1.02059474533373
NEK1_wt	-0.531647084251298
NEK1_wt	1.67703102074074
NEK1_wt	-1.08455875979157
NEK1_wt	-0.398213519479606
NEK1_wt	0.422554817993724
NEK1_wt	-0.0868313694765648
NEK1_wt	0.0804414156069794
NEK1_wt	0.250654923707738
NEK1_wt	-0.749413895360308
NEK1_wt	0.597465120676482
NEK1_wt	0.958853499048109
NEK1_wt	1.05878233332981
NEK1_wt	1.60218892309879
NEK1_wt	-0.534197569143006
NEK1_wt	1.55675405562901
NEK1_wt	0.964567700171608
NEK1_wt	0.267672093395038
NEK1_wt	0.940177817327398
NEK1_wt	0.56304054317637
NEK1_wt	-2.54205634733378
NEK1_wt	-1.30551716128419
NEK1_wt	0.215296562121588
NEK1_wt	0.37767743356038
NEK1_wt	0.37642309672839
NEK1_wt	0.342556002264717
NEK1_wt	0.746313091405714
NEK1_wt	0.980316595951012
NEK1_wt	1.34491050178216
NEK1_wt	-0.73374862203637
NEK1_wt	0.413913830928919
NEK1_wt	2.38043524196774
NEK1_wt	-0.176990313544674
NEK1_wt	-0.513682193402048
NEK1_wt	0.952721185647278
NEK1_wt	2.03200834419331
NEK1_wt	1.1499308097876
NEK1_wt	1.74183842372678
NEK1_wt	1.37877759624584
NEK1_wt	0.0458217190441108
NEK1_wt	-0.0540653040098571
NEK1_wt	-0.0704971165089007
NEK1_wt	0.10816225959391
NEK1_wt	-0.121214135748943
NEK1_wt	0.180119382522283
NEK1_wt	-1.3933904249029
NEK1_wt	0.608893522923483
NEK1_wt	0.988957583015817
NEK1_wt	0.294737894814156
NEK1_wt	0.67579148729617
NEK1_wt	1.74337150207699
NEK1_wt	1.13376380173087
NEK1_wt	-0.231790896026633
NEK1_wt	-0.369698262165747
NEK1_wt	1.47731272293644
NEK1_wt	1.17320572655893
NEK1_wt	0.478581863155851
NEK1_wt	0.873001111436492
NEK1_wt	-0.461655089026372
NEK1_wt	-0.220028003957769
NEK1_wt	-1.03208566898674
NEK1_wt	-0.596119997415476
NEK1_wt	1.05069882930145
NEK1_wt	0.128106215222519
NEK1_wt	-0.494504776948545
NEK1_wt	0.832304849776438
NEK1_wt	-0.0661626859005854
NEK1_wt	0.243365833006297
NEK1_wt	0.52722225808516
NEK1_wt	-0.646655834668678
NEK1_mut	0.381301073297234
NEK1_wt	-0.839558902352506
NEK1_wt	1.18435538728771
NEK1_wt	0.374611276859963
NEK1_wt	-0.548775750545889
NEK1_wt	0.224467158071013
NEK1_wt	0.548545984228952
NEK1_wt	0.217637990874632
NEK1_wt	-0.313531846244513
NEK1_wt	1.78615832512369
NEK1_wt	0.327643331039974
NEK1_wt	-0.0442954137962643
NEK1_wt	1.65403484548763
NEK1_wt	-1.35911915523781
NEK1_wt	-1.54336729878092
NEK1_wt	-0.654335163495626
NEK1_wt	0.897948477317139
NEK1_wt	2.19521150311085
NEK1_wt	-1.13669736077453
NEK1_wt	1.47884580128665
NEK1_wt	1.34379553570928
NEK1_wt	1.02770265404833
NEK1_wt	-0.460930361079002
NEK1_wt	0.455864429420958
NEK1_wt	0.0850963989612443
NEK1_wt	0.426178457730578
NEK1_wt	1.09669117980767
NEK1_wt	0.255379592441557
NEK1_wt	-0.798333031807837
NEK1_wt	0.166140495383574
NEK1_wt	0.955787342347692
NEK1_wt	-1.45320835471281
NEK1_wt	-0.846973426737145
NEK1_wt	0.041013427854824
NEK1_wt	-0.767211541298625
NEK1_wt	1.5366846663172
NEK1_wt	1.90824711010384
NEK1_wt	2.73332200403366
NEK1_wt	-0.589862250331447
NEK1_wt	-0.342214348469301
NEK1_wt	0.0960648777031817
NEK1_wt	1.00122220981748
NEK1_wt	0.428408389876334
NEK1_wt	0.728055521962332
NEK1_wt	0.0265746172110519
NEK1_wt	0.571681530241175
NEK1_wt	1.18059237679175
NEK1_wt	1.35160029821943
NEK1_wt	-0.503745058277522
NEK1_wt	0.68944982168893
NEK1_wt	0.70032074089949
NEK1_wt	0.633283405767692
NEK1_wt	-1.29314103787524
NEK1_wt	2.25681337863737
NEK1_wt	0.936136065313215
NEK1_wt	-0.121855241240848
NEK1_wt	1.67730976225896
NEK1_wt	1.22783906412996
NEK1_wt	1.42212190232898
NEK1_wt	-1.41963393884327
NEK1_wt	1.13780555374505
NEK1_wt	1.27564323450461
NEK1_wt	0.869238100940528
NEK1_wt	-0.127583379440261
NEK1_wt	0.946588872246447
NEK1_wt	-0.467090548631654
NEK1_wt	0.625896755534874
NEK1_wt	-0.725637243856182
NEK1_wt	1.1870034317108
NEK1_wt	-0.229742145867719
NEK1_wt	0.751748551010995
NEK1_wt	0.215491681184341
NEK1_wt	0.992441851993563
NEK1_wt	-0.0787339283722881
NEK1_wt	-0.0512500146758418
NEK1_wt	0.531821493135782
NEK1_wt	2.1630168577565
NEK1_wt	-0.197645060044739
NEK1_wt	-0.346966891354946
NEK1_wt	-0.95675577368791
NEK1_wt	0.103911451441063
NEK1_wt	1.29473702850265
NEK1_wt	0.311838686956924
NEK1_wt	-0.114566150539407
NEK1_wt	2.53095566180628
NEK1_wt	2.12636234811063
NEK1_wt	0.0544487690330075
NEK1_wt	1.25334391304705
NEK1_wt	-0.833705330469897
NEK1_wt	1.42142504853342
NEK1_wt	-0.414603520750914
NEK1_wt	0.641088168277839
NEK1_wt	0.763455694776214
NEK1_wt	-0.0176198505026534
NEK1_wt	1.04191847147753
NEK1_wt	-0.404485203639546
NEK1_wt	-1.63879445754338
NEK1_wt	0.851956126810918
NEK1_wt	-0.0955977902245691
NEK1_wt	0.0771801398438094
NEK1_wt	1.07313752151812
NEK1_wt	1.1684671207492
NEK1_wt	1.00247654664947
NEK1_wt	-0.0818976446040786
NEK1_wt	0.177234407808711
NEK1_wt	0.751191067974555
NEK1_wt	1.05167442461521
NEK1_wt	0.0915213909562048
NEK1_wt	-1.12630030214494
NEK1_wt	-1.36500060127224
NEK1_wt	0.821852042843207
NEK1_wt	0.294027103942697
NEK1_wt	0.709101098723406
NEK1_wt	0.0876608209288639
NEK1_wt	0.521786798479879
NEK1_wt	1.23898872485874
NEK1_wt	-0.128280233235809
NEK1_wt	0.788821172934192
NEK1_wt	1.01083879219605
NEK1_wt	1.55549971879702
NEK1_wt	-0.481013687466719
NEK1_wt	-0.292180245948895
NEK1_wt	0.109723212095941
NEK1_wt	-0.631784974671666
NEK1_wt	-0.405934659534288
NEK1_wt	0.816974066274366
NEK1_wt	-0.916644869216118
NEK1_wt	1.37849885472762
NEK1_wt	-0.694808431941102
NEK1_wt	-0.201115391946574
NEK1_wt	-1.73985219497387
NEK1_wt	0.595235188530726
NEK1_wt	0.383949117720319
NEK1_wt	0.543249895382782
NEK1_wt	-0.216292867613627
NEK1_wt	0.53809317729572
NEK1_wt	1.43982198873591
NEK1_wt	0.752445404806542
NEK1_wt	0.444575397933068
NEK1_wt	-0.00843531747731998
NEK1_wt	1.59271171147933
NEK1_wt	0.93460298696301
NEK1_wt	0.570427193409188
NEK1_wt	1.50588372855394
NEK1_wt	1.32414425867481
NEK1_wt	0.387433386698062
NEK1_wt	0.664920568085609
NEK1_wt	1.68832005222863
NEK1_wt	0.672725330595756
NEK1_wt	0.240885033494142
NEK1_wt	0.380046736465244
NEK1_wt	0.708961727964295
NEK1_wt	1.44943857111449
NEK1_wt	0.200648695339152
NEK1_wt	-0.143931569483837
NEK1_wt	-0.549625912176458
NEK1_wt	-0.663157332547274
NEK1_wt	-1.2162641271503
NEK1_wt	-1.88380825205835
NEK1_wt	0.475515706455434
NEK1_wt	2.08078810988173
NEK1_wt	-1.03600198731772
NEK1_wt	0.427711536080787
NEK1_wt	0.995926120971306
NEK1_wt	1.10547153763158
NEK1_wt	1.70448706028536
NEK1_wt	1.04373029134596
NEK1_wt	0.231184828660103
NEK1_wt	1.08080291326915
NEK1_wt	NA
NEK1_wt	0.0619887271008445
NEK1_wt	-0.317294856740475
NEK1_wt	-0.630948750117006
NEK1_wt	-0.00195457717871694
NEK1_wt	2.44259460053069
NEK1_wt	-0.437195520802609
NEK1_wt	0.146503155425009
NEK1_wt	-0.412652330123378
NEK1_wt	1.77180313693538
NEK1_wt	0.131172371922933
NEK1_wt	-0.823642761662171
NEK1_wt	1.18630657791525
NEK1_wt	1.68873816450596
NEK1_wt	0.00187811869680121
NEK1_wt	0.0459610898032215
NEK1_wt	1.9932632731608
NEK1_wt	1.77263936149004
NEK1_wt	0.422833559511943
NEK1_wt	1.34086874976798
NEK1_wt	0.952303073369949
NEK1_wt	0.924010809270667
NEK1_wt	-0.0427483983701445
NEK1_wt	0.105026417513942
NEK1_wt	-0.17023083172785
NEK1_wt	0.659485108480329
NEK1_wt	NA
NEK1_wt	NA
NEK1_wt	0.136133970947242
NEK1_wt	0.666732387954036
NEK1_wt	0.158823530530313
NEK1_wt	1.28330862625565
NEK1_wt	0.70018137014038
NEK1_wt	-1.02542374670129
NEK1_wt	2.19521150311085
NEK1_wt	0.513703294451511
NEK1_wt	1.00860886005029
NEK1_wt	0.556072005220881
NEK1_wt	-0.226536618408194
NEK1_wt	-0.0262887117192811
NEK1_wt	0.12742329850288
NEK1_wt	0.805824405545584
NEK1_wt	0.34715523731534
NEK1_wt	0.569312227336308
NEK1_wt	0.962337768025852
NEK1_wt	-0.245686160709877
NEK1_wt	-0.977494142643443
NEK1_wt	0.0647203939793975
NEK1_wt	0.38297352240655
NEK1_wt	0.364297840685842
NEK1_wt	2.01402951626816
NEK1_mut	-0.132642537995944
NEK1_wt	1.01139627523249
NEK1_wt	1.70964377837243
NEK1_wt	-0.124949272093085
NEK1_wt	1.75605424115598
NEK1_wt	1.4938978432705
NEK1_wt	0.0258080780359507
NEK1_wt	0.347991461869998
NEK1_wt	0.398443676667733
NEK1_wt	-0.733386258062685
NEK1_wt	1.27592197602283
NEK1_wt	2.0703353029485
NEK1_wt	0.756487156820728
NEK1_wt	0.722480691597944
NEK1_wt	0.30390849076358
NEK1_wt	NA
NEK1_wt	0.744640642296395
NEK1_wt	0.0137525073729536
NEK1_wt	0.287072503063119
NEK1_wt	0.531124639340232
NEK1_wt	-0.972490732391401
NEK1_wt	-1.21130252812599
NEK1_wt	0.261623402449676
NEK1_wt	-1.68852194439374
NEK1_wt	2.0317296026751
NEK1_wt	1.44344562847277
NEK1_wt	0.541856187791685
NEK1_wt	0.812653572741962
NEK1_wt	-0.825956316263394
NEK1_wt	-0.87143299496091
NEK1_mut	0.296995701111734
NEK1_wt	1.38058941611426
NEK1_wt	-0.955947423285073
NEK1_wt	1.18937273461566
NEK1_wt	-0.630934813041096
NEK1_wt	0.554678297629783
NEK1_wt	0.553145219279575
NEK1_wt	1.1527182249698
NEK1_wt	1.35564205023362
NEK1_wt	0.715233412124234
NEK1_wt	0.618510105302057
NEK1_wt	1.02087348685196
NEK1_wt	-1.04656629085824
NEK1_wt	1.51856646763293
NEK1_wt	0.621855003520692
NEK1_wt	1.08512340680156
NEK1_wt	-0.653052952511816
NEK1_wt	0.419209919775089
NEK1_wt	1.49166791112475
NEK1_wt	0.0354664716422556
NEK1_wt	0.519417495575013
NEK1_wt	0.316465796159369
NEK1_wt	-0.625875654485411
NEK1_wt	-1.80376762510161
NEK1_wt	-0.381558713765988
NEK1_wt	1.54142327212694
NEK1_wt	0.960107835880096
NEK1_wt	1.68748382767397
NEK1_wt	1.77654174274511
NEK1_wt	0.800110204422082
NEK1_wt	-0.238383132932524
NEK1_wt	-0.373949070318596
NEK1_wt	-0.158300694748052
NEK1_wt	-0.780451763414054
NEK1_wt	0.234669097637846
NEK1_wt	-0.536664431579249
NEK1_wt	0.498929993985875
NEK1_wt	-0.515521887422298
NEK1_wt	0.596071413085384
NEK1_wt	0.836067860272403
NEK1_wt	-0.602809793852745
NEK1_wt	1.11536686152838
NEK1_wt	-0.911655396039988
NEK1_wt	1.21682877416029
NEK1_wt	-0.286256988686731
NEK1_wt	1.50658058234949
NEK1_wt	0.255477151972933
NEK1_wt	1.42630302510227
NEK1_wt	-0.909773890792007
NEK1_wt	-0.291859693202942
NEK1_wt	0.486107884147777
NEK1_wt	-1.0362249805323
NEK1_wt	0.786869982306654
NEK1_wt	0.113667404578747
NEK1_wt	NA
NEK1_wt	-0.0473476334207668
NEK1_wt	0.325413398894215
NEK1_wt	1.52414129799733
NEK1_wt	0.177931261604261
NEK1_wt	-0.0131042379074962
NEK1_wt	0.00129276150854174
NEK1_wt	0.632447181213034
NEK1_wt	-0.49003097558112
NEK1_wt	1.06310282686221
NEK1_wt	0.0471596783315661
NEK1_wt	-1.41704164272383
NEK1_wt	0.565688587599455
NEK1_wt	0.214056162365512
NEK1_wt	0.470358988368375
NEK1_wt	0.710355435555393
NEK1_wt	2.44050403914404
NEK1_wt	-0.584482539029811
NEK1_wt	0.197680098170114
NEK1_wt	1.48971672049721
NEK1_wt	1.22811780564818
NEK1_wt	NA
NEK1_wt	NA
NEK1_wt	1.07926983491895
NEK1_wt	-0.429613751507037
NEK1_wt	-2.06189620804881
NEK1_wt	0.281246805332329
NEK1_wt	1.36274995894821
NEK1_wt	1.18519161184237
NEK1_wt	1.43076288939378
NEK1_wt	1.67675227922252
NEK1_wt	0.38896646504827
NEK1_wt	0.481090536819825
NEK1_wt	1.41459588133705
NEK1_wt	-1.21545577674746
NEK1_wt	0.798437755312766
NEK1_wt	-1.21871705251063
NEK1_wt	1.91019830073138
NEK1_wt	0.965961407762705
NEK1_wt	0.347712720351779
NEK1_wt	1.86741147768468
NEK1_wt	-0.185115628800773
NEK1_wt	2.30921678406264
NEK1_wt	2.46447580971092
NEK1_wt	-0.549862842466944
NEK1_wt	-0.359998057331708
NEK1_wt	-0.710543390644594
NEK1_wt	0.280466329081317
NEK1_wt	-0.455453090245987
NEK1_wt	0.259449218607562
NEK1_wt	1.4152927351326
NEK1_wt	-1.16496175072199
NEK1_wt	2.48217589611786
NEK1_wt	-1.28477879232866
NEK1_wt	-0.524246496942568
NEK1_wt	1.62030712178306
NEK1_wt	0.629102282994399
NEK1_wt	-0.697372853908722
NEK1_wt	-0.240069519117755
NEK1_wt	1.01223249978715
NEK1_wt	-1.07117916691703
NEK1_wt	1.20804841633637
NEK1_wt	0.717742085788211
NEK1_wt	1.30435361088122
NEK1_wt	0.0633406234642111
NEK1_wt	0.292354654833381
NEK1_wt	1.26212427087096
NEK1_wt	-0.640286590977361
NEK1_wt	1.92984957776586
NEK1_wt	-1.59655118045721
NEK1_wt	-0.00939697571517736
NEK1_wt	1.15104577586048
NEK1_wt	1.80929387113591
NEK1_wt	-0.0991517445818689
NEK1_wt	-0.215317272299858
NEK1_wt	0.381997927092781
NEK1_wt	-0.704926749052472
NEK1_wt	1.07313752151812
NEK1_wt	-0.353141015983507
NEK1_wt	0.0870475895887817
NEK1_wt	-0.675491644728488
NEK1_wt	-0.165422540538563
NEK1_wt	-0.303915263865936
NEK1_wt	1.43480464140796
NEK1_wt	0.653770907356827
NEK1_wt	2.39604476698803
NEK1_wt	-0.431885494880526
NEK1_wt	0.506177273459585
NEK1_wt	0.43008083898565
NEK1_wt	0.0285676190663235
NEK1_wt	0.053710104009726
NEK1_wt	0.0295432143800922
NEK1_wt	0.46171800130357
NEK1_wt	0.809866157559766
NEK1_wt	-0.277183952268683
NEK1_wt	0.41990677357064
NEK1_wt	0.445829734765055
NEK1_wt	0.774605355504996
NEK1_wt	1.0700713648177
NEK1_wt	0.452658901961433
NEK1_wt	1.39076348152928
NEK1_wt	0.0231182223851317
NEK1_wt	1.27006840414022
NEK1_wt	1.30100871266259
NEK1_wt	1.72678638174292
NEK1_wt	0.416701246111115
NEK1_wt	-0.84162158958733
NEK1_wt	0.568336632022539
NEK1_wt	-0.372945600853006
NEK1_wt	1.53403662189412
NEK1_wt	0.219603118578081
NEK1_wt	1.16442536873501
NEK1_wt	1.57264232216752
NEK1_wt	1.9447622489906
NEK1_wt	0.594956447012505
NEK1_wt	2.47423176284861
NEK1_wt	NA
NEK1_wt	1.0343924504856
NEK1_wt	1.59731094652995
NEK1_wt	-0.930386826064341
NEK1_wt	0.080538975138356
NEK1_wt	1.40330684984916
NEK1_wt	-0.680104816855022
NEK1_wt	1.20400666432219
NEK1_wt	-0.0125606919469708
NEK1_wt	-1.56630772573039
NEK1_wt	-0.311901208362928
NEK1_wt	1.01892229622442
NEK1_wt	0.762619470221556
NEK1_wt	-0.33390785122636
NEK1_wt	0.311197581465019
NEK1_wt	-0.0488946488468866
NEK1_wt	0.253191471523535
NEK1_wt	-0.27797836559561
NEK1_wt	NA
NEK1_wt	1.4909710573292
[truncated: 3,113 more rows]
