# Supplementary material for: Common and rare variant association analyses in amyotrophic lateral sclerosis identify 15 risk loci with distinct genetic architectures and neuron-specific biology
Source: Nat Genet. 2021 Dec 6;53(12):1636–48. doi: 10.1038/s41588-021-00973-1 (PMC8648564; doi:10.1038/s41588-021-00973-1)
Supplement: Source Data Extended Data Fig. 3 — PRSs stratified by phenotype or rare variant burden status. [file 41588_2021_973_MOESM12_ESM.zip › PRS_SOD1.txt]

group	PRS
SOD1_wt	0.282438138682935
SOD1_wt	-0.429819394076813
SOD1_wt	0.921838006818683
SOD1_wt	1.00935639508164
SOD1_wt	-0.370368208673986
SOD1_wt	-0.229586240802596
SOD1_wt	1.03207215509256
SOD1_wt	0.784149841844485
SOD1_wt	1.1758921816648
SOD1_wt	0.123567179097321
SOD1_wt	0.485500309921706
SOD1_wt	-0.478748862419365
SOD1_wt	0.112334723533636
SOD1_wt	1.46185990891891
SOD1_wt	-0.112007794660153
SOD1_wt	0.95709621100742
SOD1_wt	1.9662055253578
SOD1_wt	1.36737349611273
SOD1_wt	-0.859732572344937
SOD1_wt	1.14704456005584
SOD1_wt	0.606604576483019
SOD1_wt	0.642420222635215
SOD1_wt	0.651757375523142
SOD1_wt	1.40792739895431
SOD1_wt	0.224770767563173
SOD1_wt	1.22536515592172
SOD1_wt	-0.855314844784529
SOD1_wt	1.03499872540072
SOD1_wt	1.65250506042164
SOD1_wt	1.44290688216132
SOD1_wt	0.081159781727232
SOD1_wt	0.149571846692651
SOD1_wt	0.210263340464172
SOD1_wt	1.49307665887257
SOD1_wt	1.0606410557198
SOD1_wt	2.24771371690423
SOD1_wt	1.04740180908767
SOD1_wt	0.388505408279962
SOD1_wt	-0.0620331226361184
SOD1_wt	-0.170107183301595
SOD1_wt	0.0263771727683669
SOD1_wt	-0.702450322355179
SOD1_wt	0.718371690156406
SOD1_wt	0.94887394204641
SOD1_wt	0.437420940573426
SOD1_wt	0.566886836586614
SOD1_wt	0.240420950687266
SOD1_wt	1.69528873111707
SOD1_wt	-0.052319696422858
SOD1_wt	-0.760396414456668
SOD1_wt	-0.718922732375371
SOD1_wt	0.121992405550552
SOD1_wt	0.107861251776884
SOD1_wt	1.29295499399104
SOD1_wt	1.67243361061528
SOD1_wt	0.440208150390717
SOD1_wt	0.351630622397196
SOD1_mut	1.72246402683566
SOD1_wt	-0.768869532301234
SOD1_wt	1.11875438041033
SOD1_wt	-0.303489109108078
SOD1_wt	0.92992091528883
SOD1_wt	0.443134720698875
SOD1_wt	0.688548545111387
SOD1_wt	1.41029652729901
SOD1_wt	0.497903393608653
SOD1_wt	0.22832446008022
SOD1_wt	-0.388749857419024
SOD1_wt	1.15791467834327
SOD1_wt	-0.280480692066337
SOD1_wt	0.339032434023039
SOD1_wt	1.84983951548588
SOD1_wt	-1.07027840194313
SOD1_wt	0.545285960502605
SOD1_wt	-0.274139789731999
SOD1_wt	-0.536890059208065
SOD1_wt	-0.00927124079478932
SOD1_wt	0.869159741271875
SOD1_wt	-0.215970720845126
SOD1_wt	1.09283332910952
SOD1_mut	-0.228708269710148
SOD1_wt	-0.582028922199101
SOD1_wt	0.484524786485653
SOD1_wt	0.2439885792534
SOD1_wt	-2.33691196736216
SOD1_wt	0.92016568092831
SOD1_wt	-0.383537775060689
SOD1_wt	0.651896736014005
SOD1_wt	0.0158275836099197
SOD1_wt	1.4508504301406
SOD1_wt	-0.565542576129821
SOD1_wt	1.77918374661754
SOD1_wt	0.0394631228605516
SOD1_wt	-1.66625354112548
SOD1_wt	0.878357533668937
SOD1_wt	-0.0946434774984286
SOD1_wt	0.231683047910058
SOD1_wt	1.21867585236023
SOD1_wt	0.0782332114190749
SOD1_wt	-0.270098335496927
SOD1_wt	-0.639724165417033
SOD1_wt	-0.22776061837227
SOD1_wt	0.646601037361152
SOD1_wt	-0.137817357568273
SOD1_wt	0.409130760927918
SOD1_wt	-0.949606152903499
SOD1_wt	0.827212233521638
SOD1_wt	0.542498750685317
SOD1_wt	2.19642905626607
SOD1_wt	0.505010778642744
SOD1_wt	-0.317355477949103
SOD1_wt	-0.0844144174689669
SOD1_wt	1.63703604593567
SOD1_wt	2.10208200395076
SOD1_wt	-0.0820592251733556
SOD1_wt	1.08419297867591
SOD1_wt	-1.90761197525384
SOD1_wt	0.0926430861744711
SOD1_wt	-2.0034501848214
SOD1_wt	0.146659212433581
SOD1_wt	-0.517755863812359
SOD1_wt	-0.539649396927184
SOD1_wt	-0.349840408369634
SOD1_wt	1.23414486684619
SOD1_wt	-1.00353866286809
SOD1_wt	1.03541680687331
SOD1_wt	2.4118803751427
SOD1_wt	0.994444822559127
SOD1_wt	1.2183971313785
SOD1_wt	1.02830942183922
SOD1_wt	-1.43339609693987
SOD1_wt	-1.01941182277756
SOD1_wt	0.955284524626181
SOD1_wt	0.648412723742392
SOD1_wt	-1.38032762201864
SOD1_wt	0.159856650918457
SOD1_wt	-1.02212935234942
SOD1_wt	-0.175667666887091
SOD1_wt	1.23428422733706
SOD1_wt	1.20376427983772
SOD1_wt	0.683252846458535
SOD1_wt	1.0673303592813
SOD1_wt	1.10816298310462
SOD1_wt	1.20487916376463
SOD1_wt	0.407737156019273
SOD1_wt	2.07992368590329
SOD1_wt	-0.703634886527528
SOD1_wt	-0.54702156689392
SOD1_wt	0.575666547511083
SOD1_wt	0.825957989103857
SOD1_wt	0.0132494145289247
SOD1_wt	-0.602361617816241
SOD1_wt	1.3556672148801
SOD1_wt	1.86224259917283
SOD1_wt	0.746243788329322
SOD1_wt	-0.187959262181347
SOD1_wt	0.237870653704444
SOD1_wt	0.0603253883429786
SOD1_wt	0.456931409294467
SOD1_wt	0.995838427467772
SOD1_wt	-0.104008502484527
SOD1_wt	0.353456244827522
SOD1_wt	1.56735580050339
SOD1_wt	0.811603858544805
SOD1_wt	0.226916919122488
SOD1_wt	1.20139515149302
SOD1_wt	2.38860717316832
SOD1_wt	-0.426307509707026
SOD1_wt	0.343422289485273
SOD1_wt	-0.0701717753026098
SOD1_wt	1.38256378961696
SOD1_wt	0.229968913872423
SOD1_wt	0.964064235550649
SOD1_wt	2.95677989442319
SOD1_wt	0.315355086625146
SOD1_wt	1.19860794167573
SOD1_wt	-0.0150128930184118
SOD1_wt	-0.581067334812135
SOD1_wt	0.906368992332717
SOD1_mut	1.07541326775144
SOD1_wt	-0.105666892325817
SOD1_wt	-0.506133198874255
SOD1_wt	-0.189924245102538
SOD1_wt	0.476720598997237
SOD1_wt	0.465989841200664
SOD1_wt	0.544449797557419
SOD1_wt	1.12349263709972
SOD1_wt	1.09701414383545
SOD1_wt	-0.0767356544223295
SOD1_wt	-0.992654608531566
SOD1_wt	-1.64883347976741
SOD1_wt	1.99324146058553
SOD1_wt	-0.0863933364392454
SOD1_wt	2.19280568350359
SOD1_wt	0.0277010974315815
SOD1_wt	0.555180555353992
SOD1_wt	0.910549807058654
SOD1_wt	1.98920000635045
SOD1_wt	-0.27276012087244
SOD1_wt	0.673776333079745
SOD1_wt	-0.559633691317164
SOD1_wt	-0.202633921869387
SOD1_wt	0.886161721157353
SOD1_wt	0.117491061695626
SOD1_wt	0.269296444394406
SOD1_wt	0.581798409109125
SOD1_wt	-0.223370762910035
SOD1_wt	1.32863127965237
SOD1_wt	0.469195132490549
SOD1_wt	NA
SOD1_wt	4.22691140816291
SOD1_wt	0.40857331896446
SOD1_wt	-0.0779620267419391
SOD1_wt	NA
SOD1_wt	-0.325410514321074
SOD1_wt	NA
SOD1_wt	NA
SOD1_wt	NA
SOD1_wt	NA
SOD1_wt	NA
SOD1_wt	NA
SOD1_wt	NA
SOD1_wt	NA
SOD1_wt	NA
SOD1_wt	-0.172476311646293
SOD1_wt	NA
SOD1_wt	NA
SOD1_wt	NA
SOD1_wt	NA
SOD1_wt	NA
SOD1_wt	NA
SOD1_wt	NA
SOD1_wt	NA
SOD1_wt	NA
SOD1_wt	1.62742017206602
SOD1_wt	NA
SOD1_wt	NA
SOD1_mut	0.144429444579748
SOD1_wt	NA
SOD1_wt	NA
SOD1_wt	NA
SOD1_wt	-0.84599162794569
SOD1_wt	NA
SOD1_wt	NA
SOD1_wt	NA
SOD1_wt	NA
SOD1_wt	0.247416847328669
SOD1_wt	NA
SOD1_wt	NA
SOD1_wt	NA
SOD1_wt	NA
SOD1_wt	NA
SOD1_wt	NA
SOD1_wt	NA
SOD1_wt	NA
SOD1_wt	NA
SOD1_wt	NA
SOD1_wt	NA
SOD1_wt	NA
SOD1_wt	-0.908954697718304
SOD1_wt	NA
SOD1_wt	NA
SOD1_wt	NA
SOD1_wt	NA
SOD1_wt	NA
SOD1_wt	NA
SOD1_wt	NA
SOD1_wt	NA
SOD1_wt	NA
SOD1_wt	NA
SOD1_wt	NA
SOD1_wt	NA
SOD1_wt	NA
SOD1_wt	NA
SOD1_wt	NA
SOD1_wt	NA
SOD1_wt	NA
SOD1_wt	NA
SOD1_wt	NA
SOD1_wt	NA
SOD1_wt	NA
SOD1_wt	NA
SOD1_wt	NA
SOD1_wt	NA
SOD1_wt	NA
SOD1_wt	NA
SOD1_wt	NA
SOD1_wt	NA
SOD1_wt	NA
SOD1_wt	-0.457384899169827
SOD1_wt	0.42529657786821
SOD1_wt	NA
SOD1_wt	NA
SOD1_wt	NA
SOD1_wt	-0.119003691301556
SOD1_wt	0.935913416396007
SOD1_wt	NA
SOD1_wt	NA
SOD1_wt	0.868323578326688
SOD1_wt	-0.235732038449722
SOD1_wt	NA
SOD1_wt	NA
SOD1_wt	NA
SOD1_wt	-0.727395850219937
SOD1_wt	NA
SOD1_wt	NA
SOD1_wt	NA
SOD1_wt	NA
SOD1_wt	NA
SOD1_wt	NA
SOD1_wt	NA
SOD1_wt	-0.543690851162257
SOD1_wt	NA
SOD1_wt	NA
SOD1_wt	NA
SOD1_wt	NA
SOD1_wt	NA
SOD1_wt	NA
SOD1_wt	NA
SOD1_wt	NA
SOD1_wt	NA
SOD1_wt	-0.197616944198263
SOD1_wt	NA
SOD1_wt	-0.214117226316626
SOD1_wt	NA
SOD1_wt	NA
SOD1_wt	-0.656754017400685
SOD1_wt	NA
SOD1_wt	NA
SOD1_wt	NA
SOD1_wt	NA
SOD1_wt	-0.064276826539038
SOD1_wt	NA
SOD1_wt	NA
SOD1_wt	NA
SOD1_wt	NA
SOD1_wt	NA
SOD1_wt	NA
SOD1_wt	NA
SOD1_wt	NA
SOD1_wt	NA
SOD1_wt	NA
SOD1_wt	NA
SOD1_wt	NA
SOD1_wt	NA
SOD1_wt	NA
SOD1_wt	NA
SOD1_wt	NA
SOD1_wt	NA
SOD1_wt	NA
SOD1_wt	NA
SOD1_wt	NA
SOD1_wt	NA
SOD1_wt	NA
SOD1_wt	NA
SOD1_wt	0.212562788563439
SOD1_wt	1.72107042192701
SOD1_wt	0.146366555402766
SOD1_wt	0.380143778828087
SOD1_wt	-1.24528730637087
SOD1_wt	-0.0196117892169428
SOD1_wt	0.457767572239654
SOD1_wt	0.307955044560237
SOD1_wt	1.03346576000121
SOD1_wt	-0.353143252003126
SOD1_wt	-2.205355663986
SOD1_wt	-1.18945949373052
SOD1_wt	-0.69677835037699
SOD1_wt	-0.120494848553806
SOD1_wt	0.179241695197717
SOD1_wt	-0.0920235002701732
SOD1_wt	1.18369636915322
SOD1_wt	-0.263492648229944
SOD1_wt	-1.39480717701947
SOD1_wt	1.30145598393378
SOD1_wt	0.919050797001392
SOD1_wt	1.71884065407318
SOD1_wt	0.36447965965491
SOD1_wt	-0.199804903904835
SOD1_wt	-0.4812852233531
SOD1_wt	1.60986075021708
SOD1_wt	-0.578405549436622
SOD1_wt	1.29894749509822
SOD1_wt	-0.550644939656399
SOD1_wt	-0.413333048007535
SOD1_wt	-1.21957529580635
SOD1_wt	-1.76333205906174
SOD1_wt	1.53432736416848
SOD1_wt	-0.040097781374034
SOD1_wt	1.00252773102927
SOD1_wt	1.06914204566254
SOD1_wt	-0.293455153765828
SOD1_wt	0.566468755114021
SOD1_wt	0.20708592127246
SOD1_wt	0.130702436229586
SOD1_wt	1.55091126258137
SOD1_wt	-0.245584825153848
SOD1_wt	-0.932436940428983
SOD1_wt	0.0464311474037808
SOD1_wt	-0.256956641208398
SOD1_wt	-0.0634127914956774
SOD1_wt	0.453865478495448
SOD1_wt	1.12753409133479
SOD1_wt	0.526751015217619
SOD1_wt	0.633640511710746
SOD1_wt	-0.476923239989039
SOD1_wt	-1.22360281399234
SOD1_wt	-0.792714112288162
SOD1_wt	-0.379440576629271
SOD1_wt	0.750703324036988
SOD1_wt	-0.0867696097645783
SOD1_wt	-0.312812325946917
SOD1_wt	-0.863328073009242
SOD1_wt	0.342892719619988
SOD1_wt	0.396170235277512
SOD1_wt	1.06565803339092
SOD1_wt	-0.261862130486831
SOD1_wt	-1.66651832605813
SOD1_mut	-0.80507538782785
SOD1_wt	-0.834745236332918
SOD1_wt	0.370109823485838
SOD1_wt	-2.38259433626756
SOD1_wt	0.366486450723359
SOD1_wt	-0.806329632245632
SOD1_wt	-0.70437349712911
SOD1_wt	0.87752137072375
SOD1_wt	-0.929663666660779
SOD1_wt	0.913337016875946
SOD1_wt	-0.675595555765575
SOD1_wt	-1.21954742370818
SOD1_wt	2.22332563100293
SOD1_wt	-0.255786013085133
SOD1_wt	0.638657489381871
SOD1_wt	1.14592967612892
SOD1_wt	-0.359302985699339
SOD1_wt	-0.467809063886497
SOD1_wt	-0.729388705239301
SOD1_wt	0.311355440537335
SOD1_wt	-0.527720138909177
SOD1_wt	0.0323696738755437
SOD1_wt	-2.10217315654987
SOD1_wt	0.382512907172785
SOD1_wt	0.171451443758388
SOD1_wt	1.05687832246646
SOD1_wt	0.373733196248316
SOD1_wt	-0.270140143644185
SOD1_wt	0.706944129905511
SOD1_wt	-0.229419008213557
SOD1_wt	0.0957508251207513
SOD1_wt	-1.12345836525705
SOD1_wt	-0.660893023979362
SOD1_wt	-1.51734685663668
SOD1_wt	-0.793675699675128
SOD1_wt	0.392546862515034
SOD1_wt	0.832368571683628
SOD1_wt	-1.07306561176043
SOD1_wt	0.877242649742019
SOD1_wt	0.311662033617237
SOD1_wt	0.722273783900615
SOD1_wt	-0.463126551393446
SOD1_wt	-0.556539888419971
SOD1_wt	-0.530409796382862
SOD1_wt	0.081619671347083
SOD1_wt	-0.92297436309928
SOD1_wt	-0.283393326325407
SOD1_wt	-1.34132062062564
SOD1_wt	0.961834467696816
SOD1_wt	-0.12645947756281
SOD1_wt	-0.987317101731453
SOD1_wt	0.59322596936002
SOD1_wt	-1.12568813311089
SOD1_wt	-1.20704678767763
SOD1_wt	-0.528444813461672
SOD1_wt	0.15177374244831
SOD1_wt	-0.46244368498821
SOD1_wt	-1.22540056432449
SOD1_wt	0.760040476924915
SOD1_wt	-0.194244420319338
SOD1_wt	0.156511999137706
SOD1_wt	-0.154512744373849
SOD1_wt	-0.694534646474071
SOD1_wt	-0.265875712623729
SOD1_wt	-1.5477971238906
SOD1_wt	1.06245274210104
SOD1_wt	-0.709780684174655
SOD1_wt	0.598939749485469
SOD1_wt	0.713215351994419
SOD1_wt	0.383627791099703
SOD1_wt	0.652593538468329
SOD1_wt	-1.09392787724285
SOD1_wt	-0.586153992728693
SOD1_wt	1.71605344425589
SOD1_wt	1.26550097729072
SOD1_wt	0.40885203994619
SOD1_wt	-0.839790086102216
SOD1_wt	-0.403508133401581
SOD1_wt	-0.258824071785982
SOD1_wt	0.260837262598926
SOD1_wt	1.85039695744934
SOD1_wt	1.07792175658701
SOD1_wt	0.564796429223647
SOD1_wt	-0.424356462834922
SOD1_wt	-0.44910688601247
SOD1_wt	-0.280090482691915
SOD1_wt	1.07764303560528
SOD1_wt	-1.01670822925479
SOD1_wt	1.89764016385243
SOD1_wt	-0.180907621343599
SOD1_wt	0.316079761177642
SOD1_wt	-0.0872294993844323
SOD1_wt	-0.0678444551051692
SOD1_wt	0.734398146605834
SOD1_wt	0.624303358822819
SOD1_wt	-0.881305576330772
SOD1_wt	-1.04976453768787
SOD1_wt	-1.33201133983589
SOD1_wt	-0.178440940655296
SOD1_wt	-1.65394800978214
SOD1_wt	-2.14170972780815
SOD1_wt	0.853551366295043
SOD1_wt	-0.267896439741265
SOD1_wt	-0.616339475049959
SOD1_wt	-1.6647902559714
SOD1_wt	-0.412608373455038
SOD1_wt	0.346028330664439
SOD1_wt	0.418467913815846
SOD1_wt	2.1742707382186
SOD1_wt	-1.67089424547127
SOD1_wt	-0.465676848376268
SOD1_wt	0.214472027288283
SOD1_wt	-0.40540343607734
SOD1_wt	-0.659318250432593
SOD1_wt	0.0846298579497583
SOD1_wt	-0.211943202659141
SOD1_wt	1.75270525335327
SOD1_wt	0.348773732334473
SOD1_wt	-0.790080199010823
SOD1_wt	-0.729305088944783
SOD1_wt	-0.609190281868607
SOD1_wt	-2.25838233075997
SOD1_wt	-0.0926088143318058
SOD1_wt	-0.0502850332562352
SOD1_wt	-0.340224534499979
SOD1_wt	0.0662064010574637
SOD1_wt	0.694541046218564
SOD1_wt	0.529120143562317
SOD1_wt	-0.27480872008815
SOD1_wt	-0.269513021435294
SOD1_wt	-0.435533174202261
SOD1_wt	-0.231481543478353
SOD1_wt	0.968802492240045
SOD1_wt	0.717535527211219
SOD1_wt	0.209887067138839
SOD1_wt	-0.954079624660253
SOD1_wt	0.209998555531531
SOD1_wt	-1.19809984416412
SOD1_wt	0.647715921288067
SOD1_wt	-0.922068519908659
SOD1_wt	0.0521031193819691
SOD1_wt	-1.09062503360936
SOD1_wt	-0.836710219254108
SOD1_wt	1.70838861725834
SOD1_wt	0.276682550410228
SOD1_wt	0.181764120082368
SOD1_wt	-1.89826088631682
SOD1_wt	-0.461955923270184
SOD1_wt	-0.5292391682596
SOD1_wt	-0.00748742651172371
SOD1_wt	0.652454177977464
SOD1_wt	-0.124550238837965
SOD1_wt	-0.0321402973456656
SOD1_wt	1.60289272567385
SOD1_wt	-0.196348763731392
SOD1_wt	-0.691371163331445
SOD1_wt	NA
SOD1_wt	0.773279723557049
SOD1_wt	NA
SOD1_wt	NA
SOD1_wt	NA
SOD1_wt	NA
SOD1_wt	NA
SOD1_wt	NA
SOD1_wt	0.852993924331584
SOD1_wt	0.493025776428391
SOD1_wt	-0.186161511849194
SOD1_wt	NA
SOD1_wt	NA
SOD1_wt	1.49279793789084
SOD1_wt	NA
SOD1_wt	NA
SOD1_wt	NA
SOD1_wt	-1.84142967814225
SOD1_wt	NA
SOD1_wt	NA
SOD1_wt	NA
SOD1_wt	NA
SOD1_wt	NA
SOD1_wt	0.597406784085957
SOD1_wt	0.593086608869154
SOD1_wt	1.16362845846872
SOD1_wt	-0.238965201837781
SOD1_wt	1.51802218673733
SOD1_wt	0.822613337323107
SOD1_wt	-0.476114949142025
SOD1_wt	0.263931065496119
SOD1_wt	0.0795013918859421
SOD1_wt	0.991518252250969
SOD1_wt	0.323340442751686
SOD1_wt	-0.629244256504017
SOD1_wt	-0.256761536521185
SOD1_wt	-0.762096612445216
SOD1_wt	0.57218253523947
SOD1_wt	0.476441878015506
SOD1_wt	-0.444856391041101
SOD1_wt	-0.111101951469535
SOD1_wt	NA
SOD1_wt	-0.462806022264458
SOD1_wt	-0.842465807526816
SOD1_wt	-0.372430743938782
SOD1_wt	-0.870978963957707
SOD1_wt	-0.0107763340961269
SOD1_wt	-0.564650668988289
SOD1_wt	0.938979347195027
SOD1_wt	-1.45152689680135
SOD1_wt	-0.212570324868031
SOD1_wt	1.22202050414097
SOD1_wt	-0.711648114752241
SOD1_wt	0.580683525182207
SOD1_wt	1.37322663672904
SOD1_wt	1.15429130558079
SOD1_wt	-1.0241082713197
SOD1_wt	-1.25788549474502
SOD1_wt	-1.06496876724119
SOD1_wt	-0.105248810853223
SOD1_wt	-0.0812509343263423
SOD1_wt	-1.46288477680681
SOD1_wt	-1.83178593217442
SOD1_wt	-1.23001339657211
SOD1_wt	-1.03294372644051
SOD1_wt	-2.88079415505933
SOD1_wt	0.526751015217619
SOD1_wt	-2.75446387009059
SOD1_wt	0.275832451415954
SOD1_wt	0.50821606993263
SOD1_wt	-0.490510887848336
SOD1_wt	-1.71923839975219
SOD1_wt	-0.365197934462911
SOD1_wt	-0.0310532855169244
SOD1_wt	0.0938415863959071
SOD1_wt	1.3073091245501
SOD1_wt	0.63921493134533
SOD1_wt	0.319577709498345
SOD1_wt	-0.713376184838962
SOD1_wt	0.622909753914173
SOD1_wt	1.17784322853691
SOD1_wt	NA
SOD1_wt	0.337457660476267
SOD1_wt	0.0827624273721746
SOD1_wt	-0.743227201982153
SOD1_wt	-1.14080874636969
SOD1_wt	-0.371246179766433
SOD1_wt	1.20153451198388
SOD1_wt	0.493165136919256
SOD1_wt	-0.463851225945943
SOD1_wt	-0.421666805361236
SOD1_wt	-0.935321702589881
SOD1_wt	0.401187212948637
SOD1_wt	0.761852163306155
SOD1_wt	-0.0855850455922322
SOD1_wt	-1.05706702740917
SOD1_wt	-1.52577816633399
SOD1_wt	-0.762500757868724
SOD1_wt	1.82879608136533
SOD1_wt	-0.397250847361763
SOD1_wt	-0.484086369219478
SOD1_wt	-1.0085695765883
SOD1_wt	0.932708125106122
SOD1_wt	0.0471697580053627
SOD1_wt	0.470588737399195
SOD1_wt	-0.045059014848814
SOD1_wt	-0.59650847719993
SOD1_wt	0.26708061258966
SOD1_wt	0.815087870816422
SOD1_wt	0.434494370265272
SOD1_wt	0.704017559597357
SOD1_wt	0.799618856330452
SOD1_wt	-0.675888212796391
SOD1_wt	0.0341534881586094
SOD1_wt	-0.144687829767897
SOD1_wt	1.58756307167875
SOD1_wt	0.505568220606203
SOD1_wt	1.16418590043218
SOD1_wt	1.60623737745461
SOD1_wt	-0.816001250311633
SOD1_wt	0.376659766556474
SOD1_wt	1.1491349674188
SOD1_wt	-0.895785131331601
SOD1_wt	-0.296353851975811
SOD1_wt	-2.02439606659835
SOD1_wt	-0.252441361304385
SOD1_wt	0.195811657561515
SOD1_wt	0.627508650112704
SOD1_wt	0.975770516783275
SOD1_wt	0.993051217650481
SOD1_wt	0.595734458195584
SOD1_wt	-0.300172329425501
SOD1_wt	0.563820905787595
SOD1_wt	0.874594800415593
SOD1_wt	-0.742614015822349
SOD1_wt	-0.57412718236708
SOD1_wt	0.465153678255477
SOD1_wt	-0.704457113423628
SOD1_wt	0.418189192834115
SOD1_wt	1.06370698651882
SOD1_wt	1.58282481498936
SOD1_wt	-2.34004757840661
SOD1_wt	-2.89417276218232
SOD1_wt	-0.413765065529215
SOD1_wt	0.334698322757149
SOD1_wt	0.764918094105174
SOD1_wt	-1.21599373119113
SOD1_wt	1.25407341703983
SOD1_wt	2.01651466255991
SOD1_wt	1.02580093300366
SOD1_wt	0.090998632382271
SOD1_wt	1.51063608072151
SOD1_wt	1.41768263331484
SOD1_wt	1.49809363654369
SOD1_wt	-0.998911894571386
SOD1_wt	1.63647860397222
SOD1_wt	0.984271506726012
SOD1_wt	-0.311181808203803
SOD1_wt	-0.793271554251621
SOD1_wt	-0.971736598852793
SOD1_wt	0.189038737705499
SOD1_wt	-1.84889940045259
SOD1_wt	0.325249681476533
SOD1_wt	-0.34749915212311
SOD1_wt	-1.60326259925469
SOD1_wt	-0.608925496935964
SOD1_wt	0.132764971494383
SOD1_wt	0.454980362422363
SOD1_wt	-0.398602644123149
SOD1_wt	-1.61234890325906
SOD1_wt	1.05855064835683
SOD1_wt	-0.719048156817149
SOD1_wt	-0.427296969192164
SOD1_wt	0.564657068732782
SOD1_wt	-0.911449250504779
SOD1_wt	0.355713884779528
SOD1_wt	-1.10552267008278
SOD1_wt	0.714469596412199
SOD1_wt	2.11657549500067
SOD1_wt	0.784567923317079
SOD1_wt	-1.76655128640072
SOD1_wt	0.598521668012875
SOD1_wt	1.14997113036399
SOD1_wt	-0.669310397627583
SOD1_wt	-0.208082917062192
SOD1_wt	-1.3097694054939
SOD1_wt	0.127190551859799
SOD1_wt	0.274522462801827
SOD1_wt	1.58839923462394
SOD1_wt	0.0867620734599861
SOD1_wt	-1.52246138665142
SOD1_wt	2.48337230695623
SOD1_wt	0.771049955703217
SOD1_wt	-0.0660606408221036
SOD1_wt	0.41191797074521
SOD1_wt	0.696910174563262
SOD1_wt	-0.0520967196374745
SOD1_wt	0.639354291836195
SOD1_wt	-0.330399619894027
SOD1_wt	0.341081033238749
SOD1_wt	-0.419437037507402
SOD1_wt	-1.01757226429815
SOD1_wt	0.978139645127973
SOD1_wt	-1.12931150587337
SOD1_wt	0.603678006174862
SOD1_wt	0.385578837971805
SOD1_wt	-0.962970823977412
SOD1_wt	0.755720301708112
SOD1_wt	-0.0903372383307125
SOD1_wt	-1.70665414742712
SOD1_wt	0.928945391852778
SOD1_wt	1.66086668987352
SOD1_wt	1.68497605479309
SOD1_wt	1.32236005756347
SOD1_wt	-0.406016622237145
SOD1_wt	-0.0486266434149452
SOD1_wt	1.34953535328206
SOD1_wt	0.0970886858330527
SOD1_wt	0.696631453581534
SOD1_wt	0.448709140333458
SOD1_wt	0.108153908807698
SOD1_wt	-1.49371131738605
SOD1_wt	1.0248254095676
SOD1_wt	-0.217852087471796
SOD1_wt	1.46673752609917
SOD1_wt	-0.0602075002057922
SOD1_wt	-0.625606947692454
SOD1_wt	-0.116397650122387
SOD1_wt	-0.48333382256881
SOD1_wt	0.706665408923783
SOD1_wt	0.990403368324055
SOD1_wt	-1.58942410251184
SOD1_wt	-0.174218317782098
SOD1_wt	-0.640755433049432
SOD1_wt	0.297349711205445
SOD1_wt	NA
SOD1_wt	0.867626775872364
SOD1_wt	-0.036599833053334
SOD1_wt	NA
SOD1_wt	NA
SOD1_wt	NA
SOD1_wt	0.304903049810304
SOD1_wt	1.90474754888652
SOD1_wt	1.41921559871435
SOD1_wt	NA
SOD1_wt	NA
SOD1_wt	2.2431148207057
SOD1_wt	0.502781010788912
SOD1_wt	0.152094271577298
SOD1_wt	0.755302220235519
SOD1_wt	1.41141141122593
SOD1_wt	NA
SOD1_wt	0.0373309073503238
SOD1_wt	NA
SOD1_wt	1.37935849832708
SOD1_wt	-0.560692831047735
SOD1_wt	1.91422406226531
SOD1_wt	NA
SOD1_wt	NA
SOD1_wt	1.71298751345687
SOD1_wt	NA
SOD1_wt	NA
SOD1_wt	NA
SOD1_wt	NA
SOD1_wt	NA
SOD1_wt	NA
SOD1_wt	NA
SOD1_wt	NA
SOD1_wt	NA
SOD1_wt	NA
SOD1_wt	NA
SOD1_wt	NA
SOD1_wt	NA
SOD1_wt	0.205288170940308
SOD1_wt	NA
SOD1_wt	0.449824024260373
SOD1_wt	NA
SOD1_wt	NA
SOD1_wt	NA
SOD1_wt	NA
SOD1_wt	1.44876002277764
SOD1_wt	NA
SOD1_wt	NA
SOD1_wt	NA
SOD1_wt	NA
SOD1_wt	NA
SOD1_wt	NA
SOD1_wt	NA
SOD1_wt	NA
SOD1_wt	NA
SOD1_wt	NA
SOD1_wt	1.40472210766443
SOD1_wt	NA
SOD1_wt	NA
SOD1_wt	NA
SOD1_wt	NA
SOD1_wt	NA
SOD1_wt	NA
SOD1_wt	NA
SOD1_wt	NA
SOD1_wt	NA
SOD1_wt	NA
SOD1_wt	NA
SOD1_wt	NA
SOD1_wt	NA
SOD1_wt	NA
SOD1_wt	NA
SOD1_wt	NA
SOD1_wt	NA
SOD1_wt	NA
SOD1_wt	NA
SOD1_wt	NA
SOD1_wt	NA
SOD1_wt	NA
SOD1_wt	NA
SOD1_wt	NA
SOD1_wt	NA
SOD1_wt	NA
SOD1_wt	NA
SOD1_wt	NA
SOD1_wt	NA
SOD1_wt	NA
SOD1_wt	NA
SOD1_wt	2.840692605533
SOD1_wt	NA
SOD1_wt	NA
SOD1_wt	NA
SOD1_wt	-0.245013447141302
SOD1_wt	-0.154052854753995
SOD1_wt	NA
SOD1_wt	NA
SOD1_wt	NA
SOD1_wt	NA
SOD1_wt	NA
SOD1_wt	NA
SOD1_wt	NA
SOD1_wt	NA
SOD1_wt	NA
SOD1_wt	0.177513625110999
SOD1_wt	NA
SOD1_wt	NA
SOD1_wt	NA
SOD1_wt	NA
SOD1_wt	NA
SOD1_wt	NA
SOD1_wt	NA
SOD1_wt	NA
SOD1_wt	NA
SOD1_wt	-0.271854277681819
SOD1_wt	NA
SOD1_wt	0.327158920201377
SOD1_wt	NA
SOD1_wt	NA
SOD1_wt	NA
SOD1_wt	NA
SOD1_wt	NA
SOD1_wt	1.04670500663334
SOD1_wt	NA
SOD1_wt	NA
SOD1_wt	NA
SOD1_wt	NA
SOD1_wt	NA
SOD1_wt	NA
SOD1_wt	NA
SOD1_wt	NA
SOD1_wt	NA
SOD1_wt	NA
SOD1_wt	NA
SOD1_wt	NA
SOD1_wt	NA
SOD1_wt	NA
SOD1_wt	NA
SOD1_wt	NA
SOD1_wt	NA
SOD1_wt	NA
SOD1_wt	NA
SOD1_wt	NA
SOD1_wt	NA
SOD1_wt	NA
SOD1_wt	NA
SOD1_wt	NA
SOD1_wt	NA
SOD1_wt	0.214123626061121
SOD1_wt	NA
SOD1_wt	NA
SOD1_wt	NA
SOD1_wt	-2.54472633133941
SOD1_wt	NA
SOD1_wt	NA
SOD1_wt	NA
SOD1_wt	NA
SOD1_wt	NA
SOD1_wt	NA
SOD1_wt	NA
SOD1_wt	NA
SOD1_wt	NA
SOD1_wt	NA
SOD1_wt	NA
SOD1_wt	NA
SOD1_wt	NA
SOD1_wt	NA
SOD1_wt	0.00817669266145292
SOD1_wt	NA
SOD1_wt	NA
SOD1_wt	NA
SOD1_wt	NA
SOD1_wt	NA
SOD1_wt	NA
SOD1_wt	NA
SOD1_wt	NA
SOD1_wt	NA
SOD1_wt	NA
SOD1_wt	-0.376040180652174
SOD1_wt	NA
SOD1_wt	NA
SOD1_wt	NA
SOD1_wt	1.47454171358758
SOD1_wt	1.3427066892297
SOD1_wt	NA
SOD1_wt	NA
SOD1_wt	NA
SOD1_wt	NA
SOD1_wt	0.746940590783644
SOD1_wt	NA
SOD1_wt	NA
SOD1_wt	NA
SOD1_wt	0.137684396821902
SOD1_wt	1.46185990891891
SOD1_wt	NA
SOD1_wt	NA
SOD1_wt	NA
SOD1_wt	NA
SOD1_wt	NA
SOD1_wt	NA
SOD1_wt	NA
SOD1_wt	NA
SOD1_wt	1.9705257005746
SOD1_wt	NA
SOD1_wt	NA
SOD1_wt	NA
SOD1_wt	NA
SOD1_wt	NA
SOD1_wt	-0.382339274839253
SOD1_wt	NA
SOD1_wt	NA
SOD1_wt	NA
SOD1_wt	NA
SOD1_wt	NA
SOD1_wt	NA
SOD1_wt	NA
SOD1_wt	NA
SOD1_wt	NA
SOD1_wt	NA
SOD1_wt	NA
SOD1_wt	NA
SOD1_wt	NA
SOD1_wt	NA
SOD1_wt	NA
SOD1_wt	NA
SOD1_wt	-0.338970290082198
SOD1_wt	NA
SOD1_wt	NA
SOD1_wt	NA
SOD1_wt	NA
SOD1_wt	NA
SOD1_wt	-1.03279042990056
SOD1_wt	0.558107125662149
SOD1_wt	NA
SOD1_wt	NA
SOD1_wt	NA
SOD1_wt	NA
SOD1_wt	NA
SOD1_wt	NA
SOD1_wt	NA
SOD1_wt	NA
SOD1_wt	NA
SOD1_wt	NA
SOD1_wt	NA
SOD1_wt	0.734398146605834
SOD1_wt	NA
SOD1_wt	NA
SOD1_wt	NA
SOD1_wt	NA
SOD1_wt	NA
SOD1_wt	NA
SOD1_wt	NA
SOD1_wt	NA
SOD1_wt	NA
SOD1_wt	NA
SOD1_wt	NA
SOD1_wt	0.340495719177116
SOD1_wt	NA
SOD1_mut	1.60944266874449
SOD1_wt	NA
SOD1_wt	NA
SOD1_wt	NA
SOD1_wt	NA
SOD1_wt	NA
SOD1_wt	NA
SOD1_wt	NA
SOD1_wt	NA
SOD1_wt	0.198598867378807
SOD1_wt	NA
SOD1_wt	NA
SOD1_wt	NA
SOD1_wt	NA
SOD1_wt	NA
SOD1_wt	NA
SOD1_wt	NA
SOD1_wt	NA
SOD1_wt	NA
SOD1_wt	-0.895590026644391
SOD1_wt	-1.3258237340415
SOD1_wt	-0.260621822118134
SOD1_wt	0.40885203994619
SOD1_wt	NA
SOD1_wt	NA
SOD1_wt	NA
SOD1_wt	1.46450775824533
SOD1_wt	NA
SOD1_wt	-0.981589385556919
SOD1_wt	NA
SOD1_wt	NA
SOD1_wt	NA
SOD1_wt	NA
SOD1_wt	NA
SOD1_wt	NA
SOD1_wt	NA
SOD1_wt	NA
SOD1_wt	NA
SOD1_wt	NA
SOD1_wt	NA
SOD1_wt	NA
SOD1_wt	NA
SOD1_wt	NA
SOD1_wt	2.36644885512085
SOD1_wt	1.1491349674188
SOD1_wt	0.10740136215703
SOD1_wt	1.67689314632294
SOD1_wt	-0.951292414842961
SOD1_wt	0.518946827729203
SOD1_wt	1.01172552342633
SOD1_wt	0.317877511509797
SOD1_wt	0.8320898507019
SOD1_wt	1.09798966727151
SOD1_wt	-0.696889838769682
SOD1_wt	2.02654861790216
SOD1_wt	0.674055054061473
SOD1_wt	0.302938066889113
SOD1_wt	0.865257647527669
SOD1_wt	-0.0464108116101993
SOD1_wt	0.506822465023984
SOD1_wt	0.79892205387613
SOD1_wt	0.995559706486044
SOD1_wt	0.519504269692662
SOD1_wt	1.94836738252713
SOD1_wt	1.55230486749001
SOD1_wt	1.15540618950771
SOD1_wt	-0.00627499024120092
SOD1_wt	0.285378645040179
SOD1_wt	-1.27013528189202
SOD1_wt	0.115414590381742
SOD1_wt	1.14690519956497
SOD1_wt	1.39845088557552
SOD1_wt	0.067739366456972
SOD1_wt	1.12823089378912
SOD1_wt	-0.702492130502438
SOD1_wt	0.816899557197661
SOD1_wt	-1.06979064022511
SOD1_wt	0.540547703813212
SOD1_wt	0.342823039374554
SOD1_wt	0.179534352228535
SOD1_wt	-0.379802913905518
SOD1_wt	0.240866904258033
SOD1_wt	1.40179553735628
SOD1_wt	0.0487027234048711
SOD1_wt	1.01116808146288
SOD1_wt	-1.10341832667073
SOD1_wt	1.45767909419297
SOD1_wt	-0.394575125937164
SOD1_wt	0.736488553968802
SOD1_wt	0.0317704237648272
SOD1_wt	-0.239243922819509
SOD1_wt	0.216311585767696
SOD1_mut	-0.028516924583187
SOD1_wt	0.381816104718464
SOD1_wt	0.216604242798511
SOD1_wt	0.192467005780767
SOD1_wt	-0.398142754503296
SOD1_wt	0.190502022859576
SOD1_wt	-0.310749790682122
SOD1_wt	-0.347359791632246
SOD1_wt	1.17533473970134
SOD1_wt	0.361455537003148
SOD1_wt	-0.31583644859868
SOD1_wt	0.382512907172785
SOD1_wt	0.755441580726384
SOD1_wt	0.804635834001579
SOD1_wt	0.839475956717722
SOD1_wt	1.09743222530805
SOD1_wt	0.159354953151342
SOD1_wt	-0.450291450184819
SOD1_wt	0.0726030475881471
SOD1_wt	0.0089849835084691
SOD1_wt	1.75674670758834
SOD1_wt	0.29725215886184
SOD1_wt	1.58770243216962
SOD1_wt	0.420000879215354
SOD1_wt	1.49182241445479
SOD1_wt	0.489820485138506
SOD1_wt	-0.127156280017134
SOD1_wt	-0.103785525699143
SOD1_wt	-0.351443054014577
SOD1_wt	1.27623173508729
SOD1_wt	-1.0093918034844
SOD1_wt	0.362444996488287
SOD1_wt	0.0611615512881655
SOD1_wt	0.130563075738724
SOD1_wt	2.1703686444744
SOD1_wt	-0.293106752538667
SOD1_wt	1.27497749066951
SOD1_wt	0.600612075375843
SOD1_wt	-0.563340680374161
SOD1_wt	0.267651990602202
SOD1_wt	-0.26572241608378
SOD1_wt	0.694262325236836
SOD1_wt	0.139565763448573
SOD1_wt	1.09311205009124
SOD1_wt	0.384882035517483
SOD1_wt	0.213649800392183
SOD1_wt	1.4685492124804
SOD1_wt	0.799618856330452
SOD1_wt	0.0256106900686113
SOD1_wt	1.28347848061225
SOD1_wt	0.754187336308601
SOD1_wt	0.348076929880149
SOD1_wt	1.73152245874186
SOD1_wt	1.53126143336946
SOD1_wt	0.370667265449297
SOD1_wt	0.595177016232125
SOD1_wt	2.25593598586524
SOD1_wt	-0.287964350425764
SOD1_wt	-0.368417161801883
SOD1_wt	1.45112915112233
SOD1_wt	-0.117317429362095
SOD1_wt	-1.17865905568851
SOD1_wt	0.0792644790514746
SOD1_wt	0.102593425222202
SOD1_wt	2.16033468913215
SOD1_wt	-0.567953512621779
SOD1_wt	0.480343971759716
SOD1_wt	0.873479916488678
SOD1_wt	-1.18158562599667
SOD1_wt	1.39454879183132
SOD1_wt	-0.492085661395104
SOD1_wt	0.0901345973389104
SOD1_wt	0.534137121233442
SOD1_wt	-0.593358930106391
SOD1_wt	1.10663001770511
SOD1_wt	1.06203466062845
SOD1_wt	-1.14413946210136
SOD1_wt	0.731750297279405
SOD1_wt	-1.47035449911715
SOD1_wt	-1.96994792281756
SOD1_wt	0.501666126861994
SOD1_wt	0.053580340585133
SOD1_wt	0.495534265263955
SOD1_wt	-0.147015149965335
SOD1_wt	0.275832451415954
SOD1_wt	0.553229508481887
SOD1_wt	1.72260338732652
SOD1_wt	1.84747038714118
SOD1_wt	0.848116307151325
SOD1_wt	0.131691895714725
SOD1_wt	-1.09463861574626
SOD1_wt	1.17491665822875
SOD1_wt	1.09812902776237
SOD1_wt	1.24780219495092
SOD1_wt	1.0984077487441
SOD1_wt	-0.39745988809806
SOD1_wt	0.620819346551206
SOD1_wt	1.47300874818807
SOD1_wt	1.74267129801102
SOD1_wt	0.772861642084456
SOD1_wt	-0.33707498740644
SOD1_wt	0.155341371014444
SOD1_wt	1.03067855018392
SOD1_wt	0.967826968803993
SOD1_wt	-0.347471280024937
SOD1_wt	0.334823747198928
SOD1_wt	0.307481218891299
SOD1_wt	-0.47750855405067
SOD1_wt	0.851042877459479
SOD1_wt	0.324079053353271
SOD1_wt	-0.0434842413020422
SOD1_wt	0.078581612646237
SOD1_wt	1.71619280474675
SOD1_wt	0.555319915844857
SOD1_wt	-0.439045058572049
SOD1_wt	0.465293038746342
SOD1_wt	0.875152242379052
SOD1_wt	1.34298541021143
SOD1_wt	1.64595511735101
SOD1_wt	0.654823306322162
SOD1_wt	1.97164058450152
SOD1_wt	0.583888816472092
SOD1_wt	0.177081607589319
SOD1_wt	0.330392083589436
SOD1_wt	0.94636545321085
SOD1_wt	-0.318818763103181
SOD1_wt	-0.474693472135207
SOD1_wt	-0.302388161230247
SOD1_wt	0.785543446753131
SOD1_wt	0.355713884779528
SOD1_wt	1.18508997406186
SOD1_wt	0.694959127691157
SOD1_wt	0.149571846692651
SOD1_wt	0.902188177606779
SOD1_wt	1.53028590993341
SOD1_wt	-0.850799564880517
SOD1_wt	-0.481424583843965
SOD1_wt	-0.635668775132875
SOD1_wt	1.04614756466989
SOD1_wt	0.570231488367365
SOD1_wt	0.573854861129844
SOD1_wt	-1.98281089612436
SOD1_wt	-1.15892561018209
SOD1_wt	-0.378367500849613
SOD1_wt	0.868462938817554
SOD1_wt	1.27846150294113
SOD1_wt	0.759343674470591
SOD1_wt	-0.761664594923535
SOD1_wt	0.956399408553098
SOD1_wt	1.66867087736193
SOD1_wt	-1.08114852023057
SOD1_wt	-0.0123789797410695
SOD1_wt	-0.00662339146836312
SOD1_wt	-2.02768497418275
SOD1_wt	0.565214510696241
SOD1_wt	-0.0178419109829611
SOD1_wt	-0.444786710795668
SOD1_wt	1.57961952369947
SOD1_wt	-0.448549444049012
SOD1_wt	0.106397966622806
SOD1_wt	-0.107966340425081
SOD1_wt	2.57116941620091
SOD1_wt	1.39761472263034
SOD1_wt	0.0549878815428657
SOD1_wt	0.782756236935839
SOD1_wt	2.30624512306736
SOD1_wt	0.611900275135872
SOD1_wt	0.277560521502676
SOD1_wt	1.2447362641519
SOD1_wt	0.318156232491525
SOD1_wt	-2.36581533316747
SOD1_wt	0.0778430020446551
SOD1_wt	-0.025757586864069
SOD1_wt	-0.125567570421278
SOD1_wt	-2.50390764356517
SOD1_wt	1.14774136251016
SOD1_wt	-0.0570858252104252
SOD1_wt	1.57376638308316
SOD1_wt	-1.3027735088525
SOD1_wt	-0.0728335606781229
SOD1_wt	0.249437574446205
SOD1_wt	0.146840381071704
SOD1_wt	0.836688746900431
SOD1_wt	-0.376388581879336
SOD1_wt	-0.802232433814213
SOD1_wt	-0.712958103366367
SOD1_wt	0.321417267977755
SOD1_wt	-1.16948913538962
SOD1_wt	1.64316790753372
SOD1_wt	1.07861855904133
SOD1_wt	-0.45445832886167
SOD1_wt	0.0661645929102031
SOD1_wt	1.24348201973412
SOD1_wt	-0.135685142058045
SOD1_wt	1.95784389590592
SOD1_wt	-1.29080244268723
SOD1_wt	-0.87851836651348
SOD1_wt	-0.484406898348467
SOD1_wt	-0.9651448476349
SOD1_wt	0.647297839815474
SOD1_wt	-0.128187547649531
SOD1_wt	1.12850961477085
SOD1_wt	0.511142640240787
SOD1_wt	-0.308450342582857
SOD1_wt	-0.0391919381834129
SOD1_wt	-0.020698801045684
SOD1_wt	0.682974125476807
SOD1_wt	0.699976105362285
SOD1_wt	2.42609514521089
SOD1_wt	0.576363349965407
SOD1_wt	0.609531146791176
SOD1_wt	-0.602737891141576
SOD1_wt	1.19721433676708
SOD1_wt	0.856896018075794
SOD1_wt	0.267861031338499
SOD1_wt	1.624354241267
SOD1_wt	-0.170748241559572
SOD1_wt	0.518807467238337
SOD1_wt	-0.964057835806156
SOD1_wt	-0.332294922569786
SOD1_wt	0.0459015775384955
SOD1_wt	1.11164699537623
SOD1_wt	-0.78627565761022
SOD1_wt	-0.279881441955619
SOD1_wt	1.12530432348096
SOD1_wt	-0.522089975078248
SOD1_wt	0.151690126153792
SOD1_wt	0.796413565040567
SOD1_wt	0.460694142547812
SOD1_wt	1.38298187108956
SOD1_wt	-0.175820963427041
SOD1_wt	0.240560311178131
SOD1_wt	1.56693771903079
SOD1_wt	0.3793076158829
SOD1_wt	2.0684961256524
SOD1_wt	0.160511645225521
SOD1_wt	0.58806963119803
SOD1_wt	-0.549557927827655
SOD1_wt	0.227571913429551
SOD1_wt	-0.454806730088832
SOD1_wt	-0.795738234939924
SOD1_wt	NA
SOD1_wt	0.378332092446847
SOD1_wt	NA
SOD1_wt	0.186530248869935
SOD1_wt	-1.01110593752204
SOD1_wt	-0.903352405985548
SOD1_wt	0.982599180835638
SOD1_wt	2.69366728767087
SOD1_wt	0.202960850742867
SOD1_wt	3.22686052571873
SOD1_wt	1.62449360175786
SOD1_wt	NA
SOD1_wt	2.62468384469291
SOD1_wt	NA
SOD1_wt	-0.783209726811199
SOD1_wt	0.912361493439893
SOD1_wt	0.628066092076163
SOD1_wt	-0.412650181602297
SOD1_wt	1.19442712694979
SOD1_wt	0.442855999717147
SOD1_wt	0.214708940122753
SOD1_wt	0.130688500180502
SOD1_wt	-0.172559927940811
SOD1_wt	1.02120203680513
SOD1_wt	-0.135141636143673
SOD1_wt	-0.457384899169827
SOD1_wt	1.7773720602363
SOD1_wt	0.236463112746712
SOD1_wt	0.124626318827891
SOD1_wt	1.74615531028264
SOD1_wt	1.54728788981889
SOD1_wt	-0.100315449476617
SOD1_wt	-1.09162842914359
SOD1_wt	0.000553673811162807
SOD1_wt	0.0182524561509623
SOD1_wt	-0.576552054908123
SOD1_wt	-0.387439868804897
SOD1_wt	-1.08640241073616
SOD1_wt	0.435748614683052
SOD1_wt	-0.0381049263546716
SOD1_wt	0.498878917044705
SOD1_wt	0.78735513313437
SOD1_wt	-1.11207261315342
SOD1_wt	-0.733109630345384
SOD1_wt	-1.45434197871681
SOD1_wt	0.849370551569106
SOD1_wt	0.210333020709606
SOD1_wt	1.25393405654896
SOD1_wt	1.07861855904133
SOD1_wt	0.0232554977729999
SOD1_wt	-2.18634689303207
SOD1_wt	1.17505601871961
SOD1_wt	-0.205239963048553
SOD1_wt	0.13301582037794
SOD1_wt	1.05478791510349
SOD1_wt	1.65891564300141
SOD1_wt	-0.958357991729795
SOD1_wt	-0.356933857354642
SOD1_wt	-0.230199426962399
SOD1_wt	1.05492727559435
SOD1_wt	2.037000654717
SOD1_wt	-1.3222282333772
SOD1_wt	0.809095369709245
SOD1_wt	0.932290043633529
SOD1_wt	1.84356829339697
SOD1_wt	1.47927997027698
SOD1_wt	0.960301502297305
SOD1_wt	1.25546702194847
SOD1_wt	-0.24636524390269
SOD1_wt	2.47556811946781
SOD1_wt	1.72748100450678
SOD1_wt	1.55007509963618
SOD1_wt	0.737882158877447
SOD1_wt	2.24841051935856
SOD1_wt	-0.713306504593529
SOD1_wt	-0.610974096151672
SOD1_wt	-0.738990643059869
SOD1_wt	1.04391779681605
SOD1_wt	1.13937973305828
SOD1_wt	1.32403238345384
SOD1_wt	0.720044016046782
SOD1_wt	-1.49244313691919
SOD1_wt	0.467940888072769
SOD1_wt	1.34911727180947
SOD1_wt	0.857732181020981
SOD1_wt	1.7462946707735
SOD1_wt	0.454144199477176
SOD1_wt	0.00877594277217237
SOD1_wt	1.94725249860022
SOD1_wt	-1.58840677092853
SOD1_wt	1.016185059134
SOD1_wt	-0.552303329497687
SOD1_wt	1.73695751788557
SOD1_wt	-1.08222159601023
SOD1_wt	-0.337144667651872
SOD1_wt	0.531489271907015
SOD1_wt	-0.125734803010314
SOD1_wt	0.124291853649816
SOD1_wt	0.301920735305803
SOD1_wt	-0.771308340891365
SOD1_wt	0.568698522967854
SOD1_wt	0.942742080448371
SOD1_wt	1.06412506799141
SOD1_wt	1.68149204252147
SOD1_wt	-0.515818752989341
SOD1_wt	1.59076836296864
SOD1_wt	1.04377843632519
SOD1_wt	0.225397889772066
SOD1_wt	0.934937892959955
SOD1_wt	0.596013179177312
SOD1_wt	-2.60552931350362
SOD1_wt	-1.2160216032893
SOD1_wt	0.283929295935185
SOD1_wt	0.420837042160544
SOD1_wt	0.381119302264139
SOD1_wt	0.335144276327916
SOD1_wt	0.716560003775166
SOD1_wt	1.03917954012666
SOD1_wt	1.33950139793981
SOD1_wt	-0.721709942192663
SOD1_wt	0.410524365836564
SOD1_wt	2.36589141315739
SOD1_wt	-0.185645878032996
SOD1_wt	-0.528193964578116
SOD1_wt	0.943160161920964
SOD1_wt	2.06069193816398
SOD1_wt	1.17268689037492
SOD1_wt	1.71730768867367
SOD1_wt	1.37949785881794
SOD1_wt	0.0150889730083377
SOD1_wt	-0.0313738146459129
SOD1_wt	-0.0497136552436894
SOD1_wt	0.0878212131905566
SOD1_wt	-0.103311700030205
SOD1_wt	0.184230800770671
SOD1_wt	-1.36876070127688
SOD1_wt	0.561033695970303
SOD1_wt	0.980787494454399
SOD1_wt	0.240643927472649
SOD1_wt	0.656634992703401
SOD1_wt	1.75005740402684
SOD1_wt	1.19024631222385
SOD1_wt	-0.178928702373321
SOD1_wt	-0.367999080329289
SOD1_wt	1.46590136315398
SOD1_wt	1.12753409133479
SOD1_wt	0.478114203905883
SOD1_wt	0.877242649742019
SOD1_wt	-0.448897845276173
SOD1_wt	-0.255758140986962
SOD1_wt	-0.995232777612561
SOD1_wt	-0.547871665888194
SOD1_wt	1.02900622429354
SOD1_wt	0.139774804184872
SOD1_wt	-0.508572007464384
SOD1_wt	0.78735513313437
SOD1_wt	-0.0814042308662946
SOD1_wt	0.256112941958616
SOD1_wt	0.517413862329692
SOD1_wt	-0.644225509271959
SOD1_wt	0.395752153804919
SOD1_wt	-0.903519638574584
SOD1_wt	1.20390364032858
SOD1_wt	0.372478951830536
SOD1_wt	-0.573123786832854
SOD1_wt	0.199518646618515
SOD1_wt	0.551417822100648
SOD1_wt	0.233327501702258
SOD1_wt	-0.297998305768013
SOD1_wt	1.80691648429959
SOD1_wt	0.279497632325694
SOD1_wt	-0.0630365181703415
SOD1_wt	1.62839569550207
SOD1_wt	-1.44563194803778
SOD1_wt	-1.5076613025216
SOD1_wt	-0.6942977336396
SOD1_wt	0.90678707380531
SOD1_mut	2.17998451834405
SOD1_wt	-1.07026446589405
SOD1_wt	1.51021799924891
SOD1_wt	1.33587802517733
SOD1_wt	1.00670854575521
SOD1_wt	-0.455057578972388
SOD1_wt	0.487311996302945
SOD1_wt	0.0753763213563519
SOD1_wt	0.446897453952219
SOD1_wt	1.10426088936041
SOD1_wt	0.169890606260706
SOD1_wt	-0.792337838962828
SOD1_wt	0.135998134882441
SOD1_wt	0.956260048062233
SOD1_wt	-1.43929104570344
SOD1_wt	-0.841197627059947
SOD1_wt	0.048159217490499
SOD1_wt	-0.756354960221596
SOD1_wt	1.53516352711367
SOD1_wt	1.921749528772
SOD1_wt	2.72488403762454
SOD1_wt	-0.554017463535322
SOD1_wt	-0.347959041742964
SOD1_wt	0.156999760855731
SOD1_wt	1.05994425326548
SOD1_wt	0.481458855686631
SOD1_wt	0.717535527211219
SOD1_wt	0.0254434574795751
SOD1_wt	0.579986722727886
SOD1_wt	1.16585822632255
SOD1_wt	1.34716622493736
SOD1_wt	-0.508418710924433
SOD1_wt	0.66666894804565
SOD1_wt	0.663184935774037
SOD1_wt	0.64869144472412
SOD1_wt	-1.29358965250453
SOD1_wt	2.22402243345726
SOD1_wt	0.977582203164514
SOD1_wt	-0.113429271666972
SOD1_wt	1.65612843318412
SOD1_wt	1.21588864254293
SOD1_wt	1.43524205516377
SOD1_wt	-1.45154083285043
SOD1_wt	1.15094665380004
SOD1_wt	1.29365179644536
SOD1_wt	0.845607818315762
SOD1_wt	-0.145217399633183
SOD1_wt	0.946783534683443
SOD1_wt	-0.437066139601772
SOD1_wt	0.63740324496409
SOD1_wt	-0.735269717953786
SOD1_wt	1.15512746852598
SOD1_wt	-0.253946454605723
SOD1_wt	0.729938610898166
SOD1_wt	0.275818515366868
SOD1_wt	0.950546267936787
SOD1_wt	-0.0958280416707778
SOD1_wt	-0.058298261480948
SOD1_wt	0.531628632397878
SOD1_wt	2.15629323489707
SOD1_wt	-0.199595863168538
SOD1_wt	-0.353853990506534
SOD1_wt	-0.999316039994892
SOD1_wt	0.0828599797157795
SOD1_wt	1.27915830539545
SOD1_wt	0.286437784770749
SOD1_wt	-0.0886788484894255
SOD1_wt	2.53396016514007
SOD1_wt	2.12201055414439
SOD1_wt	0.0991930292451069
SOD1_wt	1.27246900183395
SOD1_wt	-0.892816752876186
SOD1_wt	1.46562264217225
SOD1_wt	-0.373684988356563
SOD1_wt	0.651060573068818
SOD1_wt	0.778575422209902
SOD1_wt	0.00706180873453802
SOD1_wt	1.00378197544705
SOD1_wt	-0.386506153516105
SOD1_wt	-1.65999625508566
SOD1_wt	0.870274625198793
SOD1_wt	-0.0687502982957903
SOD1_wt	0.0772855600811962
SOD1_wt	1.12850961477085
SOD1_wt	1.15596363147117
SOD1_wt	0.975909877274137
SOD1_wt	-0.0165040502706626
SOD1_wt	0.153223091553303
SOD1_wt	0.755023499253791
SOD1_wt	1.02830942183922
SOD1_wt	0.068477977058554
SOD1_wt	-1.09497308092434
SOD1_wt	-1.41194851739581
SOD1_wt	0.786518970189183
SOD1_wt	0.345233975866512
SOD1_wt	0.743595939002896
SOD1_wt	0.0849225149805761
SOD1_wt	0.504174615697558
SOD1_wt	1.28710185337473
SOD1_wt	-0.102322240545066
SOD1_wt	0.803102868602068
SOD1_wt	1.09729286481718
SOD1_wt	1.56289626479572
SOD1_wt	-0.414085594658204
SOD1_wt	-0.289706356561571
SOD1_wt	0.155578283848914
SOD1_wt	-0.591380011136114
SOD1_wt	-0.413500280596573
SOD1_wt	0.789584900988203
SOD1_wt	-0.896690974522221
SOD1_wt	1.34925663230033
SOD1_wt	-0.765469136324139
SOD1_wt	-0.202745410262079
SOD1_wt	-1.70948316539167
SOD1_wt	0.633361790729018
SOD1_wt	0.363796793249673
SOD1_wt	0.541105145776671
SOD1_wt	-0.172267270909996
SOD1_wt	0.543613634612232
SOD1_wt	1.45656421026605
SOD1_wt	0.761852163306155
SOD1_wt	0.410385005345699
SOD1_wt	-0.023458138764805
SOD1_wt	1.61947662408674
SOD1_wt	0.93173260167007
SOD1_wt	0.504732057661016
SOD1_wt	1.5024138117605
SOD1_wt	1.35399488898973
SOD1_wt	0.424599775413885
SOD1_wt	0.667505110990837
SOD1_wt	1.67717186730467
SOD1_wt	0.668619994917755
SOD1_wt	0.260656093960802
SOD1_wt	0.411221168290886
SOD1_wt	0.731750297279405
SOD1_wt	1.45098979063147
SOD1_wt	0.172928664961552
SOD1_wt	-0.153453604643279
SOD1_wt	-0.525253458220874
SOD1_wt	-0.710449614530805
SOD1_wt	-1.2296092511486
SOD1_wt	-1.96898633543059
SOD1_wt	0.507658627969171
SOD1_wt	2.10291816689594
SOD1_wt	-1.03403073826926
SOD1_wt	0.437142219591698
SOD1_wt	1.01074999999028
SOD1_wt	1.11471292617525
SOD1_wt	1.7175864096554
SOD1_wt	1.0539517521583
SOD1_wt	0.209705898500713
SOD1_wt	1.12558304446269
SOD1_wt	NA
SOD1_wt	0.0493716537610218
SOD1_wt	-0.277581993856355
SOD1_wt	-0.568092873112643
SOD1_wt	0.0316868074703091
SOD1_wt	2.36923606493814
SOD1_wt	-0.45909903320746
SOD1_wt	0.137294187447482
SOD1_wt	-0.475585379276739
SOD1_wt	1.75382013728019
SOD1_wt	0.137517164232866
SOD1_wt	-0.82974219471088
SOD1_wt	1.21310143272564
SOD1_wt	1.7510329274629
SOD1_wt	0.0199247820413391
SOD1_wt	0.0449957343478744
SOD1_wt	1.98487983113365
SOD1_wt	1.85764370297429
SOD1_wt	0.410385005345699
SOD1_wt	1.35859378518826
SOD1_wt	1.04015506356271
SOD1_wt	0.925879461053755
SOD1_wt	-0.0971798384321631
SOD1_wt	0.0637675924673312
SOD1_wt	-0.226645734445352
SOD1_wt	0.656216911230808
SOD1_wt	NA
SOD1_wt	NA
SOD1_wt	0.120738161132771
SOD1_wt	0.670152960317263
SOD1_wt	0.118480521180765
SOD1_wt	1.30131662344292
SOD1_wt	0.702066512725252
SOD1_wt	-1.03915920433307
SOD1_wt	2.14681672151828
SOD1_wt	0.516020257421046
SOD1_wt	1.02649773545798
SOD1_wt	0.58806963119803
SOD1_wt	-0.250350953941415
SOD1_wt	-0.0131036542935646
SOD1_wt	0.21716168476197
SOD1_wt	0.812440021489995
SOD1_wt	0.326991687612338
SOD1_wt	0.56702619707748
SOD1_wt	0.953751559226672
SOD1_wt	-0.235550869811599
SOD1_wt	-0.986202217804537
SOD1_wt	0.088058126025027
SOD1_wt	0.414844541053367
SOD1_wt	0.339283282906593
SOD1_wt	1.96690232781212
SOD1_wt	-0.135169508241847
SOD1_wt	0.981484296908721
SOD1_wt	1.70685565185883
SOD1_wt	-0.174078957291236
SOD1_wt	1.79618572650302
SOD1_wt	1.50311061421482
SOD1_wt	0.0519916309892773
SOD1_wt	0.308498550474609
SOD1_wt	0.359170024952968
SOD1_wt	-0.750041929985431
SOD1_wt	1.29170074957326
SOD1_wt	2.06961100957931
SOD1_wt	0.771328676684945
SOD1_wt	0.705271804015137
SOD1_wt	0.249730231477019
SOD1_wt	NA
SOD1_wt	0.74401402047549
SOD1_wt	-0.0214513476963528
SOD1_wt	0.251318941072875
SOD1_wt	0.560754974988575
SOD1_wt	-0.907087267140719
SOD1_mut	-1.14912856767431
SOD1_wt	0.221690900715066
SOD1_wt	-1.66778650652499
SOD1_wt	1.9748458757914
SOD1_wt	1.43510269467291
SOD1_wt	0.55113910111892
SOD1_wt	0.884071313794386
SOD1_wt	-0.848834581959326
SOD1_wt	-0.904313993372514
SOD1_wt	0.304136567110549
SOD1_wt	1.38841693023328
SOD1_wt	-0.914626669696492
SOD1_wt	1.18327828768062
SOD1_wt	-0.571827734267814
SOD1_wt	0.600193993903249
SOD1_wt	0.61552364789835
SOD1_wt	1.11053211144932
SOD1_wt	1.37308727623817
SOD1_wt	0.73676727495053
SOD1_wt	0.605071611083508
SOD1_wt	1.03262959705602
SOD1_wt	-1.10446353035221
SOD1_wt	1.53920498134875
SOD1_wt	0.576781431438001
SOD1_wt	1.09311205009124
SOD1_wt	-0.684012929413796
SOD1_wt	0.402580817857283
SOD1_wt	1.51035735973978
SOD1_wt	0.0397975880386269
SOD1_wt	0.525078689327242
SOD1_wt	0.304471032288624
SOD1_wt	-0.690855529515246
SOD1_wt	-1.81984273810733
SOD1_wt	-0.388652305075418
SOD1_wt	1.54728788981889
SOD1_wt	0.948037779101223
SOD1_wt	1.68636965970173
SOD1_wt	1.73403094757742
SOD1_wt	0.780526469082007
SOD1_wt	-0.218465273631603
SOD1_wt	-0.369239388697984
SOD1_wt	-0.143600817939153
SOD1_wt	-0.748063011015154
SOD1_wt	0.206612095603519
SOD1_wt	-0.561988883612775
SOD1_wt	0.449405942787779
SOD1_wt	-0.535064436777739
SOD1_wt	0.594619574268666
SOD1_wt	0.786658330680049
SOD1_wt	-0.638790450128242
SOD1_wt	1.16878479663071
SOD1_wt	-0.880943239054525
SOD1_wt	1.2427852172798
SOD1_wt	-0.28007654664283
SOD1_wt	1.4976755550711
SOD1_wt	0.295092071253439
SOD1_wt	1.442210079707
SOD1_wt	-0.889597525537214
SOD1_wt	-0.344029075900582
SOD1_wt	0.462366468438185
SOD1_wt	-1.04905379918446
SOD1_wt	0.788470017061288
SOD1_wt	0.124654190926065
SOD1_wt	NA
SOD1_wt	-0.0616707853598693
SOD1_wt	0.313417975802129
SOD1_wt	1.50603718452298
SOD1_wt	0.225202785084853
SOD1_wt	-0.0381049263546716
SOD1_wt	0.0427241583467811
SOD1_wt	0.6322469068021
SOD1_wt	-0.454486200959843
SOD1_wt	1.07694623315095
SOD1_wt	0.0837658229063977
SOD1_wt	-1.36977803286019
SOD1_wt	0.517553222820557
SOD1_wt	0.214458091239196
SOD1_wt	0.438814545482072
SOD1_wt	0.677260345351358
SOD1_wt	2.51012952120223
SOD1_wt	-0.616283730853613
SOD1_wt	0.208604950622885
SOD1_wt	1.43970159087144
SOD1_wt	1.24612986906055
SOD1_wt	NA
SOD1_wt	NA
SOD1_wt	1.12209903219108
SOD1_wt	-0.398867429055791
SOD1_wt	-2.11687568833608
SOD1_wt	0.24646919599079
SOD1_wt	1.3025708678607
SOD1_wt	1.14899560692794
SOD1_wt	1.45252275603098
SOD1_wt	1.66226029478216
SOD1_wt	0.401187212948637
SOD1_wt	0.506125662569662
SOD1_wt	1.44402176608824
SOD1_wt	-1.17694492165088
SOD1_wt	0.85954386740222
SOD1_wt	-1.20062226904877
SOD1_wt	1.96704168830299
SOD1_wt	1.00656918526435
SOD1_wt	0.437699661555157
SOD1_wt	1.89373807010822
SOD1_wt	-0.186663209616306
SOD1_wt	2.24562330954127
SOD1_wt	2.54371539950059
SOD1_wt	-0.549167718453235
SOD1_wt	-0.371176499521001
SOD1_wt	-0.742850928656818
SOD1_wt	0.344314196626805
SOD1_wt	-0.572594216967569
SOD1_wt	0.320358128247184
SOD1_wt	1.41280501613458
SOD1_wt	-1.1556227665486
SOD1_wt	2.49633283260664
SOD1_wt	-1.24224924767002
SOD1_wt	-0.552094288761391
SOD1_wt	1.62087022899539
SOD1_wt	0.608416262864259
SOD1_wt	-0.674090462464239
SOD1_mut	-0.242532830403912
SOD1_wt	1.05186134479533
SOD1_wt	-1.10548086193552
SOD1_wt	1.15958700423365
SOD1_wt	0.754466057290332
SOD1_wt	1.26703394269023
SOD1_wt	0.0981338895145364
SOD1_wt	0.269603037474307
SOD1_wt	1.26689458219937
SOD1_wt	-0.647946434378044
SOD1_wt	1.94000575307526
SOD1_wt	-1.55175496183115
SOD1_wt	-0.0299523376390933
SOD1_wt	1.11666397304736
SOD1_wt	1.8552745746296
SOD1_wt	-0.125149488948682
SOD1_wt	-0.263618072671723
SOD1_wt	0.383906512081431
SOD1_wt	-0.689573412999292
SOD1_wt	1.03304767852861
SOD1_wt	-0.368849179323563
SOD1_wt	0.0692723318564833
SOD1_wt	-0.739687445514192
SOD1_wt	-0.190802216194983
SOD1_wt	-0.228903374397358
SOD1_wt	1.41489542349754
SOD1_wt	0.651060573068818
SOD1_wt	2.42428345882965
SOD1_wt	-0.374437535007232
SOD1_wt	0.466407922673257
SOD1_wt	0.459021816657435
SOD1_wt	0.0868456897545071
SOD1_wt	0.00747989020713148
SOD1_wt	-0.036599833053334
SOD1_wt	0.52103723509217
SOD1_wt	0.835016421010054
SOD1_wt	-0.283337582129061
SOD1_wt	0.396448956259243
SOD1_wt	0.514069210548941
SOD1_wt	0.734119425624103
SOD1_wt	1.11527036813871
SOD1_wt	0.460554782056946
SOD1_wt	1.41726455184224
SOD1_wt	0.0140437693268541
SOD1_wt	1.29950493706168
SOD1_wt	1.27609237459643
SOD1_wt	1.76078816182342
SOD1_wt	0.372757672812264
SOD1_wt	-0.818983564816135
SOD1_wt	0.550999740628054
SOD1_wt	-0.374855616479825
SOD1_wt	1.58435778038887
SOD1_wt	0.166086064860101
SOD1_wt	1.11750013599254
SOD1_wt	1.57627487191872
SOD1_wt	1.95840133786938
SOD1_wt	0.552811427009294
SOD1_wt	2.489782889536
SOD1_wt	NA
SOD1_wt	1.04238483141654
SOD1_wt	1.5885385951148
SOD1_wt	-0.991999614224502
SOD1_wt	0.0519637588911036
SOD1_wt	1.39552431526737
SOD1_wt	-0.684417074837302
SOD1_wt	1.2050185242555
SOD1_wt	-0.0122953634465514
SOD1_wt	-1.54432704766807
SOD1_wt	-0.328685485856392
SOD1_wt	1.03890081914492
SOD1_wt	0.800594379766504
SOD1_wt	-0.328197724138366
SOD1_wt	0.294353460651857
SOD1_wt	-0.0391361939870684
SOD1_wt	0.238665008502374
SOD1_wt	-0.304408888347783
SOD1_wt	NA
SOD1_wt	1.52526893226229
[truncated: 3,113 more rows]
