# Supplementary material for: Common and rare variant association analyses in amyotrophic lateral sclerosis identify 15 risk loci with distinct genetic architectures and neuron-specific biology
Source: Nat Genet. 2021 Dec 6;53(12):1636–48. doi: 10.1038/s41588-021-00973-1 (PMC8648564; doi:10.1038/s41588-021-00973-1)
Supplement: Source Data Extended Data Fig. 3 — PRSs stratified by phenotype or rare variant burden status. [file 41588_2021_973_MOESM12_ESM.zip › PRS_TARDBP.txt]

group	PRS
TARDBP_wt	0.259261017676328
TARDBP_wt	-0.425607736120933
TARDBP_wt	0.930253327512761
TARDBP_wt	0.967350152573865
TARDBP_wt	-0.402401301195491
TARDBP_mut	-0.29705189649189
TARDBP_wt	1.03624425625877
TARDBP_wt	0.745327049200638
TARDBP_wt	1.20610866574909
TARDBP_wt	0.100177001333465
TARDBP_wt	0.469053325719258
TARDBP_wt	-0.452272822405456
TARDBP_wt	0.109269907325886
TARDBP_wt	1.44891156962647
TARDBP_wt	-0.0315027814586232
TARDBP_wt	0.977530860203417
TARDBP_wt	2.01442895918579
TARDBP_wt	1.35296188676166
TARDBP_wt	-0.843839573247798
TARDBP_wt	1.08519532992963
TARDBP_wt	0.534739809192115
TARDBP_wt	0.576299410200419
TARDBP_wt	0.65425852752808
TARDBP_wt	1.43747570626177
TARDBP_wt	0.279022747417525
TARDBP_wt	1.2565938186518
TARDBP_wt	-0.835416083647457
TARDBP_wt	1.01867207596667
TARDBP_wt	1.62198359932884
TARDBP_wt	1.42924746310912
TARDBP_wt	0.0805268409909454
TARDBP_wt	0.147133772002915
TARDBP_wt	0.170395991627696
TARDBP_mut	1.49242363511168
TARDBP_wt	1.05953436823322
TARDBP_wt	2.27689596958052
TARDBP_wt	1.02397162240397
TARDBP_wt	0.393465058113547
TARDBP_wt	-0.042115820508057
TARDBP_wt	-0.182665370495206
TARDBP_wt	0.0132783859365688
TARDBP_wt	-0.702188275448687
TARDBP_wt	0.68047733621788
TARDBP_wt	0.967489614322216
TARDBP_wt	0.524698563310914
TARDBP_wt	0.570999863763119
TARDBP_wt	0.20559613691124
TARDBP_wt	1.71542297072335
TARDBP_wt	-0.0145860713837658
TARDBP_wt	-0.806296470591973
TARDBP_wt	-0.730763987685604
TARDBP_wt	0.120733663040255
TARDBP_wt	0.141374001796057
TARDBP_wt	1.27625792516915
TARDBP_wt	1.64276339983299
TARDBP_wt	0.507544768263862
TARDBP_wt	0.411595085399051
TARDBP_wt	1.7200252084189
TARDBP_wt	-0.73256304423932
TARDBP_wt	1.17319569313849
TARDBP_wt	-0.305935609861784
TARDBP_wt	0.871400469709054
TARDBP_wt	0.464032702778657
TARDBP_wt	0.705301527424183
TARDBP_wt	1.41069905057857
TARDBP_wt	0.505592303786961
TARDBP_wt	0.221285583600619
TARDBP_wt	-0.389640551221464
TARDBP_wt	1.13358855660708
TARDBP_wt	-0.265296456392588
TARDBP_wt	0.385655200205946
TARDBP_wt	1.88807661518067
TARDBP_wt	-1.03145746330307
TARDBP_wt	0.569047399286218
TARDBP_wt	-0.281864512096573
TARDBP_wt	-0.530538755579485
TARDBP_wt	0.0145474878465535
TARDBP_mut	0.883673103563855
TARDBP_wt	-0.157367009344511
TARDBP_wt	1.08366125069778
TARDBP_wt	-0.237027560002042
TARDBP_wt	-0.595723176758284
TARDBP_wt	0.517725475893413
TARDBP_wt	0.245161434918139
TARDBP_wt	-2.36737549692272
TARDBP_wt	0.900269051617507
TARDBP_wt	-0.353045788454419
TARDBP_wt	0.67057555208503
TARDBP_wt	0.00718390753367317
TARDBP_wt	1.43970709423537
TARDBP_wt	-0.535210724149211
TARDBP_wt	1.82713183115172
TARDBP_wt	0.0635543462167495
TARDBP_wt	-1.69358000594445
TARDBP_wt	0.895248428676907
TARDBP_wt	-0.0714306800112305
TARDBP_wt	0.214702989078497
TARDBP_wt	1.22089161107419
TARDBP_wt	0.0593426014165779
TARDBP_wt	-0.23312263104824
TARDBP_wt	-0.617172393654516
TARDBP_wt	-0.237892222841813
TARDBP_wt	0.662068385435681
TARDBP_wt	-0.176124614497589
TARDBP_wt	0.393465058113547
TARDBP_wt	-0.928688100943947
TARDBP_wt	0.801390672037345
TARDBP_wt	0.554543377457818
TARDBP_wt	2.19921577574956
TARDBP_wt	0.533763576953665
TARDBP_wt	-0.322350257642581
TARDBP_wt	-0.0781108977571976
TARDBP_wt	1.60343518679829
TARDBP_wt	2.1321346747932
TARDBP_wt	-0.124258790286219
TARDBP_wt	1.11992130526878
TARDBP_wt	-1.92147444892321
TARDBP_wt	0.0454661574557521
TARDBP_wt	-2.00085607608404
TARDBP_wt	0.137803781038298
TARDBP_wt	-0.505254340603628
TARDBP_wt	-0.532951443825941
TARDBP_wt	-0.379710874738943
TARDBP_wt	1.20164588980189
TARDBP_wt	-0.999255745609056
TARDBP_wt	1.05981329172993
TARDBP_wt	2.32877573996673
TARDBP_wt	0.969023693554064
TARDBP_wt	1.18267909202629
TARDBP_wt	1.02717924261602
TARDBP_wt	-1.43906231520567
TARDBP_wt	-1.01872460567872
TARDBP_wt	0.93095063625451
TARDBP_wt	0.634733882759076
TARDBP_wt	-1.35729589214805
TARDBP_wt	0.200031613152074
TARDBP_wt	-1.01841778983235
TARDBP_wt	-0.164814266706404
TARDBP_wt	1.2326063979356
TARDBP_wt	1.20569028050404
TARDBP_wt	0.647564363607277
TARDBP_wt	1.01406983827112
TARDBP_wt	1.11531906757323
TARDBP_wt	1.2370691738828
TARDBP_wt	0.409921544418849
TARDBP_wt	2.06937688803569
TARDBP_wt	-0.668173555026116
TARDBP_wt	-0.530357455306631
TARDBP_wt	0.589269352796971
TARDBP_wt	0.877955171881506
TARDBP_wt	0.0231662238945832
TARDBP_wt	-0.595151383590048
TARDBP_wt	1.32283814911806
TARDBP_wt	1.87566451957752
TARDBP_wt	0.765409540963043
TARDBP_wt	-0.22575905073536
TARDBP_wt	0.233837140952118
TARDBP_wt	0.0653534027704641
TARDBP_wt	0.40741123294855
TARDBP_wt	0.957587830189363
TARDBP_wt	-0.107774411631247
TARDBP_wt	0.305450748729853
TARDBP_wt	1.56675674698223
TARDBP_wt	0.781308180274943
TARDBP_wt	0.196768208240686
TARDBP_wt	1.20345889253044
TARDBP_wt	2.41970479989094
TARDBP_wt	-0.426848945681249
TARDBP_wt	0.352044918853592
TARDBP_wt	-0.0480987295122755
TARDBP_wt	1.30861305078635
TARDBP_wt	0.273318761910008
TARDBP_wt	0.969721002295816
TARDBP_wt	2.95537737530335
TARDBP_wt	0.309801955278372
TARDBP_wt	1.2161499116303
TARDBP_wt	0.0129436777405284
TARDBP_wt	-0.600185952705483
TARDBP_wt	0.898734972385656
TARDBP_wt	1.07933793649893
TARDBP_wt	-0.150854145696566
TARDBP_wt	-0.43956785713077
TARDBP_wt	-0.188215948079536
TARDBP_wt	0.494016978673909
TARDBP_wt	0.464451088023707
TARDBP_wt	0.483557347547658
TARDBP_wt	1.10430158945358
TARDBP_wt	1.11322714134798
TARDBP_wt	-0.126532016784322
TARDBP_wt	-1.01300667399637
TARDBP_wt	-1.69992551549437
TARDBP_wt	2.01596303841764
TARDBP_wt	-0.0397170784364385
TARDBP_wt	2.18275928944426
TARDBP_wt	0.0238635326363348
TARDBP_wt	0.524838025059262
TARDBP_wt	0.872516163695852
TARDBP_wt	2.02530697555709
TARDBP_wt	-0.263720538636234
TARDBP_wt	0.67099393733008
TARDBP_wt	-0.605164737121579
TARDBP_wt	-0.189066664744471
TARDBP_wt	0.897898201895556
TARDBP_wt	0.200031613152074
TARDBP_wt	0.291155919523974
TARDBP_wt	0.57825187467732
TARDBP_wt	-0.22545223488899
TARDBP_wt	1.35351973375506
TARDBP_wt	0.381889733000495
TARDBP_wt	NA
TARDBP_wt	4.2601814928661
TARDBP_wt	0.51047346497921
TARDBP_wt	-0.0824063196063785
TARDBP_wt	NA
TARDBP_wt	-0.297247142939579
TARDBP_wt	NA
TARDBP_wt	NA
TARDBP_wt	NA
TARDBP_wt	NA
TARDBP_wt	NA
TARDBP_wt	NA
TARDBP_wt	NA
TARDBP_wt	NA
TARDBP_mut	NA
TARDBP_wt	-0.15019867547932
TARDBP_wt	NA
TARDBP_wt	NA
TARDBP_wt	NA
TARDBP_wt	NA
TARDBP_wt	NA
TARDBP_wt	NA
TARDBP_wt	NA
TARDBP_wt	NA
TARDBP_wt	NA
TARDBP_wt	1.67218982873485
TARDBP_wt	NA
TARDBP_wt	NA
TARDBP_wt	0.15448340614096
TARDBP_wt	NA
TARDBP_wt	NA
TARDBP_wt	NA
TARDBP_wt	-0.797649842194272
TARDBP_wt	NA
TARDBP_wt	NA
TARDBP_wt	NA
TARDBP_wt	NA
TARDBP_wt	0.312228589699662
TARDBP_wt	NA
TARDBP_wt	NA
TARDBP_wt	NA
TARDBP_wt	NA
TARDBP_wt	NA
TARDBP_wt	NA
TARDBP_wt	NA
TARDBP_wt	NA
TARDBP_wt	NA
TARDBP_wt	NA
TARDBP_wt	NA
TARDBP_wt	NA
TARDBP_wt	-0.904254402633024
TARDBP_wt	NA
TARDBP_wt	NA
TARDBP_wt	NA
TARDBP_wt	NA
TARDBP_wt	NA
TARDBP_wt	NA
TARDBP_wt	NA
TARDBP_wt	NA
TARDBP_wt	NA
TARDBP_wt	NA
TARDBP_wt	NA
TARDBP_mut	NA
TARDBP_wt	NA
TARDBP_wt	NA
TARDBP_wt	NA
TARDBP_wt	NA
TARDBP_wt	NA
TARDBP_wt	NA
TARDBP_wt	NA
TARDBP_wt	NA
TARDBP_wt	NA
TARDBP_wt	NA
TARDBP_wt	NA
TARDBP_wt	NA
TARDBP_wt	NA
TARDBP_wt	NA
TARDBP_wt	NA
TARDBP_wt	NA
TARDBP_wt	NA
TARDBP_wt	-0.394633281812395
TARDBP_wt	0.411595085399051
TARDBP_wt	NA
TARDBP_wt	NA
TARDBP_wt	NA
TARDBP_wt	-0.105640646881492
TARDBP_wt	0.941131343884062
TARDBP_wt	NA
TARDBP_wt	NA
TARDBP_wt	0.905010751061408
TARDBP_wt	-0.211603683277833
TARDBP_wt	NA
TARDBP_wt	NA
TARDBP_wt	NA
TARDBP_wt	-0.686819590780514
TARDBP_wt	NA
TARDBP_wt	NA
TARDBP_wt	NA
TARDBP_wt	NA
TARDBP_wt	NA
TARDBP_wt	NA
TARDBP_wt	NA
TARDBP_wt	-0.52321701379111
TARDBP_wt	NA
TARDBP_wt	NA
TARDBP_wt	NA
TARDBP_wt	NA
TARDBP_wt	NA
TARDBP_wt	NA
TARDBP_wt	NA
TARDBP_wt	NA
TARDBP_wt	NA
TARDBP_wt	-0.200014411989948
TARDBP_wt	NA
TARDBP_wt	-0.189819758185561
TARDBP_wt	NA
TARDBP_wt	NA
TARDBP_wt	-0.655621997674615
TARDBP_wt	NA
TARDBP_wt	NA
TARDBP_wt	NA
TARDBP_wt	NA
TARDBP_wt	-0.0593254002544516
TARDBP_wt	NA
TARDBP_wt	NA
TARDBP_wt	NA
TARDBP_wt	NA
TARDBP_wt	NA
TARDBP_wt	NA
TARDBP_wt	NA
TARDBP_wt	NA
TARDBP_mut	NA
TARDBP_wt	NA
TARDBP_wt	NA
TARDBP_wt	NA
TARDBP_wt	NA
TARDBP_wt	NA
TARDBP_wt	NA
TARDBP_wt	NA
TARDBP_wt	NA
TARDBP_wt	NA
TARDBP_wt	NA
TARDBP_wt	NA
TARDBP_wt	NA
TARDBP_wt	NA
TARDBP_wt	NA
TARDBP_wt	0.252469230531681
TARDBP_wt	1.77971483671271
TARDBP_wt	0.149197805878493
TARDBP_wt	0.387049817689447
TARDBP_wt	-1.26606001637747
TARDBP_wt	-0.0560619953430597
TARDBP_mut	0.482999500554257
TARDBP_wt	0.275759342506133
TARDBP_wt	1.02285592841717
TARDBP_wt	-0.308529598381095
TARDBP_wt	-2.21797012591534
TARDBP_wt	-1.2381816128823
TARDBP_wt	-0.733455599428759
TARDBP_wt	-0.166599377085283
TARDBP_wt	0.199166950312304
TARDBP_wt	-0.0582236524424856
TARDBP_wt	1.13540155933563
TARDBP_wt	-0.336101186029893
TARDBP_wt	-1.45938189194027
TARDBP_wt	1.2789076983878
TARDBP_wt	0.890506729233005
TARDBP_wt	1.7295086073067
TARDBP_wt	0.392209902378398
TARDBP_wt	-0.139250928233846
TARDBP_wt	-0.466009804617934
TARDBP_wt	1.64764456102524
TARDBP_wt	-0.558221912626964
TARDBP_wt	1.34236279388706
TARDBP_wt	-0.562684688574164
TARDBP_wt	-0.444449018323021
TARDBP_wt	-1.22023288586966
TARDBP_wt	-1.74882080446589
TARDBP_wt	1.54109578528583
TARDBP_wt	-0.0379180218827238
TARDBP_wt	1.00667836560857
TARDBP_wt	1.10290697197008
TARDBP_wt	-0.292868044041389
TARDBP_wt	0.540318279126116
TARDBP_wt	0.195610675729381
TARDBP_wt	0.162195640824716
TARDBP_wt	1.59660156112914
TARDBP_wt	-0.203863556244409
TARDBP_wt	-0.927572406957147
TARDBP_wt	0.0559955194561767
TARDBP_wt	-0.244837417909643
TARDBP_wt	-0.0627282669141914
TARDBP_wt	0.432514347651552
TARDBP_wt	1.11183252386448
TARDBP_wt	0.489135817481659
TARDBP_wt	0.549662216265565
TARDBP_wt	-0.544331522491303
TARDBP_wt	-1.23132009486348
TARDBP_wt	-0.793256797121246
TARDBP_wt	-0.394521712413715
TARDBP_wt	0.800972286792295
TARDBP_wt	-0.0622540969698001
TARDBP_wt	-0.359656275326211
TARDBP_wt	-0.862290362554505
TARDBP_wt	0.322646382301409
TARDBP_wt	0.357344465290894
TARDBP_wt	1.06706530264413
TARDBP_wt	-0.240820919557161
TARDBP_wt	-1.69402628353917
TARDBP_wt	-0.817983365103705
TARDBP_wt	-0.878105324817397
TARDBP_wt	0.4201022520484
TARDBP_wt	-2.40508595367656
TARDBP_wt	0.404621997981549
TARDBP_wt	-0.740554202419775
TARDBP_wt	-0.709984187181452
TARDBP_wt	0.874468628172754
TARDBP_wt	-0.949537632322276
TARDBP_wt	0.870284775722253
TARDBP_wt	-0.678981840523243
TARDBP_wt	-1.20143344219207
TARDBP_wt	2.21483549156476
TARDBP_wt	-0.245060556707004
TARDBP_wt	0.648540595845728
TARDBP_wt	1.12856793366648
TARDBP_wt	-0.363714612203196
TARDBP_wt	-0.441115882537455
TARDBP_wt	-0.674672472499228
TARDBP_wt	0.250795689551482
TARDBP_wt	-0.535475701471076
TARDBP_wt	0.0206419662494491
TARDBP_wt	-2.10811610674004
TARDBP_wt	0.277656022283695
TARDBP_wt	0.188288933941004
TARDBP_wt	1.00849136833712
TARDBP_wt	0.378124265795047
TARDBP_wt	-0.288419214269022
TARDBP_wt	0.687868808880431
TARDBP_wt	-0.257640006408174
TARDBP_wt	0.0622015672577524
TARDBP_wt	-1.10983496587578
TARDBP_wt	-0.688214208264015
TARDBP_wt	-1.46982757689168
TARDBP_wt	-0.815696192430765
TARDBP_wt	0.414942167359449
TARDBP_wt	0.825517554501899
TARDBP_wt	-1.07883261921758
TARDBP_wt	0.879070865868304
TARDBP_wt	0.308239983696853
TARDBP_wt	0.75550775683019
TARDBP_wt	-0.466400297513313
TARDBP_wt	-0.540496324411677
TARDBP_wt	-0.51629971107295
TARDBP_wt	0.142475749608023
TARDBP_wt	-0.947278351999005
TARDBP_wt	-0.352139287090144
TARDBP_wt	-1.29675554718931
TARDBP_wt	1.01309360603267
TARDBP_wt	-0.161983193214897
TARDBP_wt	-0.998572383042141
TARDBP_wt	0.613396235261522
TARDBP_wt	-1.13125629042235
TARDBP_wt	-1.18599502664973
TARDBP_wt	-0.516341549597454
TARDBP_wt	0.179112350899573
TARDBP_wt	-0.493665069315742
TARDBP_wt	-1.22830772109912
TARDBP_wt	0.729707333385436
TARDBP_wt	-0.209888303773127
TARDBP_wt	0.133968582958673
TARDBP_wt	-0.142026217026011
TARDBP_wt	-0.699664017803551
TARDBP_wt	-0.261475204487799
TARDBP_wt	-1.57972343459149
TARDBP_wt	1.08394017419448
TARDBP_wt	-0.699566394579706
TARDBP_wt	0.591500740770571
TARDBP_wt	0.733751724087589
TARDBP_wt	0.360552085502944
TARDBP_wt	0.598752751684771
TARDBP_wt	-1.11894181804304
TARDBP_wt	-0.571889163965265
TARDBP_wt	1.7339713832539
TARDBP_wt	1.24390279955195
TARDBP_wt	0.383423812232346
TARDBP_wt	-0.836615454683267
TARDBP_wt	-0.420866036677033
TARDBP_wt	-0.285811279574878
TARDBP_wt	0.25659729828284
TARDBP_wt	1.89170262063777
TARDBP_wt	1.06650745565073
TARDBP_wt	0.537807967655815
TARDBP_wt	-0.421647022467793
TARDBP_wt	-0.437740908227385
TARDBP_wt	-0.30890614510164
TARDBP_wt	1.08407963594283
TARDBP_wt	-1.00442977647284
TARDBP_wt	1.88696092119387
TARDBP_wt	-0.221589144459695
TARDBP_wt	0.303344876329769
TARDBP_wt	-0.0639694764745054
TARDBP_wt	-0.0728810821940723
TARDBP_wt	0.735843650312838
TARDBP_wt	0.610328076797823
TARDBP_wt	-0.848176833621482
TARDBP_wt	-1.06471909028455
TARDBP_wt	-1.3719393757248
TARDBP_wt	-0.158873196226692
TARDBP_wt	-1.65804515246486
TARDBP_wt	-2.13126675696614
TARDBP_wt	0.83290902716445
TARDBP_wt	-0.305461439917394
TARDBP_wt	-0.682593899805509
TARDBP_wt	-1.65157412734142
TARDBP_wt	-0.417518954716632
TARDBP_wt	0.328085390487059
TARDBP_wt	0.380913500762045
TARDBP_wt	2.1198620409384
TARDBP_wt	-1.65824039891255
TARDBP_wt	-0.462620884133028
TARDBP_wt	0.233097993685864
TARDBP_wt	-0.422790608804264
TARDBP_wt	-0.660475266517195
TARDBP_wt	0.152977219258779
TARDBP_wt	-0.251336335382753
TARDBP_wt	1.77455475202376
TARDBP_wt	0.344611607666538
TARDBP_wt	-0.800982977979838
TARDBP_wt	-0.69344402382714
TARDBP_wt	-0.640336990055454
TARDBP_wt	-2.30806241534945
TARDBP_wt	-0.150993607444917
TARDBP_wt	-0.0578610518967744
TARDBP_wt	-0.372960926118802
TARDBP_wt	0.0780025833458113
TARDBP_wt	0.66959931984658
TARDBP_wt	0.519120093376913
TARDBP_wt	-0.281990027670086
TARDBP_wt	-0.259885340556609
TARDBP_wt	-0.475981319624959
TARDBP_wt	-0.25692875149159
TARDBP_wt	1.02968955408632
TARDBP_wt	0.738353961783137
TARDBP_wt	0.234450772644858
TARDBP_wt	-0.936735043823744
TARDBP_wt	0.217506170220333
TARDBP_wt	-1.15662438244721
TARDBP_wt	0.684521726920033
TARDBP_wt	-0.916973314082546
TARDBP_wt	0.048339069471762
TARDBP_wt	-1.0890830577213
TARDBP_wt	-0.83121828502212
TARDBP_wt	1.68669385056325
TARDBP_wt	0.297348021150718
TARDBP_wt	0.172278725230423
TARDBP_wt	-1.85483962556157
TARDBP_wt	-0.516104464625259
TARDBP_wt	-0.534820231253831
TARDBP_wt	-0.0240973626212366
TARDBP_wt	0.636825808984325
TARDBP_wt	-0.112934496320198
TARDBP_wt	-0.0253804107060568
TARDBP_wt	1.54360609675613
TARDBP_wt	-0.240123610815413
TARDBP_wt	-0.68939963312499
TARDBP_wt	NA
TARDBP_wt	0.711019459106535
TARDBP_wt	NA
TARDBP_wt	NA
TARDBP_wt	NA
TARDBP_wt	NA
TARDBP_wt	NA
TARDBP_wt	NA
TARDBP_wt	0.879070865868304
TARDBP_wt	0.468913863970907
TARDBP_wt	-0.172149954669614
TARDBP_wt	NA
TARDBP_wt	NA
TARDBP_wt	1.48545054769417
TARDBP_wt	NA
TARDBP_wt	NA
TARDBP_wt	NA
TARDBP_wt	-1.81481410378512
TARDBP_wt	NA
TARDBP_wt	NA
TARDBP_wt	NA
TARDBP_wt	NA
TARDBP_wt	NA
TARDBP_wt	0.664578696905979
TARDBP_wt	0.563747852848919
TARDBP_wt	1.15436835711124
TARDBP_wt	-0.212454399942767
TARDBP_wt	1.52673122520578
TARDBP_wt	0.802924751269196
TARDBP_wt	-0.462997430853573
TARDBP_wt	0.341738695650528
TARDBP_wt	0.0929528827689323
TARDBP_wt	1.02104292568862
TARDBP_wt	0.324082838309416
TARDBP_wt	-0.603937473736099
TARDBP_wt	-0.284444554441046
TARDBP_wt	-0.769227537880538
TARDBP_wt	0.582296265379469
TARDBP_wt	0.467100861242357
TARDBP_wt	-0.458715955179227
TARDBP_wt	-0.10048056219254
TARDBP_wt	NA
TARDBP_wt	-0.430154189117144
TARDBP_wt	-0.894408403199513
TARDBP_wt	-0.361413493355421
TARDBP_wt	-0.824510174926485
TARDBP_wt	-0.0623796125433156
TARDBP_wt	-0.576240370513786
TARDBP_wt	0.947267660811463
TARDBP_wt	-1.41432180104837
TARDBP_wt	-0.255018125539192
TARDBP_wt	1.25812789788365
TARDBP_wt	-0.707906207131037
TARDBP_wt	0.58954827629367
TARDBP_wt	1.35867981844401
TARDBP_wt	1.13107824513679
TARDBP_wt	-0.998098213097751
TARDBP_wt	-1.29413366632033
TARDBP_wt	-1.06282241050699
TARDBP_wt	-0.0541792617403357
TARDBP_wt	-0.0683625215475311
TARDBP_wt	-1.45751310451238
TARDBP_wt	-1.80236016965746
TARDBP_wt	-1.22111149488426
TARDBP_wt	-1.02742701877576
TARDBP_wt	-2.8841091669092
TARDBP_wt	0.51186808246271
TARDBP_wt	-2.72330977106163
TARDBP_wt	0.263737739798363
TARDBP_wt	0.592895358254071
TARDBP_wt	-0.480458041746996
TARDBP_wt	-1.74092726950928
TARDBP_wt	-0.379320381843563
TARDBP_wt	-0.0235674079775067
TARDBP_wt	0.111389725900805
TARDBP_wt	1.30554489232265
TARDBP_wt	0.600984139658371
TARDBP_wt	0.326118979835326
TARDBP_wt	-0.714307501380302
TARDBP_wt	0.634315497514026
TARDBP_wt	1.11308767959963
TARDBP_wt	NA
TARDBP_wt	0.315840648981929
TARDBP_wt	0.134108044707021
TARDBP_wt	-0.710597818874191
TARDBP_wt	-1.12203786885641
TARDBP_wt	-0.416779807450377
TARDBP_wt	1.22493600177634
TARDBP_wt	0.525256410304312
TARDBP_wt	-0.477055175087254
TARDBP_wt	-0.456512459555297
TARDBP_wt	-0.896597952648608
TARDBP_wt	0.377148033556597
TARDBP_wt	0.697910054761635
TARDBP_wt	-0.102209887872081
TARDBP_wt	-1.01732998819522
TARDBP_wt	-1.48657693286852
TARDBP_wt	-0.765852563570468
TARDBP_wt	1.87552505782917
TARDBP_wt	-0.40022569792123
TARDBP_wt	-0.494766817127706
TARDBP_wt	-0.978475945104904
TARDBP_wt	0.945454658082913
TARDBP_wt	0.0652139410221132
TARDBP_wt	0.459151541586405
TARDBP_wt	-0.101833341151535
TARDBP_wt	-0.60678249340244
TARDBP_wt	0.306092272772263
TARDBP_wt	0.797764666580245
TARDBP_wt	0.422054716525301
TARDBP_wt	0.722873707716286
TARDBP_wt	0.858291065364151
TARDBP_wt	-0.669721580432801
TARDBP_wt	0.0437089394265407
TARDBP_wt	-0.21767026933106
TARDBP_wt	1.56396751201523
TARDBP_wt	0.533205729960264
TARDBP_wt	1.15213696913764
TARDBP_wt	1.53760924157708
TARDBP_wt	-0.801875533169278
TARDBP_wt	0.351068686615141
TARDBP_wt	1.20917682421279
TARDBP_wt	-0.887295854033662
TARDBP_wt	-0.324037744797617
TARDBP_wt	-1.97161094745504
TARDBP_wt	-0.194129126209577
TARDBP_wt	0.191998616447113
TARDBP_wt	0.612977850016472
TARDBP_wt	0.901803130849358
TARDBP_wt	1.02062454044357
TARDBP_wt	0.591221817273872
TARDBP_wt	-0.3183337592901
TARDBP_wt	0.587595811816772
TARDBP_wt	0.876560554398005
TARDBP_wt	-0.737151335760035
TARDBP_wt	-0.569434637194305
TARDBP_wt	0.469890096209357
TARDBP_wt	-0.757638266592652
TARDBP_wt	0.370872254880844
TARDBP_wt	0.998868507700967
TARDBP_wt	1.57233521691624
TARDBP_wt	-2.24933507311926
TARDBP_wt	-2.95646192195319
TARDBP_wt	-0.397450409129065
TARDBP_wt	0.305367071680843
TARDBP_wt	0.803203674765895
TARDBP_wt	-1.23561551671266
TARDBP_wt	1.2657982940429
TARDBP_wt	2.01554465317259
TARDBP_wt	1.09049487636693
TARDBP_wt	0.097345927841958
TARDBP_wt	1.55573926886258
TARDBP_wt	1.41362774729392
TARDBP_wt	1.50148864875443
TARDBP_wt	-0.977834421062494
TARDBP_wt	1.61082665946084
TARDBP_wt	1.06483391467053
TARDBP_wt	-0.327663750254717
TARDBP_wt	-0.804190598191888
TARDBP_wt	-0.972130435554977
TARDBP_wt	0.189195435305277
TARDBP_wt	-1.81272217755987
TARDBP_wt	0.259205232976987
TARDBP_wt	-0.344329429182543
TARDBP_wt	-1.58675230670834
TARDBP_wt	-0.631536953734567
TARDBP_wt	0.10936753054973
TARDBP_wt	0.419683866803351
TARDBP_wt	-0.370994515467067
TARDBP_wt	-1.58770064659712
TARDBP_wt	1.06385768243208
TARDBP_wt	-0.717794045089053
TARDBP_wt	-0.421939892139327
TARDBP_wt	0.550777910252367
TARDBP_wt	-0.91051623513394
TARDBP_wt	0.299467839725637
TARDBP_wt	-1.14808932344819
TARDBP_wt	0.708509147636233
TARDBP_wt	2.15179878131055
TARDBP_wt	0.795533278606645
TARDBP_wt	-1.73295005750366
TARDBP_wt	0.554124992212765
TARDBP_wt	1.18532886524494
TARDBP_wt	-0.685438919471849
TARDBP_wt	-0.22734891466655
TARDBP_wt	-1.34665496074895
TARDBP_wt	0.223991141518607
TARDBP_wt	0.236584537394616
TARDBP_wt	1.58070292181724
TARDBP_wt	0.0823537898943308
TARDBP_wt	-1.50995072189198
TARDBP_wt	2.40324831358563
TARDBP_wt	0.711158920854886
TARDBP_wt	-0.0191464705548102
TARDBP_wt	0.414523782114399
TARDBP_wt	0.690936967344134
TARDBP_wt	-0.0673026122600712
TARDBP_wt	0.628737027580025
TARDBP_wt	-0.32073250136172
TARDBP_wt	0.397648910564048
TARDBP_wt	-0.441659783356021
TARDBP_wt	-1.00575466308217
TARDBP_wt	0.967350152573865
TARDBP_wt	-1.14916317891049
TARDBP_wt	0.644496205143578
TARDBP_wt	0.384400044470797
TARDBP_wt	-0.926010435375627
TARDBP_wt	0.736819882551288
TARDBP_wt	-0.0890725911775102
TARDBP_wt	-1.69728968845056
TARDBP_wt	0.899990128120808
TARDBP_wt	1.6857176183248
TARDBP_wt	1.75893503620856
TARDBP_wt	1.33301885674761
TARDBP_wt	-0.39710175475819
TARDBP_wt	-0.0581120830438054
TARDBP_wt	1.32074622289281
TARDBP_wt	0.113802414147259
TARDBP_wt	0.732217644855738
TARDBP_wt	0.436140353108652
TARDBP_wt	0.135084276945472
TARDBP_wt	-1.55257023218775
TARDBP_wt	1.03540748576867
TARDBP_wt	-0.226024028057224
TARDBP_wt	1.48056938650193
TARDBP_wt	-0.0407351491993922
TARDBP_wt	-0.670893059118943
TARDBP_wt	-0.127131702302229
TARDBP_wt	-0.52249181269969
TARDBP_wt	0.708927532881286
TARDBP_wt	1.04000972346422
TARDBP_wt	-1.54547162919673
TARDBP_wt	-0.118736105051557
TARDBP_wt	-0.656277467891861
TARDBP_wt	0.296148650114907
TARDBP_wt	NA
TARDBP_wt	0.871261007960703
TARDBP_wt	-0.0228979915854259
TARDBP_wt	NA
TARDBP_wt	NA
TARDBP_wt	NA
TARDBP_wt	0.294182239463171
TARDBP_wt	1.89198154413447
TARDBP_wt	1.40972281834012
TARDBP_wt	NA
TARDBP_wt	NA
TARDBP_wt	2.22180857898226
TARDBP_wt	0.528603492264713
TARDBP_wt	0.172362402279432
TARDBP_wt	0.720921243239385
TARDBP_wt	1.43747570626177
TARDBP_wt	NA
TARDBP_wt	0.0293583255213236
TARDBP_wt	NA
TARDBP_wt	1.36579236760986
TARDBP_wt	-0.616447192563095
TARDBP_wt	1.85892910977552
TARDBP_wt	NA
TARDBP_wt	NA
TARDBP_wt	1.690180394272
TARDBP_mut	NA
TARDBP_wt	NA
TARDBP_mut	NA
TARDBP_wt	NA
TARDBP_mut	NA
TARDBP_wt	NA
TARDBP_wt	NA
TARDBP_wt	NA
TARDBP_wt	NA
TARDBP_wt	NA
TARDBP_wt	NA
TARDBP_wt	NA
TARDBP_wt	NA
TARDBP_wt	0.212220569957866
TARDBP_wt	NA
TARDBP_mut	0.507684230012212
TARDBP_wt	NA
TARDBP_wt	NA
TARDBP_wt	NA
TARDBP_wt	NA
TARDBP_wt	1.43078154234097
TARDBP_wt	NA
TARDBP_wt	NA
TARDBP_wt	NA
TARDBP_wt	NA
TARDBP_wt	NA
TARDBP_wt	NA
TARDBP_wt	NA
TARDBP_wt	NA
TARDBP_wt	NA
TARDBP_wt	NA
TARDBP_wt	1.35073049878806
TARDBP_wt	NA
TARDBP_wt	NA
TARDBP_wt	NA
TARDBP_wt	NA
TARDBP_wt	NA
TARDBP_wt	NA
TARDBP_wt	NA
TARDBP_wt	NA
TARDBP_wt	NA
TARDBP_wt	NA
TARDBP_wt	NA
TARDBP_wt	NA
TARDBP_wt	NA
TARDBP_wt	NA
TARDBP_wt	NA
TARDBP_wt	NA
TARDBP_wt	NA
TARDBP_wt	NA
TARDBP_wt	NA
TARDBP_wt	NA
TARDBP_wt	NA
TARDBP_wt	NA
TARDBP_wt	NA
TARDBP_wt	NA
TARDBP_wt	NA
TARDBP_wt	NA
TARDBP_wt	NA
TARDBP_wt	NA
TARDBP_wt	NA
TARDBP_wt	NA
TARDBP_wt	NA
TARDBP_wt	2.82693310507298
TARDBP_wt	NA
TARDBP_wt	NA
TARDBP_wt	NA
TARDBP_wt	-0.225173311392289
TARDBP_wt	-0.147130517015621
TARDBP_wt	NA
TARDBP_wt	NA
TARDBP_wt	NA
TARDBP_wt	NA
TARDBP_wt	NA
TARDBP_wt	NA
TARDBP_wt	NA
TARDBP_wt	NA
TARDBP_wt	NA
TARDBP_wt	0.165877430981155
TARDBP_wt	NA
TARDBP_wt	NA
TARDBP_wt	NA
TARDBP_wt	NA
TARDBP_wt	NA
TARDBP_wt	NA
TARDBP_wt	NA
TARDBP_wt	NA
TARDBP_wt	NA
TARDBP_wt	-0.273692053643261
TARDBP_wt	NA
TARDBP_wt	0.373800951596196
TARDBP_wt	NA
TARDBP_wt	NA
TARDBP_wt	NA
TARDBP_wt	NA
TARDBP_wt	NA
TARDBP_wt	1.06148683271013
TARDBP_wt	NA
TARDBP_wt	NA
TARDBP_wt	NA
TARDBP_wt	NA
TARDBP_wt	NA
TARDBP_wt	NA
TARDBP_wt	NA
TARDBP_wt	NA
TARDBP_wt	NA
TARDBP_wt	NA
TARDBP_wt	NA
TARDBP_wt	NA
TARDBP_wt	NA
TARDBP_wt	NA
TARDBP_wt	NA
TARDBP_wt	NA
TARDBP_wt	NA
TARDBP_wt	NA
TARDBP_wt	NA
TARDBP_wt	NA
TARDBP_wt	NA
TARDBP_wt	NA
TARDBP_wt	NA
TARDBP_wt	NA
TARDBP_wt	NA
TARDBP_wt	0.247615961689099
TARDBP_wt	NA
TARDBP_wt	NA
TARDBP_wt	NA
TARDBP_wt	-2.54143770503837
TARDBP_wt	NA
TARDBP_wt	NA
TARDBP_wt	NA
TARDBP_wt	NA
TARDBP_wt	NA
TARDBP_wt	NA
TARDBP_wt	NA
TARDBP_wt	NA
TARDBP_wt	NA
TARDBP_wt	NA
TARDBP_wt	NA
TARDBP_wt	NA
TARDBP_wt	NA
TARDBP_wt	NA
TARDBP_wt	-0.0207921191853416
TARDBP_wt	NA
TARDBP_wt	NA
TARDBP_wt	NA
TARDBP_wt	NA
TARDBP_wt	NA
TARDBP_wt	NA
TARDBP_wt	NA
TARDBP_wt	NA
TARDBP_wt	NA
TARDBP_wt	NA
TARDBP_wt	-0.35499825293132
TARDBP_wt	NA
TARDBP_wt	NA
TARDBP_wt	NA
TARDBP_wt	1.50957743015873
TARDBP_wt	1.33050854527731
TARDBP_wt	NA
TARDBP_wt	NA
TARDBP_wt	NA
TARDBP_wt	NA
TARDBP_wt	0.774614016354144
TARDBP_wt	NA
TARDBP_wt	NA
TARDBP_wt	NA
TARDBP_wt	0.125377739260311
TARDBP_wt	1.47094652586577
TARDBP_wt	NA
TARDBP_wt	NA
TARDBP_wt	NA
TARDBP_wt	NA
TARDBP_wt	NA
TARDBP_wt	NA
TARDBP_wt	NA
TARDBP_wt	NA
TARDBP_wt	1.92977567793733
TARDBP_wt	NA
TARDBP_wt	NA
TARDBP_wt	NA
TARDBP_wt	NA
TARDBP_wt	NA
TARDBP_wt	-0.362584972041561
TARDBP_wt	NA
TARDBP_wt	NA
TARDBP_wt	NA
TARDBP_wt	NA
TARDBP_wt	NA
TARDBP_wt	NA
TARDBP_wt	NA
TARDBP_wt	NA
TARDBP_wt	NA
TARDBP_wt	NA
TARDBP_wt	NA
TARDBP_wt	NA
TARDBP_wt	NA
TARDBP_wt	NA
TARDBP_wt	NA
TARDBP_wt	NA
TARDBP_wt	-0.321332186879626
TARDBP_wt	NA
TARDBP_wt	NA
TARDBP_wt	NA
TARDBP_wt	NA
TARDBP_wt	NA
TARDBP_wt	-1.01963110704299
TARDBP_wt	0.547012443046916
TARDBP_wt	NA
TARDBP_wt	NA
TARDBP_wt	NA
TARDBP_wt	NA
TARDBP_wt	NA
TARDBP_wt	NA
TARDBP_wt	NA
TARDBP_wt	NA
TARDBP_wt	NA
TARDBP_wt	NA
TARDBP_wt	NA
TARDBP_wt	0.677548639502532
TARDBP_wt	NA
TARDBP_wt	NA
TARDBP_wt	NA
TARDBP_wt	NA
TARDBP_wt	NA
TARDBP_wt	NA
TARDBP_wt	NA
TARDBP_wt	NA
TARDBP_wt	NA
TARDBP_wt	NA
TARDBP_wt	NA
TARDBP_wt	0.340148831719338
TARDBP_wt	NA
TARDBP_wt	1.61305804743444
TARDBP_wt	NA
TARDBP_wt	NA
TARDBP_wt	NA
TARDBP_wt	NA
TARDBP_wt	NA
TARDBP_wt	NA
TARDBP_wt	NA
TARDBP_wt	NA
TARDBP_wt	0.227784501073729
TARDBP_wt	NA
TARDBP_wt	NA
TARDBP_wt	NA
TARDBP_wt	NA
TARDBP_wt	NA
TARDBP_wt	NA
TARDBP_wt	NA
TARDBP_wt	NA
TARDBP_wt	NA
TARDBP_wt	-0.896890822320144
TARDBP_wt	-1.33577694437764
TARDBP_wt	-0.269271116220564
TARDBP_wt	0.453712533400755
TARDBP_wt	NA
TARDBP_wt	NA
TARDBP_wt	NA
TARDBP_wt	1.38740893860412
TARDBP_wt	NA
TARDBP_wt	-1.04615673157917
TARDBP_wt	NA
TARDBP_wt	NA
TARDBP_wt	NA
TARDBP_wt	NA
TARDBP_wt	NA
TARDBP_wt	NA
TARDBP_wt	NA
TARDBP_wt	NA
TARDBP_wt	NA
TARDBP_wt	NA
TARDBP_wt	NA
TARDBP_wt	NA
TARDBP_wt	NA
TARDBP_wt	NA
TARDBP_wt	2.36949857048493
TARDBP_wt	1.17319569313849
TARDBP_wt	0.0971925199187717
TARDBP_wt	1.7169570499552
TARDBP_wt	-0.916387574739476
TARDBP_wt	0.536552811920665
TARDBP_wt	1.01309360603267
TARDBP_wt	0.3189366997953
TARDBP_wt	0.866240385020103
TARDBP_wt	1.08728725615488
TARDBP_wt	-0.726677758458949
TARDBP_wt	2.04008992088219
TARDBP_wt	0.635152268004126
TARDBP_wt	0.302312859391977
TARDBP_wt	0.844763275774201
TARDBP_wt	-0.0736760141596657
TARDBP_wt	0.567094934809317
TARDBP_wt	0.814778999878947
TARDBP_wt	0.945315196334562
TARDBP_wt	0.538505276397563
TARDBP_wt	1.94121154130203
TARDBP_wt	1.58251592454579
TARDBP_wt	1.15883113305844
TARDBP_wt	0.00216328459307279
TARDBP_wt	0.328503775732109
TARDBP_wt	-1.31184530836078
TARDBP_wt	0.172264779055588
TARDBP_wt	1.14823204018384
TARDBP_wt	1.37625199873611
TARDBP_wt	0.0608208959490875
TARDBP_wt	1.16175982977379
TARDBP_mut	-0.662664815966291
TARDBP_wt	0.849365513469752
TARDBP_wt	-1.04622646245334
TARDBP_wt	0.563608391100568
TARDBP_wt	0.349534607383293
TARDBP_wt	0.212192677608198
TARDBP_wt	-0.333744282482777
TARDBP_wt	0.241382021537856
TARDBP_wt	1.39117440580957
TARDBP_wt	0.0633172612445538
TARDBP_wt	0.99468465525047
TARDBP_wt	-1.06778724874825
TARDBP_wt	1.44932995487152
TARDBP_wt	-0.418788056626617
TARDBP_wt	0.74602435794239
TARDBP_wt	0.0123858307471277
TARDBP_wt	-0.210418258416857
TARDBP_wt	0.190046151970215
TARDBP_wt	0.00549642037863864
TARDBP_wt	0.336216010415865
TARDBP_wt	0.184216650889183
TARDBP_wt	0.190185613718563
TARDBP_wt	-0.362515241167385
TARDBP_wt	0.155138876358205
TARDBP_wt	-0.343729743664639
TARDBP_wt	-0.360060714396425
TARDBP_wt	1.16120198278039
TARDBP_wt	0.334709823533685
TARDBP_wt	-0.312546096733576
TARDBP_wt	0.375753416073096
TARDBP_wt	0.83290902716445
TARDBP_wt	0.775590248592591
TARDBP_wt	0.824959707508498
TARDBP_wt	1.09677065504268
TARDBP_wt	0.127567288709408
TARDBP_wt	-0.463652901070818
TARDBP_wt	0.072521736635655
TARDBP_wt	0.00930372610859287
TARDBP_wt	1.78236460993136
TARDBP_wt	0.281644628286504
TARDBP_wt	1.50567250120493
TARDBP_wt	0.439347973320702
TARDBP_wt	1.49158686462158
TARDBP_wt	0.467798169984105
TARDBP_wt	-0.106128763000716
TARDBP_wt	-0.0464391347069088
TARDBP_wt	-0.353533904573645
TARDBP_wt	1.25924359187045
TARDBP_wt	-1.03679884826488
TARDBP_wt	0.33556054019862
TARDBP_wt	0.0383815006395707
TARDBP_wt	0.178150064835958
TARDBP_wt	2.16686065013236
TARDBP_wt	-0.300859202221844
TARDBP_wt	1.2543624306782
TARDBP_wt	0.612838388268124
TARDBP_wt	-0.613420872623901
TARDBP_wt	0.221257691250948
TARDBP_wt	-0.298739383646924
TARDBP_wt	0.654397989276428
TARDBP_wt	0.11157102617366
TARDBP_wt	1.06790207313423
TARDBP_wt	0.451899530672205
TARDBP_wt	0.213894110938068
TARDBP_wt	1.49577071707208
TARDBP_wt	0.816731464355848
TARDBP_wt	0.0696627707944805
TARDBP_wt	1.27486330768565
TARDBP_wt	0.816034155614096
TARDBP_wt	0.391652055384997
TARDBP_wt	1.68390461559625
TARDBP_wt	1.55811011858453
TARDBP_wt	0.388165511676248
TARDBP_wt	0.585922270836569
TARDBP_wt	2.23910183577766
TARDBP_wt	-0.274919317028739
TARDBP_wt	-0.359642329151376
TARDBP_wt	1.39284794678977
TARDBP_wt	-0.0618217655499149
TARDBP_wt	-1.16910620892454
TARDBP_wt	0.0467352593657369
TARDBP_wt	0.0988939532486446
TARDBP_wt	2.14873062284685
TARDBP_wt	-0.594621428946318
TARDBP_wt	0.471982022434606
TARDBP_wt	0.857175371377353
TARDBP_wt	-1.19135035778637
TARDBP_wt	1.36648967635161
TARDBP_wt	-0.516759934842504
TARDBP_wt	0.0664551505824302
TARDBP_wt	0.552451451232566
TARDBP_wt	-0.632415562749173
TARDBP_wt	1.14321141724323
TARDBP_wt	1.03680210325217
TARDBP_wt	-1.1292062027216
TARDBP_wt	0.710043226868085
TARDBP_wt	-1.47346752852362
TARDBP_mut	-1.93307766638593
TARDBP_wt	0.545478363815065
TARDBP_wt	0.037753922771996
TARDBP_mut	0.50322145406501
TARDBP_wt	-0.117439110791901
TARDBP_wt	0.215037697274537
TARDBP_wt	0.599450060426522
TARDBP_wt	1.723651213876
TARDBP_wt	1.79017446783896
TARDBP_wt	0.826633248488698
TARDBP_wt	0.0827442827897099
TARDBP_wt	-1.10675286123725
TARDBP_wt	1.12006076701713
TARDBP_wt	1.13540155933563
TARDBP_wt	1.2803023158713
TARDBP_wt	1.07975632174398
TARDBP_wt	-0.363407796356827
TARDBP_wt	0.648401134097377
TARDBP_wt	1.45644250403737
TARDBP_wt	1.75865611271186
TARDBP_wt	0.775032401599194
TARDBP_wt	-0.30622847953332
TARDBP_wt	0.151568655600444
TARDBP_wt	0.987572106084617
TARDBP_wt	0.964839841103566
TARDBP_wt	-0.409276765389146
TARDBP_wt	0.324054945959745
TARDBP_wt	0.347010349738156
TARDBP_wt	-0.497472375045696
TARDBP_wt	0.862056532569602
TARDBP_wt	0.330902517803731
TARDBP_wt	-0.0717653882072709
TARDBP_wt	0.0774447363524106
TARDBP_wt	1.67609475768865
TARDBP_wt	0.576717795445468
TARDBP_wt	-0.427546254422999
TARDBP_wt	0.429585650936203
TARDBP_wt	0.91198383847891
TARDBP_wt	1.32757984856196
TARDBP_wt	1.61124504470589
TARDBP_wt	0.620369322679023
TARDBP_wt	2.01693927065609
TARDBP_wt	0.583411959366271
TARDBP_wt	0.168136711304425
TARDBP_wt	0.376171801318146
TARDBP_wt	0.941410267380763
TARDBP_wt	-0.327831104352737
TARDBP_wt	-0.460375549984593
TARDBP_wt	-0.261782020334168
TARDBP_wt	0.780889795029893
TARDBP_wt	0.381610809503796
TARDBP_wt	1.21893914659729
TARDBP_wt	0.704743680430785
TARDBP_wt	0.122797696915836
TARDBP_wt	0.877815710133155
TARDBP_wt	1.54151417053088
TARDBP_wt	-0.847075085809518
TARDBP_wt	-0.458660170479887
TARDBP_wt	-0.676108928507233
TARDBP_wt	1.04238057318617
TARDBP_wt	0.567931705299417
TARDBP_wt	0.577275642438869
TARDBP_wt	-1.97660367804597
TARDBP_wt	-1.1439891480467
TARDBP_wt	-0.368526042521272
TARDBP_wt	0.8414161938138
TARDBP_wt	1.2593830536188
TARDBP_wt	0.789396961679243
TARDBP_wt	-0.809810906650394
TARDBP_wt	0.952567207248763
TARDBP_mut	1.68948308553025
TARDBP_wt	-1.06456568236137
TARDBP_wt	-0.0342362317262822
TARDBP_wt	-0.0358121494826365
TARDBP_wt	-2.02554080554199
TARDBP_wt	0.558308844663266
TARDBP_wt	-0.0506090409825742
TARDBP_wt	-0.420085050886273
TARDBP_wt	1.54165363227923
TARDBP_wt	-0.480360418523149
TARDBP_wt	0.132643696349347
TARDBP_wt	-0.0950555001817257
TARDBP_wt	2.53796836249175
TARDBP_wt	1.39047709706781
TARDBP_wt	0.0909027950681866
TARDBP_wt	0.747558437174238
TARDBP_wt	2.30409101050877
TARDBP_wt	0.624274251632825
TARDBP_wt	0.283680769812414
TARDBP_wt	1.2306539334587
TARDBP_wt	0.313288498987125
TARDBP_wt	-2.34433641609529
TARDBP_wt	0.109214122626544
TARDBP_wt	0.0144359184478734
TARDBP_wt	-0.105989301252365
TARDBP_wt	-2.48469071963475
TARDBP_wt	1.13860917954768
TARDBP_wt	-0.0808861865493627
TARDBP_wt	1.56731459397563
TARDBP_mut	-1.24210048801094
TARDBP_wt	-0.0825318351798941
TARDBP_wt	0.211230391544583
TARDBP_wt	0.162516402845921
TARDBP_wt	0.788141805944094
TARDBP_wt	-0.337021633569003
TARDBP_wt	-0.784066267904981
TARDBP_wt	-0.685927035591075
TARDBP_wt	0.334695877358849
TARDBP_wt	-1.18906318511343
TARDBP_wt	1.63690600640229
TARDBP_wt	1.09453926706908
TARDBP_wt	-0.447545069136391
TARDBP_wt	0.0968299193730635
TARDBP_wt	1.27737361915595
TARDBP_wt	-0.111205170640657
TARDBP_wt	1.94930032270633
TARDBP_wt	-1.28869465813468
TARDBP_wt	-0.853852926779328
TARDBP_wt	-0.466804736583529
TARDBP_wt	-0.983287375422979
TARDBP_wt	0.648261672349029
TARDBP_wt	-0.131984971144808
TARDBP_wt	1.13637779157408
TARDBP_wt	0.556774765431418
TARDBP_wt	-0.290650602242621
TARDBP_wt	-0.0359655574058228
TARDBP_wt	-0.00695751374901902
TARDBP_wt	0.669041472853179
TARDBP_wt	0.659976459210429
TARDBP_wt	2.39990123162523
TARDBP_wt	0.537110658914066
TARDBP_wt	0.619950937433974
TARDBP_wt	-0.598400842326604
TARDBP_wt	1.17486923411869
TARDBP_wt	0.896364122663708
TARDBP_wt	0.218566079507792
TARDBP_wt	1.58893116496989
TARDBP_wt	-0.179457750283155
TARDBP_wt	0.513681085191263
TARDBP_wt	-1.01203044175792
TARDBP_wt	-0.343171896671239
TARDBP_wt	0.0438205088252208
TARDBP_wt	1.18379478601309
TARDBP_wt	-0.715967096185668
TARDBP_wt	-0.188104378680856
TARDBP_wt	1.17249838439674
TARDBP_wt	-0.55893316754355
TARDBP_wt	0.0814612347048897
TARDBP_wt	0.806829680222995
TARDBP_wt	0.499037601614509
TARDBP_wt	1.38420131839206
TARDBP_wt	-0.124133274712703
TARDBP_wt	0.191524446502725
TARDBP_wt	1.56396751201523
TARDBP_wt	0.350650301370092
TARDBP_wt	2.04915493452494
TARDBP_wt	0.160285014872321
TARDBP_wt	0.620927169672424
TARDBP_wt	-0.496454304282742
TARDBP_wt	0.172013747908557
TARDBP_wt	-0.471002535208863
TARDBP_wt	-0.766689334060569
TARDBP_wt	NA
TARDBP_wt	0.377287495304945
TARDBP_wt	NA
TARDBP_wt	0.209473173515371
TARDBP_wt	-1.02712020292939
TARDBP_wt	-0.925550211606072
TARDBP_wt	0.969581540547465
TARDBP_wt	2.71564262988967
TARDBP_wt	0.171093300369448
TARDBP_wt	3.22760670808258
TARDBP_wt	1.57386929614809
TARDBP_wt	NA
TARDBP_wt	2.65846331306616
TARDBP_wt	NA
TARDBP_wt	-0.7859071629832
TARDBP_wt	0.934018794718212
TARDBP_wt	0.639336120454627
TARDBP_wt	-0.39314104110505
TARDBP_wt	1.19997234882169
TARDBP_wt	0.422891487015401
TARDBP_wt	0.164789629344027
TARDBP_wt	0.0681565839123001
TARDBP_wt	-0.129474659674509
TARDBP_wt	1.07194646383638
TARDBP_wt	-0.10513858458743
TARDBP_wt	-0.387897279367089
TARDBP_wt	1.80119194595861
TARDBP_wt	0.248885063599087
TARDBP_wt	0.123564736531761
TARDBP_wt	1.79728701700481
TARDBP_wt	1.54095632353748
TARDBP_wt	-0.0761165947557934
TARDBP_wt	-1.11517635083759
TARDBP_wt	0.0208929973964802
TARDBP_wt	0.0574877601635246
TARDBP_wt	-0.549519499529924
TARDBP_wt	-0.389877636193659
TARDBP_wt	-1.08506655936882
TARDBP_wt	0.354276306827192
TARDBP_wt	-0.000946712395132779
TARDBP_wt	0.523443407575762
TARDBP_wt	0.764014923479542
TARDBP_mut	-1.13002902703687
TARDBP_wt	-0.668884809942702
TARDBP_wt	-1.45095840233992
TARDBP_wt	0.889251573497856
TARDBP_wt	0.184913959630932
TARDBP_wt	1.23358263017405
TARDBP_wt	1.06818099663093
TARDBP_wt	0.0669293205268185
TARDBP_wt	-2.1947218524654
TARDBP_wt	1.2872754032888
TARDBP_wt	-0.123993812964353
TARDBP_wt	0.196154576547943
TARDBP_wt	1.09133164685703
TARDBP_wt	1.6433212468264
TARDBP_wt	-1.01317402809439
TARDBP_wt	-0.352780811132554
TARDBP_wt	-0.189861596710064
TARDBP_wt	1.01560391750297
TARDBP_wt	2.02670159304059
TARDBP_wt	-1.32402031899174
TARDBP_wt	0.802645827772497
TARDBP_mut	0.986038026852766
TARDBP_wt	1.82601613716492
TARDBP_wt	1.52812584268928
TARDBP_wt	0.969581540547465
TARDBP_wt	1.21852076135224
TARDBP_wt	-0.276299988337407
TARDBP_wt	2.49334060301975
TARDBP_wt	1.76688435586451
TARDBP_wt	1.52073437002673
TARDBP_wt	0.707393453649435
TARDBP_wt	2.20549155442531
TARDBP_wt	-0.68951120252367
TARDBP_wt	-0.616084592017386
TARDBP_wt	-0.793968052037832
TARDBP_wt	1.03512856227197
TARDBP_wt	1.11280875610293
TARDBP_wt	1.32995069828391
TARDBP_wt	0.711158920854886
TARDBP_wt	-1.43715168925327
TARDBP_wt	0.458454232844656
TARDBP_wt	1.34835964906611
TARDBP_wt	0.868611234742054
TARDBP_wt	1.79296370280596
TARDBP_wt	0.498898139866161
TARDBP_wt	-0.00142088233952411
TARDBP_wt	1.98040029258838
TARDBP_wt	-1.60021036542411
TARDBP_wt	0.994963578747168
TARDBP_wt	-0.582850857385576
TARDBP_wt	1.7309032247902
TARDBP_wt	-1.10862164866514
TARDBP_wt	-0.400602244641775
TARDBP_wt	0.48969366447506
TARDBP_wt	-0.137800526051004
TARDBP_wt	0.118167566870614
TARDBP_wt	0.259484156473686
TARDBP_wt	-0.786799718172641
TARDBP_wt	0.622740172400974
TARDBP_wt	0.964421455858513
TARDBP_wt	1.05800028900138
TARDBP_wt	1.6603355801251
TARDBP_wt	-0.536591395457876
TARDBP_wt	1.55532088361753
TARDBP_wt	1.06525229991558
TARDBP_wt	0.226222529492207
TARDBP_wt	0.981714712653917
TARDBP_wt	0.588572044055222
TARDBP_wt	-2.5934848295226
TARDBP_wt	-1.27639413193021
TARDBP_wt	0.297766406395767
TARDBP_wt	0.425122874989001
TARDBP_wt	0.411734547147399
TARDBP_wt	0.316621634772687
TARDBP_wt	0.737935576538087
TARDBP_wt	1.03582587101372
TARDBP_wt	1.37987800419321
TARDBP_wt	-0.711462481713962
TARDBP_wt	0.439626896817404
TARDBP_wt	2.39864607589008
TARDBP_wt	-0.191465406816089
TARDBP_wt	-0.479621271256894
TARDBP_wt	0.936947491433561
TARDBP_wt	2.05375717222049
TARDBP_wt	1.13386748010379
TARDBP_wt	1.7046844161004
TARDBP_wt	1.36899998782191
TARDBP_wt	0.0519511287540268
TARDBP_wt	-0.107258403162352
TARDBP_wt	-0.0902580160384826
TARDBP_wt	0.0497894716546039
TARDBP_wt	-0.066549518818981
TARDBP_wt	0.155794346575451
TARDBP_mut	-1.38002815712911
TARDBP_wt	0.584806576849771
TARDBP_wt	0.974044316494664
TARDBP_wt	0.262384960839366
TARDBP_wt	0.687450423635381
TARDBP_wt	1.7189095144321
TARDBP_wt	1.17235892264839
TARDBP_wt	-0.16973726642316
TARDBP_wt	-0.316018694267491
TARDBP_mut	1.47136491111082
TARDBP_wt	1.18728132972184
TARDBP_wt	0.508521000502312
TARDBP_wt	0.888833188252806
TARDBP_wt	-0.431437237201964
TARDBP_wt	-0.221435736536508
TARDBP_wt	-1.02424729091338
TARDBP_wt	-0.513538368455619
TARDBP_wt	1.00528374812507
TARDBP_wt	0.142824403978899
TARDBP_wt	-0.478142976724385
TARDBP_wt	0.809339991693297
TARDBP_wt	-0.0581957600928148
TARDBP_wt	0.257838507843157
TARDBP_wt	0.476026413136756
TARDBP_wt	-0.65097792145456
TARDBP_wt	0.408666388683699
TARDBP_wt	-0.85912458086696
TARDBP_wt	1.20220373679529
TARDBP_wt	0.3997408367893
TARDBP_wt	-0.56155504841253
TARDBP_wt	0.227798447248564
TARDBP_wt	0.559982385643468
TARDBP_wt	0.183951673567317
TARDBP_wt	-0.275616625770491
TARDBP_wt	1.81569596778702
TARDBP_wt	0.314934147617653
TARDBP_wt	-0.0643181308453812
TARDBP_wt	1.6497364872505
TARDBP_wt	-1.39854867730999
TARDBP_wt	-1.50918368227606
TARDBP_wt	-0.686861429305019
TARDBP_wt	0.869866390477203
TARDBP_wt	2.17955166923221
TARDBP_wt	-1.09873381070712
TARDBP_wt	1.49939672252918
TARDBP_wt	1.32004891415106
TARDBP_wt	1.05311912780912
TARDBP_wt	-0.423069532300963
TARDBP_wt	0.485370350276208
TARDBP_wt	0.133076027769232
TARDBP_wt	0.426517492472501
TARDBP_wt	1.10904328889748
TARDBP_wt	0.183449611273258
TARDBP_wt	-0.772993005085989
TARDBP_wt	0.125977424778215
TARDBP_wt	0.983248791885766
TARDBP_wt	-1.43259129008223
TARDBP_wt	-0.82471936754901
TARDBP_mut	0.0452290724835565
TARDBP_wt	-0.787915412159441
TARDBP_wt	1.57637960761839
TARDBP_wt	1.96840658223028
TARDBP_wt	2.75734169264633
TARDBP_wt	-0.575431492373356
TARDBP_wt	-0.366127300449652
TARDBP_wt	0.122658235167485
TARDBP_wt	1.06106844746508
TARDBP_wt	0.469192787467606
TARDBP_wt	0.693168355317733
TARDBP_mut	0.0260949206099347
TARDBP_wt	0.523861792820812
TARDBP_wt	1.20485351001394
TARDBP_wt	1.35338027200671
TARDBP_wt	-0.484516378623981
TARDBP_wt	0.692471046575982
TARDBP_wt	0.724547248696488
TARDBP_wt	0.653979604031378
TARDBP_wt	-1.27795610351173
TARDBP_wt	2.23812560353921
TARDBP_wt	0.908078909525108
TARDBP_wt	-0.108639074471017
TARDBP_wt	1.71235481225965
TARDBP_wt	1.17124322866159
TARDBP_wt	1.42032191121472
TARDBP_wt	-1.46148776434035
TARDBP_wt	1.13512263583894
TARDBP_wt	1.23079339520705
TARDBP_wt	0.853549365920252
TARDBP_wt	-0.161439292396332
TARDBP_wt	0.945175734586212
TARDBP_wt	-0.492953814399156
TARDBP_wt	0.664439235157628
TARDBP_wt	-0.746439488200146
TARDBP_wt	1.15562351284639
TARDBP_wt	-0.223555555111431
TARDBP_wt	0.730823027372238
TARDBP_wt	0.217408546996488
TARDBP_wt	0.998031737210868
TARDBP_wt	-0.0727974051450629
TARDBP_wt	-0.0371230899171274
TARDBP_wt	0.48244165356086
TARDBP_wt	2.16490818565546
TARDBP_wt	-0.241574012998251
TARDBP_wt	-0.352139287090144
TARDBP_mut	-0.975142809319338
TARDBP_wt	0.100037539585114
TARDBP_wt	1.31098390050831
TARDBP_wt	0.292578429357145
TARDBP_wt	-0.131385285626904
TARDBP_wt	2.5863615891692
TARDBP_wt	2.14873062284685
TARDBP_wt	0.0743905240635466
TARDBP_wt	1.252688889698
TARDBP_wt	-0.864772781675135
TARDBP_wt	1.45002726361327
TARDBP_wt	-0.362905734062766
TARDBP_wt	0.641706970176577
TARDBP_wt	0.798880360567046
TARDBP_wt	-0.00409854790784451
TARDBP_wt	1.00151828091962
TARDBP_wt	-0.415092320295343
TARDBP_wt	-1.64828283008036
TARDBP_wt	0.854246674662001
TARDBP_wt	-0.0927822736836197
TARDBP_wt	0.0828140136638868
TARDBP_wt	1.11852668778528
TARDBP_wt	1.13860917954768
TARDBP_wt	0.961911144388215
TARDBP_wt	-0.039452101114572
TARDBP_wt	0.131430379138701
TARDBP_wt	0.779634639294744
TARDBP_wt	1.04865635186192
TARDBP_wt	0.0767753199603298
TARDBP_wt	-1.11945782651193
TARDBP_wt	-1.38549505766443
TARDBP_wt	0.743095661227038
TARDBP_wt	0.322702167000751
TARDBP_wt	0.728870562895337
TARDBP_wt	0.0846409625672722
TARDBP_wt	0.536552811920665
TARDBP_wt	1.2939695672096
TARDBP_wt	-0.129920937269229
TARDBP_wt	0.840300499827001
TARDBP_wt	1.08101147747913
TARDBP_wt	1.57624014587004
TARDBP_wt	-0.447126683891341
TARDBP_wt	-0.260722111046709
TARDBP_wt	0.148821259157949
TARDBP_wt	-0.577927857668821
TARDBP_wt	-0.400741706390126
TARDBP_wt	0.802506366024146
TARDBP_wt	-0.91840977009055
TARDBP_wt	1.35867981844401
TARDBP_wt	-0.716608620228078
TARDBP_wt	-0.184785189070125
TARDBP_wt	-1.76080056864916
TARDBP_wt	0.602378757141871
TARDBP_wt	0.373382566351146
TARDBP_wt	0.56876847578952
TARDBP_wt	-0.244405086489758
TARDBP_wt	0.541852358357965
TARDBP_wt	1.39256902329307
TARDBP_wt	0.718550393517437
TARDBP_wt	0.407132309451848
TARDBP_wt	-0.0238044929497024
TARDBP_wt	1.61863651736844
TARDBP_wt	0.960795450401413
TARDBP_wt	0.557332612424815
TARDBP_wt	1.52826530443763
TARDBP_wt	1.294527414203
TARDBP_wt	0.383702735729045
TARDBP_wt	0.66834416411143
TARDBP_wt	1.71988574667055
TARDBP_wt	0.679919489224482
TARDBP_wt	0.251116451572687
TARDBP_wt	0.338851837459682
TARDBP_wt	0.76373599998284
TARDBP_wt	1.43343131555962
TARDBP_wt	0.122644288992652
TARDBP_wt	-0.130994792731525
TARDBP_wt	-0.526745396024365
TARDBP_wt	-0.687279814550069
TARDBP_wt	-1.23429063010334
TARDBP_mut	-1.9456571160871
TARDBP_wt	0.477699954116958
TARDBP_wt	2.0824862923806
TARDBP_wt	-0.973845815059682
TARDBP_wt	0.432095962406502
TARDBP_wt	1.01155952680082
TARDBP_wt	1.13749348556089
TARDBP_wt	1.6787445309073
TARDBP_wt	1.08045363048573
TARDBP_wt	0.19865094184341
TARDBP_wt	1.14948719591899
TARDBP_wt	NA
TARDBP_wt	0.0587010773741678
TARDBP_wt	-0.27090281867626
TARDBP_wt	-0.578248619690026
TARDBP_wt	0.0522579446003964
TARDBP_wt	2.37075372622008
TARDBP_wt	-0.426681591583229
TARDBP_wt	0.185332344875985
TARDBP_wt	-0.422539577657233
TARDBP_wt	1.76005073019536
TARDBP_wt	0.152056771719671
TARDBP_wt	-0.803284096827613
TARDBP_wt	1.25784897438695
TARDBP_wt	1.74443101438016
TARDBP_wt	-0.0427015598511285
TARDBP_wt	0.0368055828832163
TARDBP_wt	1.98416575979383
TARDBP_wt	1.86520488845127
TARDBP_wt	0.381889733000495
TARDBP_wt	1.31712021743571
TARDBP_wt	0.999984201687769
TARDBP_wt	0.889948882239607
TARDBP_wt	-0.0143908249360763
TARDBP_wt	0.115782770973831
TARDBP_wt	-0.197322800246792
TARDBP_wt	0.664857620402678
TARDBP_wt	NA
TARDBP_wt	NA
TARDBP_wt	0.0984337294790886
TARDBP_wt	0.66694954662793
TARDBP_wt	0.130719124222117
TARDBP_wt	1.36105066816596
TARDBP_mut	0.677688101250882
TARDBP_wt	-1.00841838247565
TARDBP_wt	2.22292427296906
TARDBP_wt	0.546175672556816
TARDBP_wt	1.03471017702692
TARDBP_wt	0.609491306307723
TARDBP_wt	-0.246064681295122
TARDBP_wt	0.0333190391744641
TARDBP_wt	0.1606755077677
TARDBP_wt	0.817847158342646
TARDBP_wt	0.345559947555317
TARDBP_wt	0.567513320054367
TARDBP_wt	1.00974652407227
TARDBP_wt	-0.228604070401699
TARDBP_wt	-1.00190551882771
TARDBP_wt	0.0948635087213271
TARDBP_wt	0.336857534458275
TARDBP_wt	0.364875399701793
TARDBP_wt	2.03716122416684
TARDBP_wt	-0.0864507103085284
TARDBP_wt	1.02592408688087
TARDBP_wt	1.6971534816895
TARDBP_wt	-0.214030317699125
TARDBP_wt	1.79756594050151
TARDBP_wt	1.54988187543188
TARDBP_wt	0.0225944307263501
TARDBP_wt	0.308226037522018
TARDBP_wt	0.374777183834646
TARDBP_wt	-0.78490303839508
TARDBP_wt	1.266635064533
TARDBP_wt	2.06477465034014
TARDBP_wt	0.735983112061189
TARDBP_wt	0.716319005543834
TARDBP_wt	0.251409321244221
TARDBP_wt	NA
TARDBP_wt	0.752021213121441
TARDBP_wt	-0.00621836648276421
TARDBP_wt	0.293777800392956
TARDBP_wt	0.529579724503164
TARDBP_wt	-0.917670622824296
TARDBP_wt	-1.15958097151223
TARDBP_wt	0.211160660670406
TARDBP_wt	-1.65169964291494
TARDBP_wt	2.01666034715939
TARDBP_wt	1.45546627179892
TARDBP_wt	0.566816011312618
TARDBP_wt	0.854804521655402
TARDBP_wt	-0.850896337714309
TARDBP_wt	-0.86565139068974
TARDBP_wt	0.32448727737963
TARDBP_wt	1.39996049595561
TARDBP_wt	-0.902427453729639
TARDBP_wt	1.24139248808165
TARDBP_mut	-0.650350343586985
TARDBP_wt	0.572533942994968
TARDBP_wt	0.662068385435681
TARDBP_wt	1.13581994458068
TARDBP_wt	1.33176370101246
TARDBP_wt	0.729288948140386
TARDBP_wt	0.626505639606425
TARDBP_wt	1.07222538733308
TARDBP_wt	-1.10586030604781
TARDBP_wt	1.57233521691624
TARDBP_wt	0.587595811816772
TARDBP_wt	1.09021595287023
TARDBP_wt	-0.715353464492927
TARDBP_wt	0.449110295705204
TARDBP_wt	1.49702587280723
TARDBP_wt	0.0555631880362944
TARDBP_wt	0.578670259922369
TARDBP_wt	0.295144525526786
TARDBP_wt	-0.675648704737678
TARDBP_wt	-1.85552298812849
TARDBP_wt	-0.409053626591786
TARDBP_wt	1.53105453940463
TARDBP_wt	0.948243893049914
TARDBP_wt	1.68641492706655
TARDBP_wt	1.76479242963926
TARDBP_wt	0.724547248696488
TARDBP_wt	-0.171675784725222
TARDBP_wt	-0.352278748838495
TARDBP_wt	-0.150603114549535
TARDBP_wt	-0.770663993888543
TARDBP_wt	0.217157515849457
TARDBP_wt	-0.563814328735799
TARDBP_wt	0.48746227650146
TARDBP_wt	-0.533662698742526
TARDBP_wt	0.548128137033717
TARDBP_mut	0.821752087296448
TARDBP_wt	-0.622374316867972
TARDBP_wt	1.15701813032989
TARDBP_wt	-0.881522137651972
TARDBP_wt	1.2934117202162
TARDBP_wt	-0.271307257746475
TARDBP_wt	1.51027473890048
TARDBP_wt	0.277725753157869
TARDBP_wt	1.46257882096477
TARDBP_wt	-0.82536089159142
TARDBP_wt	-0.346616601855485
TARDBP_wt	0.485230888527857
TARDBP_wt	-1.0439392897804
TARDBP_wt	0.769453931665192
TARDBP_wt	0.157300533457631
TARDBP_wt	NA
TARDBP_wt	-0.0713330567873857
TARDBP_wt	0.338168474892766
TARDBP_wt	1.52742853394753
TARDBP_wt	0.238034939577455
TARDBP_wt	-0.00556289626551876
TARDBP_wt	0.0393298405283504
TARDBP_wt	0.569744708027967
TARDBP_wt	-0.454253179232026
TARDBP_wt	1.09816527252618
TARDBP_wt	0.0476138683803426
TARDBP_wt	-1.40011064889151
TARDBP_wt	0.515215164423112
TARDBP_wt	0.218440563934277
TARDBP_wt	0.449110295705204
TARDBP_wt	0.723989401703087
TARDBP_wt	2.46516932985304
TARDBP_wt	-0.632401616574337
TARDBP_wt	0.199975828452736
TARDBP_wt	1.43412862430137
TARDBP_wt	1.19815934609314
TARDBP_wt	NA
TARDBP_wt	NA
TARDBP_wt	1.11350606484468
TARDBP_wt	-0.43750382325519
TARDBP_wt	-2.09518800266799
TARDBP_wt	0.255523442820548
TARDBP_wt	1.31377313547531
TARDBP_wt	1.15171858389259
TARDBP_wt	1.44946941661987
TARDBP_wt	1.6720503669865
TARDBP_wt	0.368640866907244
TARDBP_wt	0.496806213640909
TARDBP_wt	1.44765641389132
TARDBP_mut	-1.1731924381512
TARDBP_wt	0.855362368648802
TARDBP_wt	-1.23726116534319
TARDBP_wt	1.98988369147618
TARDBP_wt	0.953822362983915
TARDBP_wt	0.418428711068201
TARDBP_wt	1.90132548127392
TARDBP_wt	-0.175915421875065
TARDBP_wt	2.27898789580577
TARDBP_wt	2.42876981353369
TARDBP_wt	-0.56233603420329
TARDBP_wt	-0.400072289998045
TARDBP_wt	-0.745226170989501
TARDBP_wt	0.268953609186653
TARDBP_wt	-0.544206006917788
TARDBP_wt	0.321168087768899
TARDBP_wt	1.44305417619577
TARDBP_wt	-1.1919221509546
TARDBP_wt	2.50087153743064
TARDBP_wt	-1.25363397459949
TARDBP_wt	-0.507513620926898
TARDBP_wt	1.63620869766054
TARDBP_mut	0.573091789988368
TARDBP_wt	-0.671952968406403
TARDBP_wt	-0.237683030219285
TARDBP_wt	1.05451374529262
TARDBP_wt	-1.06184617826854
TARDBP_mut	1.19885665483489
TARDBP_wt	0.76554900271139
TARDBP_wt	1.24669203451895
TARDBP_wt	0.0872767896110865
TARDBP_wt	0.304474516491402
TARDBP_wt	1.2432054908102
TARDBP_wt	-0.646361737584174
TARDBP_wt	1.92712590471868
TARDBP_wt	-1.51219605604042
TARDBP_wt	-0.0313214811857661
TARDBP_wt	1.12954416590493
TARDBP_wt	1.84010177374827
TARDBP_wt	-0.116462878553453
TARDBP_wt	-0.23128173597002
TARDBP_wt	0.382308118245545
TARDBP_wt	-0.730401387139894
TARDBP_wt	1.07696708677698
TARDBP_wt	-0.379501682116418
TARDBP_wt	0.0540709473289465
TARDBP_wt	-0.719620993992438
TARDBP_wt	-0.159026604149878
TARDBP_wt	-0.322141065020056
TARDBP_wt	1.44291471444742
TARDBP_wt	0.628179180586624
TARDBP_wt	2.43141958675234
TARDBP_wt	-0.380854461075414
TARDBP_wt	0.48564927377291
TARDBP_wt	0.458175309347954
TARDBP_wt	0.063749592664439
TARDBP_wt	0.0213392749911978
TARDBP_wt	-0.0496467549189591
TARDBP_wt	0.523303945827414
TARDBP_wt	0.864845767536602
TARDBP_wt	-0.242187644690991
TARDBP_wt	0.411734547147399
TARDBP_wt	0.468913863970907
TARDBP_wt	0.779355715798042
TARDBP_wt	1.09328411133393
TARDBP_wt	0.460267235573206
TARDBP_wt	1.35895874194071
TARDBP_wt	0.017406453687728
TARDBP_wt	1.29731664917
TARDBP_wt	1.30610273931606
TARDBP_wt	1.68055753363585
TARDBP_wt	0.375474492576395
TARDBP_wt	-0.826881024648436
TARDBP_wt	0.519120093376913
TARDBP_wt	-0.390421537012225
TARDBP_wt	1.57568229887664
TARDBP_wt	0.189097812081433
TARDBP_wt	1.17152215215829
TARDBP_wt	1.56843028796244
TARDBP_wt	1.94121154130203
TARDBP_wt	0.526093180794412
TARDBP_wt	2.47074779978704
TARDBP_wt	NA
TARDBP_wt	1.08366125069778
TARDBP_wt	1.58363161853259
TARDBP_wt	-0.920208826644267
TARDBP_wt	0.0726333060343351
TARDBP_wt	1.36258474739781
TARDBP_wt	-0.666248982898886
TARDBP_wt	1.22800416024005
TARDBP_wt	-0.0182399691905367
TARDBP_wt	-1.60790865393303
TARDBP_wt	-0.307804397289674
TARDBP_wt	0.971812928521065
TARDBP_wt	0.777124327824442
TARDBP_wt	-0.31197430356534
TARDBP_wt	0.309007023312779
TARDBP_wt	-0.0524917745852982
TARDBP_wt	0.257740884619312
TARDBP_wt	-0.308362244283075
TARDBP_wt	NA
TARDBP_wt	1.49911779903248
[truncated: 3,113 more rows]
