# Supplementary material for: Common and rare variant association analyses in amyotrophic lateral sclerosis identify 15 risk loci with distinct genetic architectures and neuron-specific biology
Source: Nat Genet. 2021 Dec 6;53(12):1636–48. doi: 10.1038/s41588-021-00973-1 (PMC8648564; doi:10.1038/s41588-021-00973-1)
Supplement: Source Data Extended Data Fig. 3 — PRSs stratified by phenotype or rare variant burden status. [file 41588_2021_973_MOESM12_ESM.zip › PRS_TBK1.txt]

group	PRS
TBK1_wt	0.214676625456764
TBK1_wt	-0.449600114318554
TBK1_wt	0.881014131104739
TBK1_wt	0.976811895995726
TBK1_wt	-0.381539144146006
TBK1_wt	-0.262850169156071
TBK1_wt	1.11076167771829
TBK1_wt	0.713785765357542
TBK1_wt	1.17258465389794
TBK1_wt	0.155276441586863
TBK1_wt	0.478190099375645
TBK1_wt	-0.513915503276615
TBK1_wt	0.0666913572501694
TBK1_wt	1.48197801667086
TBK1_wt	-0.0529305320199535
TBK1_wt	0.947849781028684
TBK1_wt	1.95303010769731
TBK1_wt	1.34635734370019
TBK1_wt	-0.878169795362102
TBK1_wt	1.09015401899174
TBK1_wt	0.593620836431787
TBK1_wt	0.613810772346311
TBK1_wt	0.672013484155078
TBK1_wt	1.37114223054699
TBK1_wt	0.318508592432356
TBK1_wt	1.26336974504463
TBK1_wt	-0.771163135015124
TBK1_wt	1.01677404501275
TBK1_wt	1.60896575152635
TBK1_wt	1.38395239678241
TBK1_wt	0.143719443787514
TBK1_wt	0.0981598090893579
TBK1_wt	0.219104487264227
TBK1_wt	1.45844629826014
TBK1_wt	1.01886265907287
TBK1_wt	2.24599303986393
TBK1_wt	0.994773976912783
TBK1_wt	0.400284794933048
TBK1_wt	-0.0758635144001084
TBK1_wt	-0.2339576746577
TBK1_wt	0.0163139861199987
TBK1_wt	-0.705149006621496
TBK1_wt	0.699722430686047
TBK1_wt	0.974166318186234
TBK1_wt	0.503253468097123
TBK1_wt	0.583734729880535
TBK1_wt	0.303595888043077
TBK1_wt	1.65449753803703
TBK1_wt	-0.0577343443582368
TBK1_wt	-0.696404675756446
TBK1_wt	-0.727302239752536
TBK1_wt	0.0821888735762838
TBK1_wt	0.163728366483492
TBK1_wt	1.23440763007759
TBK1_wt	1.65073803272881
TBK1_wt	0.462455873456049
TBK1_wt	0.360517583228302
TBK1_wt	1.70002932454772
TBK1_wt	-0.6543539126793
TBK1_wt	1.22549621008773
TBK1_wt	-0.346589668873277
TBK1_wt	0.907748391074317
TBK1_wt	0.406383547988608
TBK1_wt	0.834925380844688
TBK1_wt	1.40121827301276
TBK1_wt	0.52107630807684
TBK1_wt	0.309931350692119
TBK1_wt	-0.365066941258501
TBK1_mut	1.14320481611887
TBK1_wt	-0.328098472394319
TBK1_wt	0.433493758489007
TBK1_wt	1.84497914032027
TBK1_wt	-1.05082855766562
TBK1_mut	0.552823241790714
TBK1_wt	-0.298830027365126
TBK1_wt	-0.524678827733117
TBK1_wt	0.0449140746499518
TBK1_wt	0.851077329576308
TBK1_wt	-0.226912083228218
TBK1_wt	1.18692647044412
TBK1_wt	-0.161023271678196
TBK1_wt	-0.483644523498562
TBK1_wt	0.468443233761736
TBK1_wt	0.202103168814823
TBK1_wt	-2.38903143417403
TBK1_wt	1.00215374659189
TBK1_wt	-0.397537927846549
TBK1_wt	0.662962823227878
TBK1_wt	-0.0596976415747538
TBK1_wt	1.49618059227969
TBK1_wt	-0.590303081502188
TBK1_wt	1.79986507662161
TBK1_wt	0.0412520379978682
TBK1_wt	-1.73426485041914
TBK1_wt	0.867229278307926
TBK1_wt	-0.102778787588229
TBK1_wt	0.247913437200192
TBK1_wt	1.22298987321558
TBK1_wt	0.0341089779122472
TBK1_wt	-0.270633737553463
TBK1_wt	-0.626965220304216
TBK1_wt	-0.263699538873854
TBK1_wt	0.633304503574126
TBK1_wt	-0.15965871049225
TBK1_wt	0.432658312864958
TBK1_wt	-0.810805029876261
TBK1_wt	0.788836630584635
TBK1_wt	0.527063668382527
TBK1_wt	2.18305613618555
TBK1_wt	0.526785186507845
TBK1_wt	-0.220799406078925
TBK1_wt	-0.136447246237413
TBK1_wt	1.65380133335033
TBK1_wt	2.11872682313375
TBK1_wt	-0.121478845473199
TBK1_wt	1.05645771215509
TBK1_wt	-1.86104372386862
TBK1_wt	0.075839486833508
TBK1_wt	-2.03950883325928
TBK1_wt	0.135225746609678
TBK1_wt	-0.560965016004323
TBK1_wt	-0.59594233946452
TBK1_wt	-0.397315142346803
TBK1_wt	1.17286313577262
TBK1_wt	-0.988003046737116
TBK1_wt	1.13178705925687
TBK1_wt	2.31965149571761
TBK1_wt	0.958432092266641
TBK1_wt	1.16938211233909
TBK1_wt	0.982520774426728
TBK1_wt	-1.51901228538284
TBK1_wt	-1.03136267462527
TBK1_wt	0.969710608191306
TBK1_wt	0.634696912947542
TBK1_wt	-1.31590153008272
TBK1_wt	0.200529746222865
TBK1_wt	-0.941524421852507
TBK1_wt	-0.150134630378088
TBK1_wt	1.1938885173112
TBK1_wt	1.2053062741732
TBK1_wt	0.665886882912048
TBK1_wt	1.09349580148794
TBK1_wt	1.06272355433546
TBK1_wt	1.190546734815
TBK1_wt	0.356006176858435
TBK1_wt	1.99758720764661
TBK1_wt	-0.700052788314795
TBK1_wt	-0.524163636264952
TBK1_wt	0.574823309890678
TBK1_wt	0.870710301741466
TBK1_wt	-0.0296494472964469
TBK1_wt	-0.594146131372814
TBK1_wt	1.33438262308882
TBK1_wt	1.91961228273534
TBK1_wt	0.74525421719673
TBK1_wt	-0.260872947845821
TBK1_wt	0.211585476647782
TBK1_wt	0.037826710939266
TBK1_wt	0.485569869054744
TBK1_wt	0.914988919816077
TBK1_wt	-0.092461034131219
TBK1_wt	0.347150453243513
TBK1_wt	1.50954772226448
TBK1_wt	0.894659742964213
TBK1_wt	0.173711941690882
TBK1_wt	1.2441544956915
TBK1_wt	2.4466392305731
TBK1_wt	-0.379269516867338
TBK1_wt	0.31027945303547
TBK1_wt	-0.0576507997958325
TBK1_wt	1.3132180006129
TBK1_wt	0.232429844967812
TBK1_mut	0.984748629424192
TBK1_wt	3.03729928677594
TBK1_wt	0.265095768868138
TBK1_wt	1.18943280731627
TBK1_wt	-0.0562166181412133
TBK1_wt	-0.600662607240399
TBK1_wt	0.906773704512926
TBK1_wt	1.01078668470706
TBK1_wt	-0.135040912770266
TBK1_wt	-0.493238224081395
TBK1_wt	-0.213252547275011
TBK1_wt	0.457443199711754
TBK1_wt	0.428759566619394
TBK1_wt	0.594595522993178
TBK1_wt	1.08277424931264
TBK1_wt	1.13721745581319
TBK1_wt	-0.0541976245497612
TBK1_wt	-0.987835957612306
TBK1_wt	-1.66252791950077
TBK1_wt	1.97920740391752
TBK1_wt	-0.0656571536929714
TBK1_wt	2.19920808491717
TBK1_wt	0.0077367443797585
TBK1_wt	0.562848589279305
TBK1_wt	0.876836902984492
TBK1_wt	1.89816917838474
TBK1_wt	-0.265857773402649
TBK1_wt	0.64332985106272
TBK1_wt	-0.638313356697553
TBK1_wt	-0.190305640801124
TBK1_wt	0.821697491797242
TBK1_mut	0.133429538517972
TBK1_wt	0.294503454834674
TBK1_wt	0.574823309890678
TBK1_wt	-0.265816001121445
TBK1_wt	1.37114223054699
TBK1_wt	0.516620598081912
TBK1_wt	NA
TBK1_wt	4.21945484480568
TBK1_wt	0.401356950150578
TBK1_wt	-0.111940841265303
TBK1_wt	NA
TBK1_wt	-0.342175731159551
TBK1_wt	NA
TBK1_wt	NA
TBK1_wt	NA
TBK1_wt	NA
TBK1_mut	NA
TBK1_wt	NA
TBK1_wt	NA
TBK1_wt	NA
TBK1_wt	NA
TBK1_wt	-0.212974065400329
TBK1_wt	NA
TBK1_wt	NA
TBK1_wt	NA
TBK1_wt	NA
TBK1_wt	NA
TBK1_wt	NA
TBK1_wt	NA
TBK1_wt	NA
TBK1_wt	NA
TBK1_wt	1.64015572149085
TBK1_wt	NA
TBK1_wt	NA
TBK1_wt	0.130185224677913
TBK1_wt	NA
TBK1_wt	NA
TBK1_wt	NA
TBK1_wt	-0.849722871863225
TBK1_wt	NA
TBK1_wt	NA
TBK1_wt	NA
TBK1_wt	NA
TBK1_wt	0.313676931906607
TBK1_wt	NA
TBK1_wt	NA
TBK1_wt	NA
TBK1_wt	NA
TBK1_wt	NA
TBK1_wt	NA
TBK1_wt	NA
TBK1_wt	NA
TBK1_wt	NA
TBK1_wt	NA
TBK1_wt	NA
TBK1_wt	NA
TBK1_wt	-0.912604079166667
TBK1_wt	NA
TBK1_wt	NA
TBK1_wt	NA
TBK1_wt	NA
TBK1_wt	NA
TBK1_wt	NA
TBK1_wt	NA
TBK1_wt	NA
TBK1_mut	NA
TBK1_wt	NA
TBK1_wt	NA
TBK1_wt	NA
TBK1_wt	NA
TBK1_wt	NA
TBK1_wt	NA
TBK1_wt	NA
TBK1_wt	NA
TBK1_wt	NA
TBK1_wt	NA
TBK1_wt	NA
TBK1_wt	NA
TBK1_wt	NA
TBK1_wt	NA
TBK1_wt	NA
TBK1_wt	NA
TBK1_wt	NA
TBK1_wt	NA
TBK1_wt	NA
TBK1_wt	NA
TBK1_wt	-0.388626507856691
TBK1_wt	0.534304197124287
TBK1_wt	NA
TBK1_wt	NA
TBK1_wt	NA
TBK1_wt	-0.150106782190619
TBK1_wt	0.900090139520533
TBK1_wt	NA
TBK1_wt	NA
TBK1_wt	0.885191359224986
TBK1_wt	-0.199411998103262
TBK1_wt	NA
TBK1_wt	NA
TBK1_wt	NA
TBK1_wt	-0.690319846794621
TBK1_wt	NA
TBK1_wt	NA
TBK1_wt	NA
TBK1_wt	NA
TBK1_wt	NA
TBK1_wt	NA
TBK1_wt	NA
TBK1_wt	-0.488058461212289
TBK1_wt	NA
TBK1_wt	NA
TBK1_wt	NA
TBK1_wt	NA
TBK1_wt	NA
TBK1_wt	NA
TBK1_wt	NA
TBK1_wt	NA
TBK1_wt	NA
TBK1_wt	-0.136990285893045
TBK1_mut	NA
TBK1_wt	-0.138466239828865
TBK1_wt	NA
TBK1_wt	NA
TBK1_wt	-0.675810941123632
TBK1_wt	NA
TBK1_wt	NA
TBK1_wt	NA
TBK1_wt	NA
TBK1_wt	-0.0738027485274526
TBK1_wt	NA
TBK1_wt	NA
TBK1_wt	NA
TBK1_wt	NA
TBK1_wt	NA
TBK1_wt	NA
TBK1_wt	NA
TBK1_wt	NA
TBK1_wt	NA
TBK1_wt	NA
TBK1_wt	NA
TBK1_wt	NA
TBK1_wt	NA
TBK1_wt	NA
TBK1_wt	NA
TBK1_wt	NA
TBK1_wt	NA
TBK1_wt	NA
TBK1_wt	NA
TBK1_wt	NA
TBK1_wt	NA
TBK1_wt	NA
TBK1_wt	NA
TBK1_wt	0.303943990386432
TBK1_wt	1.72690282545464
TBK1_wt	0.262269177840107
TBK1_wt	0.388602480290092
TBK1_wt	-1.19747711287374
TBK1_wt	-0.0294127377029657
TBK1_wt	0.446721647536454
TBK1_wt	0.307884508913198
TBK1_wt	1.00284995127859
TBK1_wt	-0.373588486623804
TBK1_wt	-2.24316262821502
TBK1_wt	-1.22521390759217
TBK1_wt	-0.681965390554129
TBK1_wt	-0.0510090070846402
TBK1_wt	0.181119559557454
TBK1_wt	-0.0840508815157903
TBK1_wt	1.12496425332713
TBK1_wt	-0.310776899789032
TBK1_wt	-1.4437804069372
TBK1_wt	1.31377496436227
TBK1_wt	0.878786276107275
TBK1_wt	1.82757402315258
TBK1_wt	0.344560571808962
TBK1_wt	-0.184206887745564
TBK1_wt	-0.512369928872123
TBK1_wt	1.63040885587695
TBK1_wt	-0.546414338052132
TBK1_wt	1.25598997536553
TBK1_wt	-0.558291590007366
TBK1_wt	-0.330535188797797
TBK1_wt	-1.11383508181267
TBK1_wt	-1.77354471884319
TBK1_wt	1.47056025980885
TBK1_wt	-0.0692774180638513
TBK1_wt	0.971242258502064
TBK1_wt	1.03473612592981
TBK1_wt	-0.302269278517463
TBK1_wt	0.596962618927985
TBK1_wt	0.202186713377228
TBK1_wt	0.152366305996424
TBK1_wt	1.55173772627897
TBK1_wt	-0.236658948842125
TBK1_wt	-0.982865056149212
TBK1_wt	0.0328418853824396
TBK1_wt	-0.272040071020613
TBK1_wt	-0.0843850597654104
TBK1_wt	0.460367259395925
TBK1_wt	1.09433124711199
TBK1_wt	0.491000265611067
TBK1_wt	0.581785356757756
TBK1_wt	-0.468230551734854
TBK1_wt	-1.14353517374762
TBK1_wt	-0.78191253537789
TBK1_wt	-0.382304969301384
TBK1_wt	0.731190882525235
TBK1_wt	-0.0565368722970989
TBK1_wt	-0.371527720751148
TBK1_wt	-0.871917877275467
TBK1_wt	0.319344038056408
TBK1_wt	0.366031524347029
TBK1_wt	1.1131287736531
TBK1_wt	-0.239429843495223
TBK1_wt	-1.68349760466441
TBK1_wt	-0.720966777103495
TBK1_wt	-0.833264593069454
TBK1_wt	0.386277156636488
TBK1_wt	-2.38024533102778
TBK1_wt	0.332808636697336
TBK1_wt	-0.822041773519725
TBK1_wt	-0.736603534366952
TBK1_wt	0.819608877737117
TBK1_wt	-0.824060767111177
TBK1_mut	0.888533141721184
TBK1_wt	-0.614280370912402
TBK1_wt	-1.29328880185846
TBK1_wt	2.2200942255184
TBK1_wt	-0.15168020478258
TBK1_wt	0.659203317919655
TBK1_wt	1.06773622807975
TBK1_wt	-0.367294796255965
TBK1_wt	-0.48219641775021
TBK1_wt	-0.686476796923994
TBK1_wt	0.23946151230356
TBK1_wt	-0.546567503083208
TBK1_wt	0.120438359064007
TBK1_wt	-2.17941812710006
TBK1_wt	0.265903366304721
TBK1_wt	0.154427071869079
TBK1_wt	0.99533094066215
TBK1_wt	0.376767000616061
TBK1_wt	-0.285240111880592
TBK1_mut	0.704178140680975
TBK1_wt	-0.168208104045021
TBK1_wt	0.0430621701833082
TBK1_wt	-1.11203887372096
TBK1_wt	-0.747520023854528
TBK1_wt	-1.49926792046781
TBK1_wt	-0.821930380769851
TBK1_wt	0.361074546977668
TBK1_wt	0.831722839285833
TBK1_wt	-1.09241982564954
TBK1_wt	0.859153303942117
TBK1_wt	0.305740198478138
TBK1_wt	0.729519991277138
TBK1_wt	-0.49463063345481
TBK1_wt	-0.550939668515732
TBK1_wt	-0.59322714118636
TBK1_wt	0.120772537313627
TBK1_wt	-0.930218057740372
TBK1_wt	-0.329755439548684
TBK1_wt	-1.35799406544107
TBK1_wt	0.953558659459686
TBK1_mut	-0.147489052568599
TBK1_wt	-1.00874994640101
TBK1_wt	0.586798030502051
TBK1_wt	-1.1606061126657
TBK1_wt	-1.27112164463368
TBK1_wt	-0.553668790887627
TBK1_wt	0.220775378512324
TBK1_wt	-0.510559796686683
TBK1_wt	-1.23122911608533
TBK1_wt	0.717684511603104
TBK1_wt	-0.200052506415033
TBK1_wt	0.10842186617143
TBK1_wt	-0.20637404497034
TBK1_wt	-0.692714790916895
TBK1_wt	-0.245361507425972
TBK1_wt	-1.58820110714786
TBK1_wt	1.07831853931771
TBK1_wt	-0.672928653720662
TBK1_wt	0.600025919549498
TBK1_wt	0.671178038531029
TBK1_wt	0.314693390749198
TBK1_wt	0.630658925764638
TBK1_wt	-1.07554382404374
TBK1_wt	-0.584427113946374
TBK1_wt	1.72481421139452
TBK1_wt	1.25376212036806
TBK1_wt	0.3627175900383
TBK1_wt	-0.865846972407376
TBK1_wt	-0.442373509670528
TBK1_wt	-0.283346435132746
TBK1_wt	0.192787950106673
TBK1_wt	1.87728303778351
TBK1_wt	1.1007363302297
TBK1_wt	0.514253502147105
TBK1_wt	-0.411879744392729
TBK1_wt	-0.513052209465097
TBK1_wt	-0.352033989523332
TBK1_wt	1.11702751989866
TBK1_wt	-0.967994124041134
TBK1_wt	1.83202973314751
TBK1_wt	-0.244860240051543
TBK1_wt	0.301576894451625
TBK1_wt	-0.0930876183492556
TBK1_wt	-0.0542393968309648
TBK1_wt	0.720887053161959
TBK1_wt	0.573570141454605
TBK1_wt	-0.920401571657793
TBK1_wt	-1.15918585510481
TBK1_wt	-1.32981169972315
TBK1_wt	-0.205677840283631
TBK1_wt	-1.67654948189107
TBK1_wt	-2.1398876249888
TBK1_wt	0.888115418909159
TBK1_wt	-0.344041559719927
TBK1_wt	-0.659004559986508
TBK1_wt	-1.66730388365159
TBK1_wt	-0.472922971323264
TBK1_mut	0.322727592833806
TBK1_wt	0.424443097561807
TBK1_wt	2.14030916842169
TBK1_wt	-1.65354687904224
TBK1_wt	-0.445227948886029
TBK1_wt	0.386499942136235
TBK1_wt	-0.40732656574166
TBK1_wt	-0.671536244347246
TBK1_wt	0.20842470737013
TBK1_wt	-0.228972849100872
TBK1_wt	1.78677642851151
TBK1_wt	0.346315007619464
TBK1_wt	-0.843095003245767
TBK1_wt	-0.713531311049457
TBK1_wt	-0.644955149408745
TBK1_wt	-2.17098012629717
TBK1_wt	-0.162527073801485
TBK1_wt	0.0786939260490118
TBK1_wt	-0.387484732170489
TBK1_wt	0.058824244290373
TBK1_wt	0.758899829056204
TBK1_wt	0.492671156859165
TBK1_wt	-0.295502168962664
TBK1_wt	-0.239165285714273
TBK1_wt	-0.446578585978243
TBK1_wt	-0.271121080834159
TBK1_wt	0.981546087865337
TBK1_wt	0.729659232214477
TBK1_wt	0.192843646481611
TBK1_wt	-0.938934540417953
TBK1_wt	0.17276510331696
TBK1_wt	-1.19054291419413
TBK1_wt	0.687469228199988
TBK1_wt	-0.927363618524871
TBK1_wt	0.0185836133986637
TBK1_wt	-1.09622110323897
TBK1_wt	-0.826219001639972
TBK1_wt	1.68429509862813
TBK1_wt	0.28262620287944
TBK1_wt	0.177276509686827
TBK1_wt	-1.92774013285522
TBK1_wt	-0.504071169006567
TBK1_wt	-0.557289055258507
TBK1_wt	-0.0378785866933325
TBK1_wt	0.603646183920378
TBK1_wt	-0.0448963299353456
TBK1_wt	-0.058709030919628
TBK1_wt	1.55702888189795
TBK1_wt	-0.146806771975624
TBK1_wt	-0.724155394568617
TBK1_wt	NA
TBK1_wt	0.705292068179706
TBK1_wt	NA
TBK1_wt	NA
TBK1_wt	NA
TBK1_wt	NA
TBK1_wt	NA
TBK1_wt	NA
TBK1_wt	0.821001287110533
TBK1_wt	0.434468445050398
TBK1_wt	-0.155940977465231
TBK1_wt	NA
TBK1_wt	NA
TBK1_wt	1.52013003350244
TBK1_wt	NA
TBK1_wt	NA
TBK1_wt	NA
TBK1_wt	-1.85816143646565
TBK1_wt	NA
TBK1_wt	NA
TBK1_wt	NA
TBK1_wt	NA
TBK1_wt	NA
TBK1_wt	0.610051267038089
TBK1_wt	0.577886610512191
TBK1_wt	1.21797719947129
TBK1_wt	-0.298635090052849
TBK1_wt	1.54728201628404
TBK1_wt	0.825456997105461
TBK1_wt	-0.428379795467703
TBK1_wt	0.301145247545866
TBK1_wt	0.0457912925552041
TBK1_wt	0.969571367253963
TBK1_wt	0.271751485673065
TBK1_wt	-0.51604588961794
TBK1_wt	-0.268851453555492
TBK1_wt	-0.64751718265583
TBK1_wt	0.548506772733124
TBK1_wt	0.500050926538267
TBK1_wt	-0.40229996790363
TBK1_wt	-0.163306823050599
TBK1_wt	NA
TBK1_wt	-0.498069884607147
TBK1_wt	-0.913843323509007
TBK1_wt	-0.346116249686316
TBK1_wt	-0.886343238384051
TBK1_wt	-0.096568641782796
TBK1_wt	-0.571004287586649
TBK1_wt	0.896469875149653
TBK1_wt	-1.50093881171591
TBK1_wt	-0.263699538873854
TBK1_wt	1.20600247885991
TBK1_wt	-0.643117169035836
TBK1_wt	0.643886814812084
TBK1_wt	1.34385100682804
TBK1_wt	1.15448333204354
TBK1_wt	-1.05375261734979
TBK1_wt	-1.26885201735502
TBK1_wt	-1.05870959471915
TBK1_wt	-0.0741230026833382
TBK1_wt	-0.0749306001199179
TBK1_wt	-1.46585009550584
TBK1_wt	-1.84678545188484
TBK1_wt	-1.25886844214763
TBK1_wt	-0.988351149080469
TBK1_wt	-2.89336210922511
TBK1_wt	0.487797724052212
TBK1_wt	-2.79805168761482
TBK1_wt	0.254053962536956
TBK1_wt	0.545304231174269
TBK1_wt	-0.463552056240177
TBK1_wt	-1.74736742262298
TBK1_wt	-0.408858216052417
TBK1_wt	0.0329393540385784
TBK1_wt	0.0728179584931985
TBK1_wt	1.27269888784651
TBK1_mut	0.619241168902631
TBK1_wt	0.271041356892624
TBK1_wt	-0.702350263780931
TBK1_wt	0.635393117634251
TBK1_wt	1.10560976303666
TBK1_wt	NA
TBK1_wt	0.23034123090769
TBK1_wt	0.0864078739777313
TBK1_wt	-0.697086956349421
TBK1_wt	-1.05302856447562
TBK1_wt	-0.402480981122175
TBK1_wt	1.26267354035792
TBK1_wt	0.464544487516171
TBK1_wt	-0.49174834605184
TBK1_wt	-0.399724010562811
TBK1_wt	-0.911935722667428
TBK1_wt	0.4706710887592
TBK1_wt	0.733697219397381
TBK1_wt	-0.0883951987608456
TBK1_wt	-1.03030444350148
TBK1_wt	-1.52834142818472
TBK1_wt	-0.747993443041489
TBK1_wt	1.82116894003487
TBK1_wt	-0.4210000257886
TBK1_wt	-0.490926824521526
TBK1_wt	-1.00306891615747
TBK1_wt	0.876140698297786
TBK1_wt	0.0303355485102903
TBK1_wt	0.447278611285821
TBK1_wt	-0.0831597395168034
TBK1_wt	-0.494171138361584
TBK1_wt	0.247607107138041
TBK1_mut	0.746228903758122
TBK1_wt	0.353332750861477
TBK1_wt	0.680646422270253
TBK1_wt	0.765165671236573
TBK1_wt	-0.728346546782597
TBK1_wt	0.0678331329363692
TBK1_wt	-0.0946192686600136
TBK1_wt	1.61537083464406
TBK1_wt	0.487380001240184
TBK1_mut	1.25515452974148
TBK1_wt	1.552155449091
TBK1_wt	-0.878907772330012
TBK1_wt	0.349963120177813
TBK1_wt	1.15239471798342
TBK1_wt	-0.815163271215053
TBK1_wt	-0.285156567318186
TBK1_wt	-1.98054029629513
TBK1_wt	-0.240279213213007
TBK1_wt	0.159244808301094
TBK1_wt	0.599051232988107
TBK1_wt	0.917356015750883
TBK1_wt	0.969153644441939
TBK1_wt	0.545025749299587
TBK1_wt	-0.215104451741654
TBK1_wt	0.538620666181876
TBK1_wt	0.890760996718648
TBK1_wt	-0.648617186060828
TBK1_wt	-0.603238564581218
TBK1_wt	0.425557025060538
TBK1_wt	-0.738580755677202
TBK1_wt	0.434329204113056
TBK1_wt	1.04545767810511
TBK1_wt	1.60673789652888
TBK1_wt	-2.32755656033774
TBK1_wt	-2.98658391677528
TBK1_wt	-0.45954191724474
TBK1_wt	0.302106010013523
TBK1_wt	0.764190984675182
TBK1_wt	-1.17459982686852
TBK1_wt	1.19500244480993
TBK1_wt	1.98296690922574
TBK1_wt	1.02095127313299
TBK1_wt	0.0783179755181881
TBK1_wt	1.46150959888165
TBK1_wt	1.39272457583493
TBK1_wt	1.44382599983927
TBK1_wt	-0.954056106213246
TBK1_wt	1.64697852742059
TBK1_wt	1.00284995127859
TBK1_wt	-0.292397096059948
TBK1_wt	-0.813186049904803
TBK1_wt	-0.957105482741026
TBK1_wt	0.2152614373936
TBK1_wt	-1.85742345949774
TBK1_wt	0.292693322649234
TBK1_wt	-0.392149303571432
TBK1_wt	-1.61283282896357
TBK1_wt	-0.662986850794475
TBK1_wt	0.164104317014316
TBK1_wt	0.421936760689658
TBK1_wt	-0.365234030383311
TBK1_wt	-1.5505503576907
TBK1_wt	1.02847028374944
TBK1_mut	-0.713308525549711
TBK1_wt	-0.383001173988092
TBK1_wt	0.548646013670467
TBK1_wt	-0.9227686675926
TBK1_wt	0.304695891448077
TBK1_wt	-1.12483511586265
TBK1_wt	0.685102132265182
TBK1_wt	2.07249883193636
TBK1_wt	0.733836460334724
TBK1_wt	-1.80153214724884
TBK1_wt	0.590975258622298
TBK1_wt	1.17383782233401
TBK1_wt	-0.696265434819105
TBK1_wt	-0.160689093428576
TBK1_wt	-1.30323060478464
TBK1_wt	0.213882952113919
TBK1_wt	0.249500783885885
TBK1_wt	1.55535799064985
TBK1_wt	0.0641989444717547
TBK1_wt	-1.46898301659602
TBK1_wt	2.47156335835723
TBK1_wt	0.726456690655622
TBK1_wt	-0.0861534196696468
TBK1_wt	0.421101315065609
TBK1_wt	0.668810942596222
TBK1_wt	-0.0135810431272341
TBK1_wt	0.643051369188035
TBK1_mut	-0.312183233256181
TBK1_wt	0.348654255366802
TBK1_wt	-0.53260163706785
TBK1_wt	-0.986972663800788
TBK1_wt	0.98628027973495
TBK1_wt	-1.11791484127678
TBK1_mut	0.589025885499516
TBK1_wt	0.356020100952169
TBK1_wt	-0.959959921956528
TBK1_wt	0.757646660620128
TBK1_wt	-0.13445610083343
TBK1_wt	-1.7104824983212
TBK1_wt	0.888950864533208
TBK1_wt	1.62358604994721
TBK1_wt	1.73261170388564
TBK1_wt	1.22619241477444
TBK1_wt	-0.433531710149339
TBK1_wt	-0.0617305592599404
TBK1_wt	1.28425588564586
TBK1_wt	0.103088938271249
TBK1_wt	0.787026498399195
TBK1_wt	0.435721613486472
TBK1_wt	0.103019317802579
TBK1_wt	-1.56373647445695
TBK1_wt	1.05311592965889
TBK1_wt	-0.198855034353895
TBK1_wt	1.47000329605948
TBK1_wt	-0.0852205053894592
TBK1_wt	-0.557080193852495
TBK1_wt	-0.0762255408371946
TBK1_wt	-0.500005333636195
TBK1_wt	0.686076818826573
TBK1_wt	1.03473612592981
TBK1_wt	-1.60901762728042
TBK1_wt	-0.0844268320466111
TBK1_wt	-0.623874071495234
TBK1_wt	0.281846453630329
TBK1_wt	NA
TBK1_wt	0.918609184186957
TBK1_wt	-0.0127455975031824
TBK1_wt	NA
TBK1_wt	NA
TBK1_wt	NA
TBK1_wt	0.268869198270095
TBK1_wt	1.88410584371325
TBK1_wt	1.39871193614061
TBK1_wt	NA
TBK1_wt	NA
TBK1_wt	2.17163837932354
TBK1_wt	0.489468615300309
TBK1_wt	0.155053656087116
TBK1_wt	0.655583053548776
TBK1_wt	1.3701675439856
TBK1_wt	NA
TBK1_wt	0.117124424755278
TBK1_wt	NA
TBK1_wt	1.39634484020581
TBK1_wt	-0.568010607433805
TBK1_wt	1.83801709345319
TBK1_wt	NA
TBK1_wt	NA
TBK1_wt	1.79540936662668
TBK1_wt	NA
TBK1_wt	NA
TBK1_wt	NA
TBK1_wt	NA
TBK1_wt	NA
TBK1_wt	NA
TBK1_wt	NA
TBK1_wt	NA
TBK1_wt	NA
TBK1_wt	NA
TBK1_wt	NA
TBK1_wt	NA
TBK1_wt	NA
TBK1_wt	0.245003301609756
TBK1_wt	NA
TBK1_wt	0.426670952559272
TBK1_wt	NA
TBK1_wt	NA
TBK1_mut	NA
TBK1_wt	NA
TBK1_wt	1.41235754800008
TBK1_wt	NA
TBK1_wt	NA
TBK1_wt	NA
TBK1_wt	NA
TBK1_wt	NA
TBK1_wt	NA
TBK1_wt	NA
TBK1_wt	NA
TBK1_wt	NA
TBK1_wt	NA
TBK1_wt	1.34106618808121
TBK1_wt	NA
TBK1_wt	NA
TBK1_wt	NA
TBK1_wt	NA
TBK1_wt	NA
TBK1_wt	NA
TBK1_wt	NA
TBK1_wt	NA
TBK1_wt	NA
TBK1_wt	NA
TBK1_wt	NA
TBK1_wt	NA
TBK1_wt	NA
TBK1_wt	NA
TBK1_wt	NA
TBK1_wt	NA
TBK1_wt	NA
TBK1_wt	NA
TBK1_wt	NA
TBK1_wt	NA
TBK1_wt	NA
TBK1_wt	NA
TBK1_wt	NA
TBK1_wt	NA
TBK1_wt	NA
TBK1_wt	NA
TBK1_wt	NA
TBK1_wt	NA
TBK1_wt	NA
TBK1_wt	NA
TBK1_wt	NA
TBK1_wt	2.86171646478825
TBK1_wt	NA
TBK1_wt	NA
TBK1_wt	NA
TBK1_wt	-0.271872981895803
TBK1_wt	-0.152640967250237
TBK1_mut	NA
TBK1_wt	NA
TBK1_mut	NA
TBK1_wt	NA
TBK1_wt	NA
TBK1_wt	NA
TBK1_wt	NA
TBK1_wt	NA
TBK1_wt	NA
TBK1_wt	0.0809078569527416
TBK1_wt	NA
TBK1_wt	NA
TBK1_wt	NA
TBK1_wt	NA
TBK1_wt	NA
TBK1_wt	NA
TBK1_wt	NA
TBK1_wt	NA
TBK1_wt	NA
TBK1_wt	-0.362574528480087
TBK1_wt	NA
TBK1_wt	0.374469525149927
TBK1_wt	NA
TBK1_wt	NA
TBK1_wt	NA
TBK1_wt	NA
TBK1_wt	NA
TBK1_wt	1.00619173377479
TBK1_wt	NA
TBK1_wt	NA
TBK1_wt	NA
TBK1_wt	NA
TBK1_wt	NA
TBK1_wt	NA
TBK1_wt	NA
TBK1_wt	NA
TBK1_wt	NA
TBK1_wt	NA
TBK1_wt	NA
TBK1_wt	NA
TBK1_wt	NA
TBK1_wt	NA
TBK1_wt	NA
TBK1_wt	NA
TBK1_wt	NA
TBK1_wt	NA
TBK1_wt	NA
TBK1_wt	NA
TBK1_wt	NA
TBK1_wt	NA
TBK1_wt	NA
TBK1_wt	NA
TBK1_wt	NA
TBK1_wt	0.32719722692247
TBK1_wt	NA
TBK1_wt	NA
TBK1_wt	NA
TBK1_wt	-2.60890679833007
TBK1_wt	NA
TBK1_wt	NA
TBK1_wt	NA
TBK1_wt	NA
TBK1_wt	NA
TBK1_wt	NA
TBK1_wt	NA
TBK1_wt	NA
TBK1_wt	NA
TBK1_wt	NA
TBK1_wt	NA
TBK1_wt	NA
TBK1_wt	NA
TBK1_wt	NA
TBK1_wt	-0.0182316904344404
TBK1_mut	NA
TBK1_wt	NA
TBK1_wt	NA
TBK1_wt	NA
TBK1_wt	NA
TBK1_wt	NA
TBK1_wt	NA
TBK1_wt	NA
TBK1_wt	NA
TBK1_wt	NA
TBK1_wt	-0.434701334023008
TBK1_wt	NA
TBK1_wt	NA
TBK1_wt	NA
TBK1_wt	1.48267422135757
TBK1_wt	1.28550905408194
TBK1_wt	NA
TBK1_wt	NA
TBK1_wt	NA
TBK1_wt	NA
TBK1_wt	0.735646592520164
TBK1_wt	NA
TBK1_wt	NA
TBK1_wt	NA
TBK1_wt	0.123863686122609
TBK1_wt	1.44493992733801
TBK1_wt	NA
TBK1_wt	NA
TBK1_wt	NA
TBK1_wt	NA
TBK1_wt	NA
TBK1_wt	NA
TBK1_wt	NA
TBK1_wt	NA
TBK1_wt	1.92156165585812
TBK1_wt	NA
TBK1_wt	NA
TBK1_wt	NA
TBK1_wt	NA
TBK1_wt	NA
TBK1_wt	-0.402578449778314
TBK1_wt	NA
TBK1_wt	NA
TBK1_wt	NA
TBK1_wt	NA
TBK1_wt	NA
TBK1_wt	NA
TBK1_wt	NA
TBK1_wt	NA
TBK1_wt	NA
TBK1_wt	NA
TBK1_wt	NA
TBK1_wt	NA
TBK1_wt	NA
TBK1_wt	NA
TBK1_wt	NA
TBK1_wt	NA
TBK1_wt	-0.367447961287042
TBK1_wt	NA
TBK1_wt	NA
TBK1_wt	NA
TBK1_wt	NA
TBK1_wt	NA
TBK1_wt	-0.893890097187964
TBK1_wt	0.540430798367316
TBK1_wt	NA
TBK1_wt	NA
TBK1_wt	NA
TBK1_wt	NA
TBK1_wt	NA
TBK1_wt	NA
TBK1_wt	NA
TBK1_wt	NA
TBK1_wt	NA
TBK1_wt	NA
TBK1_wt	NA
TBK1_wt	0.711418669422735
TBK1_wt	NA
TBK1_wt	NA
TBK1_wt	NA
TBK1_wt	NA
TBK1_wt	NA
TBK1_wt	NA
TBK1_wt	NA
TBK1_wt	NA
TBK1_wt	NA
TBK1_wt	NA
TBK1_wt	NA
TBK1_wt	0.362689741850831
TBK1_wt	NA
TBK1_wt	1.5652440972011
TBK1_wt	NA
TBK1_wt	NA
TBK1_wt	NA
TBK1_wt	NA
TBK1_wt	NA
TBK1_wt	NA
TBK1_wt	NA
TBK1_wt	NA
TBK1_wt	0.292623702180564
TBK1_wt	NA
TBK1_wt	NA
TBK1_wt	NA
TBK1_wt	NA
TBK1_wt	NA
TBK1_wt	NA
TBK1_wt	NA
TBK1_wt	NA
TBK1_wt	NA
TBK1_wt	-0.907591405422371
TBK1_wt	-1.3600826795012
TBK1_wt	-0.29367811268349
TBK1_wt	0.400396187682922
TBK1_wt	NA
TBK1_wt	NA
TBK1_wt	NA
TBK1_mut	1.39662332208049
TBK1_wt	NA
TBK1_wt	-0.961867522798107
TBK1_wt	NA
TBK1_wt	NA
TBK1_wt	NA
TBK1_wt	NA
TBK1_wt	NA
TBK1_wt	NA
TBK1_wt	NA
TBK1_wt	NA
TBK1_wt	NA
TBK1_wt	NA
TBK1_wt	NA
TBK1_wt	NA
TBK1_wt	NA
TBK1_wt	NA
TBK1_wt	2.3518161522435
TBK1_wt	1.21978733165672
TBK1_wt	0.0581419636973983
TBK1_wt	1.66285199427753
TBK1_wt	-0.971405527006002
TBK1_wt	0.421797519752316
TBK1_wt	0.992546121915319
TBK1_wt	0.2627147488396
TBK1_wt	0.803456929005497
TBK1_wt	1.09641986117211
TBK1_wt	-0.623734830557893
TBK1_wt	1.96765040611817
TBK1_wt	0.648481765744355
TBK1_wt	0.387892351509651
TBK1_wt	0.775191018725164
TBK1_wt	-0.0457874719343325
TBK1_wt	0.49406356623258
TBK1_wt	0.830748152724442
TBK1_wt	1.02373609187983
TBK1_wt	0.552266278041347
TBK1_wt	1.87296656872592
TBK1_wt	1.53739590973279
TBK1_wt	1.07497675682152
TBK1_wt	-0.00349999926370494
TBK1_wt	0.293083197273789
TBK1_wt	-1.2442202955393
TBK1_wt	0.114785177007941
TBK1_wt	1.10602748584868
TBK1_wt	1.37225615804572
TBK1_wt	0.0322013770706685
TBK1_wt	1.15907828297581
TBK1_wt	-0.719546519542612
TBK1_wt	0.859153303942117
TBK1_wt	-1.0583614923758
TBK1_wt	0.535975088372387
TBK1_wt	0.331026352699362
TBK1_wt	0.150082754624021
TBK1_wt	-0.317822491218514
TBK1_wt	0.234170356684582
TBK1_wt	1.33480034590084
TBK1_wt	0.0653964165328926
TBK1_wt	0.981406846927994
TBK1_wt	-1.07476407479463
TBK1_wt	1.45454755201457
TBK1_wt	-0.4532064545957
TBK1_wt	0.836317790218104
TBK1_wt	0.069615416934343
TBK1_wt	-0.191349947831185
TBK1_wt	0.294879405365498
TBK1_wt	-0.0159481390620379
TBK1_wt	0.341330182062638
TBK1_wt	0.216751315423154
TBK1_wt	0.164577736201275
TBK1_wt	-0.275117295735861
TBK1_wt	0.0885382603190568
TBK1_wt	-0.360792244482115
TBK1_wt	-0.308911071228655
TBK1_wt	1.18971128919095
TBK1_wt	0.356966939326092
TBK1_wt	-0.325425046397362
TBK1_wt	0.427367157245978
TBK1_wt	0.853026702699088
TBK1_wt	0.789950558083368
TBK1_wt	0.806102506814989
TBK1_wt	1.08806540493162
TBK1_wt	0.206893057059372
TBK1_wt	-0.48276730559331
TBK1_wt	0.0409178597482481
TBK1_wt	0.0956256240297425
TBK1_wt	1.72690282545464
TBK1_wt	0.294907253552964
TBK1_wt	1.53878831910621
TBK1_wt	0.417773456663146
TBK1_wt	1.50801607195373
TBK1_wt	0.414334205510809
TBK1_wt	-0.163557456737815
TBK1_wt	-0.107624372207713
TBK1_wt	-0.289876835094065
TBK1_wt	1.35763585962486
TBK1_wt	-0.99797269785077
TBK1_wt	0.403389867835765
TBK1_mut	0.046501421335645
TBK1_wt	0.0856559729160868
TBK1_wt	2.19433465211021
TBK1_wt	-0.294290772807792
TBK1_wt	1.23677472601239
TBK1_wt	0.646671633558915
TBK1_wt	-0.665576732229029
TBK1_wt	0.334103577414609
TBK1_wt	-0.251028613575773
TBK1_wt	0.665886882912048
TBK1_wt	0.0749065725533204
TBK1_wt	1.06662230058102
TBK1_wt	0.515506670583178
TBK1_wt	0.208174073682914
TBK1_wt	1.5595352187701
TBK1_wt	0.89452050202687
TBK1_wt	0.101264881992075
TBK1_wt	1.28174954877371
TBK1_wt	0.723950353783475
TBK1_wt	0.398627827778683
TBK1_wt	1.7391560279407
TBK1_wt	1.47487672886644
TBK1_wt	0.47429135313008
TBK1_wt	0.541544725866047
TBK1_wt	2.22106891207979
TBK1_wt	-0.335951661260383
TBK1_wt	-0.422907626630179
TBK1_wt	1.54031996941697
TBK1_wt	-0.122745938003007
TBK1_wt	-1.22095313490952
TBK1_wt	-0.00863798985160834
TBK1_wt	0.0189734880232219
TBK1_wt	2.13265091686791
TBK1_wt	-0.568943521713995
TBK1_wt	0.546000435860978
TBK1_wt	0.895912911400286
TBK1_wt	-1.21577337204042
TBK1_wt	1.33438262308882
TBK1_wt	-0.480205272346226
TBK1_wt	0.0715230177759218
TBK1_wt	0.514392743084447
TBK1_wt	-0.565908069279949
TBK1_wt	1.11758448364803
TBK1_wt	1.03334371655639
TBK1_wt	-1.03275508399869
TBK1_wt	0.725899726906255
TBK1_wt	-1.45490575783079
TBK1_wt	-2.01252393960249
TBK1_wt	0.470253365947176
TBK1_wt	0.0397621599683138
TBK1_wt	0.478886304062351
TBK1_wt	-0.121966188753894
TBK1_wt	0.199541135567739
TBK1_wt	0.650848861679162
TBK1_wt	1.69752298767557
TBK1_wt	1.81364992941842
TBK1_wt	0.822950660233315
TBK1_wt	0.0210760261770784
TBK1_wt	-1.03172470106236
TBK1_wt	1.15559725954227
TBK1_wt	1.11271105084107
TBK1_wt	1.30876229061797
TBK1_wt	1.05701467590446
TBK1_wt	-0.408482265521595
TBK1_wt	0.650291897929795
TBK1_wt	1.47849699323732
TBK1_wt	1.80919421942349
TBK1_wt	0.752773227813175
TBK1_wt	-0.360026419326737
TBK1_wt	0.0824812795447003
TBK1_wt	0.973887836311552
TBK1_wt	0.91443195606671
TBK1_wt	-0.415082285951585
TBK1_wt	0.421379796940291
TBK1_wt	0.289964200277341
TBK1_wt	-0.582742298604541
TBK1_wt	0.923621857931252
TBK1_wt	0.366908742252278
TBK1_wt	-0.163571380831546
TBK1_wt	0.064157172190554
TBK1_wt	1.72899143951476
TBK1_wt	0.522050994638231
TBK1_wt	-0.432960822306239
TBK1_wt	0.414487370541886
TBK1_wt	0.858317858318068
TBK1_wt	1.30625595374582
TBK1_wt	1.61815565339089
TBK1_wt	0.636089322320957
TBK1_wt	1.93409334021886
TBK1_wt	0.581785356757756
TBK1_wt	0.0949851157179714
TBK1_wt	0.265736277179909
TBK1_wt	0.863748254874388
TBK1_wt	-0.213447484587291
TBK1_wt	-0.443306423950716
TBK1_wt	-0.186615755961575
TBK1_wt	0.750545372815711
TBK1_wt	0.266251468648076
TBK1_wt	1.1074198952221
TBK1_mut	0.685798336951891
TBK1_wt	0.115913028600406
TBK1_wt	0.862912809250339
TBK1_wt	1.54463643847456
TBK1_wt	-0.867072292655981
TBK1_wt	-0.354540326395479
TBK1_wt	-0.712027508926169
TBK1_wt	1.04671084654118
TBK1_wt	0.603089220171011
TBK1_wt	0.523861126823671
TBK1_wt	-1.99967200108586
TBK1_wt	-1.12635284207968
TBK1_wt	-0.401589839123188
TBK1_wt	0.801089833070693
TBK1_wt	1.25807858942565
TBK1_wt	0.757507419682789
TBK1_wt	-0.826998750889084
TBK1_wt	0.952583972898294
TBK1_wt	1.66354819896423
TBK1_wt	-1.03843611424222
TBK1_wt	-0.0312785662633438
TBK1_wt	0.0316444133213016
TBK1_wt	-2.03037462776967
TBK1_wt	0.561316938968547
TBK1_wt	-0.0171177629357097
TBK1_wt	-0.470179924857635
TBK1_wt	1.50453504852019
TBK1_wt	-0.444991239292549
TBK1_wt	0.0936623268132256
TBK1_wt	-0.130292796806918
TBK1_wt	2.51974072267741
TBK1_wt	1.41166134331338
TBK1_wt	-0.00280379457699863
TBK1_wt	0.730076955026502
TBK1_wt	2.29625901824423
TBK1_wt	0.599190473925449
TBK1_wt	0.29053508812044
TBK1_wt	1.22605317383709
TBK1_wt	0.420683592253585
TBK1_wt	-2.24391452927667
TBK1_wt	0.107196545922826
TBK1_wt	-0.000645560048204042
TBK1_wt	-0.130056087213437
TBK1_wt	-2.55135851892681
TBK1_wt	1.10324266710185
TBK1_wt	-0.0416380920015549
TBK1_wt	1.72787751201603
TBK1_wt	-1.28277611108917
TBK1_wt	-0.0697786854382829
TBK1_wt	0.22900451790921
TBK1_wt	0.0848762236669762
TBK1_wt	0.82086204617319
TBK1_wt	-0.313993365441621
TBK1_wt	-0.836397514159638
TBK1_wt	-0.760204873246344
TBK1_wt	0.287708497092408
TBK1_wt	-1.16004914891633
TBK1_wt	1.63806710743073
TBK1_wt	1.07622992525759
TBK1_wt	-0.466002696737388
TBK1_wt	0.057905254103917
TBK1_wt	1.21282528478965
TBK1_wt	-0.166732150109201
TBK1_wt	1.93576423146696
TBK1_wt	-1.28065964884158
TBK1_wt	-0.923729430060257
TBK1_wt	-0.389810055824094
TBK1_wt	-0.971294134256129
TBK1_wt	0.69025404694682
TBK1_wt	-0.162373908770411
TBK1_wt	1.12705286738725
TBK1_wt	0.585684103003318
TBK1_wt	-0.32069085452775
TBK1_wt	-0.0320583155124573
TBK1_wt	-0.0228266413667115
TBK1_wt	0.667418533222807
TBK1_wt	0.648064042932331
TBK1_wt	2.38077826721055
TBK1_wt	0.503949672783829
TBK1_wt	0.637481731694373
TBK1_wt	-0.609267697168107
TBK1_wt	1.15949600578783
TBK1_wt	0.876140698297786
TBK1_wt	0.280314803319571
TBK1_wt	1.5809783231207
TBK1_wt	-0.203589226223509
TBK1_wt	0.473455907506032
TBK1_wt	-0.9990448530683
TBK1_wt	-0.348789675683274
TBK1_wt	0.0497318110819696
TBK1_wt	1.09488821086136
TBK1_wt	-0.740432660143844
TBK1_wt	-0.213656345993304
TBK1_wt	1.16478716140681
TBK1_wt	-0.494115441986647
TBK1_wt	0.200738607628877
TBK1_wt	0.785077125276412
TBK1_wt	0.446443165661772
TBK1_wt	1.41430692112287
TBK1_wt	-0.203853784004456
TBK1_wt	0.226303243724786
TBK1_wt	1.62024426745101
TBK1_wt	0.386694879448513
TBK1_wt	2.11942302782046
TBK1_wt	0.148871358469152
TBK1_wt	0.700836358184777
TBK1_wt	-0.507649661096244
TBK1_wt	0.145794133753901
TBK1_wt	-0.502943317414101
TBK1_wt	-0.763268173867857
TBK1_wt	NA
TBK1_wt	0.367911277001139
TBK1_wt	NA
TBK1_wt	0.167209389917032
TBK1_wt	-0.988908112829836
TBK1_wt	-0.845531719649244
TBK1_wt	0.938102915414775
TBK1_wt	2.66691839344743
TBK1_wt	0.152380230090158
TBK1_wt	3.29614818929388
TBK1_wt	1.5866872015517
TBK1_mut	NA
TBK1_wt	2.55427247513811
TBK1_wt	NA
TBK1_wt	-0.875774851239828
TBK1_wt	1.03028041593488
TBK1_wt	0.669507147282928
TBK1_wt	-0.321122501433509
TBK1_wt	1.23733168976176
TBK1_wt	0.525671259009111
TBK1_wt	0.154440995962811
TBK1_wt	0.0508875108619039
TBK1_wt	-0.0506052083663504
TBK1_wt	1.00452084252669
TBK1_wt	-0.0826166998611712
TBK1_wt	-0.474663483040032
TBK1_wt	1.74556111105841
TBK1_wt	0.354001107360717
TBK1_wt	0.165635967325074
TBK1_wt	1.71061163578568
TBK1_wt	1.57345931250426
TBK1_wt	-0.142559923386708
TBK1_wt	-1.11455913468685
TBK1_wt	-0.0136367395021693
TBK1_wt	0.0593533598522707
TBK1_wt	-0.569235927682411
TBK1_wt	-0.41687849404329
TBK1_wt	-1.03966143449083
TBK1_wt	0.46356980095478
TBK1_wt	-0.0396608706913034
TBK1_wt	0.456886235962387
TBK1_wt	0.782849270278948
TBK1_wt	-1.12121485149177
TBK1_wt	-0.763518807555073
TBK1_wt	-1.40551699735574
TBK1_wt	0.807634157125744
TBK1_wt	0.238124799305082
TBK1_wt	1.2555722525535
TBK1_wt	1.09071098274111
TBK1_wt	-0.0265304502999957
TBK1_wt	-2.06790006038322
TBK1_mut	1.26323050410729
TBK1_wt	-0.126157340967875
TBK1_wt	0.181425889619605
TBK1_wt	1.15100230861
TBK1_wt	1.65644691115982
TBK1_wt	-0.982294168306111
TBK1_wt	-0.387958151357452
TBK1_wt	-0.224531063199678
TBK1_wt	0.95745740570525
TBK1_wt	2.02599235886428
TBK1_wt	-1.37109663764491
TBK1_wt	0.737317483768264
TBK1_wt	0.927242122302135
TBK1_wt	1.84442217657091
TBK1_wt	1.44563613202471
TBK1_wt	0.93225479604643
TBK1_wt	1.20836957479472
TBK1_wt	-0.286479356222932
TBK1_wt	2.44413289370095
TBK1_wt	1.74737124324385
TBK1_wt	1.48156029385883
TBK1_wt	0.703064213182242
TBK1_wt	2.24028416143292
TBK1_wt	-0.679236268182234
TBK1_wt	-0.596958798307113
TBK1_wt	-0.70097177850125
TBK1_wt	1.08347045399935
TBK1_wt	1.10115405304172
TBK1_wt	1.2820280306484
TBK1_wt	0.703481935994266
TBK1_wt	-1.43970064747309
TBK1_wt	0.419096245567892
TBK1_wt	1.3165597831091
TBK1_wt	0.859849508628823
TBK1_wt	1.76477636041154
TBK1_wt	0.446025442849747
TBK1_wt	0.00680383009957092
TBK1_wt	1.93061231678532
TBK1_wt	-1.51216163126563
TBK1_wt	1.14654659861507
TBK1_wt	-0.553014358482121
TBK1_wt	1.71701671890339
TBK1_wt	-1.15422887773545
TBK1_wt	-0.390756894198016
TBK1_wt	0.509101587465467
TBK1_wt	-0.0312924903570783
TBK1_wt	0.0775799985502782
TBK1_wt	0.205305710373679
TBK1_wt	-0.781592281222005
TBK1_wt	0.605317075168475
TBK1_wt	0.938799120101481
TBK1_wt	1.03752094467664
TBK1_wt	1.65296588772628
TBK1_wt	-0.587782820536305
TBK1_wt	1.5454718840986
TBK1_wt	1.07455903400949
TBK1_wt	0.316545295215842
TBK1_wt	0.913457269505322
TBK1_wt	0.661013450105095
TBK1_wt	-2.5839687464522
TBK1_wt	-1.27120518919609
TBK1_wt	0.319678216306025
TBK1_wt	0.404002527960067
TBK1_wt	0.360461886853366
TBK1_wt	0.316573143403311
TBK1_wt	0.813064553682063
TBK1_wt	1.03960955873676
TBK1_wt	1.35067381275778
TBK1_wt	-0.731409847404112
TBK1_wt	0.357774536762674
TBK1_wt	2.33441103507581
TBK1_wt	-0.190263868519924
TBK1_wt	-0.57140808630494
TBK1_wt	0.971381499439403
TBK1_wt	1.98519476422321
TBK1_wt	1.13373643237965
TBK1_wt	1.68958625424711
TBK1_wt	1.42864873766904
TBK1_wt	-0.00537975191781465
TBK1_mut	-0.102542077994748
TBK1_wt	-0.0747913591825784
TBK1_wt	0.0282051621689648
TBK1_wt	-0.141794098231329
TBK1_wt	0.23510327096477
TBK1_wt	-1.3549864611945
TBK1_wt	0.559924529595131
TBK1_wt	0.985305593173559
TBK1_mut	0.234574155402872
TBK1_wt	0.672291966029759
TBK1_wt	1.80849801473679
TBK1_wt	1.16966059421377
TBK1_wt	-0.172468876727672
TBK1_wt	-0.379770784241768
TBK1_wt	1.45440831107723
TBK1_wt	1.06912863745317
TBK1_wt	0.491278747485749
TBK1_wt	0.951330804462221
TBK1_wt	-0.44332034804445
TBK1_wt	-0.280046424917752
TBK1_wt	-1.10021731814067
TBK1_wt	-0.482001480437933
TBK1_wt	1.04490071435574
TBK1_wt	0.0750040412094592
TBK1_wt	-0.446355800478496
TBK1_wt	0.783266993090972
TBK1_wt	-0.0917230571633091
TBK1_wt	0.209524710775129
TBK1_wt	0.420265869441561
TBK1_wt	-0.666829900665102
TBK1_wt	0.339339036658652
TBK1_wt	-0.872321675993757
TBK1_wt	1.20878729760674
TBK1_wt	0.310474390347751
TBK1_wt	-0.59594233946452
TBK1_wt	0.193303141574839
TBK1_wt	0.515924393395202
TBK1_wt	0.157880247115148
TBK1_wt	-0.362059337011923
TBK1_wt	1.78886504257163
TBK1_wt	0.269788188456551
TBK1_wt	-0.0607558726985492
TBK1_wt	1.61244677495989
TBK1_wt	-1.43516139291576
TBK1_wt	-1.55013263487867
TBK1_wt	-0.657083035051194
TBK1_wt	0.902874958267364
TBK1_wt	2.20728405928298
TBK1_wt	-1.15757066023165
TBK1_mut	1.48253498042022
TBK1_wt	1.31224331405151
TBK1_wt	1.00410311971467
TBK1_wt	-0.431846894807507
TBK1_wt	0.532215583064165
TBK1_wt	0.160261267143689
TBK1_wt	0.356939091138625
TBK1_wt	1.04086272717284
TBK1_wt	0.201114558159697
TBK1_wt	-0.813868330497776
TBK1_wt	0.231385537937751
TBK1_wt	0.901204067019263
TBK1_wt	-1.42871453751685
TBK1_wt	-0.77326567316898
TBK1_wt	0.126397871182225
TBK1_wt	-0.79270370802186
TBK1_wt	1.57707957687514
TBK1_wt	1.90276412931701
TBK1_wt	2.74461483648401
TBK1_wt	-0.5091395391258
TBK1_wt	-0.335213684292473
TBK1_wt	0.121413045625398
TBK1_wt	1.0588248080899
TBK1_wt	0.443658346914941
TBK1_wt	0.704735104430342
TBK1_wt	0.0369912653152172
TBK1_mut	0.566886576462209
TBK1_wt	1.2176987175966
TBK1_wt	1.35874978712359
TBK1_wt	-0.511729420560352
TBK1_wt	0.640823514190571
TBK1_wt	0.680785663207595
TBK1_wt	0.594456282055836
TBK1_wt	-1.30895340730938
TBK1_wt	2.1896004602406
TBK1_wt	0.93587506041731
TBK1_wt	-0.0773951647108635
TBK1_wt	1.67677608801168
TBK1_wt	1.19723029980739
TBK1_wt	1.40344612801022
TBK1_wt	-1.51392999116987
TBK1_wt	1.13498960081572
TBK1_wt	1.18469861544665
TBK1_wt	0.804153133692206
TBK1_wt	-0.151499191564034
TBK1_wt	0.898280007335093
TBK1_wt	-0.391230313384977
TBK1_wt	0.616595591093142
TBK1_wt	-0.721245258978178
TBK1_wt	1.11340725552778
TBK1_wt	-0.253618495010327
TBK1_wt	0.73160860533726
TBK1_wt	0.28007809372609
TBK1_wt	0.89090023765599
TBK1_wt	-0.0952597769717847
TBK1_wt	-0.0395912502226336
TBK1_wt	0.480139472498425
TBK1_wt	2.15437250309319
TBK1_wt	-0.22118928070348
TBK1_wt	-0.377347991932025
TBK1_wt	-0.958637133051782
TBK1_wt	0.113545932665599
TBK1_wt	1.23371142539088
TBK1_wt	0.26392614499447
TBK1_wt	-0.144690309728033
TBK1_wt	2.49384190833188
TBK1_wt	2.07291655474838
TBK1_wt	0.0871597750393757
TBK1_wt	1.23357218445354
TBK1_wt	-0.888793878881262
TBK1_wt	1.42809177391968
TBK1_wt	-0.377264447369621
TBK1_wt	0.62536777014566
TBK1_wt	0.790646762770075
TBK1_wt	-0.0358317449144113
TBK1_wt	0.931419350422379
TBK1_wt	-0.262488142718983
TBK1_wt	-1.62741135510323
TBK1_wt	0.860684954252875
TBK1_wt	-0.0966104140639967
TBK1_wt	0.0391355757502773
TBK1_wt	1.11535662865056
TBK1_wt	1.1074198952221
TBK1_wt	1.05785012152851
TBK1_wt	-0.0686508338458147
TBK1_wt	0.123710521091532
TBK1_wt	0.722279462535375
TBK1_wt	1.11716676083601
TBK1_wt	0.0323823902892116
TBK1_wt	-1.1177616762457
TBK1_wt	-1.45749563926534
TBK1_wt	0.840216536463666
TBK1_wt	0.271598320641991
TBK1_wt	0.719773125663229
TBK1_wt	0.0396925394996441
TBK1_wt	0.487101519365502
TBK1_wt	1.27854700721486
TBK1_wt	-0.142183972855887
TBK1_wt	0.833672212408615
TBK1_wt	1.11549586958791
TBK1_wt	1.55201620815366
TBK1_wt	-0.489214160992225
TBK1_wt	-0.266122331183598
TBK1_wt	0.110997823512249
TBK1_wt	-0.535748482251769
TBK1_wt	-0.413689876578169
TBK1_wt	0.792596135892857
TBK1_wt	-0.819521512553843
TBK1_wt	1.3182306743572
TBK1_wt	-0.752101050693065
TBK1_wt	-0.127438357591417
TBK1_wt	-1.77727637596394
TBK1_wt	0.606152520792527
TBK1_wt	0.491000265611067
TBK1_wt	0.532911787750871
TBK1_wt	-0.210425956246979
TBK1_wt	0.485012905305381
TBK1_wt	1.46081339419494
TBK1_wt	0.822950660233315
TBK1_wt	0.407845577830694
TBK1_wt	0.00989497890855309
TBK1_wt	1.59726951278966
TBK1_wt	0.927381363239474
TBK1_wt	0.532633305876189
TBK1_wt	1.52848448974294
TBK1_wt	1.29929390687875
TBK1_wt	0.375110033461698
TBK1_wt	0.583456248005853
TBK1_wt	1.63416836118517
TBK1_wt	0.618544964215925
TBK1_wt	0.24649317963931
TBK1_wt	0.408597478892338
TBK1_wt	0.68663378257594
TBK1_wt	1.44619309577408
TBK1_wt	0.155053656087116
TBK1_wt	-0.16642582004705
TBK1_wt	-0.467631815704285
TBK1_wt	-0.68367805408343
TBK1_wt	-1.2121391835758
TBK1_wt	-1.93523129528419
TBK1_wt	0.478468581250327
TBK1_wt	2.04325823509464
TBK1_wt	-1.05762351540789
TBK1_wt	0.434189963175714
TBK1_wt	1.01858417719819
TBK1_wt	1.08082487618986
TBK1_wt	1.7572573497951
TBK1_wt	1.07066028776393
TBK1_wt	0.18322209771131
TBK1_wt	1.22883799258392
TBK1_wt	NA
TBK1_wt	0.0647002118461863
TBK1_wt	-0.310832596163969
TBK1_wt	-0.604380340267417
TBK1_wt	0.0134456228107603
TBK1_wt	2.43285437777628
TBK1_wt	-0.450477332223806
TBK1_wt	0.123766217466471
TBK1_wt	-0.504461043631123
TBK1_wt	1.79652329412541
TBK1_wt	0.146197932472194
TBK1_wt	-0.834155735068439
TBK1_wt	1.23440763007759
TBK1_wt	1.72425724764515
TBK1_wt	0.0876471183200728
TBK1_wt	0.120758613219893
TBK1_wt	1.91849835523661
TBK1_wt	1.79708025787478
TBK1_wt	0.444633033476332
TBK1_wt	1.4878261360392
TBK1_wt	1.10101481210439
TBK1_wt	0.902457235455339
TBK1_wt	-0.0818091024245915
TBK1_wt	0.0657723670637134
TBK1_wt	-0.186142336774612
TBK1_wt	0.630101962015271
TBK1_wt	NA
TBK1_wt	NA
TBK1_wt	0.0662040139694723
TBK1_wt	0.674380580089884
TBK1_wt	0.172458773254809
TBK1_wt	1.32185093872808
TBK1_wt	0.677443880711397
TBK1_wt	-1.07617040826178
TBK1_wt	2.15715732184002
TBK1_wt	0.58039294738434
TBK1_wt	0.978900510055848
TBK1_wt	0.560899216156522
TBK1_wt	-0.199008199384972
TBK1_wt	-0.0341608536663138
TBK1_wt	0.129809274147092
TBK1_wt	0.746646626570146
TBK1_wt	0.299098405766945
TBK1_wt	0.568975190522334
TBK1_wt	1.0192803818849
TBK1_wt	-0.212152543870015
TBK1_wt	-1.0250550601637
TBK1_wt	0.00860003819127633
TBK1_wt	0.321321259366656
TBK1_wt	0.322365566396717
TBK1_wt	1.93075155772267
TBK1_wt	-0.0949952191908344
TBK1_wt	0.998255000346324
TBK1_wt	1.7267635845173
TBK1_wt	-0.210982919996346
TBK1_wt	1.93840980927645
TBK1_wt	1.4837881488563
TBK1_wt	0.0889142108498805
TBK1_wt	0.318397199682483
TBK1_wt	0.393364520347174
TBK1_wt	-0.798384738265396
TBK1_wt	1.36626879774003
TBK1_wt	2.10856223470782
TBK1_wt	0.752355505001151
TBK1_wt	0.79384930432893
TBK1_wt	0.250767876415696
TBK1_wt	NA
TBK1_wt	0.773937850289091
TBK1_wt	0.00692914694317587
TBK1_wt	0.283809750846843
TBK1_wt	0.51564591152052
TBK1_wt	-0.980205554245989
TBK1_wt	-1.10855785028743
TBK1_wt	0.213089278771071
TBK1_wt	-1.64244937633612
TBK1_wt	2.03504301979149
TBK1_wt	1.4097119701906
TBK1_wt	0.526088981821136
TBK1_wt	0.845786173957328
TBK1_wt	-0.878114098987166
TBK1_wt	-0.89699517009068
TBK1_wt	0.292762943117904
TBK1_wt	1.34802823494829
TBK1_wt	-0.985552406239903
TBK1_wt	1.14752128517646
TBK1_wt	-0.646291862407224
TBK1_wt	0.529013041505309
TBK1_wt	0.623836119834902
TBK1_wt	1.16617957078023
TBK1_wt	1.3108509046781
TBK1_wt	0.716013620355006
TBK1_wt	0.580949911133704
TBK1_wt	1.12928072238472
TBK1_wt	-1.05518679900441
TBK1_wt	1.55563647252454
TBK1_wt	0.518013007455327
TBK1_wt	1.15406560923151
TBK1_wt	-0.691754028449238
TBK1_wt	0.399908844402225
TBK1_wt	1.42516771423551
TBK1_wt	0.0859762270719723
TBK1_wt	0.509240828402809
TBK1_wt	0.247829892637788
TBK1_wt	-0.662722293013526
TBK1_wt	-1.81210053439306
TBK1_wt	-0.368088469598813
TBK1_wt	1.50411732570816
TBK1_wt	0.932533277921112
TBK1_wt	1.73859906419133
TBK1_wt	1.7019786976705
TBK1_wt	0.80819112087511
TBK1_wt	-0.248494428516158
TBK1_wt	-0.371374555720073
TBK1_wt	-0.180266369218799
TBK1_wt	-0.753980803347176
TBK1_wt	0.162544818516092
TBK1_mut	-0.550508021609973
TBK1_wt	0.451038116594043
TBK1_wt	-0.535456076283352
TBK1_wt	0.621051301088071
TBK1_wt	0.813760758368773
TBK1_wt	-0.689762883045255
TBK1_wt	1.13485035987838
TBK1_wt	-0.932794015081191
TBK1_wt	1.30472430343507
TBK1_wt	-0.281564151134775
TBK1_wt	1.47278811480632
TBK1_wt	0.312173129783318
TBK1_wt	1.45969946669621
TBK1_wt	-0.924202849247218
TBK1_wt	-0.456562161185631
TBK1_wt	0.496709144042069
TBK1_wt	-1.04770956066917
TBK1_wt	0.888254659846502
TBK1_wt	0.0970458815906272
TBK1_wt	NA
TBK1_wt	-0.0961648430645032
TBK1_wt	0.28181860544286
TBK1_wt	1.48935778634996
TBK1_wt	0.22745894350472
TBK1_wt	0.0546191679826572
TBK1_wt	-0.0110190098801497
TBK1_wt	0.597380341740009
TBK1_wt	-0.392636646852127
TBK1_wt	1.09293883773857
TBK1_wt	0.0272304756075736
TBK1_wt	-1.37899159879218
TBK1_wt	0.510076274026858
TBK1_wt	0.202075320627354
TBK1_wt	0.493785084357898
TBK1_wt	0.692481901944284
TBK1_wt	2.49077860771037
TBK1_wt	-0.595385375715154
TBK1_wt	0.147757430970418
TBK1_mut	1.40957272925325
TBK1_wt	1.19333155356183
TBK1_wt	NA
TBK1_wt	NA
TBK1_wt	1.19319231262449
TBK1_wt	-0.422058256912396
TBK1_wt	-2.09310267004204
TBK1_wt	0.195447452009896
TBK1_wt	1.27144571941044
TBK1_wt	1.16979983515111
TBK1_wt	1.50049706133728
TBK1_wt	1.63778862555605
TBK1_wt	0.305419944322252
TBK1_wt	0.489607856237652
TBK1_wt	1.42488923236082
TBK1_wt	-1.10627429891503
TBK1_wt	0.829912707100393
TBK1_wt	-1.23858103757696
TBK1_wt	1.90011855150753
TBK1_wt	0.954254864146395
TBK1_wt	0.486266073741454
TBK1_wt	1.84748547719242
TBK1_mut	-0.265788152933978
TBK1_wt	2.19168907430072
TBK1_wt	2.47629755022685
TBK1_wt	-0.580500519513342
TBK1_wt	-0.432278541713266
TBK1_wt	-0.775966947353407
TBK1_wt	0.279214799914572
TBK1_wt	-0.611453779884369
TBK1_wt	0.286678114156078
TBK1_wt	1.39954738176466
TBK1_wt	-1.19889737043462
TBK1_wt	2.5190445179907
TBK1_wt	-1.27123303738356
TBK1_wt	-0.544771294991501
TBK1_wt	1.57304158969223
TBK1_wt	0.600443642361522
TBK1_wt	-0.73532251774341
TBK1_wt	-0.241448837086675
TBK1_wt	0.98098912411597
TBK1_wt	-1.085429930595
TBK1_wt	1.09140718742782
TBK1_wt	0.708355368801222
TBK1_wt	1.23106584758139
TBK1_wt	0.101362350648213
TBK1_wt	0.377254343896755
TBK1_wt	1.29943314781609
TBK1_wt	-0.685237552581654
TBK1_wt	1.95121997551187
TBK1_wt	-1.59168213058139
TBK1_wt	0.0381051928139509
TBK1_wt	1.19973663667954
TBK1_wt	1.80877649661147
TBK1_wt	-0.180405610156141
TBK1_wt	-0.235127298531369
TBK1_wt	0.382796133202951
TBK1_wt	-0.763644124398679
TBK1_wt	1.14947065829924
TBK1_wt	-0.332916208826337
TBK1_wt	0.15118275802902
TBK1_wt	-0.715745241953187
TBK1_wt	-0.22292979242025
TBK1_wt	-0.305680681482331
TBK1_wt	1.42864873766904
TBK1_wt	0.594038559243811
TBK1_wt	2.38036054439852
TBK1_wt	-0.413717724765637
TBK1_wt	0.465101451265538
TBK1_wt	0.436278577235838
TBK1_wt	-0.0008961937354169
TBK1_wt	0.0125127085305727
TBK1_wt	-0.0276583018924639
TBK1_wt	0.614785458907702
TBK1_wt	0.844533005521255
TBK1_wt	-0.335923813072915
TBK1_wt	0.356590988795271
TBK1_wt	0.471367293445907
TBK1_wt	0.775608741537188
TBK1_wt	1.04935642435067
TBK1_wt	0.477493894688936
TBK1_wt	1.4409019401551
TBK1_wt	0.0532128345155071
TBK1_wt	1.32268638435213
TBK1_wt	1.30333189406165
TBK1_wt	1.72035850139959
TBK1_wt	0.44908874347126
TBK1_wt	-0.882514112607159
TBK1_wt	0.493785084357898
TBK1_wt	-0.387568276732895
TBK1_wt	1.6607633802174
TBK1_wt	0.151544784466109
TBK1_wt	1.15629346422898
TBK1_wt	1.56552257907579
TBK1_wt	1.88396660277591
TBK1_wt	0.523304163074304
TBK1_wt	2.47225956304394
TBK1_wt	NA
TBK1_wt	1.00131830096784
TBK1_wt	1.59894040403776
TBK1_wt	-0.984285313710095
TBK1_wt	0.0124291639681684
TBK1_wt	1.39620559926846
TBK1_wt	-0.690250226325951
TBK1_wt	1.20335690105042
TBK1_wt	0.041168493435464
TBK1_wt	-1.54457692147875
TBK1_wt	-0.284571755381352
TBK1_wt	0.932672518858455
TBK1_wt	0.72979847315182
TBK1_wt	-0.355598557519275
TBK1_wt	0.267727422583896
TBK1_wt	-0.0373633952251693
TBK1_wt	0.195405679728696
TBK1_wt	-0.293747733152161
TBK1_wt	NA
TBK1_wt	1.47863623417466
[truncated: 3,113 more rows]
