# Supplementary material for: Common and rare variant association analyses in amyotrophic lateral sclerosis identify 15 risk loci with distinct genetic architectures and neuron-specific biology
Source: Nat Genet. 2021 Dec 6;53(12):1636–48. doi: 10.1038/s41588-021-00973-1 (PMC8648564; doi:10.1038/s41588-021-00973-1)
Supplement: Source Data Extended Data Fig. 4 — NEK1 STR alleles for patients with ALS and controls. [file 41588_2021_973_MOESM13_ESM.txt]

repeat_length	pheno
10	controls
10	controls
13	controls
10	controls
10	controls
10	controls
13	ALS
10	ALS
10	ALS
10	ALS
11	controls
10	controls
10	controls
13	controls
10	controls
11	ALS
13	ALS
10	ALS
10	ALS
13	controls
10	controls
10	controls
10	controls
11	controls
10	controls
10	ALS
11	ALS
10	ALS
10	ALS
13	ALS
10	ALS
13	controls
13	controls
13	controls
10	controls
10	controls
10	controls
10	ALS
13	ALS
13	ALS
10	ALS
13	ALS
10	controls
10	controls
10	controls
11	controls
10	controls
10	controls
10	ALS
10	ALS
10	ALS
10	ALS
10	controls
10	controls
10	controls
13	controls
10	controls
11	controls
13	ALS
10	ALS
10	ALS
12	ALS
13	ALS
10	controls
10	controls
10	controls
10	controls
10	controls
10	controls
11	ALS
10	ALS
10	ALS
13	ALS
10	ALS
12	ALS
10	controls
10	controls
13	controls
8	controls
13	controls
10	ALS
13	ALS
10	ALS
10	ALS
10	ALS
10	ALS
10	ALS
10	ALS
10	ALS
10	ALS
13	ALS
10	ALS
10	ALS
13	ALS
10	ALS
13	ALS
12	ALS
10	ALS
13	ALS
10	ALS
12	ALS
10	ALS
10	ALS
13	ALS
12	ALS
10	ALS
12	ALS
10	ALS
11	ALS
12	ALS
13	ALS
12	ALS
11	ALS
10	ALS
13	ALS
10	ALS
12	ALS
10	ALS
10	ALS
10	ALS
10	ALS
10	ALS
13	ALS
10	ALS
10	ALS
11	ALS
13	ALS
10	ALS
12	ALS
12	ALS
10	ALS
13	ALS
10	ALS
10	ALS
13	ALS
10	ALS
10	ALS
10	ALS
10	ALS
10	ALS
10	ALS
13	ALS
13	ALS
10	ALS
10	ALS
10	ALS
12	ALS
10	ALS
10	ALS
10	ALS
12	ALS
10	ALS
12	ALS
10	ALS
10	ALS
10	ALS
12	ALS
10	ALS
10	ALS
10	ALS
10	ALS
10	ALS
10	ALS
13	ALS
10	ALS
12	ALS
12	ALS
10	ALS
10	ALS
11	ALS
10	ALS
10	ALS
10	ALS
10	ALS
10	ALS
10	ALS
10	ALS
10	ALS
10	ALS
13	ALS
10	ALS
12	ALS
11	controls
10	controls
10	ALS
10	ALS
10	ALS
10	ALS
10	ALS
10	ALS
10	ALS
10	ALS
12	ALS
13	ALS
10	controls
10	controls
10	ALS
10	ALS
10	ALS
10	ALS
10	ALS
11	ALS
8	ALS
10	ALS
11	ALS
11	controls
10	controls
10	ALS
10	ALS
13	ALS
10	ALS
10	ALS
11	ALS
13	ALS
10	ALS
11	ALS
10	controls
10	controls
13	ALS
10	ALS
10	ALS
11	ALS
11	ALS
10	ALS
10	ALS
13	ALS
10	ALS
10	ALS
10	controls
13	ALS
10	ALS
10	ALS
10	ALS
13	ALS
10	ALS
13	ALS
10	ALS
10	ALS
13	ALS
10	controls
10	controls
12	ALS
10	ALS
10	ALS
10	ALS
12	ALS
11	ALS
10	ALS
13	ALS
10	ALS
13	controls
13	controls
10	ALS
10	ALS
10	ALS
13	ALS
10	ALS
13	ALS
10	ALS
12	ALS
12	controls
10	controls
12	controls
10	ALS
12	ALS
10	ALS
12	ALS
10	ALS
13	ALS
10	ALS
10	ALS
13	controls
10	controls
10	ALS
10	ALS
13	ALS
13	ALS
10	ALS
13	ALS
10	ALS
10	controls
10	ALS
10	controls
10	ALS
12	ALS
13	ALS
10	controls
10	ALS
11	ALS
13	ALS
10	controls
10	ALS
10	ALS
10	ALS
13	ALS
10	ALS
13	ALS
13	ALS
10	ALS
10	controls
10	ALS
11	controls
10	ALS
10	ALS
12	ALS
8	ALS
12	ALS
10	ALS
12	ALS
10	ALS
13	controls
10	ALS
13	controls
10	ALS
9	ALS
10	ALS
10	ALS
13	ALS
10	ALS
10	ALS
10	ALS
10	controls
13	ALS
10	controls
10	controls
12	ALS
10	ALS
13	ALS
12	ALS
13	ALS
10	ALS
10	ALS
13	ALS
13	controls
10	ALS
10	ALS
10	ALS
10	ALS
10	ALS
12	ALS
10	ALS
12	ALS
10	ALS
13	ALS
12	ALS
10	ALS
10	ALS
10	ALS
12	ALS
10	ALS
10	ALS
10	ALS
10	ALS
10	ALS
13	ALS
10	ALS
10	ALS
10	ALS
12	ALS
10	ALS
11	ALS
10	ALS
11	controls
10	controls
10	controls
10	controls
10	controls
13	controls
12	controls
10	controls
11	controls
13	controls
10	controls
13	controls
10	ALS
10	ALS
12	ALS
12	ALS
12	ALS
10	ALS
10	ALS
10	ALS
10	ALS
10	ALS
12	ALS
12	ALS
10	ALS
10	ALS
10	ALS
10	ALS
13	ALS
11	ALS
10	ALS
13	controls
13	controls
10	controls
13	controls
10	controls
10	controls
10	controls
10	controls
10	controls
10	controls
10	controls
10	controls
13	ALS
13	ALS
13	ALS
10	ALS
10	ALS
10	ALS
10	ALS
13	ALS
13	ALS
10	ALS
10	ALS
10	ALS
12	ALS
10	ALS
10	ALS
10	ALS
10	ALS
10	ALS
10	ALS
10	ALS
12	ALS
10	ALS
10	ALS
10	ALS
10	controls
10	controls
10	controls
10	controls
13	controls
10	controls
8	controls
10	controls
12	controls
10	controls
13	controls
10	controls
10	ALS
12	ALS
10	ALS
11	ALS
13	ALS
10	ALS
10	ALS
11	ALS
10	ALS
10	ALS
10	ALS
10	ALS
13	ALS
10	ALS
10	ALS
10	ALS
10	ALS
10	ALS
10	ALS
10	ALS
13	ALS
13	ALS
10	ALS
10	controls
10	controls
10	controls
10	controls
13	controls
12	controls
10	controls
12	controls
13	controls
10	controls
10	controls
10	controls
10	ALS
10	ALS
10	ALS
11	ALS
12	ALS
10	ALS
13	ALS
13	ALS
10	ALS
12	ALS
10	ALS
13	ALS
10	ALS
10	ALS
12	ALS
10	ALS
10	ALS
10	ALS
10	ALS
12	ALS
10	ALS
10	ALS
10	controls
10	controls
10	controls
10	controls
10	controls
11	controls
13	controls
12	controls
10	controls
10	controls
10	controls
10	controls
10	ALS
10	ALS
12	ALS
13	ALS
10	ALS
13	ALS
10	ALS
10	ALS
10	ALS
13	ALS
10	ALS
13	ALS
13	ALS
10	ALS
10	ALS
10	ALS
10	ALS
13	ALS
13	ALS
13	ALS
13	ALS
10	ALS
13	ALS
13	ALS
10	controls
10	controls
12	controls
11	controls
10	controls
13	controls
10	controls
13	controls
13	controls
14	controls
10	controls
13	controls
10	ALS
10	ALS
12	ALS
11	ALS
10	ALS
10	ALS
10	ALS
10	ALS
10	ALS
10	ALS
10	ALS
12	ALS
13	ALS
12	ALS
13	ALS
13	ALS
12	ALS
10	ALS
12	ALS
13	ALS
13	ALS
10	ALS
12	ALS
10	ALS
13	controls
10	controls
13	controls
13	controls
10	controls
10	controls
10	controls
10	controls
10	controls
10	controls
10	controls
10	controls
10	ALS
10	ALS
10	ALS
12	ALS
10	ALS
10	ALS
10	ALS
12	ALS
10	ALS
12	ALS
10	ALS
10	ALS
13	ALS
12	ALS
13	ALS
10	ALS
10	ALS
10	ALS
10	ALS
10	ALS
12	ALS
10	ALS
10	ALS
11	ALS
12	controls
10	controls
10	controls
10	controls
10	controls
10	controls
10	controls
10	controls
10	controls
10	controls
13	controls
13	controls
10	ALS
13	ALS
13	ALS
10	ALS
10	ALS
10	ALS
12	ALS
10	ALS
10	ALS
10	ALS
11	ALS
13	ALS
13	ALS
10	ALS
10	ALS
10	ALS
10	ALS
10	ALS
10	ALS
12	ALS
10	ALS
10	ALS
10	ALS
10	ALS
10	controls
10	controls
12	controls
10	controls
10	controls
13	controls
10	controls
10	controls
10	controls
10	controls
10	controls
10	controls
10	ALS
10	ALS
10	ALS
10	ALS
14	ALS
10	ALS
10	ALS
10	ALS
10	ALS
10	ALS
10	ALS
10	ALS
10	ALS
10	ALS
10	ALS
10	ALS
12	ALS
10	ALS
10	ALS
13	ALS
10	ALS
12	ALS
13	ALS
10	ALS
13	controls
10	controls
10	controls
13	controls
13	controls
10	controls
10	controls
10	controls
13	controls
13	controls
13	controls
10	controls
10	ALS
10	ALS
10	ALS
10	ALS
10	ALS
13	ALS
10	ALS
12	ALS
10	ALS
10	ALS
10	ALS
13	ALS
10	ALS
13	ALS
13	ALS
13	ALS
11	ALS
10	ALS
10	ALS
10	ALS
12	ALS
13	ALS
10	ALS
10	ALS
10	controls
13	controls
13	controls
10	controls
13	controls
13	controls
13	ALS
12	ALS
13	ALS
10	controls
10	controls
10	controls
12	controls
10	controls
10	controls
10	ALS
12	ALS
12	controls
10	controls
13	controls
13	controls
10	ALS
10	ALS
10	ALS
10	ALS
10	ALS
10	ALS
10	ALS
10	ALS
10	ALS
10	ALS
10	ALS
10	ALS
10	ALS
10	ALS
10	ALS
13	ALS
13	ALS
13	ALS
10	ALS
12	ALS
12	ALS
10	ALS
10	ALS
10	ALS
10	ALS
10	ALS
13	ALS
10	ALS
13	ALS
10	ALS
10	ALS
8	ALS
10	ALS
10	ALS
10	ALS
10	controls
10	controls
13	controls
10	controls
10	ALS
11	ALS
10	ALS
10	ALS
10	ALS
10	ALS
13	ALS
10	ALS
10	ALS
12	ALS
13	ALS
10	ALS
10	ALS
10	ALS
10	ALS
10	ALS
10	ALS
10	ALS
12	ALS
10	ALS
13	ALS
10	ALS
10	ALS
13	ALS
13	ALS
13	ALS
10	ALS
10	ALS
11	ALS
10	ALS
12	controls
10	controls
10	controls
12	controls
10	controls
10	controls
10	controls
10	ALS
10	ALS
10	ALS
10	ALS
11	ALS
10	ALS
13	ALS
10	ALS
12	ALS
10	ALS
13	ALS
10	ALS
10	ALS
10	ALS
13	ALS
13	ALS
13	ALS
10	ALS
10	ALS
13	ALS
10	ALS
10	ALS
10	ALS
10	ALS
10	ALS
10	ALS
11	ALS
10	ALS
13	ALS
10	ALS
10	ALS
10	ALS
12	controls
10	controls
10	controls
10	controls
10	ALS
10	ALS
10	ALS
10	ALS
11	ALS
12	ALS
13	ALS
11	ALS
11	ALS
13	ALS
13	ALS
10	ALS
10	ALS
10	ALS
13	ALS
10	ALS
10	ALS
12	ALS
11	ALS
10	ALS
10	ALS
10	ALS
8	ALS
10	ALS
13	ALS
10	controls
10	controls
10	controls
12	controls
10	controls
10	controls
10	controls
10	controls
13	controls
10	controls
10	ALS
12	ALS
11	controls
12	controls
10	controls
10	ALS
10	ALS
13	ALS
12	ALS
13	ALS
10	ALS
11	ALS
14	ALS
10	ALS
10	ALS
10	ALS
10	ALS
10	ALS
11	ALS
13	ALS
10	ALS
13	ALS
10	ALS
11	ALS
10	ALS
13	ALS
13	ALS
12	ALS
10	ALS
10	ALS
10	ALS
10	ALS
10	controls
10	ALS
10	ALS
10	ALS
10	ALS
10	ALS
10	controls
10	controls
13	ALS
10	ALS
13	ALS
13	ALS
12	ALS
10	ALS
10	ALS
10	ALS
10	ALS
10	ALS
10	ALS
13	ALS
10	controls
10	controls
10	controls
13	controls
11	controls
13	controls
12	controls
10	controls
10	controls
10	controls
12	ALS
10	controls
10	controls
13	ALS
10	controls
12	ALS
10	ALS
10	ALS
11	ALS
10	ALS
10	ALS
11	ALS
11	ALS
10	ALS
10	ALS
11	ALS
10	ALS
13	ALS
10	ALS
10	ALS
10	ALS
10	ALS
12	ALS
10	ALS
12	ALS
10	ALS
13	ALS
10	ALS
12	ALS
10	ALS
10	controls
10	controls
10	controls
10	controls
10	controls
12	ALS
10	ALS
10	ALS
10	ALS
9	ALS
10	ALS
11	ALS
10	ALS
10	ALS
13	ALS
10	ALS
10	ALS
10	ALS
13	ALS
10	ALS
10	ALS
10	ALS
10	ALS
10	ALS
10	ALS
10	ALS
13	ALS
10	ALS
10	ALS
13	ALS
10	ALS
10	ALS
12	ALS
10	ALS
10	ALS
10	ALS
10	ALS
10	ALS
10	controls
10	controls
10	controls
12	controls
13	controls
10	controls
10	controls
13	controls
10	controls
10	controls
10	controls
12	controls
10	controls
10	controls
10	controls
10	controls
10	ALS
13	ALS
9	ALS
13	ALS
12	ALS
10	ALS
10	ALS
13	ALS
10	ALS
13	ALS
10	ALS
12	ALS
12	ALS
10	ALS
13	ALS
10	ALS
13	ALS
10	ALS
10	ALS
10	ALS
10	ALS
13	ALS
10	ALS
10	ALS
10	ALS
10	ALS
10	ALS
13	ALS
10	ALS
13	ALS
10	ALS
13	controls
13	controls
10	controls
10	controls
10	controls
11	controls
10	controls
13	controls
10	controls
13	controls
10	controls
13	controls
10	controls
10	ALS
12	ALS
10	ALS
10	ALS
11	ALS
10	ALS
13	ALS
13	ALS
10	ALS
10	ALS
10	ALS
13	ALS
10	ALS
12	ALS
10	ALS
10	ALS
10	ALS
10	ALS
10	ALS
10	ALS
10	ALS
10	ALS
13	ALS
13	ALS
11	ALS
10	ALS
10	ALS
13	ALS
13	ALS
10	ALS
10	ALS
10	ALS
10	ALS
10	ALS
13	ALS
12	ALS
10	ALS
10	ALS
12	ALS
12	ALS
10	ALS
10	ALS
8	ALS
10	ALS
10	ALS
10	ALS
13	ALS
10	ALS
10	ALS
10	ALS
12	ALS
10	ALS
12	ALS
14	ALS
13	ALS
11	ALS
13	ALS
10	ALS
10	ALS
13	ALS
10	ALS
10	ALS
13	ALS
12	ALS
10	ALS
10	ALS
11	ALS
10	ALS
10	ALS
10	controls
10	controls
10	controls
12	controls
10	controls
10	controls
13	controls
10	controls
10	controls
10	controls
13	controls
12	controls
10	ALS
12	controls
10	controls
10	ALS
13	ALS
10	ALS
10	ALS
13	ALS
10	ALS
10	ALS
10	ALS
10	ALS
10	ALS
13	ALS
10	ALS
10	ALS
13	ALS
10	ALS
11	ALS
10	ALS
10	ALS
10	ALS
10	ALS
10	ALS
10	ALS
10	ALS
10	ALS
10	ALS
10	ALS
13	ALS
10	ALS
12	ALS
13	ALS
10	ALS
10	ALS
10	controls
10	controls
10	controls
10	controls
10	controls
13	controls
13	controls
10	ALS
13	ALS
13	ALS
10	ALS
11	ALS
10	ALS
10	ALS
13	controls
10	controls
10	controls
10	controls
13	ALS
13	ALS
10	ALS
13	ALS
10	ALS
10	ALS
8	ALS
10	ALS
10	ALS
12	ALS
10	ALS
10	ALS
10	ALS
12	ALS
13	ALS
10	ALS
10	ALS
10	ALS
10	ALS
10	ALS
12	ALS
10	ALS
10	ALS
13	controls
10	controls
10	controls
10	controls
10	ALS
10	ALS
10	ALS
10	ALS
10	ALS
10	ALS
11	ALS
12	ALS
10	ALS
10	ALS
10	ALS
10	ALS
11	ALS
10	ALS
10	ALS
13	ALS
12	ALS
10	ALS
10	ALS
10	ALS
10	ALS
10	ALS
10	ALS
10	ALS
10	controls
10	controls
11	ALS
10	ALS
10	ALS
10	ALS
13	ALS
10	ALS
12	ALS
10	ALS
13	ALS
10	ALS
10	ALS
13	ALS
13	ALS
10	ALS
10	ALS
13	ALS
10	ALS
10	controls
10	ALS
13	ALS
10	ALS
10	ALS
13	ALS
12	ALS
13	ALS
10	ALS
10	ALS
11	ALS
10	ALS
10	ALS
12	ALS
10	ALS
10	ALS
10	ALS
11	ALS
11	ALS
10	ALS
10	ALS
13	ALS
10	ALS
13	ALS
13	ALS
12	controls
13	controls
12	controls
10	controls
10	controls
11	controls
13	controls
12	controls
10	controls
10	controls
10	controls
10	controls
12	controls
12	controls
10	controls
12	controls
10	controls
10	ALS
13	ALS
13	ALS
10	ALS
10	ALS
12	ALS
10	ALS
10	ALS
10	ALS
10	ALS
10	ALS
13	ALS
13	ALS
13	ALS
10	ALS
10	ALS
10	ALS
11	ALS
11	ALS
10	ALS
11	ALS
10	ALS
12	ALS
13	ALS
10	controls
10	controls
10	controls
10	controls
10	controls
10	ALS
10	ALS
13	ALS
10	ALS
10	ALS
12	ALS
10	ALS
10	ALS
12	ALS
10	ALS
10	ALS
10	ALS
10	ALS
10	ALS
10	ALS
10	ALS
10	controls
13	controls
10	ALS
10	ALS
10	ALS
13	ALS
10	ALS
11	ALS
10	ALS
10	ALS
11	ALS
12	ALS
10	ALS
10	ALS
11	ALS
10	ALS
10	ALS
13	ALS
10	ALS
10	ALS
12	ALS
10	ALS
13	ALS
10	ALS
13	ALS
10	ALS
10	ALS
13	ALS
13	ALS
12	ALS
10	ALS
10	ALS
13	controls
10	controls
13	controls
13	ALS
10	ALS
10	ALS
13	ALS
13	ALS
13	ALS
10	ALS
10	ALS
10	ALS
10	ALS
10	ALS
10	ALS
10	ALS
12	ALS
10	ALS
10	ALS
10	ALS
10	ALS
13	ALS
10	ALS
10	ALS
10	ALS
11	ALS
10	ALS
13	ALS
13	ALS
12	ALS
10	ALS
10	ALS
10	ALS
10	ALS
13	ALS
13	ALS
12	ALS
10	ALS
13	ALS
10	ALS
10	ALS
10	ALS
10	ALS
11	ALS
11	ALS
10	ALS
12	ALS
13	ALS
10	ALS
13	ALS
10	ALS
10	ALS
10	ALS
10	ALS
10	controls
10	controls
13	controls
10	controls
10	controls
10	controls
10	controls
10	controls
13	controls
10	ALS
10	ALS
11	ALS
10	ALS
13	ALS
10	ALS
10	ALS
10	ALS
10	controls
13	ALS
10	ALS
13	ALS
13	ALS
10	controls
10	ALS
10	ALS
10	ALS
13	controls
13	ALS
10	ALS
10	ALS
10	ALS
10	controls
10	ALS
10	ALS
10	controls
10	ALS
11	ALS
10	controls
13	ALS
10	ALS
11	ALS
10	ALS
10	ALS
13	ALS
10	ALS
12	ALS
12	controls
10	ALS
13	ALS
10	controls
10	ALS
10	ALS
11	ALS
12	ALS
10	controls
10	ALS
10	ALS
10	ALS
10	ALS
10	ALS
10	ALS
13	ALS
10	ALS
13	ALS
11	controls
10	ALS
13	ALS
10	ALS
13	ALS
10	ALS
10	ALS
10	ALS
10	ALS
11	ALS
10	ALS
10	ALS
10	ALS
10	controls
8	ALS
10	ALS
10	ALS
12	ALS
13	ALS
10	ALS
10	ALS
10	ALS
10	ALS
9	controls
10	ALS
10	ALS
10	controls
13	ALS
10	ALS
10	controls
10	ALS
10	ALS
10	controls
12	ALS
10	ALS
10	controls
10	ALS
10	controls
8	ALS
10	controls
13	ALS
13	ALS
10	controls
10	ALS
13	ALS
12	controls
10	ALS
10	ALS
10	controls
10	ALS
13	controls
10	ALS
13	controls
10	ALS
10	ALS
13	controls
13	ALS
10	ALS
10	controls
10	ALS
10	ALS
10	controls
10	ALS
12	ALS
10	controls
13	ALS
10	ALS
10	controls
10	ALS
12	ALS
12	controls
10	ALS
10	ALS
10	controls
10	ALS
10	controls
10	ALS
13	controls
10	ALS
11	controls
13	ALS
12	ALS
13	controls
10	ALS
10	ALS
10	controls
10	ALS
10	ALS
10	controls
12	ALS
10	ALS
10	controls
10	ALS
11	ALS
10	controls
10	ALS
10	ALS
10	controls
10	ALS
12	ALS
10	controls
10	ALS
10	ALS
10	controls
10	ALS
10	ALS
12	controls
10	ALS
12	controls
13	ALS
10	ALS
10	controls
10	ALS
10	ALS
12	controls
13	ALS
10	ALS
12	controls
10	ALS
13	ALS
10	controls
13	ALS
10	ALS
13	controls
10	ALS
13	controls
10	ALS
10	ALS
13	controls
10	ALS
13	ALS
10	controls
12	ALS
13	controls
10	ALS
8	ALS
11	controls
11	ALS
10	ALS
10	controls
13	ALS
13	ALS
12	controls
12	ALS
10	controls
10	ALS
10	ALS
10	controls
13	ALS
10	ALS
10	controls
10	ALS
10	ALS
13	controls
12	ALS
13	ALS
10	controls
10	ALS
11	ALS
10	controls
13	ALS
11	ALS
12	controls
13	ALS
10	ALS
10	controls
11	ALS
12	ALS
11	controls
10	ALS
10	ALS
10	controls
10	ALS
13	ALS
10	controls
13	ALS
10	ALS
8	controls
11	ALS
10	controls
10	ALS
13	ALS
10	controls
10	ALS
13	ALS
10	controls
10	ALS
10	ALS
10	controls
12	ALS
12	ALS
13	controls
12	ALS
13	ALS
10	controls
10	ALS
10	ALS
10	controls
13	ALS
10	ALS
13	controls
10	ALS
13	ALS
10	controls
11	ALS
13	ALS
10	controls
13	ALS
10	ALS
10	controls
10	ALS
10	controls
10	ALS
10	ALS
10	controls
10	ALS
10	ALS
10	controls
10	ALS
13	ALS
10	controls
10	ALS
10	controls
13	ALS
13	ALS
10	controls
10	ALS
10	controls
10	ALS
10	ALS
10	controls
13	ALS
10	controls
10	ALS
10	ALS
8	controls
13	ALS
10	ALS
10	controls
10	ALS
10	ALS
10	controls
10	controls
10	ALS
11	ALS
13	controls
12	ALS
11	ALS
10	ALS
10	controls
8	ALS
10	controls
10	ALS
10	ALS
10	controls
10	ALS
12	controls
10	ALS
10	ALS
10	controls
10	controls
10	ALS
10	ALS
10	controls
13	ALS
10	controls
12	ALS
13	ALS
10	controls
12	ALS
10	controls
10	ALS
10	ALS
10	ALS
10	controls
10	ALS
10	ALS
10	controls
10	ALS
13	controls
10	ALS
10	controls
13	ALS
13	controls
12	controls
10	ALS
10	controls
12	ALS
10	controls
10	controls
12	ALS
13	controls
10	ALS
11	controls
10	ALS
13	controls
10	controls
12	ALS
13	ALS
10	controls
10	ALS
10	ALS
10	controls
10	controls
10	controls
10	ALS
10	controls
10	ALS
10	ALS
10	controls
10	controls
13	controls
10	ALS
13	ALS
13	controls
10	ALS
12	ALS
13	controls
10	ALS
10	controls
13	ALS
10	ALS
10	controls
10	ALS
10	ALS
10	controls
11	ALS
13	ALS
11	controls
10	controls
11	ALS
10	controls
10	ALS
12	ALS
10	controls
10	ALS
10	ALS
10	controls
13	ALS
10	controls
11	ALS
10	controls
10	ALS
10	ALS
10	controls
11	ALS
10	controls
10	ALS
10	ALS
10	controls
10	ALS
10	controls
10	ALS
12	ALS
10	controls
11	controls
12	ALS
12	ALS
8	controls
11	ALS
10	ALS
10	controls
10	controls
13	controls
10	ALS
10	ALS
10	controls
10	ALS
10	ALS
13	controls
12	ALS
13	ALS
13	controls
10	ALS
10	ALS
12	ALS
13	controls
13	ALS
10	controls
13	ALS
10	controls
10	ALS
10	controls
13	ALS
10	ALS
10	controls
13	ALS
10	ALS
10	controls
10	controls
10	controls
10	ALS
10	controls
13	ALS
13	controls
10	ALS
10	ALS
10	controls
13	ALS
13	ALS
13	controls
10	ALS
10	controls
10	ALS
10	controls
13	ALS
10	controls
10	ALS
9	ALS
10	controls
10	ALS
12	ALS
10	controls
13	ALS
10	ALS
10	ALS
10	ALS
11	ALS
10	ALS
10	ALS
13	ALS
13	ALS
12	ALS
10	ALS
10	ALS
10	ALS
10	ALS
12	ALS
10	ALS
10	ALS
10	ALS
12	ALS
10	ALS
10	ALS
12	ALS
10	ALS
10	ALS
13	ALS
13	ALS
12	ALS
10	ALS
10	ALS
10	ALS
10	ALS
13	ALS
10	ALS
10	ALS
10	ALS
13	ALS
13	ALS
10	ALS
13	ALS
13	ALS
10	ALS
10	ALS
10	ALS
10	ALS
10	ALS
10	ALS
10	ALS
12	ALS
10	ALS
12	ALS
13	ALS
10	ALS
13	ALS
10	ALS
10	ALS
13	ALS
13	ALS
10	ALS
10	ALS
10	ALS
10	ALS
13	ALS
13	ALS
12	ALS
10	ALS
10	ALS
10	ALS
11	ALS
10	ALS
10	ALS
10	ALS
10	ALS
10	ALS
[truncated: 12,375 more rows]
