# Supplementary material for: Common and rare variant association analyses in amyotrophic lateral sclerosis identify 15 risk loci with distinct genetic architectures and neuron-specific biology
Source: Nat Genet. 2021 Dec 6;53(12):1636–48. doi: 10.1038/s41588-021-00973-1 (PMC8648564; doi:10.1038/s41588-021-00973-1)
Supplement: Source Data Extended Data Fig. 5 — LDSC genetic correlation estimates for brain diseases. [file 41588_2021_973_MOESM14_ESM.csv]

	ALS	FTD	PSP	PD	CBD	AD	MS	IS	ICHall	IAany	ED	AN	OCD	Anxiety_factorScore	PTSD	MDD	BIP	SCZ	TS	ASD	ADHD
ALS	1.0	0.5856	0.4356	0.1554	0.0882	0.3121	-0.008	0.1559	0.0299	-0.153	0.1907	0.1669	0.12	0.0843	0.0404	-0.0326	-0.0645	0.0506	-0.0834	-0.1082	0.0272
FTD	0.5856	1.0	0.8764	0.4765	0.7063	0.229	-0.2305	-0.1072	0.1421	-0.1595	0.2275	0.3967	-0.0532	0.2901	0.1227	0.1408	0.3923	0.2741	-0.1683	-0.5925	-0.5016
PSP	0.4356	0.8764	1.0	0.3317	0.5857	0.1459	0.0738	0.0319	0.2219	-0.0309	0.1416	0.02	0.0025	0.158	0.0803	-0.0912	0.0398	0.0268	-0.1838	-0.108	-0.0055
PD	0.1554	0.4765	0.3317	1.0	0.2446	0.0875	0.0321	-0.0674	-0.0169	-0.0442	0.0741	0.0888	0.094	0.0708	-0.072	0.0267	0.043	0.0183	-0.0347	0.0166	-0.1139
CBD	0.0882	0.7063	0.5857	0.2446	1.0	0.0439	-0.108	-0.0975	-0.4471	0.1283	-0.1461	-0.0494	0.0979	-0.0684	-0.0314	-0.0468	0.3064	0.0461	0.0377	-0.1357	0.0559
AD	0.3121	0.229	0.1459	0.0875	0.0439	1.0	-0.0186	-0.1855	-0.0692	0.081	0.0461	0.057	-0.1748	0.1679	-0.2513	0.0577	0.0021	0.081	0.0804	0.0192	0.045
MS	-0.008	-0.2305	0.0738	0.0321	-0.108	-0.0186	1.0	0.0742	-0.0953	0.0717	-0.0273	0.0052	-0.0146	0.0128	0.0738	0.0619	0.0034	0.0144	-0.0062	-0.0337	0.0386
IS	0.1559	-0.1072	0.0319	-0.0674	-0.0975	-0.1855	0.0742	1.0	0.4612	0.1969	-0.2271	-0.0574	-0.1825	0.2449	0.1524	0.1432	0.07	0.0565	-0.1468	-0.0938	0.1866
ICHall	0.0299	0.1421	0.2219	-0.0169	-0.4471	-0.0692	-0.0953	0.4612	1.0	0.4356	-0.2975	-0.2047	0.0681	0.4036	0.072	0.1527	0.0075	0.1234	0.1345	0.0075	0.2841
IAany	-0.153	-0.1595	-0.0309	-0.0442	0.1283	0.081	0.0717	0.1969	0.4356	1.0	0.0604	0.0531	-0.1713	0.2475	0.2741	0.1963	0.0771	0.1221	0.0807	0.1357	0.2264
ED	0.1907	0.2275	0.1416	0.0741	-0.1461	0.0461	-0.0273	-0.2271	-0.2975	0.0604	1.0	1.0005	0.4953	0.1338	0.0653	0.1767	0.1955	0.2431	0.0126	-0.0706	-0.2445
AN	0.1669	0.3967	0.02	0.0888	-0.0494	0.057	0.0052	-0.0574	-0.2047	0.0531	1.0005	1.0	0.4441	0.1735	0.2146	0.2979	0.1431	0.2554	0.1086	0.1031	-0.0147
OCD	0.12	-0.0532	0.0025	0.094	0.0979	-0.1748	-0.0146	-0.1825	0.0681	-0.1713	0.4953	0.4441	1.0	0.018	0.0843	0.2386	0.3165	0.3448	0.419	0.1346	-0.177
Anxiety_factorScore	0.0843	0.2901	0.158	0.0708	-0.0684	0.1679	0.0128	0.2449	0.4036	0.2475	0.1338	0.1735	0.018	1.0	0.5165	0.6373	0.1192	0.1707	0.097	-0.0887	0.2354
PTSD	0.0404	0.1227	0.0803	-0.072	-0.0314	-0.2513	0.0738	0.1524	0.072	0.2741	0.0653	0.2146	0.0843	0.5165	1.0	0.7975	0.2307	0.3493	-0.0974	0.3407	0.6483
MDD	-0.0326	0.1408	-0.0912	0.0267	-0.0468	0.0577	0.0619	0.1432	0.1527	0.1963	0.1767	0.2979	0.2386	0.6373	0.7975	1.0	0.3504	0.3681	0.204	0.404	0.52
BIP	-0.0645	0.3923	0.0398	0.043	0.3064	0.0021	0.0034	0.07	0.0075	0.0771	0.1955	0.1431	0.3165	0.1192	0.2307	0.3504	1.0	0.6849	0.0716	0.1413	0.1134
SCZ	0.0506	0.2741	0.0268	0.0183	0.0461	0.081	0.0144	0.0565	0.1234	0.1221	0.2431	0.2554	0.3448	0.1707	0.3493	0.3681	0.6849	1.0	0.075	0.2181	0.1096
TS	-0.0834	-0.1683	-0.1838	-0.0347	0.0377	0.0804	-0.0062	-0.1468	0.1345	0.0807	0.0126	0.1086	0.419	0.097	-0.0974	0.204	0.0716	0.075	1.0	0.1278	0.201
ASD	-0.1082	-0.5925	-0.108	0.0166	-0.1357	0.0192	-0.0337	-0.0938	0.0075	0.1357	-0.0706	0.1031	0.1346	-0.0887	0.3407	0.404	0.1413	0.2181	0.1278	1.0	0.3399
ADHD	0.0272	-0.5016	-0.0055	-0.1139	0.0559	0.045	0.0386	0.1866	0.2841	0.2264	-0.2445	-0.0147	-0.177	0.2354	0.6483	0.52	0.1134	0.1096	0.201	0.3399	1.0
