# Supplementary material for: Common and rare variant association analyses in amyotrophic lateral sclerosis identify 15 risk loci with distinct genetic architectures and neuron-specific biology
Source: Nat Genet. 2021 Dec 6;53(12):1636–48. doi: 10.1038/s41588-021-00973-1 (PMC8648564; doi:10.1038/s41588-021-00973-1)
Supplement: Source Data Extended Data Fig. 6 — Association statistics for SNPs in loci with colocalization signals. [file 41588_2021_973_MOESM15_ESM.zip]

Archive with 8 entries (8 files):
- ALS_GWAS2021_ED_fig6_BRZAP1-AS1_AD_ALS_source_data.txt
- ALS_GWAS2021_ED_fig6_GAK_PD_ALS_source_data.txt
- ALS_GWAS2021_ED_fig6_MOBP_CBD_ALS_source_data.txt
- ALS_GWAS2021_ED_fig6_MOBP_PSP_ALS_source_data.txt
- ALS_GWAS2021_ED_fig6_UNC13A_FTD_ALS_source_data.txt
- ALS_GWAS2021_ED_fig6_C9orf72_mndFTD_ALS_source_data.txt
- ALS_GWAS2021_ED_fig6_HLA_AD_ALS_source_data.txt
- ALS_GWAS2021_ED_fig6_HLA_PD_ALS_source_data.txt
