# Supplementary material for: Common and rare variant association analyses in amyotrophic lateral sclerosis identify 15 risk loci with distinct genetic architectures and neuron-specific biology
Source: Nat Genet. 2021 Dec 6;53(12):1636–48. doi: 10.1038/s41588-021-00973-1 (PMC8648564; doi:10.1038/s41588-021-00973-1)
Supplement: Source Data Extended Data Fig. 6 — Association statistics for SNPs in loci with colocalization signals. [file 41588_2021_973_MOESM15_ESM.zip › ALS_GWAS2021_ED_fig6_BRZAP1-AS1_AD_ALS_source_data.txt]

logpx	logpy	LD	top_hit
0.391473966422806	0.189297139052883	<0.2	LD_friends
0.535361440904967	0.160773425986565	<0.2	LD_friends
0.0837566695346603	2.70049270129951	<0.2	LD_friends
0.890759031411797	0.168770306132937	<0.2	LD_friends
0.0989778267519208	0.0429676836530616	<0.2	LD_friends
0.789413975094844	0.202593950323618	<0.2	LD_friends
0.441531437476205	0.158327749926366	<0.2	LD_friends
0.880744110722063	0.185552621477512	<0.2	LD_friends
0.494714325855868	0.29895036927086	<0.2	LD_friends
1.15403423845452	0.17763574755845	<0.2	LD_friends
0.412064651363644	0.625251653989896	<0.2	LD_friends
1.67427914198059	0.244964066232229	<0.2	LD_friends
0.838332587562264	0.207748428096736	<0.2	LD_friends
1.09081852402215	0.377889639638781	<0.2	LD_friends
0.503762454833265	0.343422708603886	<0.2	LD_friends
1.26929845571815	2.44081181099522	<0.2	LD_friends
0.0810789099086642	0.270592203036932	<0.2	LD_friends
1.12366667091362	2.47964749591668	<0.2	LD_friends
0.073194689888394	2.79425445905734	<0.2	LD_friends
0.979224511806442	0.158140190224939	<0.2	LD_friends
0.137093786437002	0.485186705000715	<0.2	LD_friends
1.18217030025439	2.46281077375636	<0.2	LD_friends
0.258454483223791	0.253054590384895	<0.2	LD_friends
0.821598658466245	0.228412519118745	<0.2	LD_friends
0.0869813162520398	2.82768903147805	<0.2	LD_friends
0.253210167847388	1.4047242881979	<0.2	LD_friends
0.104411724333737	3.19592875111434	<0.2	LD_friends
1.34265726318537	0.35261702988538	<0.2	LD_friends
1.46890445312997	0.298432014944073	<0.2	LD_friends
1.19832194096411	0.56304266933055	<0.2	LD_friends
0.419303060287563	1.05379344615722	<0.2	LD_friends
0.297655641644231	1.93854752091281	<0.2	LD_friends
1.53715296416833	0.30285787372454	<0.2	LD_friends
0.875495775165718	2.28667749501297	<0.2	LD_friends
0.309095445945033	1.92959267825988	<0.2	LD_friends
0.216739767127051	1.86169730183372	<0.2	LD_friends
0.199557878663743	1.82016107197681	<0.2	LD_friends
0.206978340154017	1.84284556009372	<0.2	LD_friends
1.36906388093581	0.328549445787505	<0.2	LD_friends
0.656000930942839	0.1627272974977	<0.2	LD_friends
1.32175484807296	0.326058001365912	<0.2	LD_friends
0.121938018709987	0.369165482171949	<0.2	LD_friends
1.21183162885883	2.68592200822079	<0.2	LD_friends
0.10851829616048	2.8847224086041	<0.2	LD_friends
0.667359589612537	0.238147305533617	<0.2	LD_friends
0.215810794619039	1.93292914395463	<0.2	LD_friends
0.444784594873927	0.239652921470094	<0.2	LD_friends
1.12743585690935	0.550367349529925	<0.2	LD_friends
0.00762324020119701	0.147581007062999	<0.2	LD_friends
0.724919101543141	0.523313257054355	<0.2	LD_friends
0.0975619438013351	2.92554928104541	<0.2	LD_friends
1.06966236426227	0.224462365219043	<0.2	LD_friends
0.799149501908923	0.5111673656176	<0.2	LD_friends
0.59294918519575	0.498529927899588	<0.2	LD_friends
1.34949820512163	0.357436562895612	<0.2	LD_friends
1.36441573368877	0.352421445787545	<0.2	LD_friends
1.2251182341812	2.69207629638812	<0.2	LD_friends
0.399898744308609	0.648203693102977	<0.2	LD_friends
0.193820026016113	2.83953146888096	<0.2	LD_friends
0.0261796756473164	1.50626319772316	<0.2	LD_friends
0.0185891598341118	0.765989182412821	<0.2	LD_friends
0.104246057926272	1.06859298644343	<0.2	LD_friends
1.69058277422186	0.246876755318287	<0.2	LD_friends
0.839231438138872	0.207678363648426	<0.2	LD_friends
0.0115302297901245	1.6252516539899	<0.2	LD_friends
1.55767704425443	0.650722472532045	<0.2	LD_friends
0.216096420727265	0.467245621007502	<0.2	LD_friends
0.977159389123472	0.283662712110451	<0.2	LD_friends
1.38038499425719	0.622511616623867	<0.2	LD_friends
0.102427886174269	2.90692869362394	<0.2	LD_friends
0.0205882173655647	0.321754848072958	<0.2	LD_friends
0.0191334454179209	0.0187251672934111	<0.2	LD_friends
0.455311977697323	0.237096471500943	<0.2	LD_friends
0.294221787171402	1.27425166700445	<0.2	LD_friends
1.23724643506663	0.544698228342924	<0.2	LD_friends
1.91649738016973	0.752026733638193	0.2-0.4	LD_friends
2.08312512146132	1.36835333704158	0.2-0.4	LD_friends
2.15932943866659	1.37716452047848	0.2-0.4	LD_friends
1.87876854485038	0.730020323354676	0.2-0.4	LD_friends
1.08623911358768	0.71331903064507	<0.2	LD_friends
1.64955814346494	1.17198493577602	0.2-0.4	LD_friends
0.402524210129623	0.769551078621726	<0.2	LD_friends
0.357634419155027	0.480040819247932	<0.2	LD_friends
1.68718817378791	1.18983471545685	0.2-0.4	LD_friends
0.368049173740783	0.0737090131151366	<0.2	LD_friends
1.80327127737671	0.774174008538107	0.2-0.4	LD_friends
1.84284556009372	0.719421629631924	0.2-0.4	LD_friends
1.83683862502298	0.768530409569319	0.2-0.4	LD_friends
1.91080163319485	0.769040444251431	0.2-0.4	LD_friends
1.81872822844054	0.768785352037399	0.2-0.4	LD_friends
1.93779419118029	0.352421445787545	<0.2	LD_friends
1.80659709693758	0.780153613975639	0.2-0.4	LD_friends
0.388170520501626	0.762959208620809	<0.2	LD_friends
1.73683753503778	0.910448117113546	0.2-0.4	LD_friends
0.399898744308609	0.705093089394808	<0.2	LD_friends
1.60589869795996	1.18250073813224	0.2-0.4	LD_friends
1.79696711298529	0.764724123312948	0.2-0.4	LD_friends
1.76270766243254	0.753255290276159	0.2-0.4	LD_friends
0.460422116654691	0.133004186889352	<0.2	LD_friends
1.86264588862927	0.82623117686335	0.2-0.4	LD_friends
1.86264588862927	0.82739706879014	0.2-0.4	LD_friends
0.945386945443112	0.110642263111068	<0.2	LD_friends
1.33743103306674	0.451979305094469	<0.2	LD_friends
1.58905414131223	1.22040350874218	0.2-0.4	LD_friends
1.75080164260889	0.775725985705742	0.2-0.4	LD_friends
1.74836177955179	0.778325002929231	0.2-0.4	LD_friends
1.48558507941963	1.23777171571353	0.2-0.4	LD_friends
1.72723041344824	0.767766478885266	0.2-0.4	LD_friends
0.454074670644157	0.0190426837703799	<0.2	LD_friends
1.72584215073632	0.776244546342759	0.2-0.4	LD_friends
1.68277265082358	2.34534224535048	<0.2	LD_friends
0.395449967428739	0.817585347565446	<0.2	LD_friends
1.45222529461218	1.23889946104186	0.2-0.4	LD_friends
1.71018816088238	0.771086594005312	0.2-0.4	LD_friends
0.0575454736575229	1.61367942610595	<0.2	LD_friends
0.0326392600340503	0.0960964733098364	<0.2	LD_friends
1.40627100129209	1.25227753796449	0.2-0.4	LD_friends
0.377268034835281	0.831502516476967	<0.2	LD_friends
1.4024144982478	1.2539109569438	0.2-0.4	LD_friends
1.32615002265705	1.25336580106242	0.2-0.4	LD_friends
1.63432485954408	0.779368980551908	0.2-0.4	LD_friends
0.353792387793315	0.0344220420894721	<0.2	LD_friends
0.0346101297848777	0.124360062995832	<0.2	LD_friends
0.26082336808927	0.889410289700751	<0.2	LD_friends
0.876475019057268	0.156954189465431	<0.2	LD_friends
0.0256264929185768	0.576426480267265	<0.2	LD_friends
1.59773861754532	0.799696817018415	0.2-0.4	LD_friends
0.350665141287858	0.822175028135318	<0.2	LD_friends
1.60292945004059	0.806875401645538	0.2-0.4	LD_friends
0.394587201846949	0.823041019413092	<0.2	LD_friends
1.61189879842948	0.79997073344623	0.2-0.4	LD_friends
1.61101121487529	0.800244822746525	0.2-0.4	LD_friends
1.60607399341416	0.789681480173768	0.2-0.4	LD_friends
1.60153915039178	0.789681480173768	0.2-0.4	LD_friends
1.35144484433733	1.29955589897225	0.2-0.4	LD_friends
0.446845451830375	0.263444152837364	<0.2	LD_friends
0.013407393177789	1.88339225601175	<0.2	LD_friends
1.74424521335696	0.741362717275924	0.2-0.4	LD_friends
0.290560425867589	0.109578981199086	<0.2	LD_friends
1.54913530762023	0.632271453913024	<0.2	LD_friends
0.290475644123659	0.18309616062434	<0.2	LD_friends
0.0218651526017105	0.714667772356116	<0.2	LD_friends
0.485319455875018	0.186485728458117	<0.2	LD_friends
0.219682687859849	0.087246696328677	<0.2	LD_friends
1.35105481783433	1.13424477592855	<0.2	LD_friends
0.0231000490170621	0.836838625022982	<0.2	LD_friends
1.27099729072781	1.42273804641419	0.2-0.4	LD_friends
0.525783735923745	0.151502981909633	<0.2	LD_friends
0.369673845196053	0.0183172726287146	<0.2	LD_friends
0.0207248524089768	0.855737226238009	<0.2	LD_friends
0.206349282292827	1.21246868387277	<0.2	LD_friends
1.83356988615672	0.786482243003695	0.2-0.4	LD_friends
0.0337643759014182	0.812479279163537	<0.2	LD_friends
1.46142626619314	1.38383968715242	0.2-0.4	LD_friends
1.30521936398794	0.235375602149019	<0.2	LD_friends
0.0391013226733393	0.794254459057338	<0.2	LD_friends
2.81276138016852	1.66897782895817	0.2-0.4	LD_friends
2.55346283292636	1.76649623965887	0.2-0.4	LD_friends
2.58169870868026	1.77211329538633	0.2-0.4	LD_friends
0.18568579979254	0.159705668388564	<0.2	LD_friends
1.48109142630859	0.442613117940493	<0.2	LD_friends
2.6769542645183	2.13253251214095	0.2-0.4	LD_friends
0.050756409431735	0.643591672961019	<0.2	LD_friends
0.302421966348887	0.285754088982106	<0.2	LD_friends
2.52186657189948	1.8699880503281	0.2-0.4	LD_friends
0.458545571252411	1.22482661457521	<0.2	LD_friends
0.06023122454665	0.339893778276756	<0.2	LD_friends
2.59911678445164	1.77650405903761	0.2-0.4	LD_friends
0.751291264399082	0.14381507327283	<0.2	LD_friends
2.6066003047069	1.79425445905734	0.2-0.4	LD_friends
0.44165149123838	0.217670731003163	<0.2	LD_friends
2.64550739941056	1.79696711298529	0.4-0.6	LD_friends
1.48188105285685	0.550367349529925	<0.2	LD_friends
0.135488918941608	1.23672178898102	<0.2	LD_friends
1.49634548075704	1.1322968667299	0.2-0.4	LD_friends
2.95860731484178	1.68423950933427	0.2-0.4	LD_friends
1.43616308133546	0.40044440901402	<0.2	LD_friends
1.45062884766682	1.35556141053216	<0.2	LD_friends
1.59894427422816	0.595850750790305	<0.2	LD_friends
0.394264106123253	0.000477986871096212	<0.2	LD_friends
3.5480601306349	1.84284556009372	0.2-0.4	LD_friends
0.190036478285986	1.03649550058571	<0.2	LD_friends
0.442974277613617	2.46903231842809	<0.2	LD_friends
0.233438447362469	1.2943073034623	<0.2	LD_friends
0.628009088535085	0.446359663768646	<0.2	LD_friends
0.352323686759129	0.0242006903205925	<0.2	LD_friends
0.359617955290432	0.0101054362812269	<0.2	LD_friends
1.49948908947366	0.466609291982449	<0.2	LD_friends
2.20662875108104	0.660151216962363	0.2-0.4	LD_friends
1.40926959420731	1.83268266525182	<0.2	LD_friends
1.90204892900585	1.64301859900687	<0.2	LD_friends
1.92591531097176	0.609418121449565	<0.2	LD_friends
0.449649327698385	2.59465363982429	<0.2	LD_friends
0.192329698769516	0.357733381097326	<0.2	LD_friends
0.513569521145566	2.44842802632575	<0.2	LD_friends
0.3971806575673	0.0170055453413357	<0.2	LD_friends
0.13006458935314	1.59619338945258	<0.2	LD_friends
0.105794740857916	1.50086300546262	<0.2	LD_friends
2.01381070026318	0.59773861754532	<0.2	LD_friends
0.173601217812382	1.45518808824222	<0.2	LD_friends
1.23025353282055	0.272377422030863	<0.2	LD_friends
0.216310763652684	1.40660315769979	<0.2	LD_friends
1.0970186002025	0.564792896759253	<0.2	LD_friends
0.503901007867429	0.00899555966924482	<0.2	LD_friends
5.05963295401434	3.88538901576783	0.6-0.8	LD_friends
0.509058794643213	2.171662399941	<0.2	LD_friends
2.92190584959359	1.48798303050387	<0.2	LD_friends
2.45917018588892	0.707079700399994	<0.2	LD_friends
0.329754146925876	0.373249146316607	<0.2	LD_friends
0.748848656824645	1.73423908328239	<0.2	LD_friends
2.17986424812957	0.698102282804792	0.2-0.4	LD_friends
0.766496239658866	1.14959885200284	<0.2	LD_friends
0.639595945270061	0.0218651526017105	<0.2	LD_friends
2.47391930819797	0.703554205793604	<0.2	LD_friends
0.760950906859809	1.10419084983087	<0.2	LD_friends
2.96457026181545	1.44587441848699	<0.2	LD_friends
2.53491471244257	0.684659523372712	<0.2	LD_friends
0.717604495257474	1.0999060984566	<0.2	LD_friends
0.641684359917804	1.11350927482752	<0.2	LD_friends
0.0822844834405066	0.216167856615559	<0.2	LD_friends
6.11137127461477	4.161087972594	>0.8	LD_friends
0.662141570958906	1.29705275381844	<0.2	LD_friends
2.61367942610595	1.14333151638847	<0.2	LD_friends
0.558304864359283	0.816160962943579	<0.2	LD_friends
0.360613130982316	0.756218083906205	<0.2	LD_friends
0.503070351926785	0.847100403606253	<0.2	LD_friends
0.792096469613948	0.243363891754152	<0.2	LD_friends
2.20880075350112	0.771599641296995	0.2-0.4	LD_friends
0.779107750780481	0.236048173966676	<0.2	LD_friends
0.766242637034489	0.247106845115406	<0.2	LD_friends
0.342179543984303	0.11227020271197	<0.2	LD_friends
0.780153613975639	0.217312431765034	<0.2	LD_friends
6.43521561549601	4.0221392707353	Top hit	top_hit
2.24033215531037	0.84043280676638	0.2-0.4	LD_friends
3.0403386297265	0.983802646487561	<0.2	LD_friends
5.70929775671215	4.03810452633215	>0.8	LD_friends
0.31443738884177	0.955460239607589	<0.2	LD_friends
1.20093528064899	1.71715139716536	<0.2	LD_friends
0.154529867018326	0.538501473216981	<0.2	LD_friends
2.39946270563553	0.54500278269054	<0.2	LD_friends
0.592269271973665	0.793984123236656	<0.2	LD_friends
0.623788149717327	0.236422275533355	<0.2	LD_friends
0.698970004336019	0.871923987331285	<0.2	LD_friends
0.689944262249109	0.862962545210487	<0.2	LD_friends
0.0344220420894721	0.349984047528161	<0.2	LD_friends
0.564792896759253	0.681727919788373	<0.2	LD_friends
0.258927227626679	0.578725208789654	<0.2	LD_friends
4.01668951420588	1.79209646961395	0.4-0.6	LD_friends
0.791827473332878	0.0856039478702139	<0.2	LD_friends
0.474825572164728	1.1390035632428	<0.2	LD_friends
0.1747686768001	0.387322081683498	<0.2	LD_friends
3.0411972966005	2.51784130458872	0.2-0.4	LD_friends
1.74811854544747	1.61457248519487	<0.2	LD_friends
1.26066503980392	0.96738123914928	<0.2	LD_friends
0.155150199193361	0.109802613789971	<0.2	LD_friends
1.70730099695607	1.65325594539515	<0.2	LD_friends
0.134955278306901	0.250263684430939	<0.2	LD_friends
3.42308304403479	0.909036923404268	0.2-0.4	LD_friends
0.468138050904191	0.635261444944602	<0.2	LD_friends
0.554707230574028	0.579549140893932	<0.2	LD_friends
2.05963295401433	0.585360853262991	<0.2	LD_friends
0.38153350780092	0.42354346759438	<0.2	LD_friends
0.243439956993317	0.0255343642627576	<0.2	LD_friends
0.255315936723114	0.000260654893431994	<0.2	LD_friends
0.0510493897544518	0.613857891069182	<0.2	LD_friends
0.46167766676856	1.66715773300565	<0.2	LD_friends
1.70707970039999	0.140201452519434	0.2-0.4	LD_friends
1.4246966665776	1.45555986268231	<0.2	LD_friends
1.22723835285597	1.8018930011266	<0.2	LD_friends
0.289797985344615	0.0955008446021801	<0.2	LD_friends
0.132179091954427	0.590912630552165	<0.2	LD_friends
0.872247484167027	0.693360558975738	<0.2	LD_friends
0.292685366411292	0.209714835966758	<0.2	LD_friends
1.23366152474871	1.77650405903761	<0.2	LD_friends
0.84863014975254	0.696803942579511	<0.2	LD_friends
0.893469146177619	0.796695083861517	<0.2	LD_friends
0.287687091318635	0.0832829224011875	<0.2	LD_friends
1.23537560214902	1.74232142513082	<0.2	LD_friends
3.87321942298799	1.28625752159092	0.4-0.6	LD_friends
0.893469146177619	0.806597096937583	<0.2	LD_friends
0.910448117113546	0.794254459057338	<0.2	LD_friends
2.31416872537394	0.278354233710254	0.2-0.4	LD_friends
1.23619777592541	1.74064507269197	<0.2	LD_friends
0.691862621361961	0.429223631205252	<0.2	LD_friends
2.24672342981558	0.28642546222793	0.2-0.4	LD_friends
0.284163724835006	0.0752040042020878	<0.2	LD_friends
1.15144142787624	1.82856609905699	<0.2	LD_friends
0.849243560139691	0.302683458267617	<0.2	LD_friends
1.82044820883481	0.223008415143595	0.2-0.4	LD_friends
1.19097927951633	0.142064735280571	<0.2	LD_friends
1.22279074185432	1.41094446894766	<0.2	LD_friends
1.54668165995296	1.64073383539325	<0.2	LD_friends
1.51870072666714	1.64016451766011	<0.2	LD_friends
3.89551288868761	1.54744693677107	0.4-0.6	LD_friends
0.278024598414047	0.0832829224011875	<0.2	LD_friends
1.47573373123302	1.60537323572779	<0.2	LD_friends
1.47391930819797	1.5970511706556	<0.2	LD_friends
1.38394480502341	1.57971411505808	<0.2	LD_friends
1.51741223047323	1.59380057633669	<0.2	LD_friends
1.24435378054332	1.75597041096998	<0.2	LD_friends
0.141222262694551	1.01336260438985	<0.2	LD_friends
1.24427755509654	1.75300930075845	<0.2	LD_friends
4.1511952989482	1.20565139610392	0.2-0.4	LD_friends
1.48333244090096	0.654430243943608	<0.2	LD_friends
2.27466018409026	0.425505731714672	0.2-0.4	LD_friends
0.60223374387355	0.0767559813697235	<0.2	LD_friends
1.44225225835853	1.46622794161528	<0.2	LD_friends
1.24534593074457	0.286257521590917	<0.2	LD_friends
1.55036734952993	0.385946894012781	<0.2	LD_friends
2.54000474395261	0.780153613975639	<0.2	LD_friends
3.94653739507455	2.13894375542313	0.2-0.4	LD_friends
0.339988778710669	0.750312572194699	<0.2	LD_friends
0.300856312605516	0.069050968832477	<0.2	LD_friends
0.529001830339126	0.363512103646635	<0.2	LD_friends
0.517126416391246	0.54500278269054	<0.2	LD_friends
2.46673648322129	0.766242637034489	<0.2	LD_friends
0.10851829616048	0.22018713682942	<0.2	LD_friends
0.117361638303961	0.214741366642299	<0.2	LD_friends
0.0194058442237798	0.158015195409886	<0.2	LD_friends
1.4728858883602	0.975104039892515	<0.2	LD_friends
2.56911905354711	0.761201437286083	<0.2	LD_friends
2.39913596369016	0.772627557710364	<0.2	LD_friends
2.41839163396794	0.75300930075845	<0.2	LD_friends
2.4028535121663	0.748361779551788	<0.2	LD_friends
1.53805150479624	0.84163750790475	<0.2	LD_friends
0.287518662198081	0.0808172709574993	<0.2	LD_friends
1.12355121312166	1.80465394165158	<0.2	LD_friends
1.51941821317083	0.978810700930062	<0.2	LD_friends
1.40263394973397	1.20307892466983	<0.2	LD_friends
0.506541949004812	0.488651484509787	<0.2	LD_friends
2.64550739941056	1.40483458520977	0.2-0.4	LD_friends
0.0686947185783268	0.244887733604929	<0.2	LD_friends
2.48227640516626	0.901356274182943	0.2-0.4	LD_friends
0.442372511573173	0.394587201846949	<0.2	LD_friends
1.29217443166777	0.436756298859602	<0.2	LD_friends
0.087246696328677	0.750068243365805	<0.2	LD_friends
0.0376780272704155	0.141643294702227	<0.2	LD_friends
1.17541862376652	0.404724288197901	<0.2	LD_friends
2.44891613481422	0.868381335650875	0.2-0.4	LD_friends
0.908684840302777	0.237997030624885	<0.2	LD_friends
2.63245772647942	0.887730231582729	0.2-0.4	LD_friends
1.22621355501881	0.384470776362867	<0.2	LD_friends
0.876148359032914	0.281332264683789	<0.2	LD_friends
1.11992991593593	0.373454340972871	<0.2	LD_friends
1.23010596418783	0.69015699528393	<0.2	LD_friends
1.21802932608745	0.648010544564368	<0.2	LD_friends
3.64704608828991	0.703554205793604	0.2-0.4	LD_friends
2.76725793727926	0.703773712738839	<0.2	LD_friends
2.54469822834292	0.716925025264529	<0.2	LD_friends
0.0354104125100967	0.22047565667521	<0.2	LD_friends
0.0349865497277521	0.22657927670939	<0.2	LD_friends
0.0349394793888015	0.0428238695951538	<0.2	LD_friends
0.540004743952609	0.915066425063284	<0.2	LD_friends
0.0921588574170554	0.177308989223945	<0.2	LD_friends
1.09859617317475	0.381742655159599	<0.2	LD_friends
0.730487055782084	0.684659523372712	<0.2	LD_friends
0.189767482004916	0.137510833094103	<0.2	LD_friends
1.08942895151874	0.381638068890122	<0.2	LD_friends
0.396963943749478	0.106626669753975	<0.2	LD_friends
0.794524963259109	0.0447934624580583	<0.2	LD_friends
2.82856609905699	0.767257937279263	<0.2	LD_friends
0.0418185024350522	1.1087971727397	<0.2	LD_friends
1.08523386307415	0.397722915699807	<0.2	LD_friends
1.08958906008531	0.392974121565214	<0.2	LD_friends
1.08964244272712	0.39211625564301	<0.2	LD_friends
2.74738965943263	0.768785352037399	<0.2	LD_friends
1.02255077261766	0.408156588775216	<0.2	LD_friends
1.08884239126002	0.391473966422806	<0.2	LD_friends
1.14122226269455	0.408935392973501	<0.2	LD_friends
0.908333042404315	0.437231456983481	<0.2	LD_friends
1.32248429520124	0.279344643448276	<0.2	LD_friends
1.15732836623921	0.644740094472622	<0.2	LD_friends
0.0324988252771586	0.169347186202576	<0.2	LD_friends
2.73353310455976	0.770830297460899	<0.2	LD_friends
1.15428198203334	0.395665926897089	<0.2	LD_friends
1.19997064075587	0.679230771661314	<0.2	LD_friends
2.75251773932295	0.770318157682324	<0.2	LD_friends
0.96818772866963	0.17986424812957	<0.2	LD_friends
0.0333890133180656	0.0375833065542487	<0.2	LD_friends
1.04648191855501	0.288108450119421	<0.2	LD_friends
0.869988050328096	1.05998184499234	<0.2	LD_friends
1.24427755509654	0.647817481888638	<0.2	LD_friends
0.958607314841775	0.178290002701624	<0.2	LD_friends
0.0332483359486221	0.0373465951067888	<0.2	LD_friends
0.580044251510242	0.770062314092066	<0.2	LD_friends
0.0345160757548613	0.0372519466413595	<0.2	LD_friends
0.0295601370482361	0.3971806575673	<0.2	LD_friends
0.25072759170158	0.331055265542266	<0.2	LD_friends
1.09431203228815	0.383314479104488	<0.2	LD_friends
0.0370154156830029	1.45284087867258	<0.2	LD_friends
1.09555495892309	0.377785977033705	<0.2	LD_friends
2.72932116385529	0.791289980093599	<0.2	LD_friends
1.23336411368973	0.665948559653108	<0.2	LD_friends
2.64917072641703	0.770318157682324	<0.2	LD_friends
0.635261444944602	0.0987596979266908	<0.2	LD_friends
1.08555105930145	0.405055263304917	<0.2	LD_friends
2.70245833218184	0.781464494783472	<0.2	LD_friends
0.919373513078194	0.459420283495546	<0.2	LD_friends
0.0369681249461017	0.0354104125100967	<0.2	LD_friends
0.214243200037357	0.128193635541271	<0.2	LD_friends
2.73921333134502	0.794254459057338	<0.2	LD_friends
0.101933339358365	0.187822225841246	<0.2	LD_friends
2.73612732313478	0.788078915691491	<0.2	LD_friends
0.0221392707353028	0.164816930150956	<0.2	LD_friends
0.997402019280091	0.306185146110583	<0.2	LD_friends
1.18375870000822	0.40197592766581	<0.2	LD_friends
1.36201021921531	0.697885623043799	<0.2	LD_friends
0.326794718220955	0.170889289844705	<0.2	LD_friends
0.0317038849537445	0.0339052205538293	<0.2	LD_friends
0.0558629268419021	0.216167856615559	<0.2	LD_friends
2.94692155651658	0.810509686300632	<0.2	LD_friends
1.18058768879068	0.400772137226204	<0.2	LD_friends
1.36592597451253	0.69637202361611	<0.2	LD_friends
0.0296531237699066	0.0332952233421254	<0.2	LD_friends
0.591929714112815	0.0846529376758081	<0.2	LD_friends
0.0267335638914713	0.0339521789235462	<0.2	LD_friends
1.1800614306446	0.423198104171087	<0.2	LD_friends
0.326702560240364	0.122053048370812	<0.2	LD_friends
0.705754283861882	0.325322532126801	<0.2	LD_friends
0.141282385139708	0.0353632962114985	<0.2	LD_friends
1.12615646677656	0.380593589113223	<0.2	LD_friends
2.92481814538131	0.823908740944319	<0.2	LD_friends
0.0969643032115027	0.139242876918458	<0.2	LD_friends
0.0829148093594327	0.126446906486381	<0.2	LD_friends
0.580705278246539	0.631899148290649	<0.2	LD_friends
0.0228710994193178	0.0439757177193229	<0.2	LD_friends
1.24086118371883	0.221993538576492	0.2-0.4	LD_friends
1.2407099669757	0.219970872662662	0.2-0.4	LD_friends
0.872247484167027	0.173860382064085	<0.2	LD_friends
0.0194512606402294	0.0434474080826011	<0.2	LD_friends
0.185219854254195	0.195043200142508	<0.2	LD_friends
0.19708951058096	0.96818772866963	<0.2	LD_friends
1.02355831062116	0.475214550678778	<0.2	LD_friends
1.78146449478347	1.3137213219328	<0.2	LD_friends
2.62911698322239	0.751781438809925	<0.2	LD_friends
1.17108243838331	0.207958689287918	<0.2	LD_friends
0.609064892896621	0.045371622492729	<0.2	LD_friends
2.77598518862714	0.751046384504292	<0.2	LD_friends
1.16102504504453	0.203495048446704	<0.2	LD_friends
3.16729952903943	0.677573947594047	0.2-0.4	LD_friends
0.0372046301427668	0.447818661160664	<0.2	LD_friends
0.000434511774017692	0.037062711569998	<0.2	LD_friends
0.000130307891732177	0.0314236648245023	<0.2	LD_friends
