# Supplementary material for: Common and rare variant association analyses in amyotrophic lateral sclerosis identify 15 risk loci with distinct genetic architectures and neuron-specific biology
Source: Nat Genet. 2021 Dec 6;53(12):1636–48. doi: 10.1038/s41588-021-00973-1 (PMC8648564; doi:10.1038/s41588-021-00973-1)
Supplement: Source Data Extended Data Fig. 6 — Association statistics for SNPs in loci with colocalization signals. [file 41588_2021_973_MOESM15_ESM.zip › ALS_GWAS2021_ED_fig6_GAK_PD_ALS_source_data.txt]

logpx	logpy	LD	top_hit
7.48744900709579	3.30346888003039	<0.2	LD_friends
7.67121279964547	2.58402558862343	0.4-0.6	LD_friends
1.08444188458848	3.68867004769621	<0.2	LD_friends
0.128894299014415	0.260032303240491	<0.2	LD_friends
7.54714066420415	3.48188105285685	<0.2	LD_friends
0.456180194857342	0.865822892423234	<0.2	LD_friends
0.0608802823515131	0.600499338685389	<0.2	LD_friends
0.114469166811908	0.11429961987167	<0.2	LD_friends
2.20162562331844	0.0577934577229048	<0.2	LD_friends
5.11650890981107	2.45842075605342	<0.2	LD_friends
0.612610173661271	1.57659027226691	<0.2	LD_friends
1.66494348056091	0.911155437272996	<0.2	LD_friends
2.31713320433768	1.15174928532296	<0.2	LD_friends
0.0627329277885873	0.546987608878545	<0.2	LD_friends
0.45917018588892	0.203981030652851	<0.2	LD_friends
7.47703440450801	3.31211447515129	<0.2	LD_friends
7.70929775671215	2.59192971411281	0.4-0.6	LD_friends
7.44794046581212	3.28676153845434	<0.2	LD_friends
1.1391232035967	0.0503173092047959	<0.2	LD_friends
0.0931264652779296	0.224243962155902	<0.2	LD_friends
6.24108810760203	3.34514990943861	<0.2	LD_friends
0.118102026426989	0.0904439707588246	<0.2	LD_friends
7.50182733936346	3.28735029837279	<0.2	LD_friends
5.27376195319736	2.45197930509447	<0.2	LD_friends
0.603626272463494	0.6985359268567	<0.2	LD_friends
0.305745887974722	0.341893164493607	<0.2	LD_friends
2.12563416426995	0.0665127121512946	<0.2	LD_friends
0.336487529584844	0.267445420148568	<0.2	LD_friends
1.37530546872792	3.70663744528855	<0.2	LD_friends
0.350665141287858	0.513003111568177	<0.2	LD_friends
0.113452876608894	0.208870999272714	<0.2	LD_friends
7.34920696034807	3.31722335368557	<0.2	LD_friends
1.40011692792631	3.73376830331011	<0.2	LD_friends
7.80659709693758	2.61118858652648	0.4-0.6	LD_friends
0.0139900681467388	1.49457867241672	<0.2	LD_friends
0.140501441812224	0.702239488900866	<0.2	LD_friends
0.621420423884225	0.807432546663454	<0.2	LD_friends
7.90622821850127	2.64917072641703	0.4-0.6	LD_friends
5.26632134432291	2.43320908761841	<0.2	LD_friends
2.2185318571582	0.00208963265325653	<0.2	LD_friends
0.458545571252411	0.671824338561677	<0.2	LD_friends
0.0341870469633969	0.232176501992483	<0.2	LD_friends
2.1031432272628	0.058488567365597	<0.2	LD_friends
2.23500240071512	0.000608438280909049	<0.2	LD_friends
5.19131649087103	2.44989400065241	<0.2	LD_friends
1.07763790321521	0.011039929609662	<0.2	LD_friends
2.23165794135547	0.00100002778167969	<0.2	LD_friends
2.23477863369502	0.00388252386271199	<0.2	LD_friends
2.23040115161255	0.00165346260363543	<0.2	LD_friends
1.21509755011335	3.76624263703449	<0.2	LD_friends
0.234182484690082	0.0266412001136023	<0.2	LD_friends
1.44297427761362	3.73025362686923	<0.2	LD_friends
0.736127323134776	0.120445399061026	<0.2	LD_friends
2.74836177955179	1.23351279376031	<0.2	LD_friends
7.39394125058969	3.29593532059143	<0.2	LD_friends
1.30794663496592	0.940815382368629	<0.2	LD_friends
0.307417437725091	0.341797746612985	<0.2	LD_friends
2.18748771571002	0.118672415899449	<0.2	LD_friends
2.23284413391782	0.00572685102682963	<0.2	LD_friends
5.21559669824699	2.48320029591838	<0.2	LD_friends
0.298777515743443	0.35261702988538	<0.2	LD_friends
0.31695296176115	0.336487529584844	<0.2	LD_friends
0.248951965179812	0.550521600812635	<0.2	LD_friends
6.35506929208641	3.1149782051377	<0.2	LD_friends
5.10319830233508	2.97021052916814	<0.2	LD_friends
0.347656944937285	0.0431595098407665	<0.2	LD_friends
2.10286795661791	0.0787298144901874	<0.2	LD_friends
0.0105501823333082	0.237546517636453	<0.2	LD_friends
7.74836177955179	2.68888215733749	0.4-0.6	LD_friends
1.22687207596667	0.133594501621945	<0.2	LD_friends
0.0813930848550181	0.00815394635510329	<0.2	LD_friends
2.10226297465457	0.094581931297458	<0.2	LD_friends
5.46967221022191	2.50863830616573	<0.2	LD_friends
1.63695240547891	3.4299242946784	<0.2	LD_friends
2.10673771411201	0.0827571420925337	<0.2	LD_friends
7.55470723057403	3.35684353438029	<0.2	LD_friends
0.680893940690224	0.532539890492736	<0.2	LD_friends
7.58703572800334	3.1170772093974	<0.2	LD_friends
2.10078158214863	0.095284454721319	<0.2	LD_friends
0.317403708539447	1.84985783815144	<0.2	LD_friends
0.802443786846464	0.425043224235493	<0.2	LD_friends
2.09783387072895	0.0970186002024972	<0.2	LD_friends
7.61996975203217	2.41748211639594	0.4-0.6	LD_friends
7.84163750790475	3.08496970974084	<0.2	LD_friends
0.119701008574247	0.0900697402471693	<0.2	LD_friends
1.46622794161528	3.6996219351293	<0.2	LD_friends
1.98927613460823	1.5104633705179	<0.2	LD_friends
0.252899068635014	0.165325025537256	<0.2	LD_friends
0.0201330774350972	0.781202001888262	<0.2	LD_friends
1.48545224733971	3.73353310455976	<0.2	LD_friends
1.49039429538844	3.73683753503778	<0.2	LD_friends
1.07987667370928	0.239652921470094	<0.2	LD_friends
7.80631897045872	2.7228493860362	0.4-0.6	LD_friends
7.81191562628506	2.72376804207817	0.4-0.6	LD_friends
7.77365791283637	2.70311552446145	0.4-0.6	LD_friends
0.583026827396964	0.100617294466735	<0.2	LD_friends
7.80024482274653	2.4671182805926	0.4-0.6	LD_friends
7.80826960663714	2.46737299877111	0.4-0.6	LD_friends
7.85573722623801	2.46992843116262	0.4-0.6	LD_friends
2.12714475529519	0.0889489796718735	<0.2	LD_friends
0.647046088289912	0.291324207273463	<0.2	LD_friends
1.51173138450454	3.72239078569591	<0.2	LD_friends
1.51555779235759	3.72033305595154	<0.2	LD_friends
0.647238808276169	0.292685366411292	<0.2	LD_friends
1.30016227413275	0.219898808532088	<0.2	LD_friends
1.73353310455976	3.58569531187167	<0.2	LD_friends
2.14026143380285	0.0908185240221472	<0.2	LD_friends
0.0719115403350291	0.0359762071599665	<0.2	LD_friends
1.01592296609717	1.68235445677884	<0.2	LD_friends
1.16589734428721	0.0470623322490194	<0.2	LD_friends
7.2720522904552	2.26889494878408	0.4-0.6	LD_friends
3.86742015234026	3.06178058218726	<0.2	LD_friends
0.288530218125672	0.397940008672038	<0.2	LD_friends
0.646083769079637	0.16870625562299	<0.2	LD_friends
1.59448289302362	3.53476590501199	<0.2	LD_friends
0.110586235957291	0.238673677578543	<0.2	LD_friends
0.094581931297458	0.250572900878251	<0.2	LD_friends
2.12308968865537	0.0933417823284002	<0.2	LD_friends
5.13418561983203	2.37304404856455	<0.2	LD_friends
2.147154181985	0.0973988693334687	<0.2	LD_friends
1.42817475095917	3.51684079028302	<0.2	LD_friends
8.45481663178459	3.5815329790534	<0.2	LD_friends
7.1988708124203	2.28878347567891	0.4-0.6	LD_friends
8.33960890159753	3.79751168293991	<0.2	LD_friends
7.8735438865682	3.40373287360448	<0.2	LD_friends
8.60941812144957	3.54913530762023	<0.2	LD_friends
0.0976163155675285	0.236946559700385	<0.2	LD_friends
4.98171569157347	2.58435902010385	0.2-0.4	LD_friends
8.88239730830992	3.38880793913157	<0.2	LD_friends
5.27059220303693	2.42864060724616	<0.2	LD_friends
0.0261335501646217	0.209433374853923	<0.2	LD_friends
0.0382942159974947	0.259163792942689	<0.2	LD_friends
1.75129126439908	3.4767739580343	<0.2	LD_friends
6.04537162249273	2.92481814538131	<0.2	LD_friends
0.0401004121340565	0.263444152837364	<0.2	LD_friends
0.0568023699310737	0.25617677839625	<0.2	LD_friends
0.34084471905937	1.88706002391592	<0.2	LD_friends
1.72839069862117	3.48161768445466	<0.2	LD_friends
0.94692155651658	0.118786583744981	<0.2	LD_friends
0.112382699664264	0.0996328713435297	<0.2	LD_friends
0.049002666011195	0.0855510593014457	<0.2	LD_friends
1.14849704722946	0.297224922098956	<0.2	LD_friends
0.411952503013917	0.0813930848550181	<0.2	LD_friends
0.712422190921295	0.190036478285986	<0.2	LD_friends
0.187086643357144	0.109634878551876	<0.2	LD_friends
1.4299242946784	2.89722338511656	<0.2	LD_friends
1.60015328728708	3.41072077876403	<0.2	LD_friends
0.140861702705469	0.11724784438692	<0.2	LD_friends
2.19030564128308	0.146362618041406	<0.2	LD_friends
0.22657927670939	0.299296282854981	<0.2	LD_friends
8.74160219590449	2.75522823850471	0.4-0.6	LD_friends
6.40726823360604	2.67674789982831	<0.2	LD_friends
2.24565166428898	2.1747686768001	<0.2	LD_friends
0.0583395216116077	0.360513510731414	<0.2	LD_friends
7.63059858630338	3.18309616062434	<0.2	LD_friends
0.761702932124606	0.180456064458131	<0.2	LD_friends
6.39093945006991	2.6844494655781	<0.2	LD_friends
0.876801924968001	0.34756025241058	<0.2	LD_friends
0.647817481888638	0.341797746612985	<0.2	LD_friends
1.82623117686335	3.23965292147009	<0.2	LD_friends
0.562566556202029	0.29362364416031	<0.2	LD_friends
1.88008458974201	3.36643055744591	<0.2	LD_friends
2.18802305566305	0.133240216504892	<0.2	LD_friends
1.56944123047724	3.82159865846625	<0.2	LD_friends
0.140801638466123	0.460171441622102	<0.2	LD_friends
7.68298189895189	3.20565139610392	<0.2	LD_friends
7.67121279964547	3.2034950484467	<0.2	LD_friends
0.0746363326458985	0.388064374959877	<0.2	LD_friends
5.10275789719464	5.66314017908319	<0.2	LD_friends
0.822752163744377	0.38142897187987	<0.2	LD_friends
6.41816407594235	2.68994426224911	<0.2	LD_friends
7.81360878430451	3.23784680769641	<0.2	LD_friends
0.357535479757879	1.15391041964202	<0.2	LD_friends
0.414652088905409	1.88272870434424	<0.2	LD_friends
0.963371104637839	0.0544329465576115	<0.2	LD_friends
0.114073660198569	0.143694133566701	<0.2	LD_friends
1.31614279459965	0.286509456906058	<0.2	LD_friends
8.84955059053912	2.75970041799729	0.4-0.6	LD_friends
8.32303218570524	2.72607321989947	0.4-0.6	LD_friends
7.48598381959935	3.17829000270162	<0.2	LD_friends
7.48386142328293	3.18428946021104	<0.2	LD_friends
0.0419619839016631	0.388170520501626	<0.2	LD_friends
2.2673650324608	0.127727153775795	<0.2	LD_friends
0.00846382469996856	0.368049173740783	<0.2	LD_friends
0.0083309926200515	0.368150537840182	<0.2	LD_friends
0.179535809422316	0.0207248524089768	<0.2	LD_friends
1.73636393141189	3.35832762677531	<0.2	LD_friends
3.70575428386188	1.98970004336019	<0.2	LD_friends
0.112213965161628	0.106460156435339	<0.2	LD_friends
0.13335827943396	0.0409108856326078	<0.2	LD_friends
1.73707453066817	3.35340024827963	<0.2	LD_friends
0.00541891874010532	0.379863945026243	<0.2	LD_friends
2.26873365092451	0.130474937142773	<0.2	LD_friends
1.34342270860389	0.281913705216908	<0.2	LD_friends
0.734239083282389	0.618343517414213	<0.2	LD_friends
0.573488738635425	0.222645686915791	<0.2	LD_friends
7.72124639904717	3.20809891999043	<0.2	LD_friends
8.96617430604669	2.68930668765664	0.4-0.6	LD_friends
6.36321131096563	3.22833904065111	<0.2	LD_friends
2.28050298338942	0.124533584133614	<0.2	LD_friends
8.99653946789049	2.708409174342	0.4-0.6	LD_friends
0.0534494894301448	0.412513534589036	<0.2	LD_friends
0.335922409814925	0.331707289551779	<0.2	LD_friends
1.76649623965887	3.34959533013197	<0.2	LD_friends
2.74545192289103	1.39061905574929	<0.2	LD_friends
0.00191511206344437	0.373454340972871	<0.2	LD_friends
0.00819820115535596	0.0698153477013802	<0.2	LD_friends
0.375511637486551	0.0259029962058689	<0.2	LD_friends
0.424350385244781	0.27777753603027	<0.2	LD_friends
3.98380264648756	0.33866065999396	0.2-0.4	LD_friends
7.72561120444962	3.23769663671223	<0.2	LD_friends
0.389446294682905	0.206419132631844	<0.2	LD_friends
8.95900230757651	2.69314625130699	0.4-0.6	LD_friends
3.8897470826466	0.339608901597533	0.2-0.4	LD_friends
0.962573502059376	0.429924294678396	<0.2	LD_friends
9.10657115822045	2.69550947222651	0.4-0.6	LD_friends
0.3737623148531	0.0194512606402294	<0.2	LD_friends
0.154096161101217	0.0647951325734187	<0.2	LD_friends
4.01845319495476	0.33423144928062	0.2-0.4	LD_friends
0.381847266621481	0.0185438334778734	<0.2	LD_friends
1.76472412331295	3.31175820402229	<0.2	LD_friends
8.97674754036629	2.65306053730101	0.4-0.6	LD_friends
0.975925012692574	0.146545158631933	<0.2	LD_friends
0.284414448106804	0.370182803981484	<0.2	LD_friends
3.9434762759209	0.323214969580795	0.2-0.4	LD_friends
2.32048125630421	0.114017188645027	<0.2	LD_friends
0.100891141806601	3.1867526991024	<0.2	LD_friends
9.06303410289213	2.63601217025151	0.4-0.6	LD_friends
9.13424477592855	5.27687284120431	<0.2	LD_friends
9.16729952903943	5.26528015834432	<0.2	LD_friends
7.49675422853489	2.71085716406767	<0.2	LD_friends
7.03277974021703	3.02250503092696	<0.2	LD_friends
6.75473416054254	3.14357322752976	<0.2	LD_friends
0.387110230712515	0.0231000490170621	<0.2	LD_friends
0.505984625242856	1.79075315124663	<0.2	LD_friends
2.27711938931306	0.138943755423127	<0.2	LD_friends
9.37582107425198	2.35349824996839	0.4-0.6	LD_friends
9.41680122603138	2.37038655462182	0.4-0.6	LD_friends
2.27728383251151	0.138286412428566	<0.2	LD_friends
0.37202001017002	0.0210438347824085	<0.2	LD_friends
0.501413791182482	0.234256958578956	<0.2	LD_friends
8.67223251009727	5.53865156635202	<0.2	LD_friends
0.0162835260862507	0.405717971188194	<0.2	LD_friends
0.479385478121764	0.354184881703358	<0.2	LD_friends
1.09242742120145	0.958212681028248	<0.2	LD_friends
0.222645686915791	0.513994813637758	<0.2	LD_friends
1.95078197732982	0.263444152837364	<0.2	LD_friends
0.710188160882379	1.36825192560343	<0.2	LD_friends
5.03489241415094	3.77702355010661	<0.2	LD_friends
0.118159031675073	0.0756690152913216	<0.2	LD_friends
1.26664221207441	0.266802734893431	<0.2	LD_friends
5.92081875395238	3.01006098671546	<0.2	LD_friends
2.50376245483327	0.149415023647969	<0.2	LD_friends
2.36612773734167	0.183427303973897	<0.2	LD_friends
0.904133546521457	0.783042792638903	<0.2	LD_friends
2.13306318226836	0.126330707293206	<0.2	LD_friends
6.91865269219587	2.97183558057553	<0.2	LD_friends
0.529589509024069	0.356448631437055	<0.2	LD_friends
1.63245772647942	0.0498786524886266	<0.2	LD_friends
8.86138156610051	2.33441900898205	0.4-0.6	LD_friends
0.602407565961883	0.457797217565972	<0.2	LD_friends
2.17101804599208	0.125170422120278	<0.2	LD_friends
0.682563503464901	0.467118280592603	<0.2	LD_friends
8.67943831980476	4.73282827159699	<0.2	LD_friends
0.0535968661009454	0.552841968657781	<0.2	LD_friends
8.79887610279262	4.70619564008066	<0.2	LD_friends
2.02937422331171	0.0404816230270017	<0.2	LD_friends
2.02844584655394	0.04029097575357	<0.2	LD_friends
5.42481215507234	2.05487622987788	<0.2	LD_friends
0.351542405717477	0.25649023527157	<0.2	LD_friends
2.06278310913729	0.0376780272704155	<0.2	LD_friends
0.0364955005857092	1.8843894883257	<0.2	LD_friends
0.464073258604431	0.0599818449923368	<0.2	LD_friends
0.121593112419004	0.0304909014034332	<0.2	LD_friends
2.41228903498109	1.05576415620652	<0.2	LD_friends
0.424465781680136	0.0197238589221597	<0.2	LD_friends
0.227165072760982	0.50017550416042	<0.2	LD_friends
0.574628833561059	0.27777753603027	<0.2	LD_friends
2.05958313531833	0.0544821779221604	<0.2	LD_friends
0.00616713338601386	0.274823698580863	<0.2	LD_friends
1.01637371287547	0.0565054840938974	<0.2	LD_friends
0.374996398985137	0.123493495734119	<0.2	LD_friends
1.31821623353212	0.390619055749293	<0.2	LD_friends
19.8604357338242	5.73353310455976	0.4-0.6	LD_friends
1.71152719940022	0.0147981416354282	<0.2	LD_friends
1.1114274031424	0.258139605934736	<0.2	LD_friends
8.81304366453459	2.33573419985233	0.4-0.6	LD_friends
0.975104039892515	0.555330769061476	<0.2	LD_friends
2.18039026724842	0.0244762870396686	<0.2	LD_friends
8.1225134719304	4.60327772149623	<0.2	LD_friends
0.7856861025756	1.54561253285305	<0.2	LD_friends
2.15951751278656	0.146606022549334	<0.2	LD_friends
0.943095148663527	0.127552352210987	<0.2	LD_friends
1.51769823277656	0.0821270448011521	<0.2	LD_friends
3.14218522202899	1.75153628244897	0.2-0.4	LD_friends
2.13265038281121	0.152982902064646	<0.2	LD_friends
0.431446287950557	0.0122890568696941	<0.2	LD_friends
0.423428315934709	0.0147981416354282	<0.2	LD_friends
0.151441427876237	0.139422448755584	<0.2	LD_friends
2.25987426303427	0.0354575339208632	<0.2	LD_friends
1.22753159694672	0.46916022138348	<0.2	LD_friends
0.72584215073632	0.0465302567465986	<0.2	LD_friends
9.20003947259402	2.32845691473743	0.4-0.6	LD_friends
0.210207832269325	0.00344455036663472	<0.2	LD_friends
2.24131515011756	0.0444084495942756	<0.2	LD_friends
0.844663962534938	0.00287584434079548	<0.2	LD_friends
7.99012436628784	5.01840788278592	<0.2	LD_friends
2.25165689551245	0.045709238298873	<0.2	LD_friends
2.24511677174783	0.046868774816555	<0.2	LD_friends
2.15670491726349	0.147032308971182	<0.2	LD_friends
0.283746174103963	0.322301818525489	<0.2	LD_friends
0.391367010509963	0.040386288928956	<0.2	LD_friends
1.34303981725715	0.122053048370812	<0.2	LD_friends
0.196474604423468	0.38679264789624	<0.2	LD_friends
0.19456711186786	0.285335007137463	<0.2	LD_friends
4.12176553132496	2.99740201928009	<0.2	LD_friends
2.22018713682942	0.031330298279608	<0.2	LD_friends
2.25126944390151	0.0351748821166112	<0.2	LD_friends
1.93554201077308	0.642827742276967	<0.2	LD_friends
0.022688026603074	0.145876217898833	<0.2	LD_friends
0.296021174991614	0.0576446502923232	<0.2	LD_friends
0.0619308137766143	0.413525221428603	<0.2	LD_friends
0.571055709964426	0.391687957302673	<0.2	LD_friends
2.15714123755471	0.139841738681722	<0.2	LD_friends
2.1486193320344	0.142426295852504	<0.2	LD_friends
2.07654873036035	0.0883630668705579	<0.2	LD_friends
2.28366271211045	0.0364955005857092	<0.2	LD_friends
7.26704363042438	4.61870437699617	<0.2	LD_friends
0.230032198670558	0.283662712110451	<0.2	LD_friends
0.69015699528393	0.586030028251939	<0.2	LD_friends
2.23210238398191	0.0253962079129673	<0.2	LD_friends
0.544393887418133	0.187420844590953	<0.2	LD_friends
2.02365002099673	0.141102042767997	<0.2	LD_friends
0.263842624726868	0.192464971931147	<0.2	LD_friends
2.04043395336207	0.144723196169908	<0.2	LD_friends
0.277695213125672	0.0155176935977373	<0.2	LD_friends
1.38258025326282	0.0692037370166998	<0.2	LD_friends
1.15608236199361	0.0358346893782646	<0.2	LD_friends
8.54836705254301	5.14056146454494	<0.2	LD_friends
1.5217221680804	3.31966448658544	<0.2	LD_friends
5.06053066915647	6.90066472231404	<0.2	LD_friends
0.0184531949547638	1.18581901895981	<0.2	LD_friends
2.66314017908319	0.446845451830375	<0.2	LD_friends
0.325322532126801	0.0322180919242008	<0.2	LD_friends
1.7321245806811	0.42021640338319	<0.2	LD_friends
0.720333055951544	0.0440718431030494	<0.2	LD_friends
0.0142143822273948	0.385313657717987	<0.2	LD_friends
0.0458540111704519	1.27433333968582	<0.2	LD_friends
1.62561830194912	0.427942010073695	<0.2	LD_friends
0.175743962370318	0.0527623921293336	<0.2	LD_friends
1.63059858630338	0.428407616638693	<0.2	LD_friends
2.09577148365992	0.103473782510445	<0.2	LD_friends
0.0152927055173268	0.100179497572904	<0.2	LD_friends
1.6466609046887	0.435689090039397	<0.2	LD_friends
1.47417804784334	0.895512888687605	<0.2	LD_friends
1.66978921542847	0.441171475182988	<0.2	LD_friends
6.68613277963085	3.28634148379164	<0.2	LD_friends
0.434506370131138	3.21048979590975	<0.2	LD_friends
5.24910607961787	3.64035420732546	0.2-0.4	LD_friends
8.66938333270556	2.30829979170984	0.4-0.6	LD_friends
7.20183294028406	3.13371266091581	<0.2	LD_friends
0.290306130272208	0.359617955290432	<0.2	LD_friends
1.11277666863748	2.65286521708998	<0.2	LD_friends
0.336959025106026	3.52636707312616	<0.2	LD_friends
6.19165396425961	3.13578566953867	<0.2	LD_friends
0.138943755423127	0.185219854254195	<0.2	LD_friends
0.22599426974179	0.146788665496683	<0.2	LD_friends
0.389659288547843	0.0183625753442309	<0.2	LD_friends
0.388914266585127	0.0121550498287019	<0.2	LD_friends
2.07940713791519	0.140561464544944	<0.2	LD_friends
0.582030357785263	1.59226927197366	<0.2	LD_friends
20.222718208329	5.11764625361129	0.4-0.6	LD_friends
10.6599526823386	3.72468864545819	0.2-0.4	LD_friends
1.02525809549905	0.399353764337606	<0.2	LD_friends
7.05349860943041	3.0781055290709	<0.2	LD_friends
0.174508970120569	0.187755303199631	<0.2	LD_friends
2.05134256785868	0.484921324924077	<0.2	LD_friends
0.397289055042443	0.0299322034508629	<0.2	LD_friends
0.122513471930399	0.195724232870906	<0.2	LD_friends
0.11781711236973	0.187287133234631	<0.2	LD_friends
1.55705013042214	0.144359719109855	<0.2	LD_friends
0.247644195846499	0.00537494623139533	<0.2	LD_friends
6.95506845385084	3.07345177536438	<0.2	LD_friends
0.094581931297458	0.0694584701355656	<0.2	LD_friends
2.18322858766665	0.43074316667139	<0.2	LD_friends
6.96537154337468	3.07748213975539	<0.2	LD_friends
1.91685585685695	0.147154181985003	<0.2	LD_friends
1.76853040956932	0.149966742310231	<0.2	LD_friends
9.07520400420209	2.96940027803405	<0.2	LD_friends
0.287771330380465	0.180390267248415	<0.2	LD_friends
9.03654273988329	3.30486870229597	<0.2	LD_friends
7.04517881694821	3.03371743783254	<0.2	LD_friends
8.25940048718884	2.56098327161249	0.4-0.6	LD_friends
7.0602811176459	3.02997873417163	<0.2	LD_friends
7.7281583934635	2.61978875828839	0.4-0.6	LD_friends
0.0327329084402144	0.0967471831060415	<0.2	LD_friends
0.375924268854317	0.0122890568696941	<0.2	LD_friends
0.171855892696214	0.17763574755845	<0.2	LD_friends
9.84133601918601	2.70553377383841	<0.2	LD_friends
7.03872132091496	2.7182850299727	<0.2	LD_friends
2.28701376640562	2.58753945257004	<0.2	LD_friends
4.58203035778526	5.32651830292665	<0.2	LD_friends
0.40340290437354	0.0344690563771395	<0.2	LD_friends
7.67860872168831	3.32376378323669	<0.2	LD_friends
1.73400362950492	0.155584959526176	<0.2	LD_friends
1.71602071576152	0.139183036135462	<0.2	LD_friends
0.39190205367472	0.0590852624197145	<0.2	LD_friends
0.57790283686829	0.501827339363456	<0.2	LD_friends
0.0372046301427668	2.20887099927271	<0.2	LD_friends
0.51173138450454	0.497026940934369	<0.2	LD_friends
0.00850811108984054	0.439734602137285	<0.2	LD_friends
1.08634506491338	0.406271001292089	<0.2	LD_friends
0.348721986001856	0.0333890133180656	<0.2	LD_friends
7.28777133038047	3.16608828492862	<0.2	LD_friends
0.427360702957187	0.370794342897696	<0.2	LD_friends
1.60049933868539	1.07268097504034	<0.2	LD_friends
6.92518355935483	2.99610883376309	<0.2	LD_friends
0.909036923404268	0.573976984310124	<0.2	LD_friends
0.489589051989823	0.0436874691588055	<0.2	LD_friends
0.168898435498641	0.0184078827859186	<0.2	LD_friends
2.76270766243254	1.97798426018228	0.2-0.4	LD_friends
1.77365791283637	0.158327749926366	<0.2	LD_friends
2.05993198626065	0.563837352959244	<0.2	LD_friends
7.45593195564972	3.12245589228406	<0.2	LD_friends
9.15751557558843	2.87451873429941	<0.2	LD_friends
9.1087971727397	3.23173198354845	<0.2	LD_friends
7.22826557461323	2.65896136832248	0.2-0.4	LD_friends
0.353106375832255	0.393188853081037	<0.2	LD_friends
0.919734372660155	0.0440237777516746	<0.2	LD_friends
0.0431115453499228	0.0633857380247887	<0.2	LD_friends
0.627272059114405	3.57806718672149	<0.2	LD_friends
22.0983237686736	6.23328979273774	Top hit	top_hit
8.76497684050478	2.44393884099047	0.4-0.6	LD_friends
0.47977856411804	0.417822962311591	<0.2	LD_friends
0.0354575339208632	0.1439360466669	<0.2	LD_friends
0.739928612014925	0.212043876716068	<0.2	LD_friends
0.0965844142309137	0.0736060997303178	<0.2	LD_friends
1.82885884897162	0.14230574221345	<0.2	LD_friends
2.35931984672233	0.0302580232371458	<0.2	LD_friends
0.835944708106548	0.345149909438606	<0.2	LD_friends
10.6497519816658	3.38247546511371	0.2-0.4	LD_friends
2.02553436426276	0.606073993414163	<0.2	LD_friends
10.6495581434649	3.4565528199183	0.2-0.4	LD_friends
7.22753159694672	3.48972315558265	<0.2	LD_friends
2.1322968667299	0.661742769753744	<0.2	LD_friends
8.2800061736324	3.17672144304833	<0.2	LD_friends
1.23777171571353	0.299209778625653	<0.2	LD_friends
0.368454772165691	0.0213174348430555	<0.2	LD_friends
9.44757515429592	2.99481948749622	<0.2	LD_friends
1.84284556009372	0.150334944521267	<0.2	LD_friends
0.842241113953136	1.56272520258988	<0.2	LD_friends
1.15027355580367	0.659555885159882	<0.2	LD_friends
1.83923143813887	0.145086977692144	<0.2	LD_friends
1.17088928984471	0.646468440922238	<0.2	LD_friends
0.854182285508172	0.210207832269325	<0.2	LD_friends
9.23634742943547	3.04871106272233	<0.2	LD_friends
1.70907544061725	0.15002808767115	<0.2	LD_friends
0.0144837121472846	0.19037295810595	<0.2	LD_friends
0.218460031394058	0.142727826435959	<0.2	LD_friends
1.89143497626717	0.164499672132681	<0.2	LD_friends
0.481222931073225	0.450996737974212	<0.2	LD_friends
1.98296666070122	0.583692412940118	<0.2	LD_friends
0.425621435586918	0.300682698978618	<0.2	LD_friends
1.57186520597121	0.939302159646388	<0.2	LD_friends
9.27188981589966	2.46369412764897	0.4-0.6	LD_friends
0.242983765268699	1.17037464664195	<0.2	LD_friends
8.02406295751689	3.19111413264019	<0.2	LD_friends
9.48412615628832	3.4767739580343	0.2-0.4	LD_friends
1.30944953848964	0.267043630424375	<0.2	LD_friends
7.96497071779763	3.20676855294348	<0.2	LD_friends
2.49990080808428	2.78861244706314	<0.2	LD_friends
0.893129455521346	0.195043200142508	<0.2	LD_friends
7.04914854111145	4.20017716900668	<0.2	LD_friends
0.627824713884936	0.238297632458587	<0.2	LD_friends
0.0690000580438479	0.105628546143762	<0.2	LD_friends
0.367239111520561	0.525492360883024	<0.2	LD_friends
9.14014147951901	2.48240826928809	0.4-0.6	LD_friends
9.11311464101399	2.48678239993206	0.4-0.6	LD_friends
0.00979438481519337	0.0784695864987576	<0.2	LD_friends
1.83209218999852	0.155709256745657	<0.2	LD_friends
9.07644514193245	2.52491019661099	0.4-0.6	LD_friends
0.71602071576152	0.0853395694107782	<0.2	LD_friends
0.943857737940948	1.70377371273884	<0.2	LD_friends
7.25908492351872	2.36421476446635	<0.2	LD_friends
7.45954538632859	2.57921938045143	<0.2	LD_friends
0.494850021680094	0.0542360768888262	<0.2	LD_friends
1.79317412396815	0.156518056960042	<0.2	LD_friends
8.76195389687121	2.27286557623951	0.4-0.6	LD_friends
0.557050130422138	0.073297505817355	<0.2	LD_friends
7.55346283292636	3.1860855799514	<0.2	LD_friends
2.30076949711659	0.617622696531886	<0.2	LD_friends
3.42033070644528	1.75770709501707	0.2-0.4	LD_friends
4.06585518820752	2.12679569072296	0.2-0.4	LD_friends
0.909036923404268	0.0645431192883901	<0.2	LD_friends
0.0855510593014457	0.680269505669775	<0.2	LD_friends
8.86075078242839	2.37008096449646	0.4-0.6	LD_friends
8.71197446461164	2.40849019100535	0.4-0.6	LD_friends
0.175809059347417	0.155833589549799	<0.2	LD_friends
1.63413778459745	0.276298106008732	<0.2	LD_friends
0.573488738635425	0.0203150761729742	<0.2	LD_friends
1.96980521464325	0.913284336055117	<0.2	LD_friends
9.14502632627358	2.77494930386195	<0.2	LD_friends
1.76346273851131	0.151195298948196	<0.2	LD_friends
0.195043200142508	0.721703791908726	<0.2	LD_friends
0.331334584545508	0.695078838099108	<0.2	LD_friends
0.124417895672114	0.0825995320447494	<0.2	LD_friends
1.74232142513082	0.150887833815423	<0.2	LD_friends
7.32975414692588	1.97592501269257	0.4-0.6	LD_friends
0.102647865655687	0.0628834892329462	<0.2	LD_friends
3.39870068980566	1.7182850299727	0.2-0.4	LD_friends
0.520568662802264	0.0277045713888604	<0.2	LD_friends
2.18157614490792	0.953895212753961	<0.2	LD_friends
1.76649623965887	0.143271109617117	<0.2	LD_friends
1.95546023960759	0.882066164960359	<0.2	LD_friends
0.0849697097408392	0.0711946291067158	<0.2	LD_friends
1.59859945921846	0.689731633367552	<0.2	LD_friends
7.00160986968195	2.85449282859034	<0.2	LD_friends
7.37644060999456	4.33451281921719	<0.2	LD_friends
7.34727030393075	4.46268472688799	<0.2	LD_friends
2.22199353857649	0.608535588160897	<0.2	LD_friends
0.492954127572674	0.244277555096542	<0.2	LD_friends
0.857923538926715	0.498256270372005	<0.2	LD_friends
1.98927613460823	0.557363474217768	<0.2	LD_friends
0.773142429711276	0.0520274207542199	<0.2	LD_friends
7.38268506670171	2.79263496253093	<0.2	LD_friends
0.503623945987599	1.20224787134929	<0.2	LD_friends
2.34959533013197	0.868702203402377	<0.2	LD_friends
0.866780543267506	0.483332440900957	<0.2	LD_friends
0.0212718228615082	0.0497325319864115	<0.2	LD_friends
0.071962793593117	0.160082224321319	<0.2	LD_friends
4.42400437979673	1.39935376433761	<0.2	LD_friends
0.187554597127244	0.059732608553988	<0.2	LD_friends
0.33856594960608	3.58686794956513	<0.2	LD_friends
0.0162835260862507	0.0445527894223045	<0.2	LD_friends
0.0577934577229048	0.408712734941501	<0.2	LD_friends
2.36612773734167	0.053154886039377	<0.2	LD_friends
2.62178385025012	1.40982716840369	<0.2	LD_friends
0.467882883751196	0.267043630424375	<0.2	LD_friends
1.097888276552	0.398048595866478	<0.2	LD_friends
0.460296761052175	0.102978043939637	<0.2	LD_friends
3.38795825535473	1.55799084085905	0.2-0.4	LD_friends
0.13608262304214	0.802443786846464	<0.2	LD_friends
0.857610533881164	0.145390361904205	<0.2	LD_friends
0.188023055663046	0.0678815279708776	<0.2	LD_friends
0.271646217978772	1.2824959252358	<0.2	LD_friends
2.04599883231843	0.82131076022441	<0.2	LD_friends
0.186152245771146	0.219970872662662	<0.2	LD_friends
0.1878891587969	0.11075433910702	<0.2	LD_friends
1.2476441958465	0.220908796154501	<0.2	LD_friends
0.17940450345551	0.1439360466669	<0.2	LD_friends
2.33932421166148	0.845576026885353	<0.2	LD_friends
0.945386945443112	0.654430243943608	<0.2	LD_friends
2.67551176669234	1.27736607746619	<0.2	LD_friends
0.38153350780092	0.0550240915879521	<0.2	LD_friends
2.00704903942955	0.199695422443801	<0.2	LD_friends
7.21752737583371	2.81389162018679	<0.2	LD_friends
0.283245642567303	0.0908185240221472	<0.2	LD_friends
2.93704216591549	0.607830850510264	<0.2	LD_friends
7.00665196007674	2.41793663708829	0.4-0.6	LD_friends
7.16253782851401	2.39837452044606	0.4-0.6	LD_friends
7.16494389827988	2.33040421897569	0.4-0.6	LD_friends
7.0170507114255	2.30680085484628	0.4-0.6	LD_friends
2.15174928532296	0.0830199526796178	<0.2	LD_friends
0.872247484167027	1.63959594527006	<0.2	LD_friends
2.14296920172738	0.083546051450075	<0.2	LD_friends
0.22025924882326	0.144057053767684	<0.2	LD_friends
0.749092300299144	0.924088238517223	<0.2	LD_friends
0.598427154323554	0.0202240672703144	<0.2	LD_friends
0.173018663088006	0.373044048564553	<0.2	LD_friends
1.01890657685407	0.485717952139622	<0.2	LD_friends
1.536405597813	1.83923143813887	<0.2	LD_friends
0.656788409820253	0.3963144503853	<0.2	LD_friends
0.180521871637877	0.587707490676953	<0.2	LD_friends
1.66454209931062	0.290306130272208	<0.2	LD_friends
1.42435038524478	2.98716277529483	<0.2	LD_friends
0.915781313260761	0.721703791908726	<0.2	LD_friends
0.378823718224965	0.266722466067418	<0.2	LD_friends
1.41116827440579	3.27843668164252	<0.2	LD_friends
2.53476590501199	1.03564607070781	<0.2	LD_friends
0.896196279044043	0.0104167106889949	<0.2	LD_friends
0.33743103306674	0.570732333566832	<0.2	LD_friends
1.41363777669213	3.2929410593724	<0.2	LD_friends
0.890759031411797	0.00555086298596401	<0.2	LD_friends
0.638272163982407	0.462558716592052	<0.2	LD_friends
1.2082391959871	3.34122567915564	<0.2	LD_friends
1.19708951058096	3.36341181627016	<0.2	LD_friends
1.2185318571582	3.35271485497463	<0.2	LD_friends
1.22841251911874	3.34256167729704	<0.2	LD_friends
1.24154231138953	3.38933983691012	<0.2	LD_friends
1.4330913447732	2.60049933868539	<0.2	LD_friends
1.15614457737684	3.46054750845054	<0.2	LD_friends
1.15714123755471	3.37726803483528	<0.2	LD_friends
1.17327747983101	3.38636956507476	<0.2	LD_friends
1.25515960321462	3.51798442354929	<0.2	LD_friends
1.03786753070176	3.3971806575673	<0.2	LD_friends
1.15490195998574	3.39275949616826	<0.2	LD_friends
1.16513442009996	3.37038655462182	<0.2	LD_friends
1.11317099532302	3.41907502432438	<0.2	LD_friends
1.15645578805436	3.35203054163703	<0.2	LD_friends
1.31309573043182	3.89042145309561	<0.2	LD_friends
0.164055899906152	0.6345120151091	<0.2	LD_friends
0.923359556329658	3.13572630319562	<0.2	LD_friends
0.873543886568196	2.58252830679671	<0.2	LD_friends
0.319845858265627	0.421017157297209	<0.2	LD_friends
1.35556141053216	2.63171311509787	<0.2	LD_friends
0.948461609484673	3.07448164182257	<0.2	LD_friends
1.11736163830396	2.97922451180644	<0.2	LD_friends
2.88206616496036	1.03399914237122	<0.2	LD_friends
0.369165482171949	1.4459956789881	<0.2	LD_friends
0.671212799645465	0.201004265556119	<0.2	LD_friends
1.37120251443329	2.60275541898961	<0.2	LD_friends
0.672436739812722	0.79997073344623	<0.2	LD_friends
1.37520242103924	2.60642479673041	<0.2	LD_friends
2.19948912310563	2.11288929687512	<0.2	LD_friends
0.468521082957745	0.0128702323401029	<0.2	LD_friends
0.765229704839084	0.565910361582109	<0.2	LD_friends
2.17159792150841	2.20384212309309	<0.2	LD_friends
1.94081538236863	4.3976144098949	<0.2	LD_friends
2.15378663612061	2.12234075588839	<0.2	LD_friends
2.30706499746886	2.1568295354801	<0.2	LD_friends
1.63846102873072	1.17842097208799	<0.2	LD_friends
0.347270303930752	0.428291168191312	<0.2	LD_friends
2.15360102696533	2.12633070729321	<0.2	LD_friends
1.52476477739587	0.988429556402722	<0.2	LD_friends
0.986320302708807	3.14074158253269	<0.2	LD_friends
0.995248844408999	3.13353543402826	<0.2	LD_friends
0.728623128105926	0.505567101273601	<0.2	LD_friends
4.81559251458768	0.843450848668219	<0.2	LD_friends
0.71331903064507	0.593119329950875	<0.2	LD_friends
0.00948355597177093	0.399027104313252	<0.2	LD_friends
0.0181813928293364	0.278189384787453	<0.2	LD_friends
1.41251353458904	0.387216143280265	<0.2	LD_friends
0.405386490839902	0.451364940185249	<0.2	LD_friends
4.4207882197685	0.90622821850127	<0.2	LD_friends
1.04311154534992	2.941573975543	<0.2	LD_friends
1.0471591433243	2.90868484030278	<0.2	LD_friends
1.85980632142137	0.430275050773841	<0.2	LD_friends
0.415216621003492	0.0205882173655647	<0.2	LD_friends
3.36341181627016	3.4907974776689	<0.2	LD_friends
0.876801924968001	1.03564607070781	<0.2	LD_friends
0.126040345256647	0.540456741719587	<0.2	LD_friends
1.06414020196212	2.90448195767685	<0.2	LD_friends
0.268733650924508	0.705754283861882	<0.2	LD_friends
0.182963773949971	0.087831103940373	<0.2	LD_friends
1.16577009714832	2.79236563261104	<0.2	LD_friends
0.383314479104488	0.692076296388119	<0.2	LD_friends
4.397831448621	3.16449967213268	<0.2	LD_friends
1.38520820804358	2.38626385873813	<0.2	LD_friends
4.70487291474781	0.898596649444669	<0.2	LD_friends
1.0506587932295	2.88405682306095	<0.2	LD_friends
1.37407050728371	2.41273815030747	<0.2	LD_friends
5.91435271170314	3.8847224086041	<0.2	LD_friends
5.29610704636746	4.25924267669223	<0.2	LD_friends
4.84345084866822	4.27547837288144	<0.2	LD_friends
3.19743150168604	2.07376047895414	<0.2	LD_friends
2.82768903147805	2.11554450392951	<0.2	LD_friends
0.15602015552184	0.0987051828344328	<0.2	LD_friends
0.00467199092259042	0.838033383635925	<0.2	LD_friends
0.25617677839625	0.277283832511505	<0.2	LD_friends
0.185486047631762	0.767003889607846	<0.2	LD_friends
0.278601624478495	1.56847541581255	<0.2	LD_friends
0.258533238230245	0.20453710560962	<0.2	LD_friends
0.441771578196674	0.688034339631634	<0.2	LD_friends
0.576099081471583	3.19695278950887	<0.2	LD_friends
0.96738123914928	0.489991487059765	<0.2	LD_friends
4.83654044823001	2.27425166700445	0.2-0.4	LD_friends
4.52114503247134	0.875169850586141	<0.2	LD_friends
0.84103473961659	0.243820483156191	<0.2	LD_friends
3.85573722623801	0.872895201635192	<0.2	LD_friends
0.497436330892637	0.718512112059919	<0.2	LD_friends
0.49607319580649	0.702239488900866	<0.2	LD_friends
4.94807608395389	0.843450848668219	<0.2	LD_friends
1.44237251157317	2.41759570198097	<0.2	LD_friends
0.742561433140186	0.653451441451526	<0.2	LD_friends
1.44490555142168	2.22453519065426	<0.2	LD_friends
0.590574131328557	0.358823453386886	<0.2	LD_friends
0.264960294966279	0.217957583379446	<0.2	LD_friends
1.70752240633222	2.27662643298102	<0.2	LD_friends
0.427942010073695	0.824488186636552	<0.2	LD_friends
4.48638292621212	0.920095532333279	<0.2	LD_friends
1.05036607620074	2.75227216709028	<0.2	LD_friends
0.105573162035812	1.37069235992625	<0.2	LD_friends
3.04807992647971	1.94846160948467	<0.2	LD_friends
0.543633966870957	0.0112181565463597	<0.2	LD_friends
1.12326270285934	2.77365791283637	<0.2	LD_friends
1.93892467637021	2.69875291136379	<0.2	LD_friends
0.258060922270801	0.460798400705872	<0.2	LD_friends
0.365119859233474	0.679438319804763	<0.2	LD_friends
0.248874928464417	0.427709393848582	<0.2	LD_friends
0.353988590408761	0.691008970999836	<0.2	LD_friends
0.540607512240769	0.0756690152913216	<0.2	LD_friends
0.761702932124606	2.37489342459653	<0.2	LD_friends
0.247797846823479	0.281332264683789	<0.2	LD_friends
0.0845473983115212	1.35882345338689	<0.2	LD_friends
2.15051916275601	0.0975075788413963	<0.2	LD_friends
0.128427064454121	1.18190613085336	<0.2	LD_friends
1.29311160501838	2.41964533889341	<0.2	LD_friends
3.27335427975909	1.91901295308911	<0.2	LD_friends
2.97798426018228	2.04248848854552	<0.2	LD_friends
0.602929450040591	0.0511470938002865	<0.2	LD_friends
0.408712734941501	0.728158393463501	<0.2	LD_friends
1.01086177578421	2.74545192289103	<0.2	LD_friends
1.08602728844903	0.26889494878408	<0.2	LD_friends
0.110586235957291	0.550830267834799	<0.2	LD_friends
0.0757724187398823	0.594653639824291	<0.2	LD_friends
0.198184831418563	0.233215484502141	<0.2	LD_friends
0.0533512660933237	0.128251981008129	<0.2	LD_friends
1.03301397488206	0.0286777547571871	<0.2	LD_friends
0.600845666041784	0.197021144664738	<0.2	LD_friends
0.996970529446382	0.241466577762714	<0.2	LD_friends
1.07727454200674	1.0993598160174	<0.2	LD_friends
1.10779405402423	1.07288638806624	<0.2	LD_friends
1.15113378850522	0.781727146428553	<0.2	LD_friends
0.593119329950875	0.915423722065669	<0.2	LD_friends
1.57283859707403	0.336204877780592	<0.2	LD_friends
0.506960411682349	0.201832940284061	<0.2	LD_friends
0.93292914395463	0.222138375823758	<0.2	LD_friends
1.11776015198118	0.826813731587726	<0.2	LD_friends
1.98088370955293	0.391367010509963	<0.2	LD_friends
2.00696076819309	0.380072289708532	<0.2	LD_friends
5.89312945552135	1.55113915439256	<0.2	LD_friends
0.848323769152952	0.515842575634619	<0.2	LD_friends
1.44165149123838	1.1232050237993	<0.2	LD_friends
1.01439391694756	0.803547458296611	<0.2	LD_friends
0.904133546521457	0.173018663088006	<0.2	LD_friends
0.00388252386271199	1.04450467081587	<0.2	LD_friends
0.467755356373418	0.550213153014227	<0.2	LD_friends
1.998266287191	0.428058364925538	<0.2	LD_friends
0.300422408601091	1.38007228970853	<0.2	LD_friends
1.09146136782804	0.736600668665998	<0.2	LD_friends
0.310868802765502	0.402195157595707	<0.2	LD_friends
0.784098186795968	0.415555692834824	<0.2	LD_friends
1.56145765121389	0.295249095709329	<0.2	LD_friends
1.14218522202899	1.39902710431325	<0.2	LD_friends
1.13088567302062	0.611721136540361	<0.2	LD_friends
1.25188953250502	0.629857152948898	<0.2	LD_friends
0.445147565627946	0.158515390664607	<0.2	LD_friends
1.26528015834432	1.12262865413023	<0.2	LD_friends
0.196816111464658	0.605548319173784	<0.2	LD_friends
1.53194820854576	0.914352711703143	<0.2	LD_friends
0.64569943765464	0.109914473283675	<0.2	LD_friends
0.319573829141855	0.0860802350485341	<0.2	LD_friends
0.21169018789295	1.64263696938486	<0.2	LD_friends
1.33564012544886	1.05325306496642	<0.2	LD_friends
1.26050676921839	1.58203035778526	<0.2	LD_friends
6.20802879897923	1.5880437620696	<0.2	LD_friends
0.856985199745905	0.503208684299958	<0.2	LD_friends
1.54015535761179	0.913284336055117	<0.2	LD_friends
0.311580177997289	0.205372555335492	<0.2	LD_friends
5.65227978296596	1.30600938953922	<0.2	LD_friends
0.862645888629267	0.480172006224281	<0.2	LD_friends
1.07391491307486	0.259321574772545	<0.2	LD_friends
0.874193541860473	0.462180904926726	<0.2	LD_friends
0.766242637034489	0.431680914904888	<0.2	LD_friends
0.141402655005308	1.32559818715472	<0.2	LD_friends
0.0883098412461389	0.543633966870957	<0.2	LD_friends
0.630042392653947	0.708187312532881	<0.2	LD_friends
1.47860037188462	0.631527161559638	<0.2	LD_friends
1.44781866116066	0.00793273997233325	<0.2	LD_friends
0.5320960534772	0.484126156288321	<0.2	LD_friends
0.617442678091214	0.121305899603892	<0.2	LD_friends
0.98296666070122	0.685711339052502	<0.2	LD_friends
1.63395079019976	0.32367226611868	<0.2	LD_friends
1.09006974024717	0.679645967182328	<0.2	LD_friends
0.240861183718834	1.47456644657118	<0.2	LD_friends
0.268250116472737	0.0619308137766143	<0.2	LD_friends
0.648783654660658	0.0167797853518971	<0.2	LD_friends
0.464199709175102	1.83564714421556	<0.2	LD_friends
1.17076057185861	1.23395913961861	<0.2	LD_friends
0.912218582190458	0.567832730557412	<0.2	LD_friends
2.48531945587502	1.29302632382382	<0.2	LD_friends
0.33357562748124	0.316862868516993	<0.2	LD_friends
0.894489815230026	0.561932549546506	<0.2	LD_friends
0.850165303284215	0.568958054664115	<0.2	LD_friends
0.985059650207063	1.37965570024551	<0.2	LD_friends
0.00235154510379384	0.460046158343603	<0.2	LD_friends
0.898252926053634	0.561299467099264	<0.2	LD_friends
0.878112014896319	0.561932549546506	<0.2	LD_friends
0.896880746454286	0.553152289844191	<0.2	LD_friends
1.22286328749583	0.205372555335492	<0.2	LD_friends
0.0593341275241712	0.284080182566421	<0.2	LD_friends
0.398809467384667	0.576099081471583	<0.2	LD_friends
2.06283329628497	0.506960411682349	<0.2	LD_friends
0.701802132890185	0.597910649427903	<0.2	LD_friends
0.40044440901402	0.0846001647877302	<0.2	LD_friends
1.22643295107394	0.205651396103917	<0.2	LD_friends
0.771599641296995	0.567993312730402	<0.2	LD_friends
0.308741641866889	1.44635966376865	<0.2	LD_friends
0.258848401148215	0.278766629982723	<0.2	LD_friends
0.211054272976252	0.0884695376928374	<0.2	LD_friends
0.894489815230026	0.35981680807866	<0.2	LD_friends
0.203356296214884	0.0128702323401029	<0.2	LD_friends
0.434624497285926	0.0343280287798933	<0.2	LD_friends
0.318306607995436	1.34027390476221	<0.2	LD_friends
2.16710805524021	0.557520230935551	<0.2	LD_friends
1.19907681818678	0.258375742496188	<0.2	LD_friends
2.18289759574308	0.547293773488971	<0.2	LD_friends
2.18184011360281	0.562090964460502	<0.2	LD_friends
0.354774288464584	0.429457060118103	<0.2	LD_friends
0.272052290455203	1.4367562988596	<0.2	LD_friends
1.64955814346494	0.0217281583893648	<0.2	LD_friends
0.399680670248339	0.565750547603525	<0.2	LD_friends
0.233959139618611	0.187554597127244	<0.2	LD_friends
0.406603157699793	0.570086302236246	<0.2	LD_friends
0.223662090379825	0.183493562953643	<0.2	LD_friends
0.859177819890689	0.609241471261283	<0.2	LD_friends
0.412850501745656	0.0149779178904649	<0.2	LD_friends
0.276790689594889	1.45345733652187	<0.2	LD_friends
2.17548367199279	0.568797115443483	<0.2	LD_friends
0.0928036897283983	0.659357622439295	<0.2	LD_friends
1.07114346641809	0.289374984939203	<0.2	LD_friends
0.25212229418021	0.912573542963715	<0.2	LD_friends
0.274006741075278	1.75845351940345	<0.2	LD_friends
0.14417809459397	1.35291057128345	<0.2	LD_friends
0.13649869935855	1.35320431122153	<0.2	LD_friends
0.160773425986565	0.2498774732166	<0.2	LD_friends
0.406713932979543	2.03277974021703	<0.2	LD_friends
2.1486193320344	0.262489309326524	<0.2	LD_friends
1.2147413666423	0.260032303240491	<0.2	LD_friends
2.23672178898102	0.33970383972927	<0.2	LD_friends
1.80631897045872	0.209926051573695	<0.2	LD_friends
2.11684980031672	0.210278306019078	<0.2	LD_friends
2.11356568037106	0.211619484680437	<0.2	LD_friends
2.11548784080961	0.210207832269325	<0.2	LD_friends
0.272133550532511	0.616005210558267	<0.2	LD_friends
2.11509140583739	0.211902366619703	<0.2	LD_friends
0.66354026615147	0.240105625974501	<0.2	LD_friends
0.087087448823903	1.48043449911949	<0.2	LD_friends
2.14794719130215	0.198184831418563	<0.2	LD_friends
0.461929212956828	0.963371104637839	<0.2	LD_friends
2.01206573476784	0.229368872222193	<0.2	LD_friends
2.01144104312138	0.229737261829407	<0.2	LD_friends
