# Supplementary material for: Common and rare variant association analyses in amyotrophic lateral sclerosis identify 15 risk loci with distinct genetic architectures and neuron-specific biology
Source: Nat Genet. 2021 Dec 6;53(12):1636–48. doi: 10.1038/s41588-021-00973-1 (PMC8648564; doi:10.1038/s41588-021-00973-1)
Supplement: Source Data Extended Data Fig. 6 — Association statistics for SNPs in loci with colocalization signals. [file 41588_2021_973_MOESM15_ESM.zip › ALS_GWAS2021_ED_fig6_MOBP_CBD_ALS_source_data.txt]

logpx	logpy	LD	top_hit
2.13076828026902	2.37212230542003	<0.2	LD_friends
2.12761061158218	2.45804652554176	<0.2	LD_friends
2.12430223801979	2.48254017345977	<0.2	LD_friends
0.560667306169737	0.258769588974529	<0.2	LD_friends
2.96859153574838	7.26066503980392	0.6-0.8	LD_friends
0.692076296388119	0.148008252037843	<0.2	LD_friends
0.857297754262384	0.148069321359732	<0.2	LD_friends
4.41296288225654	9.74448628718047	Top hit	top_hit
0.818156412055228	2.40417322292678	<0.2	LD_friends
0.9051796196452	0.0759792995259324	<0.2	LD_friends
1.42852409631806	0.524619406856639	<0.2	LD_friends
0.891434976267166	0.10292299679058	<0.2	LD_friends
0.353106375832255	0.0271494441527699	<0.2	LD_friends
1.10623823794206	5.21645371772965	0.2-0.4	LD_friends
0.942333896090171	0.421934116163908	<0.2	LD_friends
0.805485658117533	0.460923901207223	<0.2	LD_friends
0.840733668906506	0.462810773756355	<0.2	LD_friends
0.473402290896548	0.234331445240986	<0.2	LD_friends
0.542118103266008	2.27457844992574	<0.2	LD_friends
0.835052627378158	0.464579281943827	<0.2	LD_friends
1.20495462957888	0.521433504406157	<0.2	LD_friends
0.857923538926715	0.425621435586918	<0.2	LD_friends
1.25531593672311	0.579219380451435	<0.2	LD_friends
0.774690718274137	0.867100230055517	<0.2	LD_friends
0.0728350257006301	0.196952789508871	<0.2	LD_friends
0.615646585862494	0.224462365219043	<0.2	LD_friends
