# Supplementary material for: Common and rare variant association analyses in amyotrophic lateral sclerosis identify 15 risk loci with distinct genetic architectures and neuron-specific biology
Source: Nat Genet. 2021 Dec 6;53(12):1636–48. doi: 10.1038/s41588-021-00973-1 (PMC8648564; doi:10.1038/s41588-021-00973-1)
Supplement: Source Data Extended Data Fig. 6 — Association statistics for SNPs in loci with colocalization signals. [file 41588_2021_973_MOESM15_ESM.zip › ALS_GWAS2021_ED_fig6_MOBP_PSP_ALS_source_data.txt]

logpx	logpy	LD	top_hit
1.69897000433602	0.319573829141855	<0.2	LD_friends
1.69897000433602	0.309449538489641	<0.2	LD_friends
1.67778070526608	0.307241181845276	<0.2	LD_friends
0.221848749616356	0.375717904164332	<0.2	LD_friends
0.214670164989233	0.396422631848533	<0.2	LD_friends
1.10790539730952	0.0522232915352617	<0.2	LD_friends
0.920818753952375	0.371611069949688	<0.2	LD_friends
3.22184874961636	1.97963871735229	<0.2	LD_friends
3.35654732351381	0.407268233606038	<0.2	LD_friends
0.585026652029182	1.6844494655781	0.2-0.4	LD_friends
2.36653154442041	0.193413065672197	<0.2	LD_friends
0.585026652029182	1.78225292673721	0.2-0.4	LD_friends
1.19382002601611	0.727462222624763	<0.2	LD_friends
0.397940008672038	1.49349496759513	0.2-0.4	LD_friends
3.48148606012211	2.37944755527057	<0.2	LD_friends
3.49485002168009	2.40110011293612	<0.2	LD_friends
1.36653154442041	0.736600668665998	<0.2	LD_friends
0.42021640338319	1.50682087931748	0.2-0.4	LD_friends
0.602059991327962	1.75770709501707	0.2-0.4	LD_friends
3.49485002168009	0.513427849481644	<0.2	LD_friends
3.50863830616573	2.32011805788714	<0.2	LD_friends
3.50863830616573	2.33903970822392	<0.2	LD_friends
1.11918640771921	0.0771707803333511	<0.2	LD_friends
2.22914798835786	0.120560034004783	<0.2	LD_friends
3.50863830616573	0.432620692349021	<0.2	LD_friends
1.30980391997149	0.0605306691564699	<0.2	LD_friends
3.49485002168009	2.32413004468104	<0.2	LD_friends
0.823908740944319	0.185020316239243	<0.2	LD_friends
3.45593195564972	2.32615002265705	<0.2	LD_friends
3.49485002168009	2.31497521489429	<0.2	LD_friends
3.49485002168009	2.31524437789138	<0.2	LD_friends
3.49485002168009	2.31506491735911	<0.2	LD_friends
3.49485002168009	2.31542391261154	<0.2	LD_friends
3.49485002168009	2.31149119234348	<0.2	LD_friends
1.4089353929735	0.702896349850744	<0.2	LD_friends
1.30980391997149	0.0692546716888866	<0.2	LD_friends
3.43179827593301	0.416574499593493	<0.2	LD_friends
3.49485002168009	0.445389714773836	<0.2	LD_friends
3.50863830616573	2.32422165832592	<0.2	LD_friends
3.46852108295774	0.395234115296113	<0.2	LD_friends
0.522878745280338	1.60327772149623	0.2-0.4	LD_friends
3.53760200210104	2.3982658517399	<0.2	LD_friends
3.53760200210104	2.39211625564301	<0.2	LD_friends
3.53760200210104	2.39394125058969	<0.2	LD_friends
1.4089353929735	0.6779875614176	<0.2	LD_friends
3.53760200210104	2.39426410612325	<0.2	LD_friends
3.53760200210104	2.39469495385889	<0.2	LD_friends
3.53760200210104	2.39555793373928	<0.2	LD_friends
3.53760200210104	2.3976144098949	<0.2	LD_friends
3.43179827593301	0.375614758579735	<0.2	LD_friends
1.30102999566398	0.426780172885578	<0.2	LD_friends
3.53760200210104	2.40088143494464	<0.2	LD_friends
1.4089353929735	0.721703791908726	<0.2	LD_friends
0.193820026016113	1.19017103893211	0.2-0.4	LD_friends
3.53760200210104	2.39555793373928	<0.2	LD_friends
3.3767507096021	2.40099076017666	<0.2	LD_friends
3.53760200210104	2.40461401919086	<0.2	LD_friends
0.193820026016113	1.19477108579657	0.2-0.4	LD_friends
3.46852108295774	0.395342027952129	<0.2	LD_friends
1.4089353929735	0.711750774428014	<0.2	LD_friends
1.2839966563652	0.402195157595707	<0.2	LD_friends
3.46852108295774	0.386475297146348	<0.2	LD_friends
3.46852108295774	0.385630160451711	<0.2	LD_friends
0.920818753952375	2.11159583226295	0.2-0.4	LD_friends
3.53760200210104	2.36723911152056	<0.2	LD_friends
3.53760200210104	2.36957212497498	<0.2	LD_friends
1.30980391997149	0.0113964566543361	<0.2	LD_friends
3.53760200210104	2.27124052483213	<0.2	LD_friends
3.53760200210104	2.27002571430044	<0.2	LD_friends
3.53760200210104	2.37120251443329	<0.2	LD_friends
1.55284196865778	0.614572485194869	<0.2	LD_friends
3.53760200210104	2.37089634982286	<0.2	LD_friends
3.53760200210104	2.37161106994969	<0.2	LD_friends
3.53760200210104	2.37171326891049	<0.2	LD_friends
3.55284196865778	2.37212230542003	<0.2	LD_friends
3.53760200210104	2.37273658343178	<0.2	LD_friends
3.46852108295774	2.3767507096021	<0.2	LD_friends
3.49485002168009	2.38373459471829	<0.2	LD_friends
3.49485002168009	0.404063093730826	<0.2	LD_friends
3.49485002168009	2.40307318565703	<0.2	LD_friends
3.49485002168009	2.41646118074565	<0.2	LD_friends
3.52287874528034	0.410944468947656	<0.2	LD_friends
1.22184874961636	0.0874591172093625	<0.2	LD_friends
3.45593195564972	0.426084559578449	<0.2	LD_friends
3.49485002168009	2.41094446894766	<0.2	LD_friends
3.49485002168009	2.41499072009754	<0.2	LD_friends
0.920818753952375	2.141102042768	0.2-0.4	LD_friends
3.48148606012211	0.382265964635982	<0.2	LD_friends
1.4089353929735	0.707522406332216	<0.2	LD_friends
3.56863623584101	2.42620041778426	<0.2	LD_friends
3.4089353929735	0.392544976785331	<0.2	LD_friends
3.56863623584101	2.45247142354022	<0.2	LD_friends
2.53760200210104	2.49147028102871	<0.2	LD_friends
3.44369749923271	0.412625827926935	<0.2	LD_friends
3.58502665202918	2.44381815334709	<0.2	LD_friends
3.56863623584101	2.44345629151649	<0.2	LD_friends
3.42021640338319	0.41016205685254	<0.2	LD_friends
3.45593195564972	0.408935392973501	<0.2	LD_friends
2.48148606012211	2.55736347421777	<0.2	LD_friends
3.45593195564972	0.415329615535651	<0.2	LD_friends
3.49485002168009	2.61636413163812	<0.2	LD_friends
2.02227639471115	1.28050298338942	<0.2	LD_friends
3.56863623584101	2.45904519107387	<0.2	LD_friends
0.920818753952375	2.06651271215129	0.2-0.4	LD_friends
3.53760200210104	0.437945170343621	<0.2	LD_friends
0.920818753952375	2.04633693625291	0.2-0.4	LD_friends
0.920818753952375	2.04479346245806	0.2-0.4	LD_friends
3.46852108295774	2.3394190875727	<0.2	LD_friends
3.46852108295774	2.3668346463161	<0.2	LD_friends
3.46852108295774	2.33856594960608	<0.2	LD_friends
3.46852108295774	2.33913452199613	<0.2	LD_friends
3.46852108295774	2.33903970822392	<0.2	LD_friends
3.46852108295774	2.33885014275521	<0.2	LD_friends
0.0757207139381184	0.164436248330903	<0.2	LD_friends
3.46852108295774	2.34534224535048	<0.2	LD_friends
3.48148606012211	2.34418950550475	<0.2	LD_friends
3.48148606012211	2.34380593782081	<0.2	LD_friends
3.43179827593301	0.426200417784259	<0.2	LD_friends
3.46852108295774	2.34862505608696	<0.2	LD_friends
0.677780705266081	1.80410034759077	0.2-0.4	LD_friends
0.167491087293764	1.10259286033842	0.2-0.4	LD_friends
3.46852108295774	2.34505377341566	<0.2	LD_friends
0.173925197299174	1.10773839308446	0.2-0.4	LD_friends
3.46852108295774	2.34198860334289	<0.2	LD_friends
0.677780705266081	1.79914950190892	0.2-0.4	LD_friends
3.46852108295774	2.3465945093355	<0.2	LD_friends
3.46852108295774	2.34765694493729	<0.2	LD_friends
3.46852108295774	2.34910992214369	<0.2	LD_friends
3.48148606012211	2.34881893755531	<0.2	LD_friends
3.46852108295774	2.34342270860389	<0.2	LD_friends
3.44369749923271	2.35408672496616	<0.2	LD_friends
3.46852108295774	2.35457773065091	<0.2	LD_friends
3.72124639904717	2.34727030393075	<0.2	LD_friends
3.39794000867204	0.422508200162775	<0.2	LD_friends
0.207608310501746	1.17114684032336	0.2-0.4	LD_friends
1.36653154442041	0.760450279159527	<0.2	LD_friends
3.72124639904717	2.36041391332657	<0.2	LD_friends
0.200659450546418	1.14308993969921	0.2-0.4	LD_friends
3.63827216398241	2.36141091670728	<0.2	LD_friends
3.63827216398241	2.3624102141613	<0.2	LD_friends
3.63827216398241	2.36211018341921	<0.2	LD_friends
3.52287874528034	0.392866795608433	<0.2	LD_friends
3.65757731917779	2.38059358911322	<0.2	LD_friends
3.63827216398241	2.37008096449646	<0.2	LD_friends
3.63827216398241	2.37561475857973	<0.2	LD_friends
3.63827216398241	2.37592426885432	<0.2	LD_friends
1.4089353929735	0.469800301796918	<0.2	LD_friends
0.193820026016113	1.17809362264768	0.2-0.4	LD_friends
0.173925197299174	1.16608828492862	0.2-0.4	LD_friends
3.63827216398241	2.36774522331529	<0.2	LD_friends
3.63827216398241	2.37365963262496	<0.2	LD_friends
3.53760200210104	0.415216621003492	<0.2	LD_friends
3.63827216398241	2.36261034987079	<0.2	LD_friends
0.207608310501746	1.17069622716898	0.2-0.4	LD_friends
3.61978875828839	2.33809270723398	<0.2	LD_friends
3.65757731917779	2.34640161815671	<0.2	LD_friends
1.50863830616573	0.772884917410875	<0.2	LD_friends
3.60205999132796	2.38310457359924	<0.2	LD_friends
3.60205999132796	2.38038499425719	<0.2	LD_friends
3.60205999132796	2.38237070224216	<0.2	LD_friends
3.53760200210104	0.407268233606038	<0.2	LD_friends
3.53760200210104	0.40483458520977	<0.2	LD_friends
3.53760200210104	0.406381691870464	<0.2	LD_friends
2.65757731917779	2.52680509079506	<0.2	LD_friends
3.63827216398241	2.4639468448408	<0.2	LD_friends
3.63827216398241	2.45568385825257	<0.2	LD_friends
3.63827216398241	2.45829597671571	<0.2	LD_friends
3.63827216398241	2.45804652554176	<0.2	LD_friends
3.67778070526608	2.45954538632859	<0.2	LD_friends
3.63827216398241	2.46762786643212	<0.2	LD_friends
3.53760200210104	2.45173345482925	<0.2	LD_friends
3.53760200210104	2.4639468448408	<0.2	LD_friends
3.63827216398241	2.43074316667139	<0.2	LD_friends
3.63827216398241	2.42458120878564	<0.2	LD_friends
3.63827216398241	2.45717457304082	<0.2	LD_friends
3.63827216398241	2.45395113359827	<0.2	LD_friends
3.61978875828839	2.44977164694491	<0.2	LD_friends
3.61978875828839	2.44660248987612	<0.2	LD_friends
1.44369749923271	0.738261452647462	<0.2	LD_friends
3.63827216398241	2.47729500726525	<0.2	LD_friends
3.63827216398241	2.47873112440161	<0.2	LD_friends
3.95860731484178	2.64187471472335	<0.2	LD_friends
3.63827216398241	2.47469599004176	<0.2	LD_friends
3.63827216398241	2.47703440450801	<0.2	LD_friends
3.63827216398241	2.47664379334521	<0.2	LD_friends
3.63827216398241	2.47716468633947	<0.2	LD_friends
3.63827216398241	2.47794719913118	<0.2	LD_friends
3.63827216398241	2.50003813440381	<0.2	LD_friends
3.63827216398241	2.48280410205003	<0.2	LD_friends
3.63827216398241	2.48095996135166	<0.2	LD_friends
3.85387196432176	2.49200927518031	<0.2	LD_friends
3.63827216398241	2.4805658050863	<0.2	LD_friends
3.63827216398241	2.48254017345977	<0.2	LD_friends
3.63827216398241	2.48704892002751	<0.2	LD_friends
3.63827216398241	2.48571795213962	<0.2	LD_friends
3.63827216398241	2.48545224733971	<0.2	LD_friends
3.63827216398241	4.10684878687013	<0.2	LD_friends
0.494850021680094	1.6298571529489	0.2-0.4	LD_friends
3.63827216398241	2.4990777608097	<0.2	LD_friends
3.63827216398241	2.50891858657681	<0.2	LD_friends
1.4089353929735	0.503208684299958	<0.2	LD_friends
3.63827216398241	2.49675422853489	<0.2	LD_friends
1.44369749923271	0.767766478885266	<0.2	LD_friends
0.721246399047171	1.96337110463784	0.2-0.4	LD_friends
0.522878745280338	1.52273400457515	0.2-0.4	LD_friends
1.14266750356873	1.44177157819667	<0.2	LD_friends
3.60205999132796	2.48214458106997	<0.2	LD_friends
3.60205999132796	2.48531945587502	<0.2	LD_friends
1.63827216398241	0.802995271976954	<0.2	LD_friends
3.44369749923271	2.66414108868018	<0.2	LD_friends
3.48148606012211	2.48784946307797	<0.2	LD_friends
3.38721614328026	2.44952704289344	<0.2	LD_friends
1.69897000433602	0.755970410969978	<0.2	LD_friends
7.24412514432751	6.63022771140304	0.6-0.8	LD_friends
12.1249387366083	6.77650405903761	0.2-0.4	LD_friends
12.1249387366083	6.78041547378575	0.2-0.4	LD_friends
2.85387196432176	0.256725476488067	<0.2	LD_friends
12.1191864077192	6.77989191195995	0.2-0.4	LD_friends
12.1249387366083	6.7864822430037	0.2-0.4	LD_friends
12.1249387366083	6.79075315124663	0.2-0.4	LD_friends
12.2596373105058	6.79263496253093	0.2-0.4	LD_friends
1.65757731917779	0.972242795309447	<0.2	LD_friends
12.2924298239021	6.79425445905734	0.2-0.4	LD_friends
12.2924298239021	6.78067749158066	0.2-0.4	LD_friends
12.267606240177	6.80079352083834	0.2-0.4	LD_friends
1.48148606012211	0.911863911299449	<0.2	LD_friends
2.85387196432176	0.258769588974529	<0.2	LD_friends
1.76955107862173	1.05104938975445	<0.2	LD_friends
12.3665315444204	6.77963036754861	0.2-0.4	LD_friends
1.65757731917779	0.934793871945688	<0.2	LD_friends
11.6197887582884	6.51130830168306	0.2-0.4	LD_friends
1.18045606445813	0.37120251443329	<0.2	LD_friends
1.14266750356873	1.09231997575758	<0.2	LD_friends
12.1611509092627	6.81360878430451	0.2-0.4	LD_friends
13.1366771398795	7.22995844568033	0.2-0.4	LD_friends
12.301029995664	6.7851561519523	0.2-0.4	LD_friends
1.65757731917779	1.0375359539421	<0.2	LD_friends
12.2518119729938	6.7867479478036	0.2-0.4	LD_friends
2.82390874094432	0.24176959154225	<0.2	LD_friends
12.3279021420643	6.82073553566097	0.2-0.4	LD_friends
1.56863623584101	1.04561274985549	<0.2	LD_friends
13.1549019599857	7.29447838657733	0.2-0.4	LD_friends
2.85387196432176	0.244887733604929	<0.2	LD_friends
7.72124639904717	7.14984407757791	0.6-0.8	LD_friends
12.3467874862247	6.83327394441995	0.2-0.4	LD_friends
12.3467874862247	6.83953146888096	0.2-0.4	LD_friends
12.3665315444204	6.82477819965695	0.2-0.4	LD_friends
7.92081875395238	7.47599355444263	0.6-0.8	LD_friends
2.82390874094432	0.243820483156191	<0.2	LD_friends
13.2365720064371	7.31158017799729	0.2-0.4	LD_friends
10.0705810742857	6.22592119924748	0.2-0.4	LD_friends
1.65757731917779	1.08820340956275	<0.2	LD_friends
7.95860731484178	7.54348214219474	0.6-0.8	LD_friends
1.06048074738138	0.917573699139228	<0.2	LD_friends
12.267606240177	6.83624247601804	0.2-0.4	LD_friends
14.1938200260161	7.84710040360625	0.2-0.4	LD_friends
0.638272163982407	0.254534831329273	<0.2	LD_friends
13.1611509092627	7.29576366269121	0.2-0.4	LD_friends
13.2365720064371	7.29972906264356	0.2-0.4	LD_friends
12.2518119729938	6.817870785947	0.2-0.4	LD_friends
12.2218487496164	6.79021698515149	0.2-0.4	LD_friends
14.6575773191778	7.8523236757589	0.2-0.4	LD_friends
14.5528419686578	7.85325198636936	0.2-0.4	LD_friends
7.53760200210104	6.85263289220621	0.6-0.8	LD_friends
12.8860566476932	6.85356186471423	0.2-0.4	LD_friends
1.46852108295774	0.935542010773082	<0.2	LD_friends
14.7695510786217	7.85636076472546	0.2-0.4	LD_friends
12.9586073148418	7.0354104125101	0.2-0.4	LD_friends
12.7447274948967	7.01443881222666	0.2-0.4	LD_friends
12.7447274948967	7.02365002099673	0.2-0.4	LD_friends
1.43179827593301	0.909389292171593	<0.2	LD_friends
14.6575773191778	8.01233373507373	0.2-0.4	LD_friends
14.431798275933	7.0761345248145	0.2-0.4	LD_friends
3	0.266802734893431	<0.2	LD_friends
14.8538719643218	8.22351674416632	0.2-0.4	LD_friends
1.34678748622466	0.924818145381308	<0.2	LD_friends
15.1674910872938	8.31104653736258	0.2-0.4	LD_friends
15.2518119729938	8.29174911140862	0.2-0.4	LD_friends
15.537602002101	8.32020882901965	0.2-0.4	LD_friends
1.45593195564972	0.99012436628784	<0.2	LD_friends
1.67778070526608	1.07504911108439	<0.2	LD_friends
1.56863623584101	1.06298389253519	<0.2	LD_friends
1.67778070526608	1.07216786713342	<0.2	LD_friends
1.34678748622466	0.206978340154017	<0.2	LD_friends
3.30980391997149	0.252355180671752	<0.2	LD_friends
1.67778070526608	1.07324609481026	<0.2	LD_friends
1.56863623584101	1.00187149287173	<0.2	LD_friends
15.568636235841	8.35902194264167	0.2-0.4	LD_friends
14.698970004336	7.48999148705977	0.2-0.4	LD_friends
13.5528419686578	6.97428461609866	0.2-0.4	LD_friends
3.25963731050576	0.178028182357957	<0.2	LD_friends
14.6777807052661	7.50570623133467	0.2-0.4	LD_friends
1.32790214206428	0.64994590642097	<0.2	LD_friends
3.43179827593301	0.176265011601269	<0.2	LD_friends
1.67778070526608	1.08102656950705	<0.2	LD_friends
1.67778070526608	1.08165507103773	<0.2	LD_friends
15.6197887582884	8.01963297381523	0.2-0.4	LD_friends
1.67778070526608	1.08181233864107	<0.2	LD_friends
7.85387196432176	7.26066503980392	0.6-0.8	LD_friends
13.568636235841	7.01659926181946	0.2-0.4	LD_friends
13.4948500216801	7.02218497391681	0.2-0.4	LD_friends
13.602059991328	7.01399006814674	0.2-0.4	LD_friends
14.7958800173441	7.52870828894106	0.2-0.4	LD_friends
1.53760200210104	1.01890657685407	<0.2	LD_friends
7.88605664769316	7.26042765554991	0.6-0.8	LD_friends
10	7.80024482274653	0.6-0.8	LD_friends
1.60205999132796	0.528855034839367	<0.2	LD_friends
2.11918640771921	0.0218651526017105	<0.2	LD_friends
1.92081875395238	0.0204061041510696	<0.2	LD_friends
9.72124639904717	8.10902040301031	0.6-0.8	LD_friends
2.19382002601611	0.0298391569626863	<0.2	LD_friends
9.74472749489669	8.10358402352688	0.6-0.8	LD_friends
14.1611509092627	6.99783393824349	0.2-0.4	LD_friends
9.65757731917779	8.1017686154869	0.6-0.8	LD_friends
1.60205999132796	0.52360317327467	<0.2	LD_friends
1.92081875395238	0.00519910070539613	<0.2	LD_friends
1.60205999132796	0.548060130634897	<0.2	LD_friends
3.18708664335714	0.10851829616048	<0.2	LD_friends
2.20760831050175	0.00903990031780069	<0.2	LD_friends
3.0268721464003	0.188023055663046	<0.2	LD_friends
2	0.209433374853923	<0.2	LD_friends
2	0.200383795518501	<0.2	LD_friends
1.22184874961636	0.0950141189006367	<0.2	LD_friends
1.95860731484178	0.203217588298692	<0.2	LD_friends
1.04095860767891	0.0161482810085282	<0.2	LD_friends
1.06048074738138	0.0243844020331049	<0.2	LD_friends
1.60205999132796	0.500450374094851	<0.2	LD_friends
15.5228787452803	10.2805029833894	Top hit	top_hit
14.3565473235138	9.29851836437907	>0.8	LD_friends
1	0.0259029962058689	<0.2	LD_friends
1.95860731484178	0.197363081917189	<0.2	LD_friends
1.48148606012211	0.498803757972911	<0.2	LD_friends
1.79588001734408	0.181048688359827	<0.2	LD_friends
3.01772876696043	0.169603823516531	<0.2	LD_friends
1.08618614761628	0.00379489382167554	<0.2	LD_friends
2.00877392430751	0.208730519089732	<0.2	LD_friends
1.67778070526608	0.502241281712732	<0.2	LD_friends
1.67778070526608	0.150457747994983	<0.2	LD_friends
16	7.2364971345324	0.2-0.4	LD_friends
1.58502665202918	0.147886139150238	<0.2	LD_friends
2.82390874094432	0.148619332034403	<0.2	LD_friends
1.58502665202918	0.147825095579697	<0.2	LD_friends
1.2839966563652	0.00458420145758491	<0.2	LD_friends
2.82390874094432	0.148008252037843	<0.2	LD_friends
1.58502665202918	0.147825095579697	<0.2	LD_friends
1.23657200643706	0.0109063073896745	<0.2	LD_friends
1.58502665202918	0.147886139150238	<0.2	LD_friends
1.58502665202918	0.148008252037843	<0.2	LD_friends
2.88605664769316	0.154343940016456	<0.2	LD_friends
1.58502665202918	0.143754599209946	<0.2	LD_friends
2.85387196432176	0.140321423371552	<0.2	LD_friends
1.56863623584101	0.148069321359732	<0.2	LD_friends
0.102372908709559	0.851397345193907	<0.2	LD_friends
2.85387196432176	0.140441427373946	<0.2	LD_friends
1.23657200643706	0.0106391862237526	<0.2	LD_friends
0.853871964321762	0.0458057481841375	<0.2	LD_friends
1.72124639904717	0.146666894997665	<0.2	LD_friends
1.72124639904717	0.146788665496683	<0.2	LD_friends
1.56863623584101	0.149844077577908	<0.2	LD_friends
1.23657200643706	0.0117086580925124	<0.2	LD_friends
1.58502665202918	0.133299243957501	<0.2	LD_friends
0.853871964321762	0.025672564576383	<0.2	LD_friends
1.06048074738138	0.0456127498554849	<0.2	LD_friends
1.56863623584101	0.143633676340752	<0.2	LD_friends
1.56863623584101	0.14381507327283	<0.2	LD_friends
1.14874165128092	0.0573967511578434	<0.2	LD_friends
1.56863623584101	0.14605855411951	<0.2	LD_friends
1.56863623584101	0.146180154143237	<0.2	LD_friends
1.67778070526608	0.520280764560429	<0.2	LD_friends
1.56863623584101	0.14466259553046	<0.2	LD_friends
0.853871964321762	0.0426321915684725	<0.2	LD_friends
1.14874165128092	0.0446971772383083	<0.2	LD_friends
1.56863623584101	0.143271109617117	<0.2	LD_friends
2.85387196432176	0.131884794672783	<0.2	LD_friends
0.853871964321762	0.448672011996154	<0.2	LD_friends
1.38721614328026	0.117418546445549	<0.2	LD_friends
1.56863623584101	0.149353764816933	<0.2	LD_friends
1.58502665202918	0.149598852002842	<0.2	LD_friends
2.82390874094432	0.146119349875458	<0.2	LD_friends
1.53760200210104	0.148374796846691	<0.2	LD_friends
1.69897000433602	0.516698047641833	<0.2	LD_friends
15	9.74448628718047	>0.8	LD_friends
1.58502665202918	0.150580586203101	<0.2	LD_friends
1.58502665202918	0.149782758201611	<0.2	LD_friends
1.58502665202918	0.14898639317633	<0.2	LD_friends
1.58502665202918	0.150457747994983	<0.2	LD_friends
0.853871964321762	0.0366844886138887	<0.2	LD_friends
1.61978875828839	0.0812359689720009	<0.2	LD_friends
0.823908740944319	0.0396243685898418	<0.2	LD_friends
1.74472749489669	0.549442990581671	<0.2	LD_friends
0.920818753952375	0.225118234181204	<0.2	LD_friends
2.69897000433602	0.14230574221345	<0.2	LD_friends
1.61978875828839	0.495937117321308	<0.2	LD_friends
1.61978875828839	0.0759792995259324	<0.2	LD_friends
1.74472749489669	0.524619406856639	<0.2	LD_friends
1.60205999132796	0.0767041593444961	<0.2	LD_friends
1.60205999132796	0.0799288757024759	<0.2	LD_friends
1.56863623584101	0.0768596439747993	<0.2	LD_friends
1.56863623584101	0.0767559813697235	<0.2	LD_friends
1.56863623584101	0.0767041593444961	<0.2	LD_friends
1.58502665202918	0.0712457978233468	<0.2	LD_friends
0.823908740944319	0.0191788333556644	<0.2	LD_friends
1.58502665202918	0.0778456747689412	<0.2	LD_friends
1.56863623584101	0.0767041593444961	<0.2	LD_friends
1.56863623584101	0.0805557895347631	<0.2	LD_friends
0.886056647693163	0.0401004121340565	<0.2	LD_friends
2.61978875828839	0.147581007062999	<0.2	LD_friends
0.795880017344075	0.0368735589180954	<0.2	LD_friends
2.65757731917779	0.139841738681722	<0.2	LD_friends
0.769551078621726	0.043255454717309	<0.2	LD_friends
1.55284196865778	0.0852867130263762	<0.2	LD_friends
1.56863623584101	0.105573162035812	<0.2	LD_friends
1.00436480540245	0.0229626647753186	<0.2	LD_friends
1.58502665202918	0.105905572677301	<0.2	LD_friends
2.65757731917779	0.17114684032336	<0.2	LD_friends
1.58502665202918	0.102262974654573	<0.2	LD_friends
1.58502665202918	0.102262974654573	<0.2	LD_friends
1.58502665202918	0.105517784989909	<0.2	LD_friends
2.65757731917779	0.170374646641951	<0.2	LD_friends
2.67778070526608	0.159956669396506	<0.2	LD_friends
2.67778070526608	0.160019442321657	<0.2	LD_friends
1.58502665202918	0.102098125731772	<0.2	LD_friends
1.82390874094432	0.740884155814934	<0.2	LD_friends
0.958607314841775	0.679438319804763	<0.2	LD_friends
1.55284196865778	0.102098125731772	<0.2	LD_friends
2.67778070526608	0.155212281172154	<0.2	LD_friends
1.56863623584101	0.101988261202498	<0.2	LD_friends
2.69897000433602	0.166852888087215	<0.2	LD_friends
1.56863623584101	0.0945279380752957	<0.2	LD_friends
1.56863623584101	0.0944199717647574	<0.2	LD_friends
1.58502665202918	0.102043189993048	<0.2	LD_friends
2.67778070526608	0.154529867018326	<0.2	LD_friends
1.56863623584101	0.102978043939637	<0.2	LD_friends
1.56863623584101	0.10292299679058	<0.2	LD_friends
1.56863623584101	0.10292299679058	<0.2	LD_friends
1.56863623584101	0.10292299679058	<0.2	LD_friends
1.56863623584101	0.102867956617906	<0.2	LD_friends
1.56863623584101	0.10292299679058	<0.2	LD_friends
0.795880017344075	0.0194512606402294	<0.2	LD_friends
1.56863623584101	0.103198302335078	<0.2	LD_friends
1.56863623584101	0.102702877940503	<0.2	LD_friends
1.58502665202918	0.102702877940503	<0.2	LD_friends
0.795880017344075	0.0196784139912436	<0.2	LD_friends
1.56863623584101	0.102812923419846	<0.2	LD_friends
1.46852108295774	0.0962048572589647	<0.2	LD_friends
0.698970004336019	0.0271494441527699	<0.2	LD_friends
1.48148606012211	0.11719095860756	<0.2	LD_friends
1.29242982390206	0.17483362774345	<0.2	LD_friends
0.193820026016113	0.403842919083828	<0.2	LD_friends
0.259637310505756	0.4780777551165	<0.2	LD_friends
0.221848749616356	0.520568662802264	<0.2	LD_friends
0.229147988357856	0.5320960534772	<0.2	LD_friends
0.236572006437063	0.495665088197536	<0.2	LD_friends
0.229147988357856	0.502793819296046	<0.2	LD_friends
1.15490195998574	0.0851281824599496	<0.2	LD_friends
0.346787486224656	0.472112434047295	<0.2	LD_friends
0.2518119729938	0.568958054664115	<0.2	LD_friends
0.259637310505756	0.5111673656176	<0.2	LD_friends
0.275724130399211	0.486382926212125	<0.2	LD_friends
0.568636235841013	0.741602195904491	<0.2	LD_friends
0.283996656365201	0.491335636947057	<0.2	LD_friends
0.283996656365201	0.479254528480518	<0.2	LD_friends
0.283996656365201	0.478600371884624	<0.2	LD_friends
0.275724130399211	0.481222931073225	<0.2	LD_friends
0.292429823902064	0.474695990041761	<0.2	LD_friends
0.346787486224656	0.451119437362485	<0.2	LD_friends
0.327902142064283	0.483993769613952	<0.2	LD_friends
1.48148606012211	0.0758241296980791	<0.2	LD_friends
0.292429823902064	0.480697150764571	<0.2	LD_friends
0.267606240177031	0.445874418486987	<0.2	LD_friends
0.292429823902064	0.524038410807576	<0.2	LD_friends
0.292429823902064	0.521000868326643	<0.2	LD_friends
0.267606240177031	0.442372511573173	<0.2	LD_friends
0.301029995663981	0.431329021990103	<0.2	LD_friends
0.301029995663981	0.434624497285926	<0.2	LD_friends
0.301029995663981	0.428524096318056	<0.2	LD_friends
0.301029995663981	0.427942010073695	<0.2	LD_friends
0.337242168318426	0.410385459368734	<0.2	LD_friends
0.337242168318426	0.405939098729582	<0.2	LD_friends
0.552841968657781	0.690369832574101	<0.2	LD_friends
0.283996656365201	0.423773862550395	<0.2	LD_friends
0.301029995663981	0.423428315934709	<0.2	LD_friends
0.301029995663981	0.422163658707256	<0.2	LD_friends
0.301029995663981	0.421934116163908	<0.2	LD_friends
0.301029995663981	0.421819390372222	<0.2	LD_friends
0.292429823902064	0.421131671333971	<0.2	LD_friends
1.42021640338319	0.0341400631929283	<0.2	LD_friends
0.244125144327509	0.494171966145164	<0.2	LD_friends
0.283996656365201	0.369063880935809	<0.2	LD_friends
0.585026652029182	0.615288257061718	<0.2	LD_friends
1.38721614328026	0.0341400631929283	<0.2	LD_friends
0.337242168318426	0.403512866263456	<0.2	LD_friends
0.283996656365201	0.418277840050901	<0.2	LD_friends
0.187086643357144	0.504872118757067	<0.2	LD_friends
6	4.12766887876975	0.2-0.4	LD_friends
0.823908740944319	0.342561677297038	<0.2	LD_friends
1.38721614328026	0.570732333566832	<0.2	LD_friends
0.920818753952375	0.491470281028713	<0.2	LD_friends
0.2518119729938	0.486649201194043	<0.2	LD_friends
0.327902142064283	0.425390058659813	<0.2	LD_friends
0.356547323513813	0.427593132441944	<0.2	LD_friends
1.00877392430751	0.556737012541305	<0.2	LD_friends
0.387216143280265	0.467627866432123	<0.2	LD_friends
0.387216143280265	0.460923901207223	<0.2	LD_friends
0.387216143280265	0.488919154460882	<0.2	LD_friends
0.42021640338319	0.462810773756355	<0.2	LD_friends
0.397940008672038	0.487048920027509	<0.2	LD_friends
0.3767507096021	0.467245621007502	<0.2	LD_friends
0.387216143280265	0.467372998771109	<0.2	LD_friends
0.3767507096021	0.466990977504515	<0.2	LD_friends
0.3767507096021	0.470056598341331	<0.2	LD_friends
0.3767507096021	0.46432619657425	<0.2	LD_friends
0.3767507096021	0.463567824177987	<0.2	LD_friends
0.3767507096021	0.463062977295327	<0.2	LD_friends
0.3767507096021	0.462936857218383	<0.2	LD_friends
1.32790214206428	0.0637376580965224	<0.2	LD_friends
0.3767507096021	0.463694127648966	<0.2	LD_friends
0.3767507096021	0.463189134008459	<0.2	LD_friends
0.397940008672038	0.438183335681043	<0.2	LD_friends
0.3767507096021	0.478992747591396	<0.2	LD_friends
0.958607314841775	0.525783735923745	<0.2	LD_friends
0.602059991327962	0.234331445240986	<0.2	LD_friends
0.443697499232713	0.47018480335537	<0.2	LD_friends
3.56863623584101	2.27457844992574	<0.2	LD_friends
0.366531544420413	0.441171475182988	<0.2	LD_friends
0.387216143280265	0.429106963781608	<0.2	LD_friends
0.366531544420413	0.440452444419566	<0.2	LD_friends
0.366531544420413	0.437826136635352	<0.2	LD_friends
0.346787486224656	0.441771578196674	<0.2	LD_friends
0.337242168318426	0.471854921746894	<0.2	LD_friends
0.853871964321762	0.510041520575165	<0.2	LD_friends
0.337242168318426	0.467372998771109	<0.2	LD_friends
0.619788758288394	0.491201034596095	<0.2	LD_friends
0.337242168318426	0.47249898901888	<0.2	LD_friends
0.853871964321762	0.512296136836274	<0.2	LD_friends
0.327902142064283	0.458795309316742	<0.2	LD_friends
0.318758762624413	0.466863711721361	<0.2	LD_friends
0.301029995663981	0.465339424171556	<0.2	LD_friends
0.244125144327509	0.517126416391246	<0.2	LD_friends
0.327902142064283	0.468904453129972	<0.2	LD_friends
1.29242982390206	0.0527623921293336	<0.2	LD_friends
0.327902142064283	0.464579281943827	<0.2	LD_friends
0.267606240177031	0.494036481981874	<0.2	LD_friends
0.301029995663981	0.46826569072345	<0.2	LD_friends
0.769551078621726	0.347947151751895	<0.2	LD_friends
0.327902142064283	0.47249898901888	<0.2	LD_friends
0.853871964321762	0.521433504406157	<0.2	LD_friends
0.346787486224656	0.448428026325746	<0.2	LD_friends
0.602059991327962	0.494036481981874	<0.2	LD_friends
0.346787486224656	0.425621435586918	<0.2	LD_friends
0.318758762624413	0.453951133598266	<0.2	LD_friends
0.619788758288394	0.490797477668897	<0.2	LD_friends
5.52287874528034	3.43027505077384	0.2-0.4	LD_friends
0.292429823902064	0.475084852460133	<0.2	LD_friends
0.638272163982407	0.501276029252095	<0.2	LD_friends
0.619788758288394	0.493224463393357	<0.2	LD_friends
0.356547323513813	0.433680378475189	<0.2	LD_friends
1.20065945054642	0.0442160710830886	<0.2	LD_friends
0.853871964321762	0.531062194334539	<0.2	LD_friends
0.318758762624413	0.47716468633947	<0.2	LD_friends
0.619788758288394	0.497299824689437	<0.2	LD_friends
0.356547323513813	0.423658649794207	<0.2	LD_friends
0.619788758288394	0.4943074925878	<0.2	LD_friends
0.318758762624413	0.479909671887158	<0.2	LD_friends
0.853871964321762	0.535808629359	<0.2	LD_friends
0.292429823902064	0.496617936526267	<0.2	LD_friends
0.318758762624413	0.501965276312973	<0.2	LD_friends
0.292429823902064	0.487983030503873	<0.2	LD_friends
0.292429823902064	0.488785298863612	<0.2	LD_friends
0.318758762624413	0.478731124401615	<0.2	LD_friends
0.327902142064283	0.494850021680094	<0.2	LD_friends
0.318758762624413	0.50251746263263	<0.2	LD_friends
0.356547323513813	0.446238301609996	<0.2	LD_friends
0.318758762624413	0.497163361378997	<0.2	LD_friends
0.356547323513813	0.441411416891801	<0.2	LD_friends
0.356547323513813	0.442492798094342	<0.2	LD_friends
0.356547323513813	0.440691989092988	<0.2	LD_friends
0.327902142064283	0.463820467862775	<0.2	LD_friends
0.602059991327962	0.524619406856639	<0.2	LD_friends
0.853871964321762	0.560667306169737	<0.2	LD_friends
0.853871964321762	0.562407967746039	<0.2	LD_friends
0.853871964321762	0.575281662668433	<0.2	LD_friends
0.468521082957745	0.613679426105954	<0.2	LD_friends
0.853871964321762	0.571865205971211	<0.2	LD_friends
0.356547323513813	0.600845666041784	<0.2	LD_friends
0.142667503568732	0.575281662668433	<0.2	LD_friends
1.53760200210104	0.129128104932257	<0.2	LD_friends
0.244125144327509	0.919373513078194	<0.2	LD_friends
0.229147988357856	0.93404701968613	<0.2	LD_friends
0.113509274827518	0.730253626869233	<0.2	LD_friends
0.244125144327509	0.938547520912807	<0.2	LD_friends
0.229147988357856	0.947690900352677	<0.2	LD_friends
1.82390874094432	0.0352690789463706	<0.2	LD_friends
0.236572006437063	0.982132281036494	<0.2	LD_friends
2.03621217265444	0.00740230389796176	<0.2	LD_friends
0.585026652029182	0.0233749479492725	<0.2	LD_friends
0.366531544420413	0.206768552943479	<0.2	LD_friends
0.468521082957745	0.0694584701355656	<0.2	LD_friends
0.283996656365201	0.197431501686044	<0.2	LD_friends
0.366531544420413	0.164182645706527	<0.2	LD_friends
0.142667503568732	0.298259367562788	<0.2	LD_friends
