# Supplementary material for: Common and rare variant association analyses in amyotrophic lateral sclerosis identify 15 risk loci with distinct genetic architectures and neuron-specific biology
Source: Nat Genet. 2021 Dec 6;53(12):1636–48. doi: 10.1038/s41588-021-00973-1 (PMC8648564; doi:10.1038/s41588-021-00973-1)
Supplement: Source Data Extended Data Fig. 6 — Association statistics for SNPs in loci with colocalization signals. [file 41588_2021_973_MOESM15_ESM.zip › ALS_GWAS2021_ED_fig6_UNC13A_FTD_ALS_source_data.txt]

logpx	logpy	LD	top_hit
0.127261172527331	0.578725208789654	<0.2	LD_friends
0.118330092327939	0.57413985492216	<0.2	LD_friends
0.115034801799267	0.568153954301275	<0.2	LD_friends
0.118957891806594	0.555174800490252	<0.2	LD_friends
0.0850753517948515	0.612076533026563	<0.2	LD_friends
0.124186611160242	0.587875593826683	<0.2	LD_friends
0.139602094872687	0.621602099051862	<0.2	LD_friends
0.122916743349349	0.637706062035769	<0.2	LD_friends
0.136558171386291	0.665747357665769	<0.2	LD_friends
0.136855653747333	0.669586226650809	<0.2	LD_friends
0.0803467176896358	0.694004117229195	<0.2	LD_friends
0.0809219076239261	0.694648630553376	<0.2	LD_friends
0.0733489229111111	0.689944262249109	<0.2	LD_friends
0.0758241296980791	1.28349583622678	<0.2	LD_friends
0.158015195409886	0.675100502947687	<0.2	LD_friends
0.0238334998680248	0.165579296318467	<0.2	LD_friends
0.169539649969033	0.694218848745018	<0.2	LD_friends
0.132886220168023	0.7667499904589	<0.2	LD_friends
0.139482322538254	0.662141570958906	<0.2	LD_friends
0.00594693641232475	0.507938395487401	<0.2	LD_friends
0.00519910070539613	0.699187205881883	<0.2	LD_friends
0.0762380391712997	0.337242168318426	<0.2	LD_friends
0.0074906649322245	0.651111276928562	<0.2	LD_friends
0.126098402135539	0.842543231865774	<0.2	LD_friends
0.109690783100051	0.923723744595782	<0.2	LD_friends
0.186552455735179	0.216167856615559	<0.2	LD_friends
0.0844946382456235	0.350957365913824	<0.2	LD_friends
0.15131834597605	1.03777276864992	<0.2	LD_friends
0.727694155597914	0.410720778764033	<0.2	LD_friends
0.757707095017069	0.550984683652214	<0.2	LD_friends
0.683191247946978	0.488116639021126	<0.2	LD_friends
0.683191247946978	0.551448260798422	<0.2	LD_friends
0.176851940189306	3.58989792335714	<0.2	LD_friends
0.113622093241428	3.30486870229597	<0.2	LD_friends
0.10818388047514	3.31051355163575	<0.2	LD_friends
0.10818388047514	3.31821623353212	<0.2	LD_friends
0.122168108507106	3.31794522292619	<0.2	LD_friends
0.108797172739705	3.32284947872657	<0.2	LD_friends
0.0914613678280406	3.31390022800408	<0.2	LD_friends
0.0995782465422624	3.32477174640694	<0.2	LD_friends
0.110530216030493	3.32394687534813	<0.2	LD_friends
0.109914473283675	3.2998156703778	<0.2	LD_friends
0.108908773532276	3.24649354300903	<0.2	LD_friends
3.89894064509188	18.6476245049995	>0.8	LD_friends
3.83150251647697	23.0543345005679	>0.8	LD_friends
3.57218942732401	11.2254830342715	0.4-0.6	LD_friends
3.95860731484178	24.0570994588597	Top hit	top_hit
3.86232946276325	23.7307206102281	>0.8	LD_friends
3.67778070526608	10.8215986584662	0.4-0.6	LD_friends
3.64531544604527	10.9226320947158	0.4-0.6	LD_friends
0.912573542963715	3.60994850354101	0.2-0.4	LD_friends
0.973466735476703	3.74064507269197	0.2-0.4	LD_friends
0.260506769218385	0.129128104932257	<0.2	LD_friends
0.262489309326524	0.115148017254002	<0.2	LD_friends
0.252355180671752	0.166852888087215	<0.2	LD_friends
0.432385557269155	0.333107788933464	<0.2	LD_friends
0.139063379299906	0.0335297362707156	<0.2	LD_friends
0.0853924322289195	0.0416750683559469	<0.2	LD_friends
0.252355180671752	0.00784428895738327	<0.2	LD_friends
0.0964759355287378	0.0503173092047959	<0.2	LD_friends
0.665747357665769	0.562725202589876	<0.2	LD_friends
0.438302467346007	0.396098168268329	<0.2	LD_friends
0.660151216962363	0.725380380908762	<0.2	LD_friends
0.237921912665361	0.00555086298596401	<0.2	LD_friends
0.322666848580098	0.533132379645891	<0.2	LD_friends
0.649170726417032	0.643591672961019	<0.2	LD_friends
0.722161666997953	0.540456741719587	<0.2	LD_friends
0.883060353449244	0.493630282904496	<0.2	LD_friends
0.366531544420413	0.00992766530784696	<0.2	LD_friends
0.757458571701616	0.238297632458587	<0.2	LD_friends
0.685290307044826	0.293111605018382	<0.2	LD_friends
0.706195640080663	0.336770365467132	<0.2	LD_friends
0.64569943765464	0.307241181845276	<0.2	LD_friends
0.735418270761923	0.181972158140744	<0.2	LD_friends
0.620513186282726	0.371917739009321	<0.2	LD_friends
0.578725208789654	0.385313657717987	<0.2	LD_friends
0.550213153014227	0.114865033936566	<0.2	LD_friends
0.607478910068068	0.339513984215032	<0.2	LD_friends
0.627087997029894	0.333014281670339	<0.2	LD_friends
0.62967199222049	0.345534666479854	<0.2	LD_friends
0.819874124835946	0.0978882765519955	<0.2	LD_friends
0.839231438138872	0.0971272145539207	<0.2	LD_friends
0.855114581712858	0.104356495175921	<0.2	LD_friends
0.88672530753565	0.0813930848550181	<0.2	LD_friends
0.854492828590337	0.0890555942500211	<0.2	LD_friends
0.818442226137214	0.0769633313292141	<0.2	LD_friends
0.851397345193907	0.0925348932341438	<0.2	LD_friends
0.490528647897452	0.30111686324741	<0.2	LD_friends
0.807432546663454	0.0827571420925337	<0.2	LD_friends
0.735890843694192	0.196611175016387	<0.2	LD_friends
0.744727494896694	0.121708050750204	<0.2	LD_friends
0.767512133647014	0.0599818449923368	<0.2	LD_friends
0.0678815279708776	0.265360161012301	<0.2	LD_friends
0.257903597696756	0.457548052624023	<0.2	LD_friends
0.0761862789088103	0.234480456902047	<0.2	LD_friends
0.0543345005678658	0.111259039317107	<0.2	LD_friends
0.0574463196657901	1.2177424263367	<0.2	LD_friends
0.000130307891732177	0.820448208834812	<0.2	LD_friends
0.151934104596009	1.4386600585411	<0.2	LD_friends
0.320753854586141	0.472627917172388	<0.2	LD_friends
0.330032630091496	0.474955192963155	<0.2	LD_friends
0.27703719105751	0.729088360589519	<0.2	LD_friends
0.0542852859401399	0.0652491253364209	<0.2	LD_friends
0.33771448427787	0.40926959420731	<0.2	LD_friends
0.338850142755213	0.394802732611622	<0.2	LD_friends
0.166661611060602	1.66614985489746	<0.2	LD_friends
0.109243748081782	1.45001638884031	<0.2	LD_friends
0.0859743483036713	1.39480273261162	<0.2	LD_friends
0.145936988133579	1.52157781225992	<0.2	LD_friends
0.322393047279507	0.0232832956366177	<0.2	LD_friends
0.087246696328677	0.394264106123253	<0.2	LD_friends
0.346112441929022	0.366026844210326	<0.2	LD_friends
0.148130399270234	1.4157818878826	<0.2	LD_friends
0.150764908685277	1.44045244441957	<0.2	LD_friends
0.058488567365597	0.891773343625071	<0.2	LD_friends
0.123089688655373	1.4263163069062	<0.2	LD_friends
0.0156077214757344	0.617442678091214	<0.2	LD_friends
0.0160581410161118	0.622511616623867	<0.2	LD_friends
0.14230574221345	1.36592597451253	<0.2	LD_friends
0.360115258083696	0.0265950255899393	<0.2	LD_friends
0.0279360839919778	0.632271453913024	<0.2	LD_friends
0.132002489655049	1.38933983691012	<0.2	LD_friends
0.336110701377339	0.0214999306885408	<0.2	LD_friends
0.293196902962662	0.0209070993616736	<0.2	LD_friends
0.328641996556508	0.376543951930066	<0.2	LD_friends
0.102208018060775	0.394048842435127	<0.2	LD_friends
0.0251200269930695	0.593971055036385	<0.2	LD_friends
0.121823019508494	1.38848911287334	<0.2	LD_friends
0.0316571690410546	0.598082749482425	<0.2	LD_friends
0.0337643759014182	0.614930223668065	<0.2	LD_friends
0.026964559313067	0.608359296507612	<0.2	LD_friends
0.117304737618403	0.196474604423468	<0.2	LD_friends
0.117304737618403	0.179338865356405	<0.2	LD_friends
0.113170995323018	0.391260080931212	<0.2	LD_friends
0.117304737618403	0.371713268910486	<0.2	LD_friends
0.106571158220455	1.2844144481068	<0.2	LD_friends
0.105739335553012	1.40197592766581	<0.2	LD_friends
0.11679296664761	0.363712747901487	<0.2	LD_friends
0.10529634739077	1.41083260945395	<0.2	LD_friends
0.0978338707289487	1.39924485036038	<0.2	LD_friends
0.0979426891915334	1.26592059271941	<0.2	LD_friends
0.0843891373385327	1.29800052511036	<0.2	LD_friends
0.286593467832309	0.384049948343599	<0.2	LD_friends
0.124128809272634	0.405386490839902	<0.2	LD_friends
0.275642195773573	0.555330769061476	<0.2	LD_friends
0.140441427373946	0.392974121565214	<0.2	LD_friends
0.0939883747285872	1.37499639898514	<0.2	LD_friends
0.0247060846437937	1.19545169161194	<0.2	LD_friends
0.0362593811421159	0.975514332300833	<0.2	LD_friends
0.0025699262025288	0.818442226137214	<0.2	LD_friends
0.0774821397553886	1.28307892683324	<0.2	LD_friends
0.038483988551051	0.961777361631282	<0.2	LD_friends
0.0276120008925272	0.855114581712858	<0.2	LD_friends
0.160019442321657	0.0853395694107782	<0.2	LD_friends
0.184953823935369	0.718739312944987	<0.2	LD_friends
0.221486988261075	0.105517784989909	<0.2	LD_friends
0.200039472594016	0.0787298144901874	<0.2	LD_friends
0.345149909438606	1.25649023527157	<0.2	LD_friends
0.224826614575213	0.0982148546964007	<0.2	LD_friends
0.353792387793315	1.29731103184087	<0.2	LD_friends
0.495121540589784	1.22555603107503	<0.2	LD_friends
0.364616795952501	1.21759904750347	<0.2	LD_friends
0.267686672528757	0.0711434664180893	<0.2	LD_friends
0.198527686478529	0.407379178678018	<0.2	LD_friends
0.254690940059172	0.0710923097560473	<0.2	LD_friends
0.223444089296738	0.44502654166676	<0.2	LD_friends
0.246340352714001	0.45742352373947	<0.2	LD_friends
0.566390156676282	0.139961610192807	<0.2	LD_friends
0.543482142194737	0.413412695328245	<0.2	LD_friends
0.54515513999149	0.439137305272535	<0.2	LD_friends
0.317854923626168	0.354086724966156	<0.2	LD_friends
0.552531869050244	0.448184177648984	<0.2	LD_friends
0.283078926833239	0.339134521996131	<0.2	LD_friends
1.04287180232319	2.31184724440843	<0.2	LD_friends
0.891096872332687	2.28836146176765	<0.2	LD_friends
0.537452271197336	0.458046525541764	<0.2	LD_friends
0.443818153347089	1.66514431038271	<0.2	LD_friends
0.436044535004187	1.84863014975254	<0.2	LD_friends
0.451610581867082	1.80493100353141	<0.2	LD_friends
0.5320960534772	0.443938840990468	<0.2	LD_friends
0.957818405484234	2.39642263184853	<0.2	LD_friends
0.532687937019448	0.432738307646126	<0.2	LD_friends
0.494036481981874	0.431563585583115	<0.2	LD_friends
0.497572880015567	1.73235901765408	<0.2	LD_friends
0.95116991347165	2.50570623133467	<0.2	LD_friends
0.530177984021837	0.43297363384094	<0.2	LD_friends
0.931814138253838	2.542269451754	<0.2	LD_friends
0.408935392973501	1.84013215290743	<0.2	LD_friends
0.941194513324093	2.54530755076052	<0.2	LD_friends
0.533280628318401	0.463567824177987	<0.2	LD_friends
0.424812155072339	1.71647263513831	<0.2	LD_friends
0.421590029668764	1.81930079870397	<0.2	LD_friends
0.385735712641295	1.74424521335696	<0.2	LD_friends
0.530030790500041	0.466863711721361	<0.2	LD_friends
0.419303060287563	1.74933608053676	<0.2	LD_friends
0.916855856856948	2.45867042233331	<0.2	LD_friends
0.451979305094469	1.65013991780767	<0.2	LD_friends
0.842543231865774	2.35803040229794	<0.2	LD_friends
0.830325565941193	2.37571790416433	<0.2	LD_friends
0.412513534589036	1.66015121696236	<0.2	LD_friends
0.224899501120975	0.133181197073952	<0.2	LD_friends
0.382999658879101	0.80910828307783	<0.2	LD_friends
0.393511149557352	1.7864822430037	<0.2	LD_friends
0.413862974769207	1.7912899800936	<0.2	LD_friends
0.410608976863067	1.80576325127617	<0.2	LD_friends
0.410608976863067	1.78781239559604	<0.2	LD_friends
0.410608976863067	1.79290445958078	<0.2	LD_friends
