# Supplementary material for: Common and rare variant association analyses in amyotrophic lateral sclerosis identify 15 risk loci with distinct genetic architectures and neuron-specific biology
Source: Nat Genet. 2021 Dec 6;53(12):1636–48. doi: 10.1038/s41588-021-00973-1 (PMC8648564; doi:10.1038/s41588-021-00973-1)
Supplement: Source Data Extended Data Fig. 6 — Association statistics for SNPs in loci with colocalization signals. [file 41588_2021_973_MOESM15_ESM.zip › ALS_GWAS2021_ED_fig6_C9orf72_mndFTD_ALS_source_data.txt]

logpx	logpy	LD	top_hit
2.77832500292923	0.772113295386327	<0.2	LD_friends
0.840733668906506	0.122859110215179	<0.2	LD_friends
3.65091683122041	0.684659523372712	<0.2	LD_friends
12.9875846252376	3.11724784438692	0.2-0.4	LD_friends
1.58922276662279	0.355659901173677	<0.2	LD_friends
1.15076490868528	1.57300104124346	<0.2	LD_friends
2.39265222323159	0.221848749616356	<0.2	LD_friends
5.008375265466	1.42021640338319	<0.2	LD_friends
7.94423953531227	1.71851211205992	<0.2	LD_friends
1.31722335368557	1.081235968972	<0.2	LD_friends
1.68110228537251	0.407601153884436	<0.2	LD_friends
0.692503962086787	0.394156460941911	<0.2	LD_friends
33.7256112044496	5.33460664972029	0.4-0.6	LD_friends
7.75621808390621	1.74016730093652	<0.2	LD_friends
33.8517059025653	5.32624206345042	0.4-0.6	LD_friends
1.44045244441957	1.63227145391302	<0.2	LD_friends
33.8227521637444	5.45804652554176	0.6-0.8	LD_friends
1.45222529461218	1.07196279359312	<0.2	LD_friends
27.8938091027366	4.17037464664195	0.4-0.6	LD_friends
35.7744322865605	5.86359655186601	0.6-0.8	LD_friends
0.0694075115574017	0.104356495175921	<0.2	LD_friends
3.79832982035342	1.1643728337901	<0.2	LD_friends
36.1996266451087	5.49661793652627	0.6-0.8	LD_friends
28.0312369518028	4.23717144681091	0.4-0.6	LD_friends
0.882397308309916	0.680269505669775	<0.2	LD_friends
39.7554754884299	6.17750501472125	0.6-0.8	LD_friends
36.1973630819172	5.50877842376072	0.6-0.8	LD_friends
28.0825995320448	4.31984585826563	0.4-0.6	LD_friends
27.7870138152633	4.33059013271222	0.4-0.6	LD_friends
39.5118725037525	6.21218543293698	0.6-0.8	LD_friends
33.1736012178124	5.59585075079031	0.6-0.8	LD_friends
2.47275688361191	0.158202701125645	<0.2	LD_friends
27.9931062920521	4.32312356802686	0.4-0.6	LD_friends
0.898940645091884	0.890084136976207	<0.2	LD_friends
0.899629454882437	0.659555885159882	<0.2	LD_friends
36.1248808345374	5.52534674663794	0.6-0.8	LD_friends
1.52549236088302	0.454940415305997	<0.2	LD_friends
1.536405597813	0.44660248987612	<0.2	LD_friends
36.1224558922841	5.57806718672149	0.6-0.8	LD_friends
39.767512133647	6.23634742943547	0.6-0.8	LD_friends
0.909036923404268	0.839231438138872	<0.2	LD_friends
36.2470301349709	5.52403841080758	0.6-0.8	LD_friends
0.925915310971756	0.840733668906506	<0.2	LD_friends
0.911155437272996	0.843753809602656	<0.2	LD_friends
1.65639449189583	0.285083752006415	<0.2	LD_friends
27.9154237220657	4.15316824717674	0.4-0.6	LD_friends
2.60205999132796	0.217097594025355	<0.2	LD_friends
9.85387196432176	2.71692502526453	<0.2	LD_friends
1.49012571499528	1.59057413132856	<0.2	LD_friends
1.54576510425173	0.441291429466834	<0.2	LD_friends
0.172889312533989	0.229147988357856	<0.2	LD_friends
27.8873949984654	4.28768709131863	0.4-0.6	LD_friends
1.34881893755531	0.0711434664180893	<0.2	LD_friends
4.34316198075056e-05	2.44177157819667	<0.2	LD_friends
0.92701525537207	1.00252624119702	<0.2	LD_friends
0.248489949729959	1.6613443344213	<0.2	LD_friends
28.1476420163322	4.30838812578558	0.4-0.6	LD_friends
36.3247717464069	5.47860037188463	0.6-0.8	LD_friends
38.4066031576998	6.23814730553362	0.4-0.6	LD_friends
1.49485002168009	0.477034404508014	<0.2	LD_friends
0.812197361281581	0.113001954328901	<0.2	LD_friends
1.07732643214145	0.908333042404315	<0.2	LD_friends
1.52797530229972	0.478338984887927	<0.2	LD_friends
36.488517711374	5.46967221022191	0.6-0.8	LD_friends
1.51173138450454	0.631341287607773	<0.2	LD_friends
1.08008551934057	0.909741947068684	<0.2	LD_friends
36.6689778289582	5.46597389394387	0.6-0.8	LD_friends
1.53017798402184	0.480434499119491	<0.2	LD_friends
1.5115903110968	0.443335737877432	<0.2	LD_friends
2.91399629438162	0.20844969497267	<0.2	LD_friends
1.48069715076457	0.481881052856847	<0.2	LD_friends
36.7081873125329	5.45469288353418	0.6-0.8	LD_friends
0.868060704789576	0.33752549624969	<0.2	LD_friends
1.081235968972	0.913996294381618	<0.2	LD_friends
1.91542372206567	0.968591535748376	<0.2	LD_friends
1.08238947425013	0.914709421769935	<0.2	LD_friends
1.08086958613939	0.912218582190458	<0.2	LD_friends
36.6133227160392	5.45321064836874	0.6-0.8	LD_friends
0.817585347565446	0.328549445787505	<0.2	LD_friends
28.5865325870142	4.25445679800198	0.4-0.6	LD_friends
1.08444188458848	0.913996294381618	<0.2	LD_friends
28.5904049806032	4.23792191266536	0.4-0.6	LD_friends
36.9093892921716	5.45038376048091	0.6-0.8	LD_friends
28.6552148773673	4.17076057185861	0.4-0.6	LD_friends
1.08570974433405	0.927750102386485	<0.2	LD_friends
1.08623911358768	0.928117992693875	<0.2	LD_friends
1.08629208601952	0.928486194904911	<0.2	LD_friends
1.53120973790039	1.0951222330366	<0.2	LD_friends
1.08650404038288	0.928486194904911	<0.2	LD_friends
31.1022080180608	4.03838909190872	0.4-0.6	LD_friends
1.08444188458848	1.54287537369659	<0.2	LD_friends
1.53298418156156	1.09458193129746	<0.2	LD_friends
40.6914355864388	6.15403423845452	0.6-0.8	LD_friends
1.92885470954892	0.940436582098732	<0.2	LD_friends
36.7416021959045	5.57938422937424	0.6-0.8	LD_friends
36.792096469614	5.5970511706556	0.6-0.8	LD_friends
36.7953374882518	5.5499049241284	0.6-0.8	LD_friends
21.9251835593548	2.33951398421503	0.2-0.4	LD_friends
1.09044397075882	0.93218548883816	<0.2	LD_friends
1.0909255985991	0.93218548883816	<0.2	LD_friends
30.9020489290059	4.68172791978837	0.4-0.6	LD_friends
30.9226320947158	3.92811799269387	0.4-0.6	LD_friends
1.09130056764778	0.933301449577005	<0.2	LD_friends
1.14837479684669	1.57495512544861	<0.2	LD_friends
1.1217080507502	0.934420285271552	<0.2	LD_friends
1.12199552973197	0.93404701968613	<0.2	LD_friends
0.0131834954144636	2.32845691473743	<0.2	LD_friends
1.11413013909609	0.934793871945688	<0.2	LD_friends
1.11401718864503	0.934793871945688	<0.2	LD_friends
1.11036219959333	0.934420285271552	<0.2	LD_friends
0.779891911959945	0.956637721978871	<0.2	LD_friends
1.11543118508167	0.934420285271552	<0.2	LD_friends
36.6878226435602	5.29817306960286	0.6-0.8	LD_friends
1.11446916681191	0.934793871945688	<0.2	LD_friends
30.8712777156616	3.92263209471584	0.4-0.6	LD_friends
1.36815053784018	0.169989064063882	<0.2	LD_friends
28.4201021303969	4.09941441335004	0.4-0.6	LD_friends
36.7554754884299	5.29336754912671	0.6-0.8	LD_friends
36.7235381958268	5.29208933428689	0.6-0.8	LD_friends
28.6071272545979	4.39190205367472	0.4-0.6	LD_friends
36.7830427926389	5.29047564412366	0.6-0.8	LD_friends
8.84771165561694	1.34065436425382	<0.2	LD_friends
30.8563607647255	3.75178143880993	0.4-0.6	LD_friends
30.8303255659412	3.87419354186047	0.4-0.6	LD_friends
1.12234075588839	0.841939206063395	<0.2	LD_friends
30.8538719643218	3.87192398733128	0.4-0.6	LD_friends
30.831502516477	3.87127771566157	0.4-0.6	LD_friends
30.8071538848112	3.63582436722938	0.4-0.6	LD_friends
1.12291674334935	0.940436582098732	<0.2	LD_friends
1.12205304837081	0.941194513324093	<0.2	LD_friends
1.12182301950849	0.942333896090171	<0.2	LD_friends
1.00665196007674	0.610479534153623	<0.2	LD_friends
0.717604495257474	0.165134420099962	<0.2	LD_friends
28.5946536398243	3.87975520445364	0.4-0.6	LD_friends
1.12546020292899	0.946537395074545	<0.2	LD_friends
1.11435612816424	0.920818753952375	<0.2	LD_friends
1.12326270285934	0.960982678002588	<0.2	LD_friends
1.10985853993542	0.920818753952375	<0.2	LD_friends
1.12010167566999	0.921543181946707	<0.2	LD_friends
1.11952940719622	0.922632094715843	<0.2	LD_friends
1.10784972209864	0.923359556329658	<0.2	LD_friends
1.12015894401344	0.919734372660155	<0.2	LD_friends
7.97061622231479	1.46801044858745	<0.2	LD_friends
8.03109696969617	1.47703440450801	<0.2	LD_friends
1.11827306462358	0.836242476018044	<0.2	LD_friends
1.11827306462358	1.01818139282934	<0.2	LD_friends
36.9833844524428	5.10430127304069	0.6-0.8	LD_friends
1.12165057778222	0.928854709548917	<0.2	LD_friends
1.11798803837334	0.929223537156565	<0.2	LD_friends
1.26752582271881	1.00475979813718	<0.2	LD_friends
1.26050676921839	1.00506726326996	<0.2	LD_friends
1.26464066699829	1.00445255052486	<0.2	LD_friends
1.6190655366693	0.314885530953461	<0.2	LD_friends
36.5223000716679	5.70707970039999	0.6-0.8	LD_friends
1.10419084983087	0.935542010773082	<0.2	LD_friends
1.07888602616332	0.95272513261582	<0.2	LD_friends
40.12563416427	6.02470608464379	0.6-0.8	LD_friends
0.730487055782084	0.268733650924508	<0.2	LD_friends
1.25196710586986	1.00248256058528	<0.2	LD_friends
1.10430127304069	0.961379838050297	<0.2	LD_friends
1.12685384867174	0.875821944525325	<0.2	LD_friends
1.33488826292495	0.169283050563102	<0.2	LD_friends
33.9370421659155	5.46839336806728	0.6-0.8	LD_friends
1.12592425477697	0.97387548325455	<0.2	LD_friends
3.95000714307986	1.12912810493226	<0.2	LD_friends
14.5673513399869	0.995678626217357	0.2-0.4	LD_friends
1.71175077442801	0.929223537156565	<0.2	LD_friends
1.19667947642125	1.46890445312997	<0.2	LD_friends
1.27662643298102	1.00454031337894	<0.2	LD_friends
1.17411970106382	1.50224128171273	<0.2	LD_friends
37.0310036733517	5.28667749501297	0.6-0.8	LD_friends
1.17076057185861	0.981715691573469	<0.2	LD_friends
14.5392524581558	0.947690900352677	0.2-0.4	LD_friends
37.0398623251362	5.29166409731774	0.6-0.8	LD_friends
0.767766478885266	0.111483538925055	<0.2	LD_friends
12.1870866433571	0.837734385701979	<0.2	LD_friends
11.9605858808239	0.852632892206214	<0.2	LD_friends
1.76700388960785	0.966978555317089	<0.2	LD_friends
3.90274269030658	2.50919904798915	<0.2	LD_friends
7.05163594401163	0.109802613789971	<0.2	LD_friends
14.4230830440348	0.95272513261582	0.2-0.4	LD_friends
14.4346244972859	0.913284336055117	0.2-0.4	LD_friends
14.6378946807062	1.00069542766165	0.2-0.4	LD_friends
1.21695442788531	1.44745345204434	<0.2	LD_friends
1.30373100325447	0.988006885340743	<0.2	LD_friends
1.23091821288178	1.4350973274708	<0.2	LD_friends
1.31273865375649	0.985479461242076	<0.2	LD_friends
1.34179774661299	1.01854383347787	<0.2	LD_friends
13.619607839943	1.21239785381766	<0.2	LD_friends
1.37008096449646	1.02470608464379	<0.2	LD_friends
13.767512133647	1.18528638730402	<0.2	LD_friends
1.25367723491005	1.43156358558311	<0.2	LD_friends
1.3631110930162	1.0260874295803	<0.2	LD_friends
39.8005190851376	5.9115095298176	0.6-0.8	LD_friends
1.67757394759405	0.0264103765727431	<0.2	LD_friends
40.0594337135099	5.85480359388582	0.6-0.8	LD_friends
0.75448733218585	0.912218582190458	<0.2	LD_friends
3.98632030270881	2.81730009666396	<0.2	LD_friends
1.36875921976449	1.06248210798265	<0.2	LD_friends
40.2874344721267	5.84924356013969	0.6-0.8	LD_friends
7.12551818230053	3.2938798902973	<0.2	LD_friends
1.36754270781528	1.03729926829566	<0.2	LD_friends
1.22141467213704	1.4527176920367	<0.2	LD_friends
1.25461287867999	0.888737486340935	<0.2	LD_friends
37.1232627028593	6.16354928627985	0.6-0.8	LD_friends
0.0769114845576007	0.11719095860756	<0.2	LD_friends
1.27992342723186	1.41027374374576	<0.2	LD_friends
12.1714045436283	0.617982957425132	<0.2	LD_friends
3.51984927472672	0.996108833763089	<0.2	LD_friends
3.60136567546161	3.01206573476784	<0.2	LD_friends
3.56272520258988	3.01502287358451	<0.2	LD_friends
1.82681373158773	1.32330639037513	<0.2	LD_friends
14.7368375350378	0.694004117229195	0.2-0.4	LD_friends
1.2677671197795	1.39859193946532	<0.2	LD_friends
1.85016530328422	0.0129597130207333	<0.2	LD_friends
4.90974194706868	3.18876022724671	<0.2	LD_friends
1.26026947143528	1.00458420145759	<0.2	LD_friends
41.3346066497203	5.67468962828894	0.6-0.8	LD_friends
41.3457271729023	5.73095429034238	0.6-0.8	LD_friends
1.82304101941309	1.3347005005001	<0.2	LD_friends
0.81901441921327	1.28433085759901	<0.2	LD_friends
15.3863695650748	0.811915626285062	0.2-0.4	LD_friends
4.82217502813532	0.151379882565866	<0.2	LD_friends
40.6532559453952	5.64435694977913	0.6-0.8	LD_friends
6.60695153358322	0.00182787806055929	<0.2	LD_friends
40.7153437172115	5.64130390042619	0.6-0.8	LD_friends
13.8820661649604	5.63413778459745	0.2-0.4	LD_friends
1.34198860334289	1.03625938114212	<0.2	LD_friends
4.69164905141327	0.938170692705301	<0.2	LD_friends
5.91186391129945	0.0695604052332999	<0.2	LD_friends
3.20943337485392	2.92226882034761	<0.2	LD_friends
1.21013736995362	1.03867384406529	<0.2	LD_friends
4.6298571529489	0.997402019280091	<0.2	LD_friends
12.4272445348458	4.58053992721393	0.2-0.4	LD_friends
0.420788219768501	0.834458923277627	<0.2	LD_friends
1.19647460442347	1.0395292224657	<0.2	LD_friends
4.416234631715	0.967784296702018	<0.2	LD_friends
41.3274403722367	5.53820144247489	0.6-0.8	LD_friends
4.35330226870067	0.967784296702018	<0.2	LD_friends
6.8419392060634	0.0399575442731585	<0.2	LD_friends
0.96018944585165	1.22995844568033	<0.2	LD_friends
3.29860473098608	2.94730605807503	<0.2	LD_friends
0.97061622231479	1.22701854965504	<0.2	LD_friends
1.30129065055741	1.0429197403421	<0.2	LD_friends
4.34170234969181	0.966978555317089	<0.2	LD_friends
4.21289390696343	0.96657624451305	<0.2	LD_friends
13.0938805424544	5.43723145698348	0.2-0.4	LD_friends
4.45469288353418	2.86518562967954	<0.2	LD_friends
0.974284616098659	1.20627944318648	<0.2	LD_friends
1.2901366825596	1.04416798976758	<0.2	LD_friends
3.64994590642097	0.984640244590786	<0.2	LD_friends
14.736600668666	1.65619766683835	0.2-0.4	LD_friends
1.27629810600873	1.04551628284445	<0.2	LD_friends
3.20774842809674	2.94081538236863	<0.2	LD_friends
0.556580538217183	0.502793819296046	<0.2	LD_friends
1.2640818834687	1.04508244626504	<0.2	LD_friends
4.34122567915564	3.65501858607274	<0.2	LD_friends
4.28257916327763	0.959793372425289	<0.2	LD_friends
36.5821962773601	4.08555105930145	0.6-0.8	LD_friends
1.25735341006126	1.04043395336207	<0.2	LD_friends
3.35056777675838	2.95467702121334	<0.2	LD_friends
4.28920590006967	0.96617430604669	<0.2	LD_friends
0.980883709552927	0.971428747307462	<0.2	LD_friends
4.52491019661099	2.74690441415097	<0.2	LD_friends
5.51870072666714	3.57823159879308	<0.2	LD_friends
6.39093945006991	0.199970640755866	<0.2	LD_friends
5.42689621683601	3.52505566453461	<0.2	LD_friends
4.24526953097625	0.96617430604669	<0.2	LD_friends
36.4533339749298	4.03848398855105	0.6-0.8	LD_friends
12.9157813132608	5.44153143747621	0.2-0.4	LD_friends
41.4837291172707	5.12866061890014	0.6-0.8	LD_friends
5.32744037223672	3.58319312817706	<0.2	LD_friends
6.4767739580343	0.272865576239511	<0.2	LD_friends
4.24772101453988	0.962972120244225	<0.2	LD_friends
12.7035542057936	5.26528015834432	0.2-0.4	LD_friends
4.45296410025999	2.88840147511961	<0.2	LD_friends
36.643591672961	3.998266287191	0.6-0.8	LD_friends
1.96657624451305	1.44381815334709	<0.2	LD_friends
41.5915904215316	4.81276138016852	0.6-0.8	LD_friends
4.24918315735025	3.70158361993871	<0.2	LD_friends
10.873868592738	5.20943337485392	0.2-0.4	LD_friends
10.8941493256149	4.83297820420974	0.2-0.4	LD_friends
10.7713430418911	5.01050568722729	0.2-0.4	LD_friends
42.0009129773741	5.14086170270547	0.6-0.8	LD_friends
4.28726614093005	1.07191154033503	<0.2	LD_friends
4.26833066817136	1.07298913102435	<0.2	LD_friends
4.28332902443986	1.07345177536438	<0.2	LD_friends
4.28108331398514	1.07124579782335	<0.2	LD_friends
17.2864254622279	0.680893940690224	0.2-0.4	LD_friends
4.27083521030723	0.962175249411658	<0.2	LD_friends
5.15521228117215	1.42239332263746	<0.2	LD_friends
4.25523776293442	1.01524772188459	<0.2	LD_friends
6.19845909380968	0.216382234809251	<0.2	LD_friends
16.2964507017618	2.05739675115784	0.2-0.4	LD_friends
0.033201453616639	0.756713853916554	<0.2	LD_friends
4.22944252514901	0.963371104637839	<0.2	LD_friends
1.10874138309586	1.04383156952464	<0.2	LD_friends
4.25649023527157	0.963770455913705	<0.2	LD_friends
12.39372614683	0.816730156317195	<0.2	LD_friends
4.27417000967942	0.963371104637839	<0.2	LD_friends
4.25010915872858	0.963371104637839	<0.2	LD_friends
1.99139982823808	1.42458120878564	<0.2	LD_friends
41.4582959767157	5.23448045690205	0.6-0.8	LD_friends
2.00405783700745	1.4263163069062	<0.2	LD_friends
12.2235894111927	0.750068243365805	<0.2	LD_friends
1.08107890990866	1.10204318999305	<0.2	LD_friends
12.230548820598	0.85294232897164	<0.2	LD_friends
1.07758597585437	1.04339941178682	<0.2	LD_friends
1.96738123914928	0.0341870469633969	<0.2	LD_friends
0.926648297613099	1.33366925569803	<0.2	LD_friends
5.33273388061773	2.13703424102224	<0.2	LD_friends
1.10952309103983	1.04129280891272	<0.2	LD_friends
12.1314731132318	0.930701987884471	<0.2	LD_friends
1.07857365898473	1.02218497391681	<0.2	LD_friends
1.09199779882745	1.03919637508823	<0.2	LD_friends
12.069968385049	0.823908740944319	<0.2	LD_friends
6.49770947208523	0.1362014613195	<0.2	LD_friends
1.03895878304669	1.03235843591699	<0.2	LD_friends
2.68930668765664	1.56288390695192	<0.2	LD_friends
1.10154908080163	1.03207779326948	<0.2	LD_friends
0.983802646487561	1.03263926003405	<0.2	LD_friends
0.830619504688051	0.163486001109329	<0.2	LD_friends
40.1229743841328	5.74112337062787	0.6-0.8	LD_friends
4.35144484433733	1.02245929405347	<0.2	LD_friends
15.1980477651457	0.856360764725457	0.2-0.4	LD_friends
3.28458167740494	2.25126944390151	<0.2	LD_friends
0.711974464611637	1.11844417020669	<0.2	LD_friends
13.6080069277403	0.892450870255314	0.2-0.4	LD_friends
3.1217080507502	2.19942037843087	<0.2	LD_friends
15.8897470826466	1.17822453281654	0.2-0.4	LD_friends
1	0.267445420148568	<0.2	LD_friends
1.56177419239547	0.833273944419948	<0.2	LD_friends
15.217814133508	1.60449887569437	0.2-0.4	LD_friends
16.4146520889054	1.19873352951038	0.2-0.4	LD_friends
0.733298033115912	1.68110228537251	<0.2	LD_friends
0.647817481888638	1.1314731132318	<0.2	LD_friends
5.32827191176044	1.45767261722603	<0.2	LD_friends
41.4346244972859	6.53850147321698	Top hit	top_hit
3.30936098828403	1.97428461609866	<0.2	LD_friends
5.42216365870726	1.49281902273976	<0.2	LD_friends
13.8303255659412	1.07592757008964	0.2-0.4	LD_friends
0.689306687656639	1.13335827943396	<0.2	LD_friends
12.4530873568188	0.98296666070122	0.2-0.4	LD_friends
0.674074044228534	1.70289634985074	<0.2	LD_friends
2.06293368798257	2.12673754056127	<0.2	LD_friends
14.719649306954	1.12766887876975	0.2-0.4	LD_friends
14.630227711403	1.10997041383658	0.2-0.4	LD_friends
0.634324859544082	1.14557249421214	<0.2	LD_friends
1.42388910587916	0.932557157223619	<0.2	LD_friends
0.550675906901273	1.09350334020065	<0.2	LD_friends
5.40417322292678	1.537751784645	<0.2	LD_friends
0.515700160653214	1.1391232035967	<0.2	LD_friends
13.7026772857947	0.92299567320665	0.2-0.4	LD_friends
4.13942244875558	0.101165161931726	<0.2	LD_friends
21.9284861949049	3.62911698322239	0.4-0.6	LD_friends
4.57024771999759	0.335264031481295	0.2-0.4	LD_friends
0.617082864912469	1.14935376481693	<0.2	LD_friends
0.617082864912469	1.14929251462546	<0.2	LD_friends
6.40860144871875	0.830031826003108	0.2-0.4	LD_friends
0.328734567052842	1.31425826139774	<0.2	LD_friends
3.26360349772336	0.219250768896448	<0.2	LD_friends
13.376647318462	1.31247103878537	<0.2	LD_friends
7.20732821085843	0.437231456983481	0.2-0.4	LD_friends
6.62837807282398	2.21056031543282	<0.2	LD_friends
1.76751213364701	0.517698232776557	<0.2	LD_friends
6.55129368009492	2.24626377782499	<0.2	LD_friends
13.6247022617827	1.02937422331171	<0.2	LD_friends
6.01587791713889	0.0314703556251604	<0.2	LD_friends
18.5373025918983	1.8021683066711	0.2-0.4	LD_friends
0.928117992693875	0.364918563989127	<0.2	LD_friends
8.30338154076778	0.891434976267166	0.2-0.4	LD_friends
0.467118280592603	1.20690839982342	<0.2	LD_friends
7.28149831113273	0.981715691573469	0.2-0.4	LD_friends
18.726767165957	1.81987412483595	0.2-0.4	LD_friends
6.38817052050163	0.311936303053656	<0.2	LD_friends
1.39383368539238	1.35625131454047	<0.2	LD_friends
4.59414160068236	0.264321274094095	<0.2	LD_friends
1.48452355861762	0.734239083282389	<0.2	LD_friends
2.82623117686335	0.721703791908726	<0.2	LD_friends
1.13135556160517	0.736127323134776	<0.2	LD_friends
0.704872914747809	0.97061622231479	<0.2	LD_friends
4.30918394201908	1.03981472339539	<0.2	LD_friends
12.0897492276999	1.46092390120722	<0.2	LD_friends
1.72307886793423	1.1747686768001	<0.2	LD_friends
1.81730009666396	0.891096872332687	<0.2	LD_friends
4.30268345826762	1.02086153045319	<0.2	LD_friends
12.6358243672294	1.54714066420415	0.2-0.4	LD_friends
12.4997635251744	1.54637592640855	0.2-0.4	LD_friends
12.4778166823813	1.54683460747414	0.2-0.4	LD_friends
12.4650858955701	1.57823159879308	0.2-0.4	LD_friends
12.4255057317147	1.54714066420415	0.2-0.4	LD_friends
1.42805836492554	0.787812395596042	<0.2	LD_friends
0.909741947068684	0.835647144215563	<0.2	LD_friends
12.1320613491092	1.44563199900991	<0.2	LD_friends
0.907279355315901	0.808269606637144	<0.2	LD_friends
4.66214157095891	0.109578981199086	0.2-0.4	LD_friends
1.57170318601712	0.915423722065669	<0.2	LD_friends
12.880084589742	2.39447947656253	0.2-0.4	LD_friends
3.81815641205523	1.08003329851661	<0.2	LD_friends
4.4918744639168	1.08196966321512	<0.2	LD_friends
3.26360349772336	0.531357331608489	<0.2	LD_friends
11.4155556928348	2.39957167426787	0.2-0.4	LD_friends
2.52244466780102	0.120560034004783	<0.2	LD_friends
3.60959484351992	1.23314118897858	<0.2	LD_friends
3.41612140150137	1.0959339480855	<0.2	LD_friends
5.21538270736713	0.0661079642357889	<0.2	LD_friends
3.34227504579489	1.18296377394997	<0.2	LD_friends
2.06098022355133	0.227018549655036	<0.2	LD_friends
0.138107309608554	0.66354026615147	<0.2	LD_friends
3.28050298338942	1.27075419277469	<0.2	LD_friends
4.50947969063665	0.991825815993574	<0.2	LD_friends
4.44418031693881	0.957424487559809	<0.2	LD_friends
1.55377359822184	0.820735535660975	<0.2	LD_friends
1.32790214206428	0.262012673666569	<0.2	LD_friends
1.08170748724464	0.152612448972605	<0.2	LD_friends
0.938170692705301	0.24176959154225	<0.2	LD_friends
0.0270107731446512	0.165960981840533	<0.2	LD_friends
1.19777376230893	0.515273195701338	<0.2	LD_friends
0.0810265695070458	0.601018933341869	<0.2	LD_friends
0.0537934461572171	0.521145032471337	<0.2	LD_friends
0.0893222452572947	0.161025045044532	<0.2	LD_friends
0.809948582240794	0.19375217280421	<0.2	LD_friends
0.00943917000598001	0.171791385532055	<0.2	LD_friends
0.135251664370341	0.635824367229381	<0.2	LD_friends
0.803547458296611	0.420673796244745	<0.2	LD_friends
0.870632404277014	0.190642329788894	<0.2	LD_friends
0.0747910785879965	0.6192462291961	<0.2	LD_friends
0.0912469808154663	0.61852390972497	<0.2	LD_friends
0.118786583744981	0.60977163753087	<0.2	LD_friends
1.1272029600104	0.1878891587969	<0.2	LD_friends
0.117874080229968	0.664542099310616	<0.2	LD_friends
0.214243200037357	0.16304326294045	<0.2	LD_friends
0.108629825303852	0.61475131759678	<0.2	LD_friends
1.08438913733853	0.105407052077045	<0.2	LD_friends
0.861066059743076	0.0623818206061765	<0.2	LD_friends
0.857923538926715	0.181048688359827	<0.2	LD_friends
2.24078556876576	0.120273503360423	<0.2	LD_friends
0.842241113953136	0.0582401861853047	<0.2	LD_friends
0.818442226137214	0.185219854254195	<0.2	LD_friends
0.97061622231479	0.141222262694551	<0.2	LD_friends
0.0620810973522196	0.443094730944552	<0.2	LD_friends
0.661145253747677	0.115487840809606	<0.2	LD_friends
0.815024809301739	0.0975075788413963	<0.2	LD_friends
0.101823516502323	0.331987028358168	<0.2	LD_friends
0.788612447063141	0.134481480925226	<0.2	LD_friends
0.420673796244745	0.248643900274606	<0.2	LD_friends
0.0317506058920826	0.445631999009912	<0.2	LD_friends
1.95546023960759	0.110138278741812	<0.2	LD_friends
0.459545386328588	0.00182787806055929	<0.2	LD_friends
1.3585258894959	0.499351936628088	<0.2	LD_friends
0.572676213642753	0.384786665198642	<0.2	LD_friends
0.584692707774433	0.432268037451931	<0.2	LD_friends
0.574955125448611	0.422048872270245	<0.2	LD_friends
0.432620692349021	0.00235154510379384	<0.2	LD_friends
1.16659787076814	0.156642621562044	<0.2	LD_friends
1.84649001069916	0.144541419613964	<0.2	LD_friends
0.777283528852417	0.421017157297209	<0.2	LD_friends
0.00895122354732349	0.412064651363644	<0.2	LD_friends
0.580044251510242	0.408156588775216	<0.2	LD_friends
0.414990720097539	0.00585888887387756	<0.2	LD_friends
0.612254340391136	0.408156588775216	<0.2	LD_friends
0.247183568811729	0.427593132441944	<0.2	LD_friends
0.0130492121414834	0.410385459368734	<0.2	LD_friends
0.851705902565254	0.17947015147648	<0.2	LD_friends
0.891773343625071	0.193006486317893	<0.2	LD_friends
0.892790030352132	0.19708951058096	<0.2	LD_friends
0.0970729039827371	0.415668775632469	<0.2	LD_friends
1.0909255985991	0.208309350979882	<0.2	LD_friends
0.569280112136718	0.455311977697323	<0.2	LD_friends
0.510322708336302	0.829738284605043	<0.2	LD_friends
1.52695119491146	1.86201326727647	<0.2	LD_friends
0.0197693086089683	0.192803339289053	<0.2	LD_friends
0.793984123236656	0.276626432981016	<0.2	LD_friends
0.208730519089732	0.397289055042443	<0.2	LD_friends
1.23128791962234	1.85792353892672	<0.2	LD_friends
1.24772101453988	1.85698519974591	<0.2	LD_friends
0.475474063373624	0.373556974668705	<0.2	LD_friends
0.487449007095789	0.374173286714289	<0.2	LD_friends
0.419987887470576	0.33837659077077	<0.2	LD_friends
1.16921892439364	1.85573722623801	<0.2	LD_friends
0.42864060724616	0.355069292086413	<0.2	LD_friends
1.15995666939651	0.851397345193907	<0.2	LD_friends
0.452840878672583	0.373249146316607	<0.2	LD_friends
0.0832303157168639	1.87224748416703	<0.2	LD_friends
0.352519226826324	0.33752549624969	<0.2	LD_friends
1.17386038206409	1.73447466478093	<0.2	LD_friends
1.1406214955744	0.717831221695358	<0.2	LD_friends
0.44745345204434	0.612254340391136	<0.2	LD_friends
1.19811629287476	0.329939782526866	<0.2	LD_friends
0.457299030551889	0.357733381097326	<0.2	LD_friends
0.525929496784956	0.358327626775314	<0.2	LD_friends
1.81163407393685	0.976336081802206	<0.2	LD_friends
2.09113982698272	0.435570673002017	<0.2	LD_friends
2.06098022355133	0.11781711236973	<0.2	LD_friends
0.157952711490362	1.83923143813887	<0.2	LD_friends
0.495801081460555	0.351054817834328	<0.2	LD_friends
0.490528647897452	0.34524606674707	<0.2	LD_friends
1.81987412483595	1.00375108543087	<0.2	LD_friends
0.354381261757305	0.403622856002401	<0.2	LD_friends
0.16083631708535	1.82652235654701	<0.2	LD_friends
0.391473966422806	0.399680670248339	<0.2	LD_friends
0.167363372403297	2.06666458992235	<0.2	LD_friends
0.535361440904967	0.345919764693429	<0.2	LD_friends
0.177505014721249	1.74811854544747	<0.2	LD_friends
0.166024628720094	1.76095090685981	<0.2	LD_friends
0.400007822415902	0.398265851739895	<0.2	LD_friends
0.533874129581801	0.342084063170045	<0.2	LD_friends
0.542118103266008	0.342848498099033	<0.2	LD_friends
2.67674789982831	2.07227044022835	<0.2	LD_friends
0.279675282582558	0.343422708603886	<0.2	LD_friends
0.506960411682349	0.341320971417551	<0.2	LD_friends
2.66594855965311	2.06615853710128	<0.2	LD_friends
1.79479563605186	1.01112903393535	<0.2	LD_friends
2.17678668671733	2.06504729218214	<0.2	LD_friends
2.26656197290894	2.07232173586201	<0.2	LD_friends
0.517841304588724	0.340178841944295	<0.2	LD_friends
0.564792896759253	0.3394190875727	<0.2	LD_friends
2.18104868835983	2.07078549626261	<0.2	LD_friends
0.194907121657327	1.78225292673721	<0.2	LD_friends
0.182963773949971	1.67223251009727	<0.2	LD_friends
0.351932870551065	2.64474009447262	<0.2	LD_friends
0.370692359926251	0.262807357295263	<0.2	LD_friends
0.416801226031377	0.268975620184312	<0.2	LD_friends
0.0202240672703144	1.65169513695184	<0.2	LD_friends
0.00348832784582135	1.6978856230438	<0.2	LD_friends
0.39848321634999	0.253521490069969	<0.2	LD_friends
0.331427730815442	2.66015121696236	<0.2	LD_friends
0.341225679155643	2.63601217025151	<0.2	LD_friends
0.675100502947687	0.249954687988232	<0.2	LD_friends
0.138107309608554	1.92591531097176	<0.2	LD_friends
2.63022771140304	2.07597929952593	<0.2	LD_friends
0.141162148571415	1.9115095298176	<0.2	LD_friends
2.5888855814491	2.07541061433058	<0.2	LD_friends
0.354872600741609	0.341225679155643	<0.2	LD_friends
0.344669441990659	0.331334584545508	<0.2	LD_friends
0.607478910068068	0.248028425263673	<0.2	LD_friends
0.000477986871096212	1.65935762243929	<0.2	LD_friends
0.66334017654558	0.267204301710671	<0.2	LD_friends
0.425621435586918	0.245957613214564	<0.2	LD_friends
0.542572307053515	1.76522970483908	<0.2	LD_friends
