# Supplementary material for: Common and rare variant association analyses in amyotrophic lateral sclerosis identify 15 risk loci with distinct genetic architectures and neuron-specific biology
Source: Nat Genet. 2021 Dec 6;53(12):1636–48. doi: 10.1038/s41588-021-00973-1 (PMC8648564; doi:10.1038/s41588-021-00973-1)
Supplement: Source Data Extended Data Fig. 6 — Association statistics for SNPs in loci with colocalization signals. [file 41588_2021_973_MOESM15_ESM.zip › ALS_GWAS2021_ED_fig6_HLA_AD_ALS_source_data.txt]

logpx	logpy	LD	top_hit
3.33847125986802	0.741602195904491	<0.2	LD_friends
3.84985783815144	2.07935499859321	0.4-0.6	LD_friends
3.31875876262441	0.629301907424423	<0.2	LD_friends
3.54424179689586	0.72445831159869	<0.2	LD_friends
3.80161786999171	2.06696850489759	0.4-0.6	LD_friends
3.49308927444848	0.730253626869233	<0.2	LD_friends
3.14825258086674	0.726304412069908	<0.2	LD_friends
3.52709734819634	0.716246616667474	<0.2	LD_friends
2.99182581599357	0.350470434052181	<0.2	LD_friends
3.52085675202139	0.712198270069774	<0.2	LD_friends
3.5151309672796	0.722620025332745	<0.2	LD_friends
4.02319166266193	2.09312646527793	0.4-0.6	LD_friends
0.717151397165355	0.59074334796109	<0.2	LD_friends
0.733063088840827	0.592269271973665	<0.2	LD_friends
2.80161786999171	0.289290434275663	<0.2	LD_friends
2.89109687233269	0.337998120610083	<0.2	LD_friends
1.25041826513444	0.572027286391791	<0.2	LD_friends
2.8699880503281	0.344861565188618	<0.2	LD_friends
2.8897470826466	0.332920794535783	<0.2	LD_friends
2.85823676972421	0.350859935855781	<0.2	LD_friends
2.83713700667807	0.352812702104011	<0.2	LD_friends
4.86232946276325	0.622329560665677	<0.2	LD_friends
2.88572270343841	0.346498053037067	<0.2	LD_friends
2.31273865375649	0.44745345204434	<0.2	LD_friends
2.78781239559604	0.337998120610083	<0.2	LD_friends
0.284916329305073	0.578231598793076	<0.2	LD_friends
2.85325198636936	0.344381416458778	<0.2	LD_friends
2.92445303860747	0.34008379993015	<0.2	LD_friends
1.26784758193479	0.339798798619318	<0.2	LD_friends
1.30311962831724	0.349886835556429	<0.2	LD_friends
1.12360893818081	0.317223353685566	<0.2	LD_friends
2.94692155651658	0.297914278564175	<0.2	LD_friends
3.28583795390115	0.771856392402258	<0.2	LD_friends
1.12755235221099	0.272540079142091	<0.2	LD_friends
1.16304326294045	0.60624935965192	<0.2	LD_friends
1.04287180232319	0.293282217663241	<0.2	LD_friends
0.348237552619889	1.22548303427145	<0.2	LD_friends
1.0782615163154	0.652084813498309	<0.2	LD_friends
1.10215306842043	0.59294918519575	<0.2	LD_friends
1.04599883231843	0.62397081827182	<0.2	LD_friends
0.938924676370208	0.552997101533838	<0.2	LD_friends
2.95781840548423	0.236197775925407	<0.2	LD_friends
0.904133546521457	0.214314331719099	<0.2	LD_friends
2.57495512544861	0.870310107800699	<0.2	LD_friends
3.08359869639612	0.846490010699163	<0.2	LD_friends
0.742801573860656	0.182831427618944	<0.2	LD_friends
3.01945126064023	0.789146634685107	<0.2	LD_friends
3.42596873227228	3.72399801003795	<0.2	LD_friends
0.642446280256919	0.592269271973665	<0.2	LD_friends
2.82594019227497	0.924818145381308	<0.2	LD_friends
1.5632014897682	1.83953146888096	0.2-0.4	LD_friends
2.91399629438162	0.058687374639338	<0.2	LD_friends
3.23477863369502	3.96297212024423	<0.2	LD_friends
1.4990777608097	0.712646227285254	<0.2	LD_friends
1.52056866280226	1.73235901765408	<0.2	LD_friends
3.14140265500531	2.06393888339001	<0.2	LD_friends
0.344189505504748	0.702677285794697	<0.2	LD_friends
1.94119451332409	1.21410097161562	0.2-0.4	LD_friends
0.300162274132754	0.692290076595193	<0.2	LD_friends
0.312917155395629	0.699404516110037	<0.2	LD_friends
0.350470434052181	0.408045444953265	<0.2	LD_friends
1.73095429034238	2.08549817717269	<0.2	LD_friends
1.60712725459792	1.68782264356022	<0.2	LD_friends
0.674484336636852	0.63320361671327	<0.2	LD_friends
0.0464335857429934	1.23664689125178	<0.2	LD_friends
1.77108659400531	1.70974273060548	0.2-0.4	LD_friends
1.25790359769676	0.817015032996418	<0.2	LD_friends
0.184887341810187	0.452102282436903	<0.2	LD_friends
1.01112903393535	0.421704694879174	<0.2	LD_friends
3.7389751660076	2.04416798976758	0.2-0.4	LD_friends
3.25476901547186	1.9359165640364	0.2-0.4	LD_friends
2.62397081827182	2.16020781555467	0.2-0.4	LD_friends
3.63714069704132	1.28659346783231	0.2-0.4	LD_friends
2.68319124794698	1.24283180778573	0.2-0.4	LD_friends
2.19935164463601	0.15776531365276	<0.2	LD_friends
0.70730099695607	1.74208154968594	<0.2	LD_friends
0.582196277360119	0.698319050706424	<0.2	LD_friends
1.36381310480128	1.29047564412366	<0.2	LD_friends
0.752272167090277	1.9434762759209	<0.2	LD_friends
0.752517739322946	1.93292914395463	<0.2	LD_friends
1.28962873573924	1.26201267366657	<0.2	LD_friends
1.36723911152056	0.573488738635425	<0.2	LD_friends
5.8843894883257	3.30688888453786	>0.8	LD_friends
5.9359165640364	3.36111157529492	>0.8	LD_friends
6.02567256457638	3.36071277408976	>0.8	LD_friends
0.704432900037521	1.99353395775077	<0.2	LD_friends
6.09194412590123	3.32175484807296	>0.8	LD_friends
0.00121773016826419	0.879755204453635	<0.2	LD_friends
0.673050005834001	1.9931062920521	<0.2	LD_friends
3.5508302678348	5.95039438740503	0.2-0.4	LD_friends
0.693146251306991	1.99481948749622	<0.2	LD_friends
3.49593711732131	5.95350483566529	0.2-0.4	LD_friends
0.665747357665769	1.97881070093006	<0.2	LD_friends
3.49160496686695	5.94884747755262	0.2-0.4	LD_friends
0.0086853018233892	0.0919441259012329	<0.2	LD_friends
3.51074483163074	5.9515581964496	0.2-0.4	LD_friends
3.5012760292521	5.95311480916229	0.2-0.4	LD_friends
1.26272782346446	1.20593041601837	<0.2	LD_friends
0.417595701980972	0.477686204843333	<0.2	LD_friends
0.859177819890689	1.80079352083834	<0.2	LD_friends
0.138585081364003	0.483861423282926	<0.2	LD_friends
0.584192272364457	0.672845487590569	<0.2	LD_friends
0.339893778276756	0.415895029600547	<0.2	LD_friends
0.17763574755845	0.47249898901888	<0.2	LD_friends
3.57626275001767	5.94119451332409	0.2-0.4	LD_friends
0.768020973168496	1.97142874730746	<0.2	LD_friends
0.720105019988362	1.95860731484178	<0.2	LD_friends
3.58502665202918	6.03207779326948	0.2-0.4	LD_friends
1.27720160312909	1.95194682688439	<0.2	LD_friends
3.38955277855788	8.83416237530987	0.4-0.6	LD_friends
1.27720160312909	1.99012436628784	<0.2	LD_friends
0.584192272364457	0.6779875614176	<0.2	LD_friends
1.27950993154995	1.19873352951038	<0.2	LD_friends
0.00340077729983324	0.860120913598763	<0.2	LD_friends
3.55067590690127	5.95624487303132	0.2-0.4	LD_friends
0.00283212855416602	0.85949195696182	<0.2	LD_friends
1.42817475095917	1.16761883975296	<0.2	LD_friends
3.5598783968122	5.91721462968355	0.2-0.4	LD_friends
0.70245833218184	2.00147911716496	<0.2	LD_friends
0.584192272364457	0.65777477063921	<0.2	LD_friends
1.28474897112115	0.515415470717157	<0.2	LD_friends
0.603451962012868	1.98589967848038	<0.2	LD_friends
3.26857241294905	0.0412928089127153	<0.2	LD_friends
0.583858968831671	0.654038458186859	<0.2	LD_friends
1.16430942850757	0.312649430441973	<0.2	LD_friends
3.50224128171273	5.02548830726267	0.2-0.4	LD_friends
1.23567439437402	0.795880017344075	0.2-0.4	LD_friends
0.306888884537859	0.924453038607469	<0.2	LD_friends
3.65639449189583	1.85387196432176	0.2-0.4	LD_friends
0.721246399047171	2.09269615116603	<0.2	LD_friends
0.721017883134557	2.09843270997155	<0.2	LD_friends
0.582860590272675	0.63921731012672	<0.2	LD_friends
0.716472635138306	2.19050762306266	<0.2	LD_friends
1.29834568267425	1.0277508640374	<0.2	LD_friends
1.35892268667463	0.561141340579438	<0.2	LD_friends
1.34881893755531	0.69015699528393	<0.2	LD_friends
3.52331325705436	4.96697855531709	0.2-0.4	LD_friends
3.52244466780102	4.95350483566529	0.2-0.4	LD_friends
1.44490555142168	0.582860590272675	<0.2	LD_friends
3.5499049241284	5.4712118082251	0.2-0.4	LD_friends
3.58636500280144	5.82506840647156	0.2-0.4	LD_friends
3.58686794956513	5.80244378684646	0.2-0.4	LD_friends
0.138824164486971	1.19273564472389	<0.2	LD_friends
1.26488036591813	1.11867241589945	<0.2	LD_friends
3.51941821317083	0.0263180814960163	<0.2	LD_friends
3.47314401287413	0.0920514783877277	<0.2	LD_friends
0.671416550285798	2.11941504393502	<0.2	LD_friends
0.684869682816398	2.04503426894158	<0.2	LD_friends
0.696803942579511	2.11998716163323	<0.2	LD_friends
0.72330847115496	2.04301563225724	<0.2	LD_friends
0.349498205121633	0.439734602137285	<0.2	LD_friends
6.10818388047514	3.07376047895414	>0.8	LD_friends
0.927750102386485	0.492279023314386	<0.2	LD_friends
3.708409174342	4.29311160501838	0.2-0.4	LD_friends
1.2568039185513	1.05080522576202	0.2-0.4	LD_friends
1.23995467203419	0.92959267825988	0.2-0.4	LD_friends
1.38753403604686	0.619607839942973	<0.2	LD_friends
3.66234110897386	5.02650269126794	0.2-0.4	LD_friends
0.963770455913705	0.507938395487401	<0.2	LD_friends
0.674074044228534	0.723078867934226	<0.2	LD_friends
1.31273865375649	0.325598187154718	<0.2	LD_friends
0.709297756712146	2.04619200233469	<0.2	LD_friends
0.67264106561367	1.02571864112217	<0.2	LD_friends
3.62764041747568	5.96617430604669	0.2-0.4	LD_friends
0.72330847115496	2.08196966321512	<0.2	LD_friends
0.707965564005264	1.52724355068279	<0.2	LD_friends
0.699187205881883	2.04846820945765	<0.2	LD_friends
0.710634048479968	2.18329481633348	<0.2	LD_friends
5.87745647593125	3.38101107963507	>0.8	LD_friends
1.2938798902973	1.10585015323208	<0.2	LD_friends
3.66474274356547	6.01242310527301	0.2-0.4	LD_friends
3.708409174342	6.02104383478241	0.2-0.4	LD_friends
0.72330847115496	2.10835105612944	<0.2	LD_friends
0.729554091982037	2.09799710864927	<0.2	LD_friends
3.41896105122783	0.0722704402283455	<0.2	LD_friends
3.28033731698195	0.0601314555404903	<0.2	LD_friends
1.58838029403677	0.0467720284401462	<0.2	LD_friends
0.607303046740334	1.9734667354767	<0.2	LD_friends
0.741841806659206	1.88873748634093	<0.2	LD_friends
4.13954220457653	3.76220500672608	0.2-0.4	LD_friends
1.6252516539899	0.417936637088291	<0.2	LD_friends
0.846490010699163	2.13537027545449	<0.2	LD_friends
1.62287595765354	0.463189134008459	<0.2	LD_friends
4.1721785723172	3.84710040360625	0.2-0.4	LD_friends
4.03249882527716	5.98970004336019	0.2-0.4	LD_friends
5.59006687666871	6.21516882187553	0.6-0.8	LD_friends
0.814457845145625	2.27687284120431	<0.2	LD_friends
3.75646589816794	6.06163040254819	0.2-0.4	LD_friends
0.86043573382415	2.28777133038046	<0.2	LD_friends
0.86043573382415	2.28701376640562	<0.2	LD_friends
5.93479387194569	3.44733178388781	>0.8	LD_friends
0.817870785947002	2.28903688100472	<0.2	LD_friends
0.817870785947002	2.28483264215154	<0.2	LD_friends
0.868381335650875	2.26640153903866	<0.2	LD_friends
0.827981190575444	2.28341242232431	<0.2	LD_friends
0.868381335650875	2.2844144481068	<0.2	LD_friends
3.85698519974591	6.06509774167769	0.2-0.4	LD_friends
0.819587367161676	2.28491632930507	<0.2	LD_friends
0.836838625022982	2.27777753603027	<0.2	LD_friends
0.0709900145060388	0.827105302247824	<0.2	LD_friends
3.49066304198236	0.152180652704761	<0.2	LD_friends
0.0396243685898418	0.758453519403452	<0.2	LD_friends
1.87160073128219	1.38955277855788	0.2-0.4	LD_friends
0.341130407798038	0.422048872270245	<0.2	LD_friends
0.576426480267265	0.669383332705562	<0.2	LD_friends
6.01399006814674	3.39968067024834	>0.8	LD_friends
0.761452112318672	1.91973437266016	<0.2	LD_friends
0.761953896871205	1.86454930065449	<0.2	LD_friends
0.767512133647014	2.28224630678928	<0.2	LD_friends
0.00682839496923507	0.816160962943579	<0.2	LD_friends
3.71805806655918	5.97922451180644	0.2-0.4	LD_friends
3.50487211875707	0.0721678671334182	<0.2	LD_friends
0.171855892696214	0.399789693590672	<0.2	LD_friends
0.772627557710364	2.24267990345333	<0.2	LD_friends
1.10182351650232	2.25297682254837	<0.2	LD_friends
1.38584129049082	1.45382763168306	<0.2	LD_friends
0.0293742233117055	0.813043664534588	<0.2	LD_friends
0.469416140354882	1.21867554433301	<0.2	LD_friends
1.24895196517981	1.09914149529801	<0.2	LD_friends
3.47846965872129	7.54944299058167	0.4-0.6	LD_friends
0.598599459218456	1.48439105076552	<0.2	LD_friends
0.0679830935657987	0.291069464193384	<0.2	LD_friends
0.794254459057338	2.5303252274482	<0.2	LD_friends
5.85325198636936	9.24101245313238	>0.8	LD_friends
1.15496400648659	1.4834646261042	<0.2	LD_friends
0.340749531227339	0.42033070644528	<0.2	LD_friends
0.127668878769749	0.292344676468813	<0.2	LD_friends
0.574955125448611	0.683610248926805	<0.2	LD_friends
0.340559218129682	0.418391633967943	<0.2	LD_friends
0.195111255377609	0.39491053811842	<0.2	LD_friends
0.567832730557412	2.64955814346494	<0.2	LD_friends
4.01881586260165	0.155584959526176	<0.2	LD_friends
2.6298571529489	2.63883900480497	<0.2	LD_friends
0.199351644636012	0.189700258959831	<0.2	LD_friends
5.85573722623801	9.3099812192113	>0.8	LD_friends
0.335828294638069	0.416687848016922	<0.2	LD_friends
0.335734199852325	0.416574499593493	<0.2	LD_friends
0.0790943958359759	0.532539890492736	<0.2	LD_friends
0.0791986181743458	0.505984625242856	<0.2	LD_friends
0.674074044228534	0.971428747307462	<0.2	LD_friends
0.566390156676282	2.0999060984566	<0.2	LD_friends
1.59636481020945	0.565431095965801	<0.2	LD_friends
0.0326392600340503	0.810509686300632	<0.2	LD_friends
0.315423912611545	0.419645338893408	<0.2	LD_friends
0.755970410969978	0.195179321278838	<0.2	LD_friends
5.8018930011266	9.21402987486799	>0.8	LD_friends
1.27075419277469	0.710188160882379	<0.2	LD_friends
0.159768405041891	0.405717971188194	<0.2	LD_friends
1.2943073034623	0.337336590425962	<0.2	LD_friends
1.31957382914185	0.263842624726868	<0.2	LD_friends
0.173406946065952	1.40926959420731	0.2-0.4	LD_friends
0.159329438666591	1.39913596369016	0.2-0.4	LD_friends
5.57724605869865	9.19722627470802	>0.8	LD_friends
2.06288348923295	0.294478386577333	<0.2	LD_friends
3.63227145391302	0.0653500770992891	<0.2	LD_friends
1.33592240981493	0.303119628317238	<0.2	LD_friends
0.153230046462781	0.137451230475207	<0.2	LD_friends
0.370896349822864	0.366430557445908	<0.2	LD_friends
1.33856594960608	0.33517005885691	<0.2	LD_friends
0.00388252386271199	0.816730156317195	<0.2	LD_friends
0.11724784438692	0.252743602557856	<0.2	LD_friends
1.10540705207704	0.321117585329264	<0.2	LD_friends
1.16526148109616	0.318758762624413	<0.2	LD_friends
0.231657941355467	0.502793819296046	<0.2	LD_friends
0.284414448106804	0.0156977680200967	<0.2	LD_friends
0.0541376755103826	0.819300798703965	<0.2	LD_friends
0.0511959540671888	0.823908740944319	<0.2	LD_friends
0.00638744206110967	0.142366014849992	<0.2	LD_friends
3.0879374444115	0.0569508889915932	<0.2	LD_friends
1.17431429197824	0.311491192343479	<0.2	LD_friends
1.17431429197824	0.314616590198513	<0.2	LD_friends
0.282662417276136	0.416121401501374	<0.2	LD_friends
0.703334809738469	0.668370282370068	<0.2	LD_friends
1.43050904565122	1.44117147518299	<0.2	LD_friends
1.43086027452754	1.44297427761362	<0.2	LD_friends
1.24795155218056	0.457797217565972	<0.2	LD_friends
0.260190400978641	0.201694717978023	<0.2	LD_friends
1.24749059921116	0.346980548900387	<0.2	LD_friends
0.0358346893782646	0.821598658466245	<0.2	LD_friends
1.29098458302788	0.343518484209501	<0.2	LD_friends
3.16367588429325	0.233661524748713	<0.2	LD_friends
5.65777477063921	9.31839700126913	>0.8	LD_friends
1.29946934302141	0.342657263185374	<0.2	LD_friends
0.260585897301305	0.199557878663743	<0.2	LD_friends
3.50251746263263	0.0571489934456626	<0.2	LD_friends
1.31515463835559	0.356448631437055	<0.2	LD_friends
0.261615876487844	0.20017716900668	<0.2	LD_friends
0.246953438373471	0.187688390868876	<0.2	LD_friends
0.110138278741812	0.136617651559212	<0.2	LD_friends
1.31542391261154	0.33837659077077	<0.2	LD_friends
1.31560352158098	0.331520897067414	<0.2	LD_friends
0.31560352158098	0.403732873604485	<0.2	LD_friends
0.31560352158098	0.403622856002401	<0.2	LD_friends
0.241693818274693	0.198870812420296	<0.2	LD_friends
0.120961494762763	0.183427303973897	<0.2	LD_friends
0.204954629578875	0.190642329788894	<0.2	LD_friends
0.136142038116027	0.140741582532693	<0.2	LD_friends
0.11781711236973	0.172307711325554	<0.2	LD_friends
0.187487715710017	0.0337174378325367	<0.2	LD_friends
0.138465589140962	0.226213555018806	<0.2	LD_friends
0.254456798001976	0.400116927926312	<0.2	LD_friends
0.223662090379825	0.199489123105632	<0.2	LD_friends
0.225556031075035	0.197157887260926	<0.2	LD_friends
3.57413985492216	0.0486139051197072	<0.2	LD_friends
0.0925348932341438	0.1444808443322	<0.2	LD_friends
0.0495864606306189	0.191721490417232	<0.2	LD_friends
0.294136287716081	0.399680670248339	<0.2	LD_friends
0.294307303462297	0.400116927926312	<0.2	LD_friends
0.280337316981953	0.398700689805662	<0.2	LD_friends
0.0308637664032875	0.82564940252062	<0.2	LD_friends
1.22951619056889	0.403952992454561	<0.2	LD_friends
0.0308637664032875	0.823041019413092	<0.2	LD_friends
0.811634073936852	0.590912630552165	<0.2	LD_friends
3.49390104007156	0.0923736951567336	<0.2	LD_friends
1.23679669962923	0.336676066371788	<0.2	LD_friends
1.01854383347787	0.311847244408434	<0.2	LD_friends
5.68214551066853	9.31830660799544	>0.8	LD_friends
0.295506302990701	0.397722915699807	<0.2	LD_friends
0.0102832800518953	0.21034879120659	<0.2	LD_friends
0.703773712738839	0.673459331483438	<0.2	LD_friends
0.00581487179768286	0.82361930775673	<0.2	LD_friends
0.295763662691212	0.397397479579744	<0.2	LD_friends
0.377475137596432	0.357139947415508	<0.2	LD_friends
1.26384262472687	0.34084471905937	<0.2	LD_friends
0.247951552180562	0.186953034839892	<0.2	LD_friends
3.16481693015096	0.0478859150930074	<0.2	LD_friends
0.295935320591433	0.407379178678018	<0.2	LD_friends
0.276380164484537	0.244811414391675	<0.2	LD_friends
0.713094647027625	0.673050005834001	<0.2	LD_friends
0.304255724802677	0.15751557558843	<0.2	LD_friends
0.260981754116519	0.0493917752157692	<0.2	LD_friends
0.260902553882525	0.194023649282437	<0.2	LD_friends
5.68381990110655	9.35047043405218	>0.8	LD_friends
4.18943147078359	0.108852969551229	<0.2	LD_friends
1.43427021216887	1.42678017288558	<0.2	LD_friends
0.0310969696961719	0.828858848971618	<0.2	LD_friends
0.26185391128794	0.146301788223826	<0.2	LD_friends
1.3020735551935	0.340939927759062	<0.2	LD_friends
5.68423950933427	9.33096219911484	>0.8	LD_friends
4.17672144304833	0.112776668637477	<0.2	LD_friends
1.45605605751709	0.472756883611911	<0.2	LD_friends
0.237997030624885	0.182500738132242	<0.2	LD_friends
0.835944708106548	0.602755418989614	<0.2	LD_friends
4.19151894343405	0.125286311242221	<0.2	LD_friends
4.19131649087103	0.112607781028153	<0.2	LD_friends
0.576918041702769	2.18835797854685	<0.2	LD_friends
3.51812758968934	0.0502685476842929	<0.2	LD_friends
3.40782324260413	0.0272881594529335	<0.2	LD_friends
0.0328734189235872	0.827689031478046	<0.2	LD_friends
1.32102662408023	0.33837659077077	<0.2	LD_friends
3.49798278517285	0.0496351456238769	<0.2	LD_friends
0.30189945437661	0.423198104171087	<0.2	LD_friends
0.112326447545553	0.15131834597605	<0.2	LD_friends
1.32873456705284	0.339893778276756	<0.2	LD_friends
1.33049716589566	0.338471259868017	<0.2	LD_friends
0.0345160757548613	0.827981190575444	<0.2	LD_friends
0.235077015350112	0.186152245771146	<0.2	LD_friends
3.49444306133618	0.0709900145060388	<0.2	LD_friends
1.45185636256515	0.462180904926726	<0.2	LD_friends
0.119529407196222	0.149047600206507	<0.2	LD_friends
3.49214412830417	0.0416272675213928	<0.2	LD_friends
1.33828194230534	0.339039708223916	<0.2	LD_friends
0.0327797402170326	0.828858848971618	<0.2	LD_friends
0.305658089635819	0.408490191005346	<0.2	LD_friends
5.68465952337271	9.28458167740494	>0.8	LD_friends
0.306273051076353	0.412738150307466	<0.2	LD_friends
1.46079840070587	0.457050151185821	<0.2	LD_friends
1.34765694493729	0.333201316333826	<0.2	LD_friends
0.0311902860871418	0.83209218999852	<0.2	LD_friends
3.48571795213962	0.0411972966004976	<0.2	LD_friends
1.48109142630859	0.464452720823332	<0.2	LD_friends
0.308653235865178	0.399571674267869	<0.2	LD_friends
0.308741641866889	0.397397479579744	<0.2	LD_friends
3.48412615628832	0.0412450501309106	<0.2	LD_friends
0.248643900274606	0.17979854051436	<0.2	LD_friends
3.48240826928809	0.042775942156833	<0.2	LD_friends
3.48188105285685	0.0427280200070571	<0.2	LD_friends
1.36171046458574	0.353890478021152	<0.2	LD_friends
1.46130062045759	0.461049437985639	<0.2	LD_friends
0.0303045888815267	0.877129077135565	<0.2	LD_friends
1.36331155204672	0.33517005885691	<0.2	LD_friends
1.36391348489693	0.33970383972927	<0.2	LD_friends
3.4817493486915	0.0463369362529087	<0.2	LD_friends
0.258690791100431	0.211902366619703	<0.2	LD_friends
0.0301649069242026	0.862329462763245	<0.2	LD_friends
3.63208526120625	0.080398976215889	<0.2	LD_friends
0.237921912665361	0.187621488845806	<0.2	LD_friends
0.589054141312225	2.20558166912586	<0.2	LD_friends
0.57856060977995	2.19124902765041	<0.2	LD_friends
5.66918053350416	9.34122567915564	>0.8	LD_friends
0.308830065868396	0.438421631699039	<0.2	LD_friends
3.47951646725921	0.0438796136069804	<0.2	LD_friends
1.16228533171509	1.10751582063531	<0.2	LD_friends
0.13768969004573	0.197157887260926	<0.2	LD_friends
1.66094626429086	0.369063880935809	<0.2	LD_friends
3.51144928349956	0.0421055127871017	<0.2	LD_friends
0.188023055663046	0.523313257054355	<0.2	LD_friends
3.5111673656176	0.0411972966004976	<0.2	LD_friends
1.12983027886356	0.3128278954052	<0.2	LD_friends
3.49322446339336	0.0433034351053491	<0.2	LD_friends
1.66554624884907	0.364918563989127	<0.2	LD_friends
0.57790283686829	2.23920068836928	<0.2	LD_friends
3.47586362340743	0.0420098215931696	<0.2	LD_friends
0.19942037843087	1.60607399341416	0.2-0.4	LD_friends
0.306800854846283	0.427476902150362	<0.2	LD_friends
0.244506271584881	0.202524712462666	<0.2	LD_friends
2.51102647527349	1.71264622728525	<0.2	LD_friends
5.67100914455057	9.45568385825257	>0.8	LD_friends
1.67860872168831	0.325138859262188	<0.2	LD_friends
1.67840156953466	0.339608901597533	<0.2	LD_friends
0.242528052234332	0.194295295566136	<0.2	LD_friends
3.4728858883602	0.0501710410646864	<0.2	LD_friends
3.43663759051339	0.0421533662918499	<0.2	LD_friends
3.53521248035406	0.0666139580969456	<0.2	LD_friends
3.47159756204638	0.0315170514460649	<0.2	LD_friends
0.109634878551876	1.2998156703778	<0.2	LD_friends
0.570570735618212	0.911155437272996	<0.2	LD_friends
5.673050005834	9.4145392704915	>0.8	LD_friends
3.49894073778225	1.47573373123302	<0.2	LD_friends
4.31077996273616	5.73400362950492	0.6-0.8	LD_friends
0.490797477668897	0.868060704789576	<0.2	LD_friends
5.45259454033251	9.65876337676131	>0.8	LD_friends
0.0271032155634556	0.877456475931246	<0.2	LD_friends
5.61296629871764	9.45879530931674	>0.8	LD_friends
5.61314447081528	9.44733178388781	>0.8	LD_friends
0.451733454829255	1.59653629865468	0.2-0.4	LD_friends
0.487983030503873	0.895854449445992	<0.2	LD_friends
3.43925669894529	1.40461401919086	<0.2	LD_friends
3.49866682135443	1.40219515759571	<0.2	LD_friends
2.8419392060634	1.39804859586648	<0.2	LD_friends
0.575935474582512	2.25649023527157	<0.2	LD_friends
5.4047242881979	6.28116628169614	0.6-0.8	LD_friends
0.330311291943792	0.470313046227084	<0.2	LD_friends
0.330404218975687	0.467755356373418	<0.2	LD_friends
0.330590132712217	0.453580733164808	<0.2	LD_friends
3.4671182805926	1.43086027452754	<0.2	LD_friends
5.40926959420731	6.27449673114068	0.6-0.8	LD_friends
3.46737299877111	1.42759313244194	<0.2	LD_friends
3.46826569072345	1.42400437979673	<0.2	LD_friends
1.3982658517399	1.42759313244194	<0.2	LD_friends
1.72216166699795	0.35222594973117	<0.2	LD_friends
0.245345930744568	0.185020316239243	<0.2	LD_friends
3.47005659834133	1.42957382164103	<0.2	LD_friends
1.13065091924091	0.719649306953994	<0.2	LD_friends
0.298432014944073	0.457672617226026	<0.2	LD_friends
3.45917018588892	1.42492767428619	<0.2	LD_friends
0.184156709336733	1.54500278269054	0.2-0.4	LD_friends
3.55098468365221	1.41691463365231	<0.2	LD_friends
5.68047755093455	9.22112552799726	>0.8	LD_friends
3.55113915439256	1.40110011293612	<0.2	LD_friends
5.68068569590949	9.25562877266814	>0.8	LD_friends
5.68068569590949	9.24526953097625	>0.8	LD_friends
0.474178047843337	0.867100230055517	<0.2	LD_friends
0.250495576123858	0.192938760082761	<0.2	LD_friends
4.35961795529043	5.68089394069022	0.6-0.8	LD_friends
0.745693667668714	0.660548558693559	<0.2	LD_friends
4.32376378323669	5.7182850299727	0.6-0.8	LD_friends
0.189767482004916	1.58569531187167	0.2-0.4	LD_friends
3.47951646725921	1.43144628795056	<0.2	LD_friends
4.34160697372088	5.55098468365221	0.6-0.8	LD_friends
4.36542197714611	5.51144928349956	0.6-0.8	LD_friends
0.215454025945477	1.51570016065321	0.2-0.4	LD_friends
0.700492701299512	2.50947969063665	<0.2	LD_friends
4.42319810417109	5.53865156635202	0.6-0.8	LD_friends
3.39989874430861	1.42980743890427	<0.2	LD_friends
3.34466944199066	1.41228903498109	<0.2	LD_friends
5.70136521687557	9.26256879948542	>0.8	LD_friends
0.818728228440538	0.560825260156532	<0.2	LD_friends
1.397831448621	1.43961507702798	<0.2	LD_friends
3.38679264789624	1.41262582792693	<0.2	LD_friends
3.38636956507476	1.41544263947433	<0.2	LD_friends
0.357634419155027	0.455188088242224	<0.2	LD_friends
0.115204636051019	1.01197643807134	<0.2	LD_friends
0.251346906575733	0.153168247176743	<0.2	LD_friends
0.204745817419117	1.59963472665006	0.2-0.4	LD_friends
4.46470587995723	5.73142202811716	0.6-0.8	LD_friends
1.81474123470341	1.95781840548423	<0.2	LD_friends
0.125054563914468	0.589729035747816	<0.2	LD_friends
1.01322826573376	0.715794932298206	<0.2	LD_friends
0.751781438809925	0.65816994307949	<0.2	LD_friends
0.839831707041488	0.365522729839268	<0.2	LD_friends
0.272296116314646	0.161087972594001	<0.2	LD_friends
0.22373478173189	0.408935392973501	<0.2	LD_friends
0.223662090379825	0.380697924124392	<0.2	LD_friends
0.21006691906825	0.467755356373418	<0.2	LD_friends
0.203078924669831	0.799149501908923	0.2-0.4	LD_friends
4.53091470087688	1.25979526449255	0.4-0.6	LD_friends
1.41612140150137	1.41228903498109	<0.2	LD_friends
4.50431693238309	1.80106813006779	0.6-0.8	LD_friends
0.778325002929231	0.59159042153157	<0.2	LD_friends
4.39383368539238	2.60205999132796	>0.8	LD_friends
0.263842624726868	0.247874692702102	<0.2	LD_friends
0.374790474618119	0.507379277956808	<0.2	LD_friends
3.16215913834448	1.43121178768465	<0.2	LD_friends
0.440213031799444	0.995678626217357	<0.2	LD_friends
2.89380910273658	5.67757394759405	0.2-0.4	LD_friends
3.55830486435928	1.44721014980722	<0.2	LD_friends
4.36612773734167	5.83032556594119	0.6-0.8	LD_friends
0.208730519089732	1.63320361671327	0.2-0.4	LD_friends
1.74208154968594	0.331334584545508	<0.2	LD_friends
0.186953034839892	1.63808338133136	0.2-0.4	LD_friends
0.17979854051436	1.6714165502858	0.2-0.4	LD_friends
1.74232142513082	0.146362618041406	<0.2	LD_friends
0.224972399901155	0.138943755423127	<0.2	LD_friends
0.191181574907876	0.138167002342055	<0.2	LD_friends
0.192532624315722	1.66234110897386	0.2-0.4	LD_friends
4.97102229479122	9.30042240860109	>0.8	LD_friends
0.95506845385084	1.04484161307421	<0.2	LD_friends
1.70974273060548	0.347463581406975	<0.2	LD_friends
1.66614985489746	0.296021174991614	<0.2	LD_friends
0.1878891587969	1.64378286578026	0.2-0.4	LD_friends
0.364817951343732	1.66554624884907	0.2-0.4	LD_friends
0.605898697959955	1.8085489855351	0.2-0.4	LD_friends
0.458171233218688	1.03729926829566	<0.2	LD_friends
1.40099076017666	0.341511618690983	<0.2	LD_friends
0.394048842435127	1.05517200365678	<0.2	LD_friends
0.227091805028728	0.11924355548979	<0.2	LD_friends
4.65816994307949	10.0534986094304	>0.8	LD_friends
4.42887372291569	10.0482740245754	>0.8	LD_friends
0.50779854860746	2.3190302815341	<0.2	LD_friends
0.184223079701637	1.63770606203577	0.2-0.4	LD_friends
0.17901082358395	1.63921731012672	0.2-0.4	LD_friends
1.30120374820957	1.42852409631806	<0.2	LD_friends
0.188492020054673	1.6352614449446	0.2-0.4	LD_friends
0.0187251672934111	0.23522628308896	<0.2	LD_friends
5.6458915608526	9.35203054163703	>0.8	LD_friends
0.0416750683559469	0.212539525481585	<0.2	LD_friends
0.185219854254195	1.6352614449446	0.2-0.4	LD_friends
0.173536450907199	1.57365142621249	0.2-0.4	LD_friends
0.208941256408175	1.66374044798581	0.2-0.4	LD_friends
1.72792621249999	0.37202001017002	<0.2	LD_friends
1.72792621249999	0.371917739009321	<0.2	LD_friends
0.235151642806589	0.702677285794697	<0.2	LD_friends
0.189028600177793	1.63940658643475	0.2-0.4	LD_friends
0.184488662637236	1.64878365466066	0.2-0.4	LD_friends
5.69079582032959	9.4182778400509	>0.8	LD_friends
5.65169513695184	9.43663759051339	>0.8	LD_friends
0.378615971518347	2.12488083453743	0.2-0.4	LD_friends
0.374378918575092	1.82419836715172	0.2-0.4	LD_friends
5.64646844092224	9.43770713554352	>0.8	LD_friends
0.445631999009912	1.05606053552778	<0.2	LD_friends
1.95624487303132	1.37437891857509	<0.2	LD_friends
0.436875039661956	2.3669357273085	0.2-0.4	LD_friends
0.18949865223347	1.69831905070642	0.2-0.4	LD_friends
0.189565844077327	1.69831905070642	0.2-0.4	LD_friends
0.441291429466834	1.05601112492623	<0.2	LD_friends
0.527828853307637	2.3347005005001	<0.2	LD_friends
0.192871044407578	1.66474274356547	0.2-0.4	LD_friends
0.0319375399235508	0.707965564005264	<0.2	LD_friends
0.161213855053405	1.67840156953466	0.2-0.4	LD_friends
0.189364299724463	1.67819451614246	0.2-0.4	LD_friends
0.762707662432541	0.567672207738396	<0.2	LD_friends
0.183758700008217	1.67162039656126	0.2-0.4	LD_friends
0.205372555335492	1.67716072731368	0.2-0.4	LD_friends
0.453210648368742	1.06600683616876	<0.2	LD_friends
0.234405944680555	0.126446906486381	<0.2	LD_friends
2.49798278517285	1.65560772631489	<0.2	LD_friends
2.49634548075704	1.65501858607274	<0.2	LD_friends
0.226432951073941	0.122110574628516	<0.2	LD_friends
0.186285608118855	1.66354026615147	0.2-0.4	LD_friends
2.60924147126128	1.67716072731368	<0.2	LD_friends
5.62911698322239	9.44021303179944	>0.8	LD_friends
0.196747788569543	1.66374044798581	0.2-0.4	LD_friends
0.223516744166318	1.66454209931062	0.2-0.4	LD_friends
3.52230007166787	1.43320908761841	<0.2	LD_friends
1.71624661666747	0.339988778710669	<0.2	LD_friends
0.202455485638274	1.67736728830778	0.2-0.4	LD_friends
0.219610671529047	0.13542959314657	<0.2	LD_friends
5.62142042388423	9.38059358911322	>0.8	LD_friends
0.192059278784501	1.65836766422195	0.2-0.4	LD_friends
0.0207704069778446	0.694433686484696	<0.2	LD_friends
0.181906130853364	1.68235445677884	0.2-0.4	LD_friends
0.441531437476205	1.05232126006306	<0.2	LD_friends
0.441291429466834	1.05354773498693	<0.2	LD_friends
5.62033196596635	9.43687503966196	>0.8	LD_friends
5.62051318628273	9.44153143747621	>0.8	LD_friends
2.49012571499528	1.66715773300565	<0.2	LD_friends
0.186352304653103	1.65501858607274	0.2-0.4	LD_friends
0.182038195468006	1.63638802010786	0.2-0.4	LD_friends
0.187086643357144	1.66594855965311	0.2-0.4	LD_friends
1.28692967414436	1.40208552879747	<0.2	LD_friends
5.59928936322677	9.46142626619315	>0.8	LD_friends
1.5655907924125	2.83356988615672	<0.2	LD_friends
5.61154354729973	9.46092390120722	>0.8	LD_friends
0.317945222926193	0.532391894416367	<0.2	LD_friends
0.366935727308501	0.3585258894959	<0.2	LD_friends
0.186419011431808	1.66614985489746	0.2-0.4	LD_friends
5.61225434039114	9.48999148705976	>0.8	LD_friends
0.185486047631762	1.6825635034649	0.2-0.4	LD_friends
0.178028182357957	1.68381990110655	0.2-0.4	LD_friends
0.181048688359827	1.69421884874502	0.2-0.4	LD_friends
2.50696041168235	1.67284548759057	<0.2	LD_friends
0.181048688359827	1.67778070526608	0.2-0.4	LD_friends
1.73518217699046	0.392009141452825	<0.2	LD_friends
5.63395079019977	9.51314464472306	>0.8	LD_friends
0.21645371772965	0.13159069668504	<0.2	LD_friends
1.28718199979215	1.38594689401278	<0.2	LD_friends
0.356251314540474	1.83773438570198	0.2-0.4	LD_friends
0.759950227887352	0.4780777551165	<0.2	LD_friends
2.51187250375254	1.6769542645183	<0.2	LD_friends
0.774432286560529	0.914352711703143	<0.2	LD_friends
1.28954413566458	1.38647529714635	<0.2	LD_friends
2.37099838071301	1.67468962828894	<0.2	LD_friends
0.681519274825483	1.73945162736302	<0.2	LD_friends
0.384155117125298	1.83061950468805	0.2-0.4	LD_friends
0.376027487983004	1.83833258756226	0.2-0.4	LD_friends
1.28827710817277	1.3963144503853	<0.2	LD_friends
0.36291072646967	2.91793306571489	0.2-0.4	LD_friends
0.36291072646967	2.80493100353141	0.2-0.4	LD_friends
0.371304617285977	1.85325198636936	0.2-0.4	LD_friends
5.51741223047323	9.55783391421528	>0.8	LD_friends
5.48704892002751	11.2594794139463	Top hit	top_hit
0.306800854846283	1.83209218999852	0.2-0.4	LD_friends
0.0176835303079348	0.668977828958171	<0.2	LD_friends
0.0506099933550872	0.862962545210487	<0.2	LD_friends
1.25080495778033	0.309892560543669	<0.2	LD_friends
2.55346283292636	1.6940041172292	<0.2	LD_friends
0.356744774975228	1.83268266525182	0.2-0.4	LD_friends
0.351347304868777	1.83654044823001	0.2-0.4	LD_friends
0.702896349850744	0.0914077611524305	<0.2	LD_friends
0.626720106722504	1.87647501905727	0.2-0.4	LD_friends
0.354184881703358	0.367441485467328	<0.2	LD_friends
0.447331783887807	1.82535880733955	0.2-0.4	LD_friends
5.77006231409207	9.52914867547388	>0.8	LD_friends
0.452471423540218	2.32817943981675	<0.2	LD_friends
0.698102282804792	1.05222329153526	<0.2	LD_friends
0.455064234118497	2.32734807716	<0.2	LD_friends
0.748118545447472	1.86075078242839	0.2-0.4	LD_friends
2.78887945874195	1.45705015118582	<0.2	LD_friends
3.07789763319239	1.46432619657425	<0.2	LD_friends
0.529442514782726	2.33498217458753	<0.2	LD_friends
5.51655535190147	9.52389328315981	>0.8	LD_friends
0.516270100999976	2.34103515733557	<0.2	LD_friends
2.44321521769297	1.66816795556375	<0.2	LD_friends
5.7854210464295	9.51286162452281	>0.8	LD_friends
0.495121540589784	0.357436562895612	<0.2	LD_friends
0.165897344287206	2.36171046458574	<0.2	LD_friends
0.686765708305276	1.66695597017651	<0.2	LD_friends
0.686976889676762	1.67264106561367	<0.2	LD_friends
1.28701376640562	1.38774609390356	<0.2	LD_friends
0.654626269440912	2.42296801437397	<0.2	LD_friends
5.34891591075699	10.771599641297	>0.8	LD_friends
3.45075144314594	1.16367588429325	<0.2	LD_friends
0.35981680807866	0.246723429815582	<0.2	LD_friends
0.355266072552807	2.13566694496661	0.2-0.4	LD_friends
0.811915626285062	1.88008458974201	0.2-0.4	LD_friends
0.694863681056361	1.67778070526608	<0.2	LD_friends
0.50210325708678	2.32211941848841	<0.2	LD_friends
0.378927628856374	1.73400362950492	0.2-0.4	LD_friends
0.499763525174361	2.25134690657573	<0.2	LD_friends
0.438779321066056	1.81958736716168	0.2-0.4	LD_friends
0.587875593826683	0.19456711186786	<0.2	LD_friends
0.534617148551582	0.144057053767684	<0.2	LD_friends
0.57577192930402	0.202040356262804	<0.2	LD_friends
3.45630436769076	1.52230007166787	<0.2	LD_friends
0.000825944411515066	0.628932137728264	<0.2	LD_friends
2.73778629452358	1.47224124747903	<0.2	LD_friends
0.303032359255977	0.443818153347089	<0.2	LD_friends
0.437350327788083	0.946153573147747	<0.2	LD_friends
0.743041847439068	2.39728905504244	<0.2	LD_friends
0.217097594025355	2.340368988393	0.2-0.4	LD_friends
0.759950227887352	2.41217682868105	<0.2	LD_friends
0.0301183562535	0.61475131759678	<0.2	LD_friends
0.010728208358307	0.614215041156664	<0.2	LD_friends
3.46852108295774	1.50072541810778	<0.2	LD_friends
0.0201785699697748	0.630042392653947	<0.2	LD_friends
0.338944915146621	0.276462238467943	<0.2	LD_friends
0.0113518747642489	0.62745619924093	<0.2	LD_friends
0.356646038023137	0.229663558904851	<0.2	LD_friends
0.356646038023137	0.224025668870631	<0.2	LD_friends
0.364616795952501	0.262886905694039	<0.2	LD_friends
0.209011524911184	0.512720183556931	<0.2	LD_friends
0.62616885492617	0.463694127648966	<0.2	LD_friends
0.648783654660658	1.19044028536473	<0.2	LD_friends
0.20613979865733	0.111090740736469	<0.2	LD_friends
0.073246094810263	2.2495687513398	0.2-0.4	LD_friends
0.0585879596264503	2.25080495778033	0.2-0.4	LD_friends
0.448794056252094	1.14176366457049	<0.2	LD_friends
3.37861597151835	2.85573722623801	<0.2	LD_friends
0.360413913326574	0.285670240254767	<0.2	LD_friends
3.47327313268536	1.47625353318844	<0.2	LD_friends
0.383314479104488	0.30759376516637	<0.2	LD_friends
0.439615077027985	1.07489427319034	<0.2	LD_friends
0.310602337178718	0.609064892896621	<0.2	LD_friends
0.365623505911632	1.16921892439364	<0.2	LD_friends
0.365724305374056	1.171662399941	<0.2	LD_friends
1.37592426885432	0.350567776758383	<0.2	LD_friends
0.214670164989233	2.46344155742847	0.2-0.4	LD_friends
0.423428315934709	0.34008379993015	<0.2	LD_friends
0.438421631699039	1.16456310519814	<0.2	LD_friends
5.55814782422671	9.52958950902407	>0.8	LD_friends
0.0727836694087352	0.983802646487561	<0.2	LD_friends
0.214955041668456	2.44611697335613	0.2-0.4	LD_friends
5.55783391421528	9.47833898488793	>0.8	LD_friends
0.436281660034322	0.210489795909746	<0.2	LD_friends
0.352910571283445	0.549289121853081	<0.2	LD_friends
3.47366072261016	1.47456644657118	<0.2	LD_friends
0.439495584804943	1.15857795559764	<0.2	LD_friends
0.445874418486987	0.413525221428603	<0.2	LD_friends
5.55658053821718	9.47768620484333	>0.8	LD_friends
0.0574463196657901	2.26656197290894	0.2-0.4	LD_friends
0.0292348402192323	0.243972787026559	<0.2	LD_friends
0.439137305272535	1.16253782851401	<0.2	LD_friends
0.291154361951821	0.872247484167027	<0.2	LD_friends
0.698970004336019	1.68172791978837	<0.2	LD_friends
1.32845691473743	0.32947584221792	<0.2	LD_friends
3.60362627246349	1.47108329972235	<0.2	LD_friends
0.288952396132966	2.45680141436235	0.2-0.4	LD_friends
0.114808459393152	2.27646223846794	0.2-0.4	LD_friends
0.0618807308056883	2.27695500835656	0.2-0.4	LD_friends
0.528561592610701	1.183957659078	<0.2	LD_friends
0.432385557269155	1.2466467873585	<0.2	LD_friends
1.30390584000478	0.328734567052842	<0.2	LD_friends
0.340939927759062	0.212397853817662	<0.2	LD_friends
1.30390584000478	0.331055265542266	<0.2	LD_friends
0.418733194726329	1.18263298371241	<0.2	LD_friends
0.351639989019068	1.18085105719287	<0.2	LD_friends
0.0156977680200967	0.586867949565128	<0.2	LD_friends
0.0532039727285395	3.09712721455392	<0.2	LD_friends
0.643782865780265	0.138465589140962	<0.2	LD_friends
0.0623316856009949	2.27539648460328	0.2-0.4	LD_friends
3.44321521769297	1.48545224733971	<0.2	LD_friends
0.530472520812986	0.210207832269325	<0.2	LD_friends
0.0620309970485472	2.27654432796481	0.2-0.4	LD_friends
3.43687503966196	1.47082639673828	<0.2	LD_friends
1.32799455497705	0.332733880617726	<0.2	LD_friends
0.20844969497267	1.37509939779551	<0.2	LD_friends
1.19777376230893	1.22914798835786	<0.2	LD_friends
0.0638885683251458	2.17024608107503	0.2-0.4	LD_friends
1.32827191176044	0.37685412536206	<0.2	LD_friends
0.0681354865079682	0.998266287190999	<0.2	LD_friends
1.32817943981675	0.358426746821825	<0.2	LD_friends
0.349109922143688	0.466863711721361	<0.2	LD_friends
0.455683858252573	0.957818405484234	<0.2	LD_friends
0.358823453386886	0.168066269533255	<0.2	LD_friends
0.345053773415656	0.286089645871045	<0.2	LD_friends
0.810509686300632	0.764471553092451	<0.2	LD_friends
0.224753740259764	2.4502612687351	0.2-0.4	LD_friends
0.493765640387874	1.17159792150841	<0.2	LD_friends
0.358228529346041	0.216239304256076	<0.2	LD_friends
5.68613277963085	9.52157781225992	>0.8	LD_friends
0.464832514885056	1.17050325027982	<0.2	LD_friends
0.464832514885056	1.17108243838331	<0.2	LD_friends
0.367239111520561	0.213532523259717	<0.2	LD_friends
0.445995678988097	1.17940450345551	<0.2	LD_friends
0.456925764966468	1.17802818235796	<0.2	LD_friends
0.450138811528057	1.18722029299104	<0.2	LD_friends
0.360115258083696	1.18435585086803	<0.2	LD_friends
0.37335173152599	1.17561379768123	<0.2	LD_friends
0.374893424596532	1.17121125181505	<0.2	LD_friends
0.0617305165370886	2.25088233764368	0.2-0.4	LD_friends
0.371100435579393	0.202455485638274	<0.2	LD_friends
0.449038247701824	1.19239733008351	<0.2	LD_friends
0.449160394934215	1.19151894343405	<0.2	LD_friends
0.718966632752272	1.65876337676131	<0.2	LD_friends
0.362710452321826	0.517984423549288	<0.2	LD_friends
0.428058364925538	1.19811629287476	<0.2	LD_friends
3.50612388914718	1.46546624399488	<0.2	LD_friends
0.425852935849277	1.1996954224438	<0.2	LD_friends
0.491066473949967	0.854182285508172	<0.2	LD_friends
0.371815491926587	0.207398218835034	<0.2	LD_friends
0.194091544925803	2.44490555142168	0.2-0.4	LD_friends
0.689094370623859	0.138943755423127	<0.2	LD_friends
1.22723835285597	1.51812758968934	<0.2	LD_friends
0.210137369953618	2.43332686239388	0.2-0.4	LD_friends
0.0484682094576519	2.2482591261891	0.2-0.4	LD_friends
0.0484682094576519	2.24841299491769	0.2-0.4	LD_friends
0.430275050773841	1.19415945118533	<0.2	LD_friends
0.430158100596238	1.19382002601611	<0.2	LD_friends
0.48758245139916	1.20363384502248	<0.2	LD_friends
0.38310457359924	1.18715346303293	<0.2	LD_friends
0.727230413448241	1.68613277963085	<0.2	LD_friends
0.453580733164808	1.15422003288811	<0.2	LD_friends
1.34746358140697	0.372429335819457	<0.2	LD_friends
0.421934116163908	2.28424728317714	<0.2	LD_friends
1.35134730486878	0.386581054965427	<0.2	LD_friends
0.456428576037635	1.14086170270547	<0.2	LD_friends
0.374893424596532	0.505428015769801	<0.2	LD_friends
1.38132446111486	0.389872386924005	<0.2	LD_friends
0.203703259948208	2.39609816826833	0.2-0.4	LD_friends
0.724228099835069	0.360115258083696	<0.2	LD_friends
0.96818772866963	1.08071265949562	<0.2	LD_friends
0.755722879198157	1.66958622665081	<0.2	LD_friends
1.42216365870726	0.399353764337606	<0.2	LD_friends
0.844056982028163	0.544393887418133	<0.2	LD_friends
1.42539005865981	0.377682339166156	<0.2	LD_friends
0.734003629504921	1.6607473659673	<0.2	LD_friends
5.52491019661099	9.41510365586255	>0.8	LD_friends
0.048565334467987	2.2958494831602	0.2-0.4	LD_friends
1.42654817796451	0.513286224017515	<0.2	LD_friends
0.545612532853045	0.361510743045363	<0.2	LD_friends
0.545765104251735	0.351737594251956	<0.2	LD_friends
1.40837896178668	0.37120251443329	<0.2	LD_friends
0.208309350979882	2.45667709935309	0.2-0.4	LD_friends
1.00178426762904	1.09528445472132	<0.2	LD_friends
0.22584814104529	2.43997375108711	0.2-0.4	LD_friends
0.907981529247203	0.314795865528985	<0.2	LD_friends
0.998699066979582	1.11148353892505	<0.2	LD_friends
5.63544900464603	9.31731352175023	>0.8	LD_friends
0.84740592207253	1.42446578168014	0.2-0.4	LD_friends
0.87942606879415	1.14032142337155	<0.2	LD_friends
0.896880746454286	1.1332992439575	<0.2	LD_friends
0.211478112777527	2.44721014980722	0.2-0.4	LD_friends
1.41005039867429	0.362210170637771	<0.2	LD_friends
0.882728704344236	0.308653235865178	<0.2	LD_friends
0.965772739229449	1.13578566953867	<0.2	LD_friends
0.953504835665292	1.13661765155921	<0.2	LD_friends
1.40949253799142	0.383944805023414	<0.2	LD_friends
0.959397659885927	1.13353543402826	<0.2	LD_friends
0.743522793758323	0.262966468666122	<0.2	LD_friends
3.86902330839438	2.58385896883167	<0.2	LD_friends
1.40860144871875	0.40749015209932	<0.2	LD_friends
0.82739706879014	0.257667717642852	<0.2	LD_friends
0.245957613214564	2.35144484433733	0.2-0.4	LD_friends
5.65876337676131	9.11890078161098	>0.8	LD_friends
0.958607314841775	1.12113366304327	<0.2	LD_friends
5.64801054456437	9.12193801870999	>0.8	LD_friends
0.969400278034049	1.12656313677796	<0.2	LD_friends
0.00213327376085525	0.257274868695302	<0.2	LD_friends
0.918652692195868	1.09544673702323	<0.2	LD_friends
0.907981529247203	1.13471831500439	<0.2	LD_friends
0.511308301683059	0.0999607645126753	<0.2	LD_friends
0.714217726220605	1.5708939916673	<0.2	LD_friends
0.893469146177619	1.12355121312166	<0.2	LD_friends
0.105351696206483	0.975514332300833	<0.2	LD_friends
0.370896349822864	2.66094626429086	0.4-0.6	LD_friends
1.22054781659594	0.471854921746894	<0.2	LD_friends
5.7708302974609	9.40549695617991	>0.8	LD_friends
3.59040498060318	1.3779933269932	<0.2	LD_friends
1.20100426555612	1.31033603498423	<0.2	LD_friends
5.48571795213962	9.4036228560024	>0.8	LD_friends
0.657577319177794	1.39880946738467	<0.2	LD_friends
1.37335173152599	3.61510920346945	<0.2	LD_friends
0.83238732727247	0.170117553556507	<0.2	LD_friends
4.43074316667139	0.113283725883522	<0.2	LD_friends
0.709742730605482	5.66094626429086	<0.2	LD_friends
3.88008458974201	0.115714537660325	<0.2	LD_friends
0.615467384505751	3.1019882612025	<0.2	LD_friends
0.632830511465319	3.01682492796219	<0.2	LD_friends
4.38007228970853	6.33866065999396	>0.8	LD_friends
0.0867691288864395	3.10034361969436	<0.2	LD_friends
1.79102148272375	0.835944708106548	<0.2	LD_friends
0.215240105335995	0.422968014373969	<0.2	LD_friends
1.37171326891049	0.27417000967942	<0.2	LD_friends
2.89688074645429	0.957818405484234	<0.2	LD_friends
0.102482870599475	0.0583395216116077	<0.2	LD_friends
0.1114274031424	0.697669071315601	<0.2	LD_friends
0.240634378344071	0.0789901985029657	<0.2	LD_friends
0.4943074925878	0.636388020107856	<0.2	LD_friends
4.08666307406738	5.61189879842948	0.4-0.6	LD_friends
0.141703475466115	0.276708553522416	<0.2	LD_friends
0.213603538627696	3.0115748299937	<0.2	LD_friends
1.14140265500531	1.97061622231479	<0.2	LD_friends
3.92263209471584	5.9051796196452	0.4-0.6	LD_friends
0.0805557895347631	0.964970717797632	<0.2	LD_friends
0.240407691354025	0.115884637988331	<0.2	LD_friends
2.69983946304865	3.62911698322239	0.2-0.4	LD_friends
1.43462449728593	2.42887372291569	<0.2	LD_friends
0.717377887121937	0.734474664780926	<0.2	LD_friends
0.446845451830375	1.39599006758777	<0.2	LD_friends
0.862962545210487	0.494443061336178	<0.2	LD_friends
2.2099260515737	5.67840156953466	0.2-0.4	LD_friends
0.192262077985899	0.983802646487561	<0.2	LD_friends
0.57790283686829	0.268653024454045	<0.2	LD_friends
2.84740592207253	3.55846196129784	0.2-0.4	LD_friends
4.15970566838856	5.43144628795056	0.4-0.6	LD_friends
0.713094647027625	0.279096829186543	<0.2	LD_friends
0.452471423540218	1.41363777669213	<0.2	LD_friends
0.721246399047171	0.821598658466245	<0.2	LD_friends
2.20523320205918	5.46890445312997	0.2-0.4	LD_friends
0.719877103697692	0.818156412055228	<0.2	LD_friends
4.14557249421214	5.536405597813	0.4-0.6	LD_friends
3.94385773794095	5.53610701101409	0.4-0.6	LD_friends
0.0831251214613167	0.938547520912807	<0.2	LD_friends
2.65619766683835	3.71287037928089	0.4-0.6	LD_friends
2.18442225167573	5.45680141436235	0.2-0.4	LD_friends
0.244735108587753	2.23552497256559	<0.2	LD_friends
3.99267904707726	5.57495512544861	0.4-0.6	LD_friends
0.16196991701468	1.67223251009727	<0.2	LD_friends
1.94271435558179	5.45580788923497	0.2-0.4	LD_friends
0.0877247895011876	0.904481957676849	<0.2	LD_friends
2.88206616496036	4.45469288353418	0.4-0.6	LD_friends
2.28575408898211	6.94884747755262	0.2-0.4	LD_friends
0.103088159173975	0.935542010773082	<0.2	LD_friends
1.69486368105636	6.7867479478036	0.2-0.4	LD_friends
1.64975198166584	6.82710530224782	0.2-0.4	LD_friends
0.105628546143762	0.96657624451305	<0.2	LD_friends
0.370692359926251	0.454940415305997	<0.2	LD_friends
0.439973751087108	0.852323675758901	<0.2	LD_friends
0.0635868002885203	1.03432802877989	<0.2	LD_friends
0.167618839752959	1.18896149139578	<0.2	LD_friends
0.138286412428566	0.194023649282437	<0.2	LD_friends
0.749824051916075	0.30759376516637	<0.2	LD_friends
0.437945170343621	4.65757731917779	<0.2	LD_friends
0.943095148663527	4.58586263781552	<0.2	LD_friends
0.0816550710377251	0.521866571899482	<0.2	LD_friends
0.0790422940445507	0.0284922182887438	<0.2	LD_friends
0.0390538042661686	0.179207618911796	<0.2	LD_friends
3.58070527824654	5.43699381293821	0.4-0.6	LD_friends
0.087087448823903	0.225191169689294	<0.2	LD_friends
0.696587929403258	0.280834505910787	<0.2	LD_friends
0.522444667801019	4.83624247601804	<0.2	LD_friends
0.0360233900033942	0.207328210858433	<0.2	LD_friends
0.417822962311591	0.478731124401615	<0.2	LD_friends
0.143996546002779	0.172372295232567	<0.2	LD_friends
0.150457747994983	0.138943755423127	<0.2	LD_friends
0.42712839779952	3.09339562827502	<0.2	LD_friends
0.612966298717637	3.36886074974319	<0.2	LD_friends
0.554395796726402	4.17121125181505	<0.2	LD_friends
0.145754702933881	0.132473588800257	<0.2	LD_friends
0.524474084960719	4.89109687233269	<0.2	LD_friends
0.141643294702227	0.142064735280571	<0.2	LD_friends
0.615646585862494	3.38615817812393	<0.2	LD_friends
0.603975103391407	3.40516564441668	<0.2	LD_friends
0.139841738681722	0.140561464544944	<0.2	LD_friends
0.133594501621945	0.142185222028993	<0.2	LD_friends
0.140981856111106	0.142185222028993	<0.2	LD_friends
0.613322716039162	3.40571797118819	<0.2	LD_friends
0.0323116495466874	0.219538667138282	<0.2	LD_friends
0.614215041156664	3.40428338005658	<0.2	LD_friends
0.140861702705469	0.141041945281994	<0.2	LD_friends
0.752763450493236	3.43438827509794	<0.2	LD_friends
0.00497939387524201	0.0557147793112472	<0.2	LD_friends
0.166406706001544	0.14230574221345	<0.2	LD_friends
0.4834646261042	4.88639084892697	<0.2	LD_friends
0.628009088535085	2.22373478173189	<0.2	LD_friends
0.455064234118497	1.52753610339301	<0.2	LD_friends
0.542875373696591	3.95039438740503	<0.2	LD_friends
0.02342078135989	0.224826614575213	<0.2	LD_friends
0.184621515034082	0.21838821750685	<0.2	LD_friends
0.508218224415834	4.86774031046896	<0.2	LD_friends
0.13864483980674	0.14230574221345	<0.2	LD_friends
0.119529407196222	1.6848696828164	<0.2	LD_friends
0.271565049025745	0.0121997142481276	<0.2	LD_friends
0.615467384505751	4.12337808396573	<0.2	LD_friends
0.0247060846437937	0.223807485252928	<0.2	LD_friends
0.605198222837289	3.40993876919626	<0.2	LD_friends
0.128135297911805	0.548060130634897	<0.2	LD_friends
0.138883955838605	0.139183036135462	<0.2	LD_friends
0.528561592610701	4.88739499846543	<0.2	LD_friends
0.529001830339126	4.88672530753565	<0.2	LD_friends
0.529148675473882	4.88706002391592	<0.2	LD_friends
0.134955278306901	0.138226703281307	<0.2	LD_friends
0.0367790134770116	0.221414672137038	<0.2	LD_friends
0.0367790134770116	0.224608028303388	<0.2	LD_friends
0.449404792510672	4.0087296108049	<0.2	LD_friends
0.605898697959955	2.6944336864847	<0.2	LD_friends
0.139003563242804	0.13649869935855	<0.2	LD_friends
0.562566556202029	4.21939469416103	<0.2	LD_friends
0.0951763001990559	0.0364955005857092	<0.2	LD_friends
0.138525331142831	0.137630062877118	<0.2	LD_friends
0.529883646848996	4.88672530753565	<0.2	LD_friends
0.530030790500041	4.88773023158273	<0.2	LD_friends
0.140741582532693	0.225410049735206	<0.2	LD_friends
0.534617148551582	4.46635502120124	<0.2	LD_friends
0.00427707800453474	0.038483988551051	<0.2	LD_friends
0.0510493897544518	0.219538667138282	<0.2	LD_friends
0.347753658996677	4.97428461609866	<0.2	LD_friends
0.448428026325746	3.38859536228841	<0.2	LD_friends
0.372122305420029	4.84924356013969	<0.2	LD_friends
0.0147981416354282	3.74304184743907	<0.2	LD_friends
0.0301649069242026	4.38721614328026	<0.2	LD_friends
0.110138278741812	0.905528871358355	<0.2	LD_friends
0.134599881820698	1.66554624884907	<0.2	LD_friends
0.139542204576529	0.138465589140962	<0.2	LD_friends
0.0411495483203217	0.0987596979266908	<0.2	LD_friends
0.124707174628992	0.138405855356135	<0.2	LD_friends
0.406713932979543	0.437469231137739	<0.2	LD_friends
0.290051983489239	4.71018816088238	<0.2	LD_friends
0.289967300934246	4.73400362950492	<0.2	LD_friends
0.298259367562788	4.92738252345476	<0.2	LD_friends
0.687822643560221	4.09848719087006	<0.2	LD_friends
0.407601153884436	4.89177334362507	<0.2	LD_friends
0.220764368324136	3.32938311359967	<0.2	LD_friends
0.434388275097941	3.96697855531709	<0.2	LD_friends
0.0966386637446815	0.251346906575733	<0.2	LD_friends
0.565271458220242	4.8921119748172	<0.2	LD_friends
0.182368532809485	1.52389328315981	<0.2	LD_friends
0.568958054664115	5.04191415147892	<0.2	LD_friends
0	0.159705668388564	<0.2	LD_friends
0.561932549546506	4.87614835903291	<0.2	LD_friends
0.562566556202029	4.87745647593125	<0.2	LD_friends
0.624153563690844	3.40099076017666	<0.2	LD_friends
0.546528766277064	4.89279003035213	<0.2	LD_friends
0.578067186721492	4.89143497626717	<0.2	LD_friends
0.575281662668433	4.89312945552135	<0.2	LD_friends
0.126446906486381	0.219826756357406	<0.2	LD_friends
0.613501034449347	3.41612140150137	<0.2	LD_friends
0.534914712442567	4.89859664944467	<0.2	LD_friends
0.50251746263263	4.86582289242323	<0.2	LD_friends
0.00780007020441494	0.0754622822245102	<0.2	LD_friends
0.431680914904888	4.80826960663714	<0.2	LD_friends
0.431563585583115	4.86454930065449	<0.2	LD_friends
0.465466243994884	3.26889494878408	<0.2	LD_friends
0.509058794643213	4.61762269653189	<0.2	LD_friends
0.614393726401688	3.27441502772931	<0.2	LD_friends
0.563201489768197	4.77780395369828	<0.2	LD_friends
0.0143041403101579	0.274741933640039	<0.2	LD_friends
0.0703256820514122	0.540456741719587	<0.2	LD_friends
0.757210190521324	4.65737995744665	<0.2	LD_friends
0.507099988891297	2.35105481783433	<0.2	LD_friends
0.156269034887908	0.4943074925878	<0.2	LD_friends
0.602407565961883	4.10924374808178	<0.2	LD_friends
0.656788409820253	2.21860369480321	<0.2	LD_friends
0.585360853262991	3.99139982823808	<0.2	LD_friends
0.401100112936117	2.30777016422724	<0.2	LD_friends
0.169218924393639	1.94005811193805	<0.2	LD_friends
0.0512448198317301	0.251191995041398	<0.2	LD_friends
0.447331783887807	4.91613919913343	<0.2	LD_friends
0.532391894416367	3.37181549192659	<0.2	LD_friends
0.443938840990468	4.85139734519391	<0.2	LD_friends
0.153044674980176	0.133181197073952	<0.2	LD_friends
0.497299824689437	4.88173527391052	<0.2	LD_friends
0.0513425678586797	0.221053272031383	<0.2	LD_friends
0.3693687559795	4.85823676972421	<0.2	LD_friends
0.162348442153608	0.238222462491822	<0.2	LD_friends
0.635824367229381	4.02232211232601	<0.2	LD_friends
0.149415023647969	1.77365791283637	<0.2	LD_friends
0.491739694487666	4.88405682306095	<0.2	LD_friends
0.491739694487666	4.84436036624022	<0.2	LD_friends
0.490663041982356	4.7680209731685	<0.2	LD_friends
0.0512448198317301	0.187956102069773	<0.2	LD_friends
0.176460566343141	0.13024040521759	<0.2	LD_friends
0.525492360883024	4.21154879297654	<0.2	LD_friends
0.490528647897452	4.90066472231404	<0.2	LD_friends
0.639595945270061	3.83773438570198	<0.2	LD_friends
0.0174574176970566	0.0675769736232612	<0.2	LD_friends
0.139841738681722	1.77936898055191	<0.2	LD_friends
0.17366599437778	0.130474937142773	<0.2	LD_friends
0.557206774060231	4.91973437266016	<0.2	LD_friends
0.568797115443483	4.92009553233328	<0.2	LD_friends
0.587371479455625	4.93070198788447	<0.2	LD_friends
0.494443061336178	5.0168700752653	<0.2	LD_friends
0.0391963750882303	0.401647290130716	<0.2	LD_friends
0.58922276662279	0.243820483156191	<0.2	LD_friends
0.495801081460555	4.99396204500268	<0.2	LD_friends
0.491201034596095	4.98589967848038	<0.2	LD_friends
0.0145286167104123	0.0429676836530616	<0.2	LD_friends
0.491066473949967	3.97881070093006	<0.2	LD_friends
0.593119329950875	2.59756665378069	<0.2	LD_friends
0.445631999009912	2.88941028970075	<0.2	LD_friends
0.0892689019566193	1.010416710689	<0.2	LD_friends
0.219610671529047	0.362510270487489	<0.2	LD_friends
0.604848408495457	3.45929521668924	<0.2	LD_friends
0.529736553034922	3.83003182600311	<0.2	LD_friends
0.491874463916801	4.94195376960472	<0.2	LD_friends
0.530619864150075	2.82623117686335	<0.2	LD_friends
0.07763790321521	1.02493600390476	<0.2	LD_friends
0.509479690636651	3.7440042732776	<0.2	LD_friends
0.197568373569276	0.122053048370812	<0.2	LD_friends
2.53106219433454	1.16096212661169	<0.2	LD_friends
0.465085895570133	4.91613919913343	<0.2	LD_friends
0.492819022739759	4.93704216591549	<0.2	LD_friends
0.527389802403955	4.21609642072727	<0.2	LD_friends
0.180851057192866	0.120617362825657	<0.2	LD_friends
0.508498233762674	4.94615357314775	<0.2	LD_friends
0.410608976863067	4.96337110463784	<0.2	LD_friends
0.0207248524089768	0.367239111520561	<0.2	LD_friends
0.197499932235607	2.2020403562628	<0.2	LD_friends
0.438540828758084	4.91257354296372	<0.2	LD_friends
0.201211286048751	0.130123186733233	<0.2	LD_friends
0.0252580954990498	0.932557157223619	<0.2	LD_friends
0.0252580954990498	0.933301449577005	<0.2	LD_friends
1.04866248120408	1.83953146888096	<0.2	LD_friends
0.429457060118103	3.75870261289001	<0.2	LD_friends
0.297828049142289	3.1919917000896	<0.2	LD_friends
0.331800515801338	3.05819052699116	<0.2	LD_friends
0.576099081471583	3.23306690616272	<0.2	LD_friends
0.462432742847325	4.77134304189107	<0.2	LD_friends
0.583026827396964	3.54546001503518	<0.2	LD_friends
0.615109203469446	2.83624247601804	<0.2	LD_friends
0.0246141510105327	1.05453141486818	<0.2	LD_friends
0.474307475494989	4.10209812573177	<0.2	LD_friends
0.498393077581171	4.8965383779053	<0.2	LD_friends
0.498393077581171	4.84043280676638	<0.2	LD_friends
0.605548319173784	3.03086376640329	<0.2	LD_friends
0.503347060749082	4.31713320433768	<0.2	LD_friends
0.503901007867429	4.99610883376309	<0.2	LD_friends
0.506123889147177	4.98800688534074	<0.2	LD_friends
0.578396073130169	0.231066057813219	<0.2	LD_friends
0.36713795989977	0.0483225626566994	<0.2	LD_friends
0.504039605118295	4.94423953531227	<0.2	LD_friends
0.503901007867429	4.95703092660682	<0.2	LD_friends
0.36713795989977	0.0476435226762093	<0.2	LD_friends
0.181774106386045	0.122859110215179	<0.2	LD_friends
0.61636413163812	3.35704112059021	<0.2	LD_friends
0.482672117705627	4.60275541898961	<0.2	LD_friends
2.6252516539899	0.694004117229195	<0.2	LD_friends
0.19531548509306	0.125982296137814	<0.2	LD_friends
0.133181197073952	1.89825292605363	<0.2	LD_friends
0.498393077581171	4.94309514866353	<0.2	LD_friends
0.0187705125799992	0.11679296664761	<0.2	LD_friends
0.0341400631929283	0.917573699139228	<0.2	LD_friends
0.0341400631929283	0.929223537156565	<0.2	LD_friends
0.484258583330635	4.93070198788447	<0.2	LD_friends
0.498119506244941	4.93218548883816	<0.2	LD_friends
0.489454989793388	4.93181413825384	<0.2	LD_friends
0.131531900979013	4.92996213339225	<0.2	LD_friends
0.368049173740783	0.0367317484737649	<0.2	LD_friends
0.240634378344071	4.81135270400028	<0.2	LD_friends
0.0182719746383838	0.0440718431030494	<0.2	LD_friends
0.48932096896779	4.93070198788447	<0.2	LD_friends
0.033999142371216	0.907630300370879	<0.2	LD_friends
0.185286387304023	0.1254022312968	<0.2	LD_friends
0.365724305374056	0.0143041403101579	<0.2	LD_friends
0.218244625347531	0.356744774975228	<0.2	LD_friends
0.183162369097965	0.236497134532403	<0.2	LD_friends
0.0121550498287019	0.92299567320665	<0.2	LD_friends
0.00709318177668748	0.0578430715325096	<0.2	LD_friends
0.181510177795787	0.124649303420711	<0.2	LD_friends
0.541513236201793	4.51088563062108	<0.2	LD_friends
0.596707854841746	3.41262582792693	<0.2	LD_friends
0.0341400631929283	0.903089986991944	<0.2	LD_friends
0.527097348196336	4.20259395032362	<0.2	LD_friends
0.576426480267265	1.84893674664625	<0.2	LD_friends
0.450996737974212	4.91937351307819	<0.2	LD_friends
0.807153884811158	0.139183036135462	<0.2	LD_friends
0.0267335638914713	0.0570499299229011	<0.2	LD_friends
0.0342340358173138	0.9051796196452	<0.2	LD_friends
0.0342810297557791	0.903437561625864	<0.2	LD_friends
0.184621515034082	0.124186611160242	<0.2	LD_friends
0.0341400631929283	0.978397283971758	<0.2	LD_friends
0.184820869860581	0.309272456129633	<0.2	LD_friends
0.631899148290649	3.11987267778338	<0.2	LD_friends
0.508358206522414	4.94962024373854	<0.2	LD_friends
0.12965462891904	1.83953146888096	<0.2	LD_friends
0.499489089473663	4.944621668625	<0.2	LD_friends
0.188357978546849	0.137093786437002	<0.2	LD_friends
0.483861423282926	4.9381706927053	<0.2	LD_friends
0.495937117321308	3.98129950133376	<0.2	LD_friends
0.599634726650061	2.47159756204638	<0.2	LD_friends
0.0273344077338891	0.0518316382728683	<0.2	LD_friends
0.542269451754002	2.48985730059743	<0.2	LD_friends
0.248720896016658	4.8907590314118	<0.2	LD_friends
0.248336053739013	4.89894064509188	<0.2	LD_friends
0.0341400631929283	0.903437561625864	<0.2	LD_friends
0.188424994129407	0.141222262694551	<0.2	LD_friends
0.587035728003337	3.45185636256515	<0.2	LD_friends
0.657379957446652	4.09941441335004	<0.2	LD_friends
0.0303045888815267	0.997402019280091	<0.2	LD_friends
0.497436330892637	4.08249449044745	<0.2	LD_friends
0.0342340358173138	1.1298888446356	<0.2	LD_friends
0.498119506244941	4.63620005452089	<0.2	LD_friends
0.101603954069991	1.83654044823001	<0.2	LD_friends
0.0278434641405064	0.00506726326995824	<0.2	LD_friends
0.485850865524563	4.09055095301873	<0.2	LD_friends
0.485850865524563	4.1817081092	<0.2	LD_friends
0.470441326978837	4.90343756162586	<0.2	LD_friends
0.0296996245978223	0.903437561625864	<0.2	LD_friends
0.175223537524454	0.14466259553046	<0.2	LD_friends
0.664341547710698	4.1643728337901	<0.2	LD_friends
0.503623945987599	4.90903692340427	<0.2	LD_friends
0.120502712750571	1.7830427926389	<0.2	LD_friends
0.528855034839367	4.18976748200492	<0.2	LD_friends
0.0372046301427668	0.904830648568245	<0.2	LD_friends
0.186819467413988	0.145086977692144	<0.2	LD_friends
0.464832514885056	5.02617967564732	<0.2	LD_friends
0.333482019445119	0.21374560421022	<0.2	LD_friends
0.0342810297557791	0.903785414653595	<0.2	LD_friends
0.536554968229572	4.25282132863984	<0.2	LD_friends
0.147825095579697	0.388807939131566	<0.2	LD_friends
0.12965462891904	1.69507883809911	<0.2	LD_friends
0.190507623062658	0.178945244953112	<0.2	LD_friends
0.46268472688799	4.90204892900585	<0.2	LD_friends
0.128952738694501	1.79263496253093	<0.2	LD_friends
0.84163750790475	4.58385896883167	<0.2	LD_friends
0.724919101543141	0.130826972678317	<0.2	LD_friends
0.0356932176960635	0.90622821850127	<0.2	LD_friends
0.476904161747432	3.57267621364275	<0.2	LD_friends
0.0373939270758731	0.149415023647969	<0.2	LD_friends
0.495529137505581	3.87876854485038	<0.2	LD_friends
0.627824713884936	3.17626501160127	<0.2	LD_friends
0.0360233900033942	0.907279355315901	<0.2	LD_friends
0.194159451185327	0.142727826435959	<0.2	LD_friends
1.5543957967264	0.255550542553201	<0.2	LD_friends
0.194227368064331	0.146240966925231	<0.2	LD_friends
0.194159451185327	0.14605855411951	<0.2	LD_friends
0.656591406196143	2.65227978296596	<0.2	LD_friends
0.60223374387355	0.251037138743839	<0.2	LD_friends
0.656591406196143	2.64550739941056	<0.2	LD_friends
0.0359762071599665	0.907279355315901	<0.2	LD_friends
0.0158779171388898	0.164499672132681	<0.2	LD_friends
0.477034404508014	4.12015894401344	<0.2	LD_friends
0.691222226335279	2.99913227846877	<0.2	LD_friends
0.253521490069969	0.262330372643358	<0.2	LD_friends
0.609948503541013	2.0767041593445	<0.2	LD_friends
0.486249849918177	3.14630178822383	<0.2	LD_friends
0.0384365376379305	0.0693565589578356	<0.2	LD_friends
0.461426266193144	3.96980521464325	<0.2	LD_friends
0.461426266193144	4.59260909552927	<0.2	LD_friends
0.320572103387881	4.92081875395238	<0.2	LD_friends
0.0177287669604316	0.168642214557933	<0.2	LD_friends
0.127668878769749	1.79997073344623	<0.2	LD_friends
0.315154638355588	0.0209982515252789	<0.2	LD_friends
0.141282385139708	0.0139003749448704	<0.2	LD_friends
0.988429556402722	0.0713481533463054	<0.2	LD_friends
0.494443061336178	4.92445303860747	<0.2	LD_friends
0.126388803003533	1.80799040734633	<0.2	LD_friends
0.0255804261477139	0.168642214557933	<0.2	LD_friends
0.0367317484737649	0.916139199133427	<0.2	LD_friends
0.0255804261477139	0.164816930150956	<0.2	LD_friends
0.0290490656545759	0.149170040151469	<0.2	LD_friends
0.490125714995281	4.92372374459578	<0.2	LD_friends
0.489991487059765	4.88873748634094	<0.2	LD_friends
0.00524305541237188	0.153044674980176	<0.2	LD_friends
0.607478910068068	3.17069622716898	<0.2	LD_friends
0.130768280269024	1.80604102198081	<0.2	LD_friends
0.164563105198142	1.49866682135443	<0.2	LD_friends
0.157328366239212	0.0108172487444525	<0.2	LD_friends
0.666955970176513	4.15076490868528	<0.2	LD_friends
0.062181315301644	0.197157887260926	<0.2	LD_friends
1.9734667354767	0.672232510097271	<0.2	LD_friends
0.55455148573395	4.87160073128219	<0.2	LD_friends
0.440811810995225	4.80910828307783	<0.2	LD_friends
0.139961610192807	0.0996875030162734	<0.2	LD_friends
0.330962199114844	0.0580912256344005	<0.2	LD_friends
0.0252580954990498	0.156767221901991	<0.2	LD_friends
0.206349282292827	0.0122443832614767	<0.2	LD_friends
0.24542234395527	0.138226703281307	<0.2	LD_friends
0.0210894228244283	0.142848497312507	<0.2	LD_friends
0.0210894228244283	0.122283199135023	<0.2	LD_friends
0.131531900979013	1.80493100353141	<0.2	LD_friends
0.622511616623867	3.16902660267735	<0.2	LD_friends
0.481617684454656	4.91685585685695	<0.2	LD_friends
0.0347512490328791	0.0932341104592722	<0.2	LD_friends
0.0362121726544447	0.921543181946707	<0.2	LD_friends
0.209785229756021	0.198459093809682	<0.2	LD_friends
0.186752699102395	0.00669606208052547	<0.2	LD_friends
0.595166283380062	3.19586056766465	<0.2	LD_friends
0.170503250279818	1.8085489855351	<0.2	LD_friends
0.609241471261283	3.63940658643475	<0.2	LD_friends
0.169154807691388	0.0145286167104123	<0.2	LD_friends
0.218891164270534	3.21289390696343	<0.2	LD_friends
0.141643294702227	0.115431185081667	<0.2	LD_friends
0.501138311007116	4.41184038361691	<0.2	LD_friends
0.540758335121918	3.63171311509787	<0.2	LD_friends
0.486649201194043	4.41510365586255	<0.2	LD_friends
0.450628847666823	3.77237035042899	<0.2	LD_friends
0.166406706001544	0.00366348190421616	<0.2	LD_friends
0.454569170534649	4.91901295308911	<0.2	LD_friends
0.125518182300534	0.290814870449755	<0.2	LD_friends
0.157390760389438	0.0277045713888604	<0.2	LD_friends
0.626352527790782	3.63808338133136	<0.2	LD_friends
0.516698047641833	4.78462684721658	<0.2	LD_friends
0.209644453585614	0.97798426018228	<0.2	LD_friends
0.491739694487666	4.67039875164348	<0.2	LD_friends
0.483596851552597	4.91292879409347	<0.2	LD_friends
0.48372911727066	4.90974194706868	<0.2	LD_friends
0.491201034596095	4.19688444510997	<0.2	LD_friends
0.0257647225569736	0.146362618041406	<0.2	LD_friends
0.316412682427233	2.6416843599178	<0.2	LD_friends
0.154529867018326	1.16526148109616	<0.2	LD_friends
0.496345480757041	4.91721462968355	<0.2	LD_friends
0.519418213170831	4.2040505010972	<0.2	LD_friends
0.482804102050026	4.92226882034761	<0.2	LD_friends
0.035033625168902	0.906578314837765	<0.2	LD_friends
0.131767131577535	1.84649001069916	<0.2	LD_friends
0.310868802765502	0.019814763052665	<0.2	LD_friends
1.71579493229821	3.63059858630338	<0.2	LD_friends
0.619969752032169	3.58989792335714	<0.2	LD_friends
0.401318901092837	3.33913452199613	<0.2	LD_friends
0.221704008911166	0.536554968229572	<0.2	LD_friends
0.647817481888638	3.60153915039178	<0.2	LD_friends
0.513286224017515	4.21609642072727	<0.2	LD_friends
0.128719027142027	1.84375380960266	<0.2	LD_friends
0.205860644232226	0.17483362774345	<0.2	LD_friends
0.128602218512516	1.53955321611928	<0.2	LD_friends
0.0161482810085282	0.90622821850127	<0.2	LD_friends
0.164499672132681	1.43699381293821	<0.2	LD_friends
0.513144644723057	4.18869315991866	<0.2	LD_friends
0.647817481888638	3.58385896883167	<0.2	LD_friends
0.0559617199455818	0.405717971188194	<0.2	LD_friends
0.909036923404268	0.327625021253921	<0.2	LD_friends
0.647817481888638	3.57724605869865	<0.2	LD_friends
0.0116640441439495	0.139661993429006	<0.2	LD_friends
0.635073966210024	3.57495512544861	<0.2	LD_friends
0.597051170655595	3.60136567546161	<0.2	LD_friends
0.596364810209452	3.56703070912559	<0.2	LD_friends
0.618884919290149	4.04000516167158	<0.2	LD_friends
0.608535588160897	3.59328954139021	<0.2	LD_friends
0.205930416018368	0.125750177221597	<0.2	LD_friends
0.648203693102977	3.58004425151024	<0.2	LD_friends
0.203356296214884	0.129420539447315	<0.2	LD_friends
0.307858390633216	0.0675769736232612	<0.2	LD_friends
0.0342810297557791	0.907279355315901	<0.2	LD_friends
0.0123337350737254	0.140201452519434	<0.2	LD_friends
0.647046088289912	4.08613318810376	<0.2	LD_friends
0.494985759915893	1.96497071779763	<0.2	LD_friends
0.479254528480518	4.13894375542313	<0.2	LD_friends
0.583193128177056	4.09172950050428	<0.2	LD_friends
0.607654844638796	0.24542234395527	<0.2	LD_friends
0.625985259708088	3.6017126946426	<0.2	LD_friends
0.00519910070539613	0.142788157683108	<0.2	LD_friends
0.613144470815276	3.60345196201287	<0.2	LD_friends
0.852323675758901	3.59363016453073	<0.2	LD_friends
0.201902067937514	0.133653577250398	<0.2	LD_friends
0.738023808602187	0.196338076763776	<0.2	LD_friends
0.523458190972571	3.59311932995088	<0.2	LD_friends
0.61672334959235	3.55144826079842	<0.2	LD_friends
0.610479534153623	4.06925467168889	<0.2	LD_friends
0.126214539181799	1.86774031046896	<0.2	LD_friends
0.152550737500827	0.134008199873725	<0.2	LD_friends
0.551757587365561	3.57872520878965	<0.2	LD_friends
0.527975302299719	2.66978921542847	<0.2	LD_friends
0.0147082814071119	0.142064735280571	<0.2	LD_friends
0.00313823150932658	0.905878404159439	<0.2	LD_friends
0.205024255948868	0.133004186889352	<0.2	LD_friends
0.0175478486150103	0.143271109617117	<0.2	LD_friends
0.654038458186859	3.64994590642097	<0.2	LD_friends
0.73754891026957	0.199764210672646	<0.2	LD_friends
0.649751981665837	4.07155293679082	<0.2	LD_friends
0.0164639183970076	0.146240966925231	<0.2	LD_friends
0.596536298654683	3.16973219906636	<0.2	LD_friends
0.0161482810085282	0.146180154143237	<0.2	LD_friends
0.159768405041891	0.341130407798038	<0.2	LD_friends
0.517984423549288	4.20155653964981	<0.2	LD_friends
0.326702560240364	0.00846382469996856	<0.2	LD_friends
0.513994813637758	4.2003837955185	<0.2	LD_friends
0.753501419204199	3.58720357128346	<0.2	LD_friends
0.160019442321657	0.338092707233979	<0.2	LD_friends
0.624885315307775	4.19402364928244	<0.2	LD_friends
0.0342810297557791	0.140321423371552	<0.2	LD_friends
0.59074334796109	4.19866490432545	<0.2	LD_friends
0.631899148290649	4.2023170650851	<0.2	LD_friends
0.753994095923971	3.59739475808009	<0.2	LD_friends
0.221414672137038	0.130533589919134	<0.2	LD_friends
0.756218083906205	0.605023280445436	<0.2	LD_friends
0.644548479873483	3.57154122648442	<0.2	LD_friends
0.194635092533555	0.130592250617798	<0.2	LD_friends
0.012914970375878	0.14230574221345	<0.2	LD_friends
0.659555885159882	3.58972903574782	<0.2	LD_friends
0.448550002027125	2.78015361397564	<0.2	LD_friends
0.6607473659673	4.08836306687056	<0.2	LD_friends
0.0164188132942093	0.147764060588113	<0.2	LD_friends
0.0271494441527699	0.147886139150238	<0.2	LD_friends
0.0165090281848335	0.147764060588113	<0.2	LD_friends
0.0165090281848335	0.148191485771763	<0.2	LD_friends
0.648783654660658	3.59397105503639	<0.2	LD_friends
0.667359589612537	4.08714052483765	<0.2	LD_friends
0.0166443856682117	0.146788665496683	<0.2	LD_friends
0.0435914288041675	0.903785414653595	<0.2	LD_friends
0.18455508375565	1.5499049241284	<0.2	LD_friends
0.737786294523583	0.207678363648426	<0.2	LD_friends
0.0170958822073719	0.146484303243071	<0.2	LD_friends
0.0184985118517532	0.134540677338035	<0.2	LD_friends
0.192735644723893	0.679230771661314	<0.2	LD_friends
0.561299467099264	3.77417400853811	<0.2	LD_friends
0.54500278269054	2.94730605807503	<0.2	LD_friends
0.272377422030863	2.23515164280659	<0.2	LD_friends
0.202455485638274	0.141583122276512	<0.2	LD_friends
0.930701987884471	0.0320310371213077	<0.2	LD_friends
0.0355046604449074	0.133712660915805	<0.2	LD_friends
0.672845487590569	4.13153190097901	<0.2	LD_friends
0.2003149090909	1.88405682306095	<0.2	LD_friends
0.0184531949547638	0.12930354201075	<0.2	LD_friends
0.0186344909214556	0.144238627660052	<0.2	LD_friends
0.644931793651149	3.60959484351992	<0.2	LD_friends
0.744004273277598	0.198870812420296	<0.2	LD_friends
0.0190880622231565	0.152797636019076	<0.2	LD_friends
0.652084813498309	4.12598229613781	<0.2	LD_friends
0.0191334454179209	0.152982902064646	<0.2	LD_friends
0.578725208789654	3.63940658643475	<0.2	LD_friends
0.0474981521369764	1.08878910686245	<0.2	LD_friends
0.0147532091971383	1.85823676972421	<0.2	LD_friends
0.589560213789653	3.19948912310563	<0.2	LD_friends
0.0204061041510696	0.152550737500827	<0.2	LD_friends
0.521722168080395	4.16909070045356	<0.2	LD_friends
0.0206793026179756	0.152057361154776	<0.2	LD_friends
0.525055664534612	4.15889091553185	<0.2	LD_friends
0.525783735923745	4.17179138553206	<0.2	LD_friends
0.20453710560962	1.86678054326751	<0.2	LD_friends
0.523458190972571	4.14800825203784	<0.2	LD_friends
0.208730519089732	1.56783273055741	<0.2	LD_friends
0.52841494581481	4.14654515863193	<0.2	LD_friends
0.0302580232371458	0.152489034796752	<0.2	LD_friends
0.0508052257620178	0.935916564036404	<0.2	LD_friends
0.211407444079641	1.54959691384463	<0.2	LD_friends
0.213816654432367	1.56431486205837	<0.2	LD_friends
0.0329671178412977	0.152982902064646	<0.2	LD_friends
0.21488380497808	1.56431486205837	<0.2	LD_friends
0.110082316563794	1.54454603122137	<0.2	LD_friends
0.0232374767325394	0.152180652704761	<0.2	LD_friends
0.222500680409635	0.175483671992791	<0.2	LD_friends
0.336299074610352	4.1673633724033	<0.2	LD_friends
0.137212901764656	1.29722492209896	<0.2	LD_friends
0.636952405478907	3.60624935965192	<0.2	LD_friends
0.170310359101029	1.27351730321517	<0.2	LD_friends
0.521000868326643	4.14660602254933	<0.2	LD_friends
0.52360317327467	4.14868048735126	<0.2	LD_friends
0.215097550113345	1.27392512978463	<0.2	LD_friends
0.214527796693612	1.57479194886134	<0.2	LD_friends
0.193684330191886	1.57462883356106	<0.2	LD_friends
0.0278897715971695	0.151995728502732	<0.2	LD_friends
0.21402987486799	1.56751174422949	<0.2	LD_friends
0.213887716280173	1.5676722077384	<0.2	LD_friends
0.0282604091122217	0.152921137934285	<0.2	LD_friends
0.259558355050234	0.625801742070917	<0.2	LD_friends
0.187353983766881	0.162980051459092	<0.2	LD_friends
0.193548676752738	0.165197945951301	<0.2	LD_friends
0.192126867996668	0.164436248330903	<0.2	LD_friends
0.343231220733983	4.55705013042214	<0.2	LD_friends
0.836838625022982	3.27498727465884	<0.2	LD_friends
0.215026290045599	1.5543957967264	<0.2	LD_friends
0.220547816595938	1.59108197915322	<0.2	LD_friends
0.242452146530756	0.22293584525757	<0.2	LD_friends
0.280006173632396	4.69186262136196	<0.2	LD_friends
0.248566918180653	4.69723629152702	<0.2	LD_friends
1.15218065270476	2.37028466735287	0.2-0.4	LD_friends
0.571379327328061	3.59057413132856	<0.2	LD_friends
0.837734385701979	3.90135627418294	<0.2	LD_friends
0.139482322538254	0.705974905904677	<0.2	LD_friends
0.221776373233904	1.55736347421777	<0.2	LD_friends
0.939679971311715	4.58753945257004	<0.2	LD_friends
0.958212681028248	4.39458720184695	<0.2	LD_friends
0.594141600682363	3.88272870434424	<0.2	LD_friends
0.0448416130742064	0.16902660267735	<0.2	LD_friends
0.062181315301644	0.918652692195868	<0.2	LD_friends
0.979638717352292	4.38700434396765	<0.2	LD_friends
0.508078287413849	0.251889532505016	<0.2	LD_friends
0.133181197073952	1.73142202811716	<0.2	LD_friends
0.494443061336178	2.97633608180221	<0.2	LD_friends
1.04445655754026	3.87484417041947	<0.2	LD_friends
0.15939212099071	1.70707970039999	<0.2	LD_friends
1.04532341308136	3.86232946276325	<0.2	LD_friends
0.0629838925351858	0.917933065714887	<0.2	LD_friends
0.153415497101954	1.73612732313478	<0.2	LD_friends
0.153415497101954	1.71399287792053	<0.2	LD_friends
0.982132281036494	3.39093945006991	<0.2	LD_friends
0.925183559354825	3.92775010238649	<0.2	LD_friends
0.283329024439864	0.113734940970243	<0.2	LD_friends
0.315873074386925	0.251346906575733	<0.2	LD_friends
0.550213153014227	3.14727608920879	<0.2	LD_friends
0.0457574905606751	0.915423722065669	<0.2	LD_friends
0.0457574905606751	0.915781313260761	<0.2	LD_friends
0.0910862599790289	2.44117147518299	<0.2	LD_friends
0.154220032888111	1.73002032335468	<0.2	LD_friends
0.0455645136715176	0.916855856856948	<0.2	LD_friends
0.212043876716068	0.359518563029578	<0.2	LD_friends
0.154096161101217	1.70730099695607	<0.2	LD_friends
0.154096161101217	1.71534371721148	<0.2	LD_friends
1.05119595406719	3.90031935889075	<0.2	LD_friends
1.06023122454665	3.90308998699194	<0.2	LD_friends
0.935542010773082	3.97428461609866	<0.2	LD_friends
1.05012229596313	3.90308998699194	<0.2	LD_friends
1.03919637508823	3.91901295308911	<0.2	LD_friends
0.985899678480379	3.42585293584928	<0.2	LD_friends
1.6066003047069	0.319755162957392	<0.2	LD_friends
0.154220032888111	1.74184180665921	<0.2	LD_friends
0.154220032888111	1.74208154968594	<0.2	LD_friends
0.154220032888111	1.75671385391655	<0.2	LD_friends
1.22358941119266	0.142788157683108	<0.2	LD_friends
0.328271911760442	0.272052290455203	<0.2	LD_friends
1.1834273039739	3.39707228714081	<0.2	LD_friends
0.0680846829187539	1.68110228537251	<0.2	LD_friends
0.505984625242856	4.05739675115784	<0.2	LD_friends
0.212327035312507	0.0910862599790289	<0.2	LD_friends
1.37479047461812	4.56976364658849	<0.2	LD_friends
0.350762527650393	2.77936898055191	<0.2	LD_friends
0.734474664780926	0.291579099865287	<0.2	LD_friends
0.0706321707599004	0.428407616638693	<0.2	LD_friends
1.1332992439575	5.59380057633669	<0.2	LD_friends
0.106904333903772	1.86423148543218	<0.2	LD_friends
0.108685600617857	1.7687853520374	<0.2	LD_friends
1.15589576930249	0.0746879085003505	<0.2	LD_friends
0.0642408962546883	0.892450870255314	<0.2	LD_friends
0.101823516502323	1.76827561667148	<0.2	LD_friends
1.10952309103983	5.59567953277827	<0.2	LD_friends
0.101878424458892	1.7680209731685	<0.2	LD_friends
1.14923127307112	5.59397105503639	<0.2	LD_friends
1.14002155835798	5.59756665378069	<0.2	LD_friends
1.03432802877989	3.40395299245456	<0.2	LD_friends
1.03437503289076	3.40329297031855	<0.2	LD_friends
0.102372908709559	1.76929568638743	<0.2	LD_friends
0.0557147793112472	0.196952789508871	<0.2	LD_friends
0.357733381097326	2.82827354634677	<0.2	LD_friends
1.15051916275601	5.59963472665006	<0.2	LD_friends
1.10729336219433	0.0730918982945642	<0.2	LD_friends
0.842241113953136	3.91757369913923	<0.2	LD_friends
0.448184177648984	4.11736163830396	<0.2	LD_friends
0.104798525221107	1.7708302974609	<0.2	LD_friends
0.458670422333306	0.224826614575213	<0.2	LD_friends
1.03442204208947	3.40582852088509	<0.2	LD_friends
0.0796157578216425	1.771599641297	<0.2	LD_friends
0.122974384132751	1.76573587562121	<0.2	LD_friends
0.100070117272136	1.76751213364701	<0.2	LD_friends
0.100015437450609	1.7619538968712	<0.2	LD_friends
0.0985961731747482	1.76776647888527	<0.2	LD_friends
1.17050325027982	5.60119226979674	<0.2	LD_friends
0.104080454689984	1.76827561667148	<0.2	LD_friends
0.843450848668219	0.100507803861868	<0.2	LD_friends
1.15378663612061	5.60258145764865	<0.2	LD_friends
1.05487622987788	3.40804544495326	<0.2	LD_friends
0.107627092601564	1.76929568638743	<0.2	LD_friends
0.589054141312225	0.278519145229951	<0.2	LD_friends
0.103804589545789	1.76904044425143	<0.2	LD_friends
0.103804589545789	1.76904044425143	<0.2	LD_friends
0.50626319772316	4.10924374808178	<0.2	LD_friends
0.103970087603773	1.76955107862173	<0.2	LD_friends
2.36967384519605	0.45742352373947	<0.2	LD_friends
0.134955278306901	1.76980662113095	<0.2	LD_friends
0.146727775979317	1.76120143728608	<0.2	LD_friends
0.115091405837393	1.75055703855742	<0.2	LD_friends
0.14466259553046	1.77057415207931	<0.2	LD_friends
0.340273904762208	0.285167487566667	<0.2	LD_friends
0.102757897194635	1.77108659400531	<0.2	LD_friends
1.15224231160767	5.59808274948243	<0.2	LD_friends
0.102702877940503	1.7708302974609	<0.2	LD_friends
1.03673174847376	3.41128022039994	<0.2	LD_friends
0.102647865655687	1.7708302974609	<0.2	LD_friends
1.0314236648245	3.39696394374948	<0.2	LD_friends
1.03668448861389	3.40904676481201	<0.2	LD_friends
0.103418672494267	1.77185639240226	<0.2	LD_friends
0.108908773532276	1.77211329538633	<0.2	LD_friends
0.102537861986937	1.77288491741087	<0.2	LD_friends
0.13335827943396	1.77288491741087	<0.2	LD_friends
1.03990993209508	3.40971559628184	<0.2	LD_friends
0.115431185081667	1.77365791283637	<0.2	LD_friends
1.24176959154225	5.6140364293993	<0.2	LD_friends
0.16902660267735	1.77494930386195	<0.2	LD_friends
1.21381665443237	5.61261017366127	<0.2	LD_friends
0.149660145416521	1.77572598570574	<0.2	LD_friends
0.105517784989909	1.77598518862714	<0.2	LD_friends
0.105573162035812	1.77598518862714	<0.2	LD_friends
1.03848398855105	3.41027374374576	<0.2	LD_friends
1.15415809257824	5.61278819968627	<0.2	LD_friends
1.12366667091362	3.92009553233328	<0.2	LD_friends
0.309626693083941	0.0728350257006301	<0.2	LD_friends
1.29482075512632	2.01614828100853	<0.2	LD_friends
0.103198302335078	1.77936898055191	<0.2	LD_friends
0.535510452566029	3.00427707800453	<0.2	LD_friends
1.15452986701833	5.61493022366807	<0.2	LD_friends
0.103253384392594	1.78093966755114	<0.2	LD_friends
0.103308473437116	1.78120200188826	<0.2	LD_friends
0.103308473437116	1.78146449478347	<0.2	LD_friends
0.945004138470859	0.316772793958565	<0.2	LD_friends
0.211973115904196	1.78225292673721	<0.2	LD_friends
0.0970729039827371	1.78251605578609	<0.2	LD_friends
0.103363569470416	1.78172714642855	<0.2	LD_friends
1.02594909720712	3.40837896178668	<0.2	LD_friends
1.15131834597605	5.61510920346945	<0.2	LD_friends
0.087246696328677	1.78409818679597	<0.2	LD_friends
0.140381421227819	1.78436243656494	<0.2	LD_friends
0.236497134532403	1.78489141894691	<0.2	LD_friends
0.535510452566029	4.21119550695535	<0.2	LD_friends
1.1087971727397	5.61636413163812	<0.2	LD_friends
0.686343653381969	1.78807891569149	<0.2	LD_friends
0.668370282370068	0.594824453782011	<0.2	LD_friends
1.15156454466853	5.61600521055827	<0.2	LD_friends
0.111315153340301	1.78701381526333	<0.2	LD_friends
1.04157947194748	3.40616033891873	<0.2	LD_friends
0.103639154530684	1.78887945874195	<0.2	LD_friends
0.104356495175921	1.78914663468511	<0.2	LD_friends
0.104522203724285	1.78941397509484	<0.2	LD_friends
0.310779962736164	1.60924147126128	<0.2	LD_friends
0.0972901870301229	1.78994915012486	<0.2	LD_friends
0.104853810624008	1.78330640083025	<0.2	LD_friends
0.104411724333737	1.7854210464295	<0.2	LD_friends
1.03362357691108	3.38827669199266	<0.2	LD_friends
0.244735108587753	4.17043894370061	<0.2	LD_friends
1.06118017497379	3.40660315769979	<0.2	LD_friends
0.161780778092374	1.65443024394361	<0.2	LD_friends
0.104522203724285	1.77910775078048	<0.2	LD_friends
1.1120452961912	4.90552887135836	<0.2	LD_friends
0.104246057926272	1.76371472255197	<0.2	LD_friends
0.999565922520681	3.13106182166709	<0.2	LD_friends
0.42354346759438	0.115204636051019	<0.2	LD_friends
0.0990323760808757	1.77936898055191	<0.2	LD_friends
0.0814978603638262	1.82361930775673	<0.2	LD_friends
0.0776898367856041	1.55705013042214	<0.2	LD_friends
1.06439198148213	3.31957382914186	<0.2	LD_friends
0.0565054840938974	1.73849922680172	<0.2	LD_friends
1.0306772938878	3.32221060893114	<0.2	LD_friends
1.0306772938878	3.33875539104067	<0.2	LD_friends
1.0306772938878	3.34179774661299	<0.2	LD_friends
1.02983915696269	3.34303981725715	<0.2	LD_friends
0.106682188383888	1.78941397509484	<0.2	LD_friends
2.13614203811603	5.37923951000579	<0.2	LD_friends
0.106737714112009	1.78357016912375	<0.2	LD_friends
1.17711305216585	5.51399481363776	<0.2	LD_friends
0.138704606473304	0.380802284207053	<0.2	LD_friends
1.18561920553006	5.51798442354929	<0.2	LD_friends
0.101494214465641	1.78489141894691	<0.2	LD_friends
0.103088159173975	1.78146449478347	<0.2	LD_friends
0.108797172739705	1.78330640083025	<0.2	LD_friends
0.108852969551229	1.78067749158066	<0.2	LD_friends
1.20335629621488	5.51229613683627	<0.2	LD_friends
1.07582412969808	3.33866065999396	<0.2	LD_friends
0.110474203328809	1.76827561667148	<0.2	LD_friends
1.02724191609646	3.33582829463807	<0.2	LD_friends
1.07665234350217	3.33724216831843	<0.2	LD_friends
1.15187248943213	3.33847125986802	<0.2	LD_friends
0.591929714112815	4.16488040957545	<0.2	LD_friends
0.11069829749369	1.76421912967244	<0.2	LD_friends
0.507239610973163	4.17678668671733	<0.2	LD_friends
0.507379277956808	4.14296920172738	<0.2	LD_friends
1.09756194380134	3.34132097141755	<0.2	LD_friends
0.110866444033276	1.76371472255197	<0.2	LD_friends
0.110922507349936	1.76270766243254	<0.2	LD_friends
0.144723196169908	1.00599096687639	<0.2	LD_friends
0.111034655699663	1.75870261289001	<0.2	LD_friends
1.19545169161194	5.52100086832664	<0.2	LD_friends
1.19545169161194	5.52143350440616	<0.2	LD_friends
1.1255761694135	3.34940110182734	<0.2	LD_friends
0.111202932543319	1.76245626185713	<0.2	LD_friends
1.19845909380968	5.501551596826	<0.2	LD_friends
0.111202932543319	1.76220500672608	<0.2	LD_friends
1.21381665443237	5.50654194900481	<0.2	LD_friends
0.539703673242525	1.76295920862081	<0.2	LD_friends
0.60624935965192	1.76497684050478	<0.2	LD_friends
0.321481620959886	0.243135775939451	<0.2	LD_friends
0.989700043360188	0.33517005885691	<0.2	LD_friends
1.2136035386277	5.51060407827287	<0.2	LD_friends
0.145329668104665	1.00383870663199	<0.2	LD_friends
1.08996287644695	3.3392293564723	<0.2	LD_friends
1.08202211740709	3.33960890159753	<0.2	LD_friends
1.08328292240119	3.33951398421503	<0.2	LD_friends
0.114921615850776	1.75845351940345	<0.2	LD_friends
0.347463581406975	0.234256958578956	<0.2	LD_friends
1.30085631260552	6.14224547794056	<0.2	LD_friends
0.813608784304507	1.82073553566097	<0.2	LD_friends
1.2134615195022	5.51328622401752	<0.2	LD_friends
1.21388771628017	5.51018209169855	<0.2	LD_friends
0.53985418250825	0.51173138450454	<0.2	LD_friends
0.287602868593285	0.0230084546938495	<0.2	LD_friends
1.18970025895983	5.46775535637342	<0.2	LD_friends
1.20830935097988	4.0679830935658	<0.2	LD_friends
1.21410097161562	5.45804652554176	<0.2	LD_friends
1.2173840679684	5.50334706074908	<0.2	LD_friends
0.324863495532006	0.238748925691337	<0.2	LD_friends
0.568797115443483	1.78383409771401	<0.2	LD_friends
1.2143143317191	5.51584257563462	<0.2	LD_friends
1.2143143317191	5.50947969063665	<0.2	LD_friends
1.2143143317191	5.52432881167557	<0.2	LD_friends
0.812197361281581	1.82102305270683	<0.2	LD_friends
1.32257556229875	5.51812758968934	<0.2	LD_friends
1.2143143317191	5.50501102631683	<0.2	LD_friends
0.17308335281508	1.14917004015147	<0.2	LD_friends
1.21438547505318	5.51784130458872	<0.2	LD_friends
0.812479279163537	1.82798119057544	<0.2	LD_friends
1.22409842110833	2.02319166266193	<0.2	LD_friends
1.22076436832414	5.50807828741385	<0.2	LD_friends
1.22929523178422	5.50821822441584	<0.2	LD_friends
0.488250288655017	2.89619627904404	<0.2	LD_friends
1.04895405186418	0.044504670815873	<0.2	LD_friends
1.11092250734994	3.33564012544886	<0.2	LD_friends
0.10851829616048	1.7602001815529	<0.2	LD_friends
1.23567439437402	5.50877842376072	<0.2	LD_friends
0.11227020271197	1.76371472255197	<0.2	LD_friends
0.111932886592563	1.76371472255197	<0.2	LD_friends
1.21424320003736	5.50807828741385	<0.2	LD_friends
0.112213965161628	1.76120143728608	<0.2	LD_friends
1.08107890990866	2.74472749489669	<0.2	LD_friends
1.0865570451406	2.5111673656176	<0.2	LD_friends
1.08470571697731	2.9931062920521	<0.2	LD_friends
0.112157734892643	1.76220500672608	<0.2	LD_friends
0.112101511903128	1.75845351940345	<0.2	LD_friends
1.09739886933347	3.36875921976449	<0.2	LD_friends
1.1424262958525	1.63770606203577	<0.2	LD_friends
1.11165198982195	3.38668683854454	<0.2	LD_friends
0.160521952625802	0.262966468666122	<0.2	LD_friends
1.20481541031758	3.86075078242839	<0.2	LD_friends
0.997402019280091	3.38153350780092	<0.2	LD_friends
0.980053318321158	0.351054817834328	<0.2	LD_friends
1.15620680167409	3.85761053388116	<0.2	LD_friends
0.325230685984574	0.24435378054332	<0.2	LD_friends
0.407268233606038	3.0712969725694	<0.2	LD_friends
0.13024040521759	0.857610533881164	<0.2	LD_friends
0.0653500770992891	0.919373513078194	<0.2	LD_friends
0.0653500770992891	0.919734372660155	<0.2	LD_friends
0.065299598284575	0.918292729902651	<0.2	LD_friends
0.441291429466834	0.241618058225325	<0.2	LD_friends
0.439615077027985	0.237921912665361	<0.2	LD_friends
1.38341946991411	3.38069792412439	<0.2	LD_friends
0.141462802430361	0.321208565633756	<0.2	LD_friends
1.11895789180659	3.38101107963507	<0.2	LD_friends
1.26416166568293	3.38142897187987	<0.2	LD_friends
1.09805153492692	3.41555569283482	<0.2	LD_friends
1.09012318200961	3.43156358558311	<0.2	LD_friends
0.147398030661765	1.00208963265326	<0.2	LD_friends
1.10963487855188	3.41884710803371	<0.2	LD_friends
0.239577516576788	0.611898798429483	<0.2	LD_friends
0.14248658522331	1.75721019052132	<0.2	LD_friends
1.36491856398913	3.42296801437397	<0.2	LD_friends
0.980053318321158	3.41907502432438	<0.2	LD_friends
0.980468315468745	3.41918902733905	<0.2	LD_friends
0.895171596346345	0.00687251489428989	<0.2	LD_friends
0.8843894883257	3.43156358558311	<0.2	LD_friends
1.31390022800408	3.48492132492408	<0.2	LD_friends
1.11713408027837	3.43663759051339	<0.2	LD_friends
0.0268721464003014	0.169283050563102	<0.2	LD_friends
0.980468315468745	3.43687503966196	<0.2	LD_friends
0.00313823150932658	0.477816682381314	<0.2	LD_friends
1.18762148884581	3.89551288868761	<0.2	LD_friends
0.454816631784594	1.89517159634634	<0.2	LD_friends
1.19914550849644	3.90974194706868	<0.2	LD_friends
1.20093528064899	3.91542372206567	<0.2	LD_friends
1.21481257997064	3.91221858219046	<0.2	LD_friends
1.22966355890485	3.89279003035213	<0.2	LD_friends
1.14709324120305	0.0259952031025854	<0.2	LD_friends
0.57790283686829	0.187220292991036	<0.2	LD_friends
1.2503409679051	2.67674789982831	<0.2	LD_friends
0.00577085918230157	0.370488465799547	<0.2	LD_friends
0.73969005420508	1.09140776115243	<0.2	LD_friends
0.57577192930402	0.202455485638274	<0.2	LD_friends
0.16742722515382	0.996970529446382	<0.2	LD_friends
0.844360366240224	0.400772137226204	<0.2	LD_friends
0.167746629802992	0.989700043360188	<0.2	LD_friends
0.167746629802992	0.987584625237567	<0.2	LD_friends
0.810229043653126	1.36381310480128	<0.2	LD_friends
0.826522356547006	1.09023008526723	<0.2	LD_friends
0.685500772026848	1.36181035980916	<0.2	LD_friends
0.146119349875458	0.247260306064672	<0.2	LD_friends
0.802443786846464	1.35193287055107	<0.2	LD_friends
0.208309350979882	0.987162775294828	<0.2	LD_friends
0.715794932298206	1.08948231448273	<0.2	LD_friends
0.155336471759761	0.984221243610959	<0.2	LD_friends
0.155957957958983	0.984221243610959	<0.2	LD_friends
0.757707095017069	1.07227044022835	<0.2	LD_friends
0.553152289844191	0.478600371884624	<0.2	LD_friends
0.155522824254319	0.983384452442823	<0.2	LD_friends
1.21531140049858	1.55222199070538	<0.2	LD_friends
0.155460697870992	0.993962045002683	<0.2	LD_friends
0.155398580373653	0.983802646487561	<0.2	LD_friends
0.155026061853112	0.982132281036494	<0.2	LD_friends
1.04248848854552	2.65541125742129	<0.2	LD_friends
0.154901959985743	0.982132281036494	<0.2	LD_friends
0.154715873652008	0.986741334716483	<0.2	LD_friends
0.314616590198513	0.988006885340743	<0.2	LD_friends
0.199970640755866	1.15267416921458	<0.2	LD_friends
0.154591860378207	0.984221243610959	<0.2	LD_friends
0.817015032996418	1.33951398421503	<0.2	LD_friends
0.397289055042443	0.0223678347540005	<0.2	LD_friends
0.501551596826	1.06833876031552	<0.2	LD_friends
0.480434499119491	1.06864384953207	<0.2	LD_friends
0.817015032996418	1.3429441471429	<0.2	LD_friends
2.09810596802618	0.675923420260514	<0.2	LD_friends
0.153724757587787	0.983802646487561	<0.2	LD_friends
0.817585347565446	1.33913452199613	<0.2	LD_friends
0.72792621249999	1.06793230779928	<0.2	LD_friends
0.248182212263121	3.01922422603738	<0.2	LD_friends
0.248182212263121	3.0189973100586	<0.2	LD_friends
0.757458571701616	1.06828793294324	<0.2	LD_friends
0.339039708223916	0.317674381332193	<0.2	LD_friends
0.837137006678074	1.33573419985233	<0.2	LD_friends
0.1791420105603	1.15452986701833	<0.2	LD_friends
1.15329185454399	0.0199511549350433	<0.2	LD_friends
0.801617869991706	1.33170728955178	<0.2	LD_friends
0.4071573168689	1.05774384958054	<0.2	LD_friends
0.467500413905338	1.32458830628514	<0.2	LD_friends
0.753255290276159	1.0562088010707	<0.2	LD_friends
0.735654492949908	1.06223143295006	<0.2	LD_friends
0.730253626869233	1.05507339001378	<0.2	LD_friends
0.161339774011059	0.656985502849232	<0.2	LD_friends
0.960982678002588	0.425158804936615	<0.2	LD_friends
0.819300798703965	1.32193709502565	<0.2	LD_friends
2.87289520163519	1.16896251435997	<0.2	LD_friends
0.152550737500827	1.42573717029297	<0.2	LD_friends
0.729554091982037	1.05408848318073	<0.2	LD_friends
0.0105501823333082	0.359121221298382	<0.2	LD_friends
0.196133365715016	0.984640244590786	<0.2	LD_friends
0.826813731587726	1.33998877871067	<0.2	LD_friends
0.874193541860473	1.32330639037513	<0.2	LD_friends
0.278519145229951	1.27744833799904	<0.2	LD_friends
1.04200982159317	2.40582852088509	<0.2	LD_friends
0.249260248764649	1.7680209731685	<0.2	LD_friends
0.200866306697937	0.987584625237567	<0.2	LD_friends
0.200935280648992	0.987584625237567	<0.2	LD_friends
0.983802646487561	2.40505526330492	<0.2	LD_friends
1.040481623027	2.62506844602181	<0.2	LD_friends
0.762707662432541	2.37965570024551	<0.2	LD_friends
0.798602875679548	2.41680122603138	<0.2	LD_friends
0.793713955587568	2.41657449959349	<0.2	LD_friends
0.216239304256076	1.72538038090876	<0.2	LD_friends
0.435926021022853	2.31587307438692	<0.2	LD_friends
0.623605557962734	2.74328225402251	<0.2	LD_friends
0.805208242278076	2.39870068980566	<0.2	LD_friends
0.991825815993574	2.397831448621	<0.2	LD_friends
0.991399828238082	2.39383368539238	<0.2	LD_friends
0.201004265556119	0.949233688766958	<0.2	LD_friends
0.985059650207063	2.39254497678533	<0.2	LD_friends
0.990549104201306	2.39351114955735	<0.2	LD_friends
0.170438943700607	0.868060704789576	<0.2	LD_friends
0.99012436628784	2.39147396642281	<0.2	LD_friends
0.371815491926587	2.84557602688535	<0.2	LD_friends
0.989276134608227	2.39168795730267	<0.2	LD_friends
0.981299501333757	2.39222339625831	<0.2	LD_friends
0.0155176935977373	0.33743103306674	<0.2	LD_friends
1.00147911716496	2.38320951367028	<0.2	LD_friends
0.99012436628784	2.38237070224216	<0.2	LD_friends
0.989276134608227	2.38121997549379	<0.2	LD_friends
0.597566653780688	0.186886245992101	<0.2	LD_friends
0.761953896871205	2.38007228970853	<0.2	LD_friends
0.201073261422799	0.956244873031321	<0.2	LD_friends
0.983802646487561	2.37747513759643	<0.2	LD_friends
1.17606954487444	2.58502665202918	<0.2	LD_friends
0.201073261422799	0.958212681028248	<0.2	LD_friends
0.201142268252514	0.958607314841775	<0.2	LD_friends
0.201073261422799	0.958607314841775	<0.2	LD_friends
0.154591860378207	1.414200990987	<0.2	LD_friends
0.201004265556119	0.958607314841775	<0.2	LD_friends
0.201004265556119	0.956637721978871	<0.2	LD_friends
0.201004265556119	0.95506845385084	<0.2	LD_friends
0.818156412055228	2.02291687968415	<0.2	LD_friends
0.200935280648992	0.956637721978871	<0.2	LD_friends
0.200935280648992	0.959793372425289	<0.2	LD_friends
0.200797343699475	0.95233580539844	<0.2	LD_friends
0.879097182385473	2.01470828140711	<0.2	LD_friends
0.0191788333556644	0.380802284207053	<0.2	LD_friends
0.200797343699475	0.959002307576509	<0.2	LD_friends
0.200797343699475	0.958607314841775	<0.2	LD_friends
0.200797343699475	0.958607314841775	<0.2	LD_friends
0.200797343699475	0.959002307576509	<0.2	LD_friends
0.925183559354825	2.01103992960966	<0.2	LD_friends
0.200728391650127	0.96018944585165	<0.2	LD_friends
0.925183559354825	2.00890689195111	<0.2	LD_friends
0.200521601162019	0.991825815993574	<0.2	LD_friends
0.200590520384873	0.96738123914928	<0.2	LD_friends
0.200590520384873	0.958212681028248	<0.2	LD_friends
0.0970729039827371	1.0051551504466	<0.2	LD_friends
0.200521601162019	0.950781977329818	<0.2	LD_friends
0.239050048589103	1.72147503526298	<0.2	LD_friends
0.963371104637839	1.995248844409	<0.2	LD_friends
0.922632094715843	1.99139982823808	<0.2	LD_friends
0.198664904325453	0.950394387405027	<0.2	LD_friends
0.258533238230245	1.1051856709167	<0.2	LD_friends
0.193345276008139	1.00555086298596	<0.2	LD_friends
0.192262077985899	1.00780007020442	<0.2	LD_friends
0.1919917000896	1.00784428895738	<0.2	LD_friends
1.39663907565162	2.06464390705443	<0.2	LD_friends
0.457050151185821	0.358426746821825	<0.2	LD_friends
0.94692155651658	5.536405597813	<0.2	LD_friends
0.543178651978401	0.388701637703571	<0.2	LD_friends
1.15527437202677	3.13200248965505	<0.2	LD_friends
0.106904333903772	5.08639805027084	<0.2	LD_friends
0.56431486205837	0.561299467099264	<0.2	LD_friends
0.350567776758383	2.34563090902471	<0.2	LD_friends
0.326150022657051	2.74424521335696	<0.2	LD_friends
0.08634506491338	0.849243560139691	<0.2	LD_friends
0.476513667656772	1.04769199033787	<0.2	LD_friends
0.877784121727173	1.33658178774732	<0.2	LD_friends
0.279096829186543	1.15782777061438	<0.2	LD_friends
0.172501491866541	3.51243743974362	<0.2	LD_friends
0.138883955838605	0.187487715710017	<0.2	LD_friends
1.23291837863668	0.816730156317195	<0.2	LD_friends
0.176395371644842	3.5285615926107	<0.2	LD_friends
0.155212281172154	0.147764060588113	<0.2	LD_friends
0.0864510420934821	0.861697301833719	<0.2	LD_friends
1.77910775078048	0.173471693659349	<0.2	LD_friends
0.0863980502708426	0.941573975542995	<0.2	LD_friends
0.161906861554402	3.5332806283184	<0.2	LD_friends
1.29183414214446	0.803271277376713	<0.2	LD_friends
0.190574971202966	4.03654273988329	<0.2	LD_friends
1.63883900480497	0.172307711325554	<0.2	LD_friends
0.26082336808927	1.45792185366437	<0.2	LD_friends
0.161843815247852	3.53715296416833	<0.2	LD_friends
0.889410289700751	1.35008128126458	<0.2	LD_friends
0.883724412419456	1.3841551171253	<0.2	LD_friends
0.218747405751544	1.03170388495374	<0.2	LD_friends
0.301290650557413	1.17509352869789	<0.2	LD_friends
1.27002571430044	0.809948582240794	<0.2	LD_friends
0.0530567293021746	1.18815699382352	<0.2	LD_friends
0.448062304635163	0.712422190921295	<0.2	LD_friends
0.302160631781637	1.17992996568767	<0.2	LD_friends
0.206000199015529	4.03315457634508	<0.2	LD_friends
0.0030070181092943	3.98632030270881	<0.2	LD_friends
0.207608310501746	4.04455278942231	<0.2	LD_friends
1.9457700901366	0.171468993354899	<0.2	LD_friends
1.58636500280144	1.04426415772233	<0.2	LD_friends
0.0903370148459818	0.856985199745905	<0.2	LD_friends
0.0910862599790289	0.891096872332687	<0.2	LD_friends
0.468138050904191	1.16494389827988	<0.2	LD_friends
0.091300567647776	0.891434976267166	<0.2	LD_friends
3.0115748299937	3.23754651763645	<0.2	LD_friends
0.271565049025745	4.05163594401163	<0.2	LD_friends
0.271565049025745	4.05394093961488	<0.2	LD_friends
2.05908526241971	0.814741234703415	<0.2	LD_friends
0.245116771747832	4.05266432405126	<0.2	LD_friends
0.21289390696343	4.05290953578038	<0.2	LD_friends
1.44105155402196	0.817300096663957	<0.2	LD_friends
0.0357403698031511	4.16096212661169	<0.2	LD_friends
0.315244377891376	4.05576415620652	<0.2	LD_friends
0.311224344727155	4.0495377810944	<0.2	LD_friends
0.287097874952777	4.03428102975578	<0.2	LD_friends
0.421017157297209	4.03597620715997	<0.2	LD_friends
0.448306084872775	0.679645967182328	<0.2	LD_friends
1.48731560378284	1.02058821736556	<0.2	LD_friends
1.47508485246013	1.02738066094038	<0.2	LD_friends
0.363411816270158	1.20093528064899	<0.2	LD_friends
0.644931793651149	2.420445039599	<0.2	LD_friends
0.914709421769935	1.32495526404411	<0.2	LD_friends
0.241542311389534	4.0260874295803	<0.2	LD_friends
0.933674074637962	1.32845691473743	<0.2	LD_friends
0.0929112549257044	0.889747082646597	<0.2	LD_friends
0.243059763953276	4.03654273988329	<0.2	LD_friends
0.563837352959244	1.20224787134929	<0.2	LD_friends
0.660349842386316	1.31309573043182	<0.2	LD_friends
0.430977413970436	1.20238626984692	<0.2	LD_friends
0.773915884024176	1.58203035778526	<0.2	LD_friends
1.27818938478745	0.822175028135318	<0.2	LD_friends
0.312203588618705	4.03843653763793	<0.2	LD_friends
1.44563199900991	0.813891620186795	<0.2	LD_friends
2.00182787806056	0.168834366090558	<0.2	LD_friends
0.448794056252094	0.730487055782084	<0.2	LD_friends
0.247951552180562	4.03607057797344	<0.2	LD_friends
1.2643212740941	2.15452986701833	<0.2	LD_friends
0.248028425263673	4.03720463014277	<0.2	LD_friends
0.251656895512451	4.05237025261565	<0.2	LD_friends
0.247874692702102	4.03857890593355	<0.2	LD_friends
1.23754651763645	0.410944468947656	<0.2	LD_friends
0.350470434052181	1.20418947533259	<0.2	LD_friends
0.243211801231882	3.98464024459079	<0.2	LD_friends
0.630598586303376	0.64569943765464	<0.2	LD_friends
2.75006824336581	0.894149325614857	<0.2	LD_friends
0.350373113159471	1.20418947533259	<0.2	LD_friends
0.248182212263121	4.03910132267334	<0.2	LD_friends
0.350373113159471	1.20425897913076	<0.2	LD_friends
1.30364361126667	2.17076057185861	<0.2	LD_friends
0.40153779952585	1.29302632382382	<0.2	LD_friends
0.41150419899279	2.04590227952081	<0.2	LD_friends
0.292174431667769	1.7687853520374	<0.2	LD_friends
0.41150419899279	2.04253638427007	<0.2	LD_friends
0.439137305272535	2.0465302567466	<0.2	LD_friends
0.327071309557278	1.20999647960951	<0.2	LD_friends
0.565111879132684	0.409604052815987	<0.2	LD_friends
0.448794056252094	0.684029654543082	<0.2	LD_friends
0.327071309557278	1.21077194273266	<0.2	LD_friends
0.326979092871104	1.21105427297625	<0.2	LD_friends
0.327071309557278	1.21112488422458	<0.2	LD_friends
0.409158165218397	1.29756946355447	<0.2	LD_friends
0.326979092871104	1.20641913263184	<0.2	LD_friends
0.326979092871104	1.20641913263184	<0.2	LD_friends
0.235450280935533	4.0375359539421	<0.2	LD_friends
0.235450280935533	4.03767802727042	<0.2	LD_friends
0.101110344073414	0.868060704789576	<0.2	LD_friends
0.327071309557278	1.20641913263184	<0.2	LD_friends
1.23792191266536	0.408156588775216	<0.2	LD_friends
0.199145508496439	4.09963287134353	<0.2	LD_friends
0.327625021253921	1.20600019901553	<0.2	LD_friends
0.291749111408622	0.281747499902249	<0.2	LD_friends
0.327532686931918	1.20600019901553	<0.2	LD_friends
0.327625021253921	1.20606999322732	<0.2	LD_friends
1.26576039556455	2.15826522102526	<0.2	LD_friends
1.23054882059796	0.407268233606038	<0.2	LD_friends
0.235524972565591	3.99697052944638	<0.2	LD_friends
0.327532686931918	1.20565139610392	<0.2	LD_friends
0.33423144928062	1.20732821085843	<0.2	LD_friends
0.266963317066421	1.22004294875309	<0.2	LD_friends
0.398591939465316	2.35664603802314	<0.2	LD_friends
0.350762527650393	1.20565139610392	<0.2	LD_friends
0.350762527650393	1.20551195334083	<0.2	LD_friends
0.350762527650393	1.2057908836535	<0.2	LD_friends
0.350762527650393	1.20606999322732	<0.2	LD_friends
0.302421966348887	0.726998727936262	<0.2	LD_friends
0.256647048590444	3.97551433230083	<0.2	LD_friends
1.25547232652743	0.0300718105718839	<0.2	LD_friends
0.426664159933932	2.65091683122041	<0.2	LD_friends
0.253054590384895	4.00191511206344	<0.2	LD_friends
0.532687937019448	2.92811799269387	<0.2	LD_friends
0.350957365913824	1.20641913263184	<0.2	LD_friends
0.350957365913824	1.20648899420714	<0.2	LD_friends
0.810790510417694	1.33451281921719	<0.2	LD_friends
2.37726803483528	0.743763466794077	<0.2	LD_friends
0.203703259948208	4.00283212855417	<0.2	LD_friends
0.739451627363021	1.59159042153157	<0.2	LD_friends
0.46864883541694	2.02268802660307	<0.2	LD_friends
0.351054817834328	1.21659671887744	<0.2	LD_friends
0.509058794643213	0.543026986364182	<0.2	LD_friends
0.351152291627106	1.20971483596676	<0.2	LD_friends
0.351054817834328	1.20481541031758	<0.2	LD_friends
0.180982801310941	0.844663962534938	<0.2	LD_friends
0.0471591433242984	0.0404816230270017	<0.2	LD_friends
0.293196902962662	1.20523320205918	<0.2	LD_friends
0.293196902962662	1.205302873108	<0.2	LD_friends
0.293196902962662	1.205302873108	<0.2	LD_friends
0.36794783329419	1.2050938934832	<0.2	LD_friends
0.482936126517345	2.02475205875932	<0.2	LD_friends
0.00121773016826419	1.14770303417307	<0.2	LD_friends
0.33970383972927	1.20010831534314	<0.2	LD_friends
0.339893778276756	1.2003149090909	<0.2	LD_friends
0.108629825303852	0.154343940016456	<0.2	LD_friends
0.0065196809300035	0.979224511806442	<0.2	LD_friends
0.361111575294924	1.19415945118533	<0.2	LD_friends
0.361011840656318	1.19415945118533	<0.2	LD_friends
0.476123524361869	2.03357665405631	<0.2	LD_friends
0.244887733604929	3.91901295308911	<0.2	LD_friends
0.108239598543329	0.854182285508172	<0.2	LD_friends
0.351639989019068	1.22409842110833	<0.2	LD_friends
0.470441326978837	2.02622580602942	<0.2	LD_friends
0.351835221425999	1.19804776514572	<0.2	LD_friends
0.351835221425999	1.19818483141856	<0.2	LD_friends
0.351737594251956	1.19647460442347	<0.2	LD_friends
1.90239567112559	0.178093622647677	<0.2	LD_friends
0.406049704736013	1.33460664972029	<0.2	LD_friends
0.364717362001788	1.19436323369407	<0.2	LD_friends
0.351737594251956	1.19900813873983	<0.2	LD_friends
0.351835221425999	1.19907681818678	<0.2	LD_friends
0.351932870551065	1.20065945054642	<0.2	LD_friends
0.351932870551065	1.19688444510997	<0.2	LD_friends
0.354283060630396	1.19866490432545	<0.2	LD_friends
[truncated: 290 more rows]
