# Supplementary material for: Common and rare variant association analyses in amyotrophic lateral sclerosis identify 15 risk loci with distinct genetic architectures and neuron-specific biology
Source: Nat Genet. 2021 Dec 6;53(12):1636–48. doi: 10.1038/s41588-021-00973-1 (PMC8648564; doi:10.1038/s41588-021-00973-1)
Supplement: Source Data Extended Data Fig. 6 — Association statistics for SNPs in loci with colocalization signals. [file 41588_2021_973_MOESM15_ESM.zip › ALS_GWAS2021_ED_fig6_HLA_PD_ALS_source_data.txt]

logpx	logpy	LD	top_hit
0.0415794719474818	0.741602195904491	<0.2	LD_friends
6.4767739580343	2.48611681438891	0.4-0.6	LD_friends
6.2364971345324	2.07935499859321	0.4-0.6	LD_friends
0.0312836225332142	0.629301907424423	<0.2	LD_friends
0.0450824462650413	0.72445831159869	<0.2	LD_friends
6.25861200752073	2.06696850489759	0.4-0.6	LD_friends
0.0476919903378748	0.730253626869233	<0.2	LD_friends
0.0494404383881999	0.726304412069908	<0.2	LD_friends
0.0511470938002865	0.716246616667474	<0.2	LD_friends
0.443456291516485	0.350470434052181	<0.2	LD_friends
0.0560111249262281	0.712198270069774	<0.2	LD_friends
0.0364482664259037	0.722620025332745	<0.2	LD_friends
6.12569216687196	2.09312646527793	0.4-0.6	LD_friends
1.24123945609002	0.59074334796109	<0.2	LD_friends
1.16380251922107	0.592269271973665	<0.2	LD_friends
0.666754301038037	0.289290434275663	<0.2	LD_friends
0.451856362565155	0.337998120610083	<0.2	LD_friends
1.07753405470159	0.572027286391791	<0.2	LD_friends
0.447331783887807	0.344861565188618	<0.2	LD_friends
0.402195157595707	0.332920794535783	<0.2	LD_friends
0.45259454033251	0.350859935855781	<0.2	LD_friends
0.447575154295915	0.352812702104011	<0.2	LD_friends
1.43640027111847	0.622329560665677	<0.2	LD_friends
0.451733454829255	0.346498053037067	<0.2	LD_friends
0.146910470148134	0.44745345204434	<0.2	LD_friends
0.448306084872775	0.337998120610083	<0.2	LD_friends
0.363010898187771	0.578231598793076	<0.2	LD_friends
0.403292970318554	0.344381416458778	<0.2	LD_friends
0.453704164878558	0.34008379993015	<0.2	LD_friends
0.572676213642753	0.339798798619318	<0.2	LD_friends
0.588885581449095	0.349886835556429	<0.2	LD_friends
0.573326111978627	0.317223353685566	<0.2	LD_friends
0.495937117321308	0.297914278564175	<0.2	LD_friends
0.0692546716888866	0.771856392402258	<0.2	LD_friends
0.579384229374235	0.272540079142091	<0.2	LD_friends
0.991399828238082	0.60624935965192	<0.2	LD_friends
0.577246058698652	0.293282217663241	<0.2	LD_friends
1.35497093527886	1.22548303427145	<0.2	LD_friends
1	0.652084813498309	<0.2	LD_friends
1.10220801806078	0.59294918519575	<0.2	LD_friends
1.03268608171292	0.62397081827182	<0.2	LD_friends
1.00757904394798	0.552997101533838	<0.2	LD_friends
0.304693477568197	0.236197775925407	<0.2	LD_friends
0.152550737500827	0.214314331719099	<0.2	LD_friends
2.58586263781552	0.870310107800699	<0.2	LD_friends
2.52900183033913	0.846490010699163	<0.2	LD_friends
0.0998514392806559	0.182831427618944	<0.2	LD_friends
2.53955321611928	0.789146634685107	<0.2	LD_friends
1.09420411963213	3.72399801003795	<0.2	LD_friends
0.080398976215889	0.592269271973665	<0.2	LD_friends
2.12297438413275	0.924818145381308	<0.2	LD_friends
0.469928431162622	1.83953146888096	0.2-0.4	LD_friends
2.14188406780993	0.058687374639338	<0.2	LD_friends
1.42934032997847	3.96297212024423	<0.2	LD_friends
1.55206713440782	0.712646227285254	<0.2	LD_friends
1.50003813440381	1.73235901765408	<0.2	LD_friends
1.3669357273085	2.06393888339001	<0.2	LD_friends
0.00235154510379384	0.702677285794697	<0.2	LD_friends
0.943095148663527	1.21410097161562	0.2-0.4	LD_friends
0.0134969846132595	0.692290076595193	<0.2	LD_friends
0.00213327376085525	0.699404516110037	<0.2	LD_friends
1.37685412536206	1.66114525374768	<0.2	LD_friends
0.191721490417232	0.408045444953265	<0.2	LD_friends
1.25383303562271	2.08549817717269	<0.2	LD_friends
1.3269790928711	1.68782264356022	<0.2	LD_friends
0.104632711226638	0.63320361671327	<0.2	LD_friends
1.37830453767072	1.23664689125178	<0.2	LD_friends
0.643209539648284	1.70974273060548	0.2-0.4	LD_friends
0.545307550760523	0.0321245544519669	<0.2	LD_friends
0.888401475119606	0.817015032996418	<0.2	LD_friends
0.13123804178795	0.452102282436903	<0.2	LD_friends
0.799696817018415	0.421704694879174	<0.2	LD_friends
1.25212229418021	2.04416798976758	0.2-0.4	LD_friends
0.749336080536757	0.429924294678396	<0.2	LD_friends
1.27132163314909	1.9359165640364	0.2-0.4	LD_friends
1.32596599956875	2.16020781555467	0.2-0.4	LD_friends
1.05853826065267	1.28659346783231	0.2-0.4	LD_friends
0.767003889607846	1.24283180778573	0.2-0.4	LD_friends
0.0764451419324506	0.645507399410564	<0.2	LD_friends
0.053253064966415	0.15776531365276	<0.2	LD_friends
0.0677799861228809	1.74208154968594	<0.2	LD_friends
0.0486624812040823	0.698319050706424	<0.2	LD_friends
0.458046525541764	1.29047564412366	<0.2	LD_friends
0.109578981199086	1.9434762759209	<0.2	LD_friends
0.108295323760817	1.93292914395463	<0.2	LD_friends
0.458670422333306	1.26201267366657	<0.2	LD_friends
0.415895029600547	0.573488738635425	<0.2	LD_friends
5.171662399941	3.30688888453786	>0.8	LD_friends
5.16973219906636	3.36111157529492	>0.8	LD_friends
5.09479797133768	3.36071277408976	>0.8	LD_friends
0.105628546143762	1.99353395775077	<0.2	LD_friends
5.25282132863984	3.32175484807296	>0.8	LD_friends
1.35222594973117	0.879755204453635	<0.2	LD_friends
0.101878424458892	1.9931062920521	<0.2	LD_friends
0.81901441921327	5.95039438740503	0.2-0.4	LD_friends
0.102537861986937	1.99481948749622	<0.2	LD_friends
0.818156412055228	5.95350483566529	0.2-0.4	LD_friends
0.103198302335078	1.97881070093006	<0.2	LD_friends
0.817585347565446	5.94884747755262	0.2-0.4	LD_friends
0.38132446111486	0.0919441259012329	<0.2	LD_friends
0.819874124835946	5.9515581964496	0.2-0.4	LD_friends
0.818156412055228	5.95311480916229	0.2-0.4	LD_friends
0.454816631784594	1.20593041601837	<0.2	LD_friends
0.436875039661956	0.477686204843333	<0.2	LD_friends
0.0417228744523024	1.80079352083834	<0.2	LD_friends
0.217169194797408	0.483861423282926	<0.2	LD_friends
0.0733489229111111	0.672845487590569	<0.2	LD_friends
0.442132038431978	0.415895029600547	<0.2	LD_friends
0.2482591261891	0.47249898901888	<0.2	LD_friends
0.848323769152952	5.94119451332409	0.2-0.4	LD_friends
0.108908773532276	1.97142874730746	<0.2	LD_friends
0.109523091039829	1.95860731484178	<0.2	LD_friends
0.854182285508172	6.03207779326948	0.2-0.4	LD_friends
0.455683858252573	1.95194682688439	<0.2	LD_friends
1.31318504549268	8.83416237530987	0.4-0.6	LD_friends
0.484258583330635	1.99012436628784	<0.2	LD_friends
0.078677756416178	0.6779875614176	<0.2	LD_friends
0.488383979430862	1.19873352951038	<0.2	LD_friends
1.33903970822392	0.860120913598763	<0.2	LD_friends
0.840132152907433	5.95624487303132	0.2-0.4	LD_friends
1.33875539104067	0.85949195696182	<0.2	LD_friends
0.490663041982356	1.16761883975296	<0.2	LD_friends
0.711527199400218	5.91721462968355	0.2-0.4	LD_friends
0.0838093400194624	2.00147911716496	<0.2	LD_friends
0.111989087754971	0.65777477063921	<0.2	LD_friends
0.577082019232338	0.515415470717157	<0.2	LD_friends
0.0824419791745639	1.98589967848038	<0.2	LD_friends
1.87909718238547	0.0412928089127153	<0.2	LD_friends
0.113452876608894	0.654038458186859	<0.2	LD_friends
0.470056598341331	0.312649430441973	<0.2	LD_friends
1.61154354729973	5.02548830726267	0.2-0.4	LD_friends
0.326979092871104	0.795880017344075	0.2-0.4	LD_friends
0.574955125448611	0.924453038607469	<0.2	LD_friends
1.26568031914099	1.85387196432176	0.2-0.4	LD_friends
0.083177715404088	2.09269615116603	<0.2	LD_friends
0.108574057152006	2.09843270997155	<0.2	LD_friends
0.121880515302833	0.63921731012672	<0.2	LD_friends
0.108908773532276	2.19050762306266	<0.2	LD_friends
0.494985759915893	1.0277508640374	<0.2	LD_friends
0.0797722885430715	0.561141340579438	<0.2	LD_friends
0.513144644723057	0.69015699528393	<0.2	LD_friends
1.3253225321268	4.96697855531709	0.2-0.4	LD_friends
1.28971335229711	4.95350483566529	0.2-0.4	LD_friends
0.0886292928838621	0.582860590272675	<0.2	LD_friends
0.744004273277598	5.4712118082251	0.2-0.4	LD_friends
0.786216700664696	5.82506840647156	0.2-0.4	LD_friends
0.785156151952302	5.80244378684646	0.2-0.4	LD_friends
1.35971737030332	1.19273564472389	<0.2	LD_friends
0.512578788640526	1.11867241589945	<0.2	LD_friends
1.81389162018679	0.0263180814960163	<0.2	LD_friends
1.85449282859034	0.0920514783877277	<0.2	LD_friends
0.0970186002024972	2.11941504393502	<0.2	LD_friends
0.120216219909584	2.04503426894158	<0.2	LD_friends
0.133240216504892	2.11998716163323	<0.2	LD_friends
0.0942580726083986	2.04301563225724	<0.2	LD_friends
0.480565805086297	0.439734602137285	<0.2	LD_friends
4.56479289675925	3.07376047895414	>0.8	LD_friends
0.417028070895194	0.492279023314386	<0.2	LD_friends
1.19307422311627	4.29311160501838	0.2-0.4	LD_friends
0.100015437450609	1.05080522576202	0.2-0.4	LD_friends
0.559563233894226	0.92959267825988	0.2-0.4	LD_friends
0.534022631714177	0.619607839942973	<0.2	LD_friends
1.12947904998724	5.02650269126794	0.2-0.4	LD_friends
0.401647290130716	0.507938395487401	<0.2	LD_friends
0.144057053767684	0.723078867934226	<0.2	LD_friends
0.413525221428603	0.325598187154718	<0.2	LD_friends
0.0620309970485472	2.04619200233469	<0.2	LD_friends
0.815024809301739	1.02571864112217	<0.2	LD_friends
0.80465394165158	5.96617430604669	0.2-0.4	LD_friends
0.068542129310995	2.08196966321512	<0.2	LD_friends
0.0345631002237398	1.52724355068279	<0.2	LD_friends
0.0767559813697235	2.04846820945765	<0.2	LD_friends
0.0725783049495813	2.18329481633348	<0.2	LD_friends
5.26792805900013	3.38101107963507	>0.8	LD_friends
0.471597562046383	1.10585015323208	<0.2	LD_friends
0.770574152079305	6.01242310527301	0.2-0.4	LD_friends
0.792904459580782	6.02104383478241	0.2-0.4	LD_friends
0.0522232915352617	2.19334527600814	<0.2	LD_friends
0.00881824233212682	2.10835105612944	<0.2	LD_friends
0.00780007020441494	2.09799710864927	<0.2	LD_friends
1.65169513695184	0.0722704402283455	<0.2	LD_friends
1.63357704277403	0.0601314555404903	<0.2	LD_friends
0.436756298859602	0.0467720284401462	<0.2	LD_friends
0.088043810927313	1.9734667354767	<0.2	LD_friends
0.158390287831565	1.88873748634093	<0.2	LD_friends
0.574302786637409	3.76220500672608	0.2-0.4	LD_friends
0.37809703910877	0.417936637088291	<0.2	LD_friends
0.0775340547015867	2.13537027545449	<0.2	LD_friends
0.391687957302673	0.463189134008459	<0.2	LD_friends
0.642065152999546	3.84710040360625	0.2-0.4	LD_friends
0.82131076022441	5.98970004336019	0.2-0.4	LD_friends
3.46142626619314	6.21516882187553	0.6-0.8	LD_friends
0.12714475529519	2.27687284120431	<0.2	LD_friends
0.862645888629267	6.06163040254819	0.2-0.4	LD_friends
0.131296797721463	2.28777133038046	<0.2	LD_friends
0.130885673020625	2.28701376640562	<0.2	LD_friends
5.32596599956875	3.44733178388781	>0.8	LD_friends
0.120789394708241	2.28903688100472	<0.2	LD_friends
0.125576169413498	2.28483264215154	<0.2	LD_friends
0.120158944013437	2.26640153903866	<0.2	LD_friends
0.103914914576715	2.28341242232431	<0.2	LD_friends
0.100891141806601	2.2844144481068	<0.2	LD_friends
0.84740592207253	6.06509774167769	0.2-0.4	LD_friends
0.0993598160173997	2.28491632930507	<0.2	LD_friends
0.110474203328809	2.27777753603027	<0.2	LD_friends
1.35951856302958	0.827105302247824	<0.2	LD_friends
1.66695597017651	0.152180652704761	<0.2	LD_friends
1.37551163748655	0.758453519403452	<0.2	LD_friends
0.194363233694065	1.38955277855788	0.2-0.4	LD_friends
0.456801414362353	0.422048872270245	<0.2	LD_friends
0.192803339289053	0.669383332705562	<0.2	LD_friends
5.29722492209896	3.39968067024834	>0.8	LD_friends
0.0963674839157623	1.91973437266016	<0.2	LD_friends
0.094581931297458	1.86454930065449	<0.2	LD_friends
0.0876185010811997	2.28224630678928	<0.2	LD_friends
1.38289476949762	0.816160962943579	<0.2	LD_friends
0.754734160542539	5.97922451180644	0.2-0.4	LD_friends
1.64130390042619	0.0721678671334182	<0.2	LD_friends
1.76700388960785	0.399789693590672	<0.2	LD_friends
0.0458540111704519	2.24267990345333	<0.2	LD_friends
0.0464335857429934	2.25297682254837	<0.2	LD_friends
0.222283261390374	1.45382763168306	<0.2	LD_friends
1.39072582759541	0.813043664534588	<0.2	LD_friends
1.11992991593593	1.21867554433301	<0.2	LD_friends
0.455064234118497	1.09914149529801	<0.2	LD_friends
1.141102042768	7.54944299058167	0.4-0.6	LD_friends
0.29362364416031	1.48439105076552	<0.2	LD_friends
0.480828536178341	0.420673796244745	<0.2	LD_friends
0.114751892218614	0.291069464193384	<0.2	LD_friends
0.0270569918944318	2.5303252274482	<0.2	LD_friends
5.09033701484598	9.24101245313238	>0.8	LD_friends
0.779107750780481	1.4834646261042	<0.2	LD_friends
0.476904161747432	0.42033070644528	<0.2	LD_friends
0.324130044681043	0.292344676468813	<0.2	LD_friends
0.189162848859512	0.683610248926805	<0.2	LD_friends
0.501000636419847	0.418391633967943	<0.2	LD_friends
1.77624454634276	0.39491053811842	<0.2	LD_friends
0.196201592010326	2.64955814346494	<0.2	LD_friends
1.84496777120903	0.155584959526176	<0.2	LD_friends
2.56463349338734	2.63883900480497	<0.2	LD_friends
0.248028425263673	0.189700258959831	<0.2	LD_friends
5.08602728844903	9.3099812192113	>0.8	LD_friends
0.525929496784956	0.416687848016922	<0.2	LD_friends
0.524764777395872	0.416574499593493	<0.2	LD_friends
1.57741016014852	0.532539890492736	<0.2	LD_friends
1.5855280503707	0.505984625242856	<0.2	LD_friends
0.760700520873107	0.971428747307462	<0.2	LD_friends
0.0288633705231938	2.0999060984566	<0.2	LD_friends
0.708853238268114	0.565431095965801	<0.2	LD_friends
1.37903156435571	0.810509686300632	<0.2	LD_friends
0.536704390037997	0.419645338893408	<0.2	LD_friends
0.371304617285977	0.195179321278838	<0.2	LD_friends
4.96497071779763	9.21402987486799	>0.8	LD_friends
2.32744037223672	0.710188160882379	<0.2	LD_friends
1.71896663275227	0.405717971188194	<0.2	LD_friends
0.575608445589723	0.337336590425962	<0.2	LD_friends
0.308741641866889	0.263842624726868	<0.2	LD_friends
0.333014281670339	1.40926959420731	0.2-0.4	LD_friends
0.312203588618705	1.39913596369016	0.2-0.4	LD_friends
4.95233580539844	9.19722627470802	>0.8	LD_friends
0.638461028730721	0.294478386577333	<0.2	LD_friends
1.69831905070642	0.0653500770992891	<0.2	LD_friends
0.634137784597445	0.303119628317238	<0.2	LD_friends
0.333950261519484	0.137451230475207	<0.2	LD_friends
0.0575950591438933	0.366430557445908	<0.2	LD_friends
0.527097348196336	0.33517005885691	<0.2	LD_friends
1.3623101808816	0.816730156317195	<0.2	LD_friends
0.529148675473882	0.301986496060818	<0.2	LD_friends
0.215882183537077	0.252743602557856	<0.2	LD_friends
0.53283603403091	0.321117585329264	<0.2	LD_friends
0.527828853307637	0.318758762624413	<0.2	LD_friends
0.560983271612487	0.502793819296046	<0.2	LD_friends
0.557520230935551	0.0156977680200967	<0.2	LD_friends
1.35783236559505	0.819300798703965	<0.2	LD_friends
1.35922052265514	0.823908740944319	<0.2	LD_friends
0.321572677566133	0.142366014849992	<0.2	LD_friends
1.69122222633528	0.0569508889915932	<0.2	LD_friends
0.49607319580649	0.311491192343479	<0.2	LD_friends
0.487182241435127	0.314616590198513	<0.2	LD_friends
0.448184177648984	0.416121401501374	<0.2	LD_friends
0.192464971931147	0.668370282370068	<0.2	LD_friends
0.318216233532119	1.44117147518299	<0.2	LD_friends
0.458795309316742	1.44297427761362	<0.2	LD_friends
0.485850865524563	0.348140730753051	<0.2	LD_friends
0.486382926212125	0.278436681642519	<0.2	LD_friends
0.682145510668531	0.457797217565972	<0.2	LD_friends
0.276298106008732	0.201694717978023	<0.2	LD_friends
0.50779854860746	0.346980548900387	<0.2	LD_friends
1.34284849809903	0.821598658466245	<0.2	LD_friends
0.509339346643863	0.343518484209501	<0.2	LD_friends
0.00709318177668748	0.233661524748713	<0.2	LD_friends
4.92922353715657	9.31839700126913	>0.8	LD_friends
0.512720183556931	0.342657263185374	<0.2	LD_friends
0.262648304196285	0.199557878663743	<0.2	LD_friends
1.68068569590949	0.0571489934456626	<0.2	LD_friends
0.516412703031106	0.356448631437055	<0.2	LD_friends
0.266642212074415	0.20017716900668	<0.2	LD_friends
0.274741933640039	0.187688390868876	<0.2	LD_friends
0.315154638355588	0.136617651559212	<0.2	LD_friends
0.523023534240473	0.33837659077077	<0.2	LD_friends
0.501827339363456	0.331520897067414	<0.2	LD_friends
0.536107011014093	0.403732873604485	<0.2	LD_friends
0.535957794561189	0.403622856002401	<0.2	LD_friends
0.265760395564545	0.198870812420296	<0.2	LD_friends
0.276544327964814	0.183427303973897	<0.2	LD_friends
0.268572412949052	0.190642329788894	<0.2	LD_friends
0.322301818525489	0.140741582532693	<0.2	LD_friends
0.275150912370615	0.172307711325554	<0.2	LD_friends
0.231509894828755	0.0337174378325367	<0.2	LD_friends
0.350178536775435	0.226213555018806	<0.2	LD_friends
0.535063570878267	0.400116927926312	<0.2	LD_friends
0.277201603129095	0.199489123105632	<0.2	LD_friends
0.279427279635739	0.197157887260926	<0.2	LD_friends
1.67325462043468	0.0486139051197072	<0.2	LD_friends
0.354381261757305	0.1444808443322	<0.2	LD_friends
0.248566918180653	0.191721490417232	<0.2	LD_friends
0.53446844302645	0.399680670248339	<0.2	LD_friends
0.534319788401722	0.400116927926312	<0.2	LD_friends
0.53446844302645	0.398700689805662	<0.2	LD_friends
1.31948319061875	0.82564940252062	<0.2	LD_friends
0.474307475494989	0.403952992454561	<0.2	LD_friends
1.3190302815341	0.823041019413092	<0.2	LD_friends
0.781202001888262	0.590912630552165	<0.2	LD_friends
1.25664704859044	0.0923736951567336	<0.2	LD_friends
0.522155523661242	0.336676066371788	<0.2	LD_friends
0.522300071667869	0.311847244408434	<0.2	LD_friends
1.5392524581558	0.951558196449595	<0.2	LD_friends
4.87712907713557	9.31830660799544	>0.8	LD_friends
0.53446844302645	0.397722915699807	<0.2	LD_friends
0.266481748565512	0.21034879120659	<0.2	LD_friends
0.180982801310941	0.673459331483438	<0.2	LD_friends
1.30688888453786	0.82361930775673	<0.2	LD_friends
0.534319788401722	0.397397479579744	<0.2	LD_friends
0.0954467370232272	0.357139947415508	<0.2	LD_friends
0.530767257493388	0.34084471905937	<0.2	LD_friends
0.247951552180562	0.186953034839892	<0.2	LD_friends
1.68110228537251	0.0478859150930074	<0.2	LD_friends
0.533280628318401	0.407379178678018	<0.2	LD_friends
0.286257521590917	0.244811414391675	<0.2	LD_friends
0.17940450345551	0.673050005834001	<0.2	LD_friends
0.84163750790475	0.15751557558843	<0.2	LD_friends
0.25979526449255	0.0493917752157692	<0.2	LD_friends
0.275724130399211	0.194023649282437	<0.2	LD_friends
4.86232946276325	9.35047043405218	>0.8	LD_friends
1.77469071827414	0.108852969551229	<0.2	LD_friends
0.435452288244052	1.42678017288558	<0.2	LD_friends
1.29396533928565	0.828858848971618	<0.2	LD_friends
0.272052290455203	0.146301788223826	<0.2	LD_friends
0.515273195701338	0.340939927759062	<0.2	LD_friends
4.86678054326751	9.33096219911484	>0.8	LD_friends
1.75696195131371	0.118729496070642	<0.2	LD_friends
1.78067749158066	0.112776668637477	<0.2	LD_friends
1.75770709501707	0.472756883611911	<0.2	LD_friends
0.238899461041858	0.182500738132242	<0.2	LD_friends
0.830325565941193	0.602755418989614	<0.2	LD_friends
1.88107424717422	0.125286311242221	<0.2	LD_friends
1.82448818663655	0.112607781028153	<0.2	LD_friends
0.026964559313067	2.18835797854685	<0.2	LD_friends
1.72491910154314	0.0502685476842929	<0.2	LD_friends
1.70818731253288	0.0272881594529335	<0.2	LD_friends
1.29464953711429	0.827689031478046	<0.2	LD_friends
0.492144128304169	0.33837659077077	<0.2	LD_friends
1.71647263513831	0.0496351456238769	<0.2	LD_friends
0.572351628813068	0.423198104171087	<0.2	LD_friends
0.320390428220244	0.15131834597605	<0.2	LD_friends
0.489053051327027	0.339893778276756	<0.2	LD_friends
0.488383979430862	0.338471259868017	<0.2	LD_friends
1.2929410593724	0.827981190575444	<0.2	LD_friends
0.242376254091611	0.186152245771146	<0.2	LD_friends
1.71783122169536	0.0709900145060388	<0.2	LD_friends
1.76929568638743	0.462180904926726	<0.2	LD_friends
0.33639329187548	0.149047600206507	<0.2	LD_friends
1.69143558643876	0.0416272675213928	<0.2	LD_friends
0.481881052856847	0.339039708223916	<0.2	LD_friends
1.28592183501814	0.828858848971618	<0.2	LD_friends
0.526951194911462	0.408490191005346	<0.2	LD_friends
4.8699880503281	9.28458167740494	>0.8	LD_friends
0.525929496784956	0.412738150307466	<0.2	LD_friends
1.77340009479264	0.457050151185821	<0.2	LD_friends
0.476904161747432	0.333201316333826	<0.2	LD_friends
1.27670855352242	0.83209218999852	<0.2	LD_friends
1.69572494952287	0.0411972966004976	<0.2	LD_friends
1.77031815768232	0.464452720823332	<0.2	LD_friends
0.517412230473233	0.399571674267869	<0.2	LD_friends
0.519274621011512	0.397397479579744	<0.2	LD_friends
1.69615622511135	0.0412450501309106	<0.2	LD_friends
0.252432837262375	0.17979854051436	<0.2	LD_friends
1.71309464702763	0.042775942156833	<0.2	LD_friends
1.71309464702763	0.0427280200070571	<0.2	LD_friends
0.467627866432123	0.353890478021152	<0.2	LD_friends
1.77806440017199	0.461049437985639	<0.2	LD_friends
1.30530707366852	0.877129077135565	<0.2	LD_friends
0.466227941615282	0.33517005885691	<0.2	LD_friends
0.46495918674884	0.33970383972927	<0.2	LD_friends
1.70907544061725	0.0463369362529087	<0.2	LD_friends
0.266000713461613	0.211902366619703	<0.2	LD_friends
1.3082114755973	0.862329462763245	<0.2	LD_friends
1.5003129173816	0.080398976215889	<0.2	LD_friends
0.235749124561227	0.187621488845806	<0.2	LD_friends
0.00793273997233325	2.20558166912586	<0.2	LD_friends
0.0171410576879248	2.19124902765041	<0.2	LD_friends
4.85511458171286	9.34122567915564	>0.8	LD_friends
0.521000868326643	0.438421631699039	<0.2	LD_friends
1.69336055897574	0.0438796136069804	<0.2	LD_friends
0.539102157243452	1.10751582063531	<0.2	LD_friends
0.26185391128794	0.197157887260926	<0.2	LD_friends
0.455683858252573	0.369063880935809	<0.2	LD_friends
1.7602001815529	0.0421055127871017	<0.2	LD_friends
0.346594509335499	0.523313257054355	<0.2	LD_friends
1.76270766243254	0.0411972966004976	<0.2	LD_friends
0.440452444419566	0.3128278954052	<0.2	LD_friends
1.77963036754861	0.0433034351053491	<0.2	LD_friends
0.451364940185249	0.364918563989127	<0.2	LD_friends
0.0298391569626863	2.23920068836928	<0.2	LD_friends
1.70907544061725	0.0420098215931696	<0.2	LD_friends
4.86264588862927	9.38541913300251	>0.8	LD_friends
0.283746174103963	1.60607399341416	0.2-0.4	LD_friends
0.542118103266008	0.427476902150362	<0.2	LD_friends
0.265200170411153	0.202524712462666	<0.2	LD_friends
1.99396204500268	1.71264622728525	<0.2	LD_friends
4.87811201489632	9.45568385825257	>0.8	LD_friends
0.450261268735101	0.325138859262188	<0.2	LD_friends
0.449771646944906	0.339608901597533	<0.2	LD_friends
0.255863547598753	0.194295295566136	<0.2	LD_friends
1.72033305595154	0.0501710410646864	<0.2	LD_friends
1.67551176669234	0.0421533662918499	<0.2	LD_friends
0.449771646944906	0.33970383972927	<0.2	LD_friends
1.81247927916354	0.0666139580969456	<0.2	LD_friends
1.76853040956932	0.0315170514460649	<0.2	LD_friends
1.39685562737982	1.2998156703778	<0.2	LD_friends
0.658367664221946	0.911155437272996	<0.2	LD_friends
4.87192398733129	9.4145392704915	>0.8	LD_friends
1.70245833218184	1.47573373123302	<0.2	LD_friends
0.449649327698385	0.340559218129682	<0.2	LD_friends
2.75202673363819	5.73400362950492	0.6-0.8	LD_friends
0.628378072823979	0.868060704789576	<0.2	LD_friends
4.98716277529483	9.65876337676131	>0.8	LD_friends
1.29413628771608	0.877456475931246	<0.2	LD_friends
4.86966623150499	9.45879530931674	>0.8	LD_friends
4.87127771566157	9.44733178388781	>0.8	LD_friends
0.263125638351577	1.59653629865468	0.2-0.4	LD_friends
0.595508382241314	0.895854449445992	<0.2	LD_friends
1.79263496253093	1.40461401919086	<0.2	LD_friends
1.79533748825178	1.40219515759571	<0.2	LD_friends
1.79506647764586	1.39804859586648	<0.2	LD_friends
0.0571489934456626	2.25649023527157	<0.2	LD_friends
3.10612732120492	6.28116628169614	0.6-0.8	LD_friends
0.489053051327027	0.470313046227084	<0.2	LD_friends
0.495937117321308	0.467755356373418	<0.2	LD_friends
0.483861423282926	0.453580733164808	<0.2	LD_friends
1.81587664576033	1.43086027452754	<0.2	LD_friends
3.08560394787021	6.27449673114068	0.6-0.8	LD_friends
1.82044820883481	1.42759313244194	<0.2	LD_friends
1.80631897045872	1.42400437979673	<0.2	LD_friends
0.482936126517345	1.42759313244194	<0.2	LD_friends
0.483068191131987	0.35222594973117	<0.2	LD_friends
0.233289792737741	0.185020316239243	<0.2	LD_friends
1.88941028970075	1.42957382164103	<0.2	LD_friends
0.95116991347165	0.719649306953994	<0.2	LD_friends
0.516698047641833	0.457672617226026	<0.2	LD_friends
1.7867479478036	1.42492767428619	<0.2	LD_friends
0.255472326527433	1.54500278269054	0.2-0.4	LD_friends
1.77989191195995	1.41691463365231	<0.2	LD_friends
4.80520824227808	9.22112552799726	>0.8	LD_friends
1.78489141894691	1.40110011293612	<0.2	LD_friends
4.79344395590097	9.25562877266814	>0.8	LD_friends
4.82390874094432	9.24526953097625	>0.8	LD_friends
0.628747370875061	0.867100230055517	<0.2	LD_friends
0.275150912370615	0.192938760082761	<0.2	LD_friends
2.65797231191253	5.68089394069022	0.6-0.8	LD_friends
0.171791385532055	0.660548558693559	<0.2	LD_friends
2.66015121696236	5.7182850299727	0.6-0.8	LD_friends
0.267204301710671	1.58569531187167	0.2-0.4	LD_friends
1.68507994400758	1.43144628795056	<0.2	LD_friends
2.75895184932836	5.55098468365221	0.6-0.8	LD_friends
2.77417400853811	5.51144928349956	0.6-0.8	LD_friends
0.313631896526964	1.51570016065321	0.2-0.4	LD_friends
0.399027104313252	2.50947969063665	<0.2	LD_friends
2.74957999769111	5.53865156635202	0.6-0.8	LD_friends
1.71805806655918	1.42980743890427	<0.2	LD_friends
1.71896663275227	1.41228903498109	<0.2	LD_friends
4.91757369913923	9.26256879948542	>0.8	LD_friends
0.754734160542539	0.560825260156532	<0.2	LD_friends
0.419075024324381	1.43961507702798	<0.2	LD_friends
1.72653572737865	1.41262582792693	<0.2	LD_friends
1.73754891026957	1.41544263947433	<0.2	LD_friends
0.508918586576813	0.455188088242224	<0.2	LD_friends
0.541513236201793	1.01197643807134	<0.2	LD_friends
0.219610671529047	0.153168247176743	<0.2	LD_friends
0.309360988284033	1.59963472665006	0.2-0.4	LD_friends
1.40882404968821	5.73142202811716	0.6-0.8	LD_friends
0.697669071315601	1.95781840548423	<0.2	LD_friends
0.329383113599675	0.589729035747816	<0.2	LD_friends
0.882728704344236	0.715794932298206	<0.2	LD_friends
0.197157887260926	0.65816994307949	<0.2	LD_friends
0.130592250617798	0.365522729839268	<0.2	LD_friends
0.25500332596144	0.161087972594001	<0.2	LD_friends
0.220547816595938	0.408935392973501	<0.2	LD_friends
0.0910862599790289	0.380697924124392	<0.2	LD_friends
0.0867160982395816	0.467755356373418	<0.2	LD_friends
0.162222230446267	0.799149501908923	0.2-0.4	LD_friends
2.24496406623223	1.25979526449255	0.4-0.6	LD_friends
0.370590400897281	1.41228903498109	<0.2	LD_friends
1.82016107197681	1.80106813006779	0.6-0.8	LD_friends
0.817585347565446	0.59159042153157	<0.2	LD_friends
2.35487260074161	2.60205999132796	>0.8	LD_friends
0.2611401979278	0.247874692702102	<0.2	LD_friends
1.03240522732811	0.507379277956808	<0.2	LD_friends
1.77728352885242	1.43121178768465	<0.2	LD_friends
0.598082749482425	0.995678626217357	<0.2	LD_friends
0.452102282436903	0.410385459368734	<0.2	LD_friends
0.579384229374235	5.67757394759405	0.2-0.4	LD_friends
1.76573587562121	1.44721014980722	<0.2	LD_friends
2.74088415581493	5.83032556594119	0.6-0.8	LD_friends
0.262727823464457	1.63320361671327	0.2-0.4	LD_friends
0.380593589113223	0.331334584545508	<0.2	LD_friends
0.317764643097436	1.63808338133136	0.2-0.4	LD_friends
0.290899718448833	1.6714165502858	0.2-0.4	LD_friends
0.618704376996174	0.146362618041406	<0.2	LD_friends
0.256647048590444	0.138943755423127	<0.2	LD_friends
0.25829701604226	0.138167002342055	<0.2	LD_friends
0.305131672017544	1.66234110897386	0.2-0.4	LD_friends
4.99267904707726	9.30042240860109	>0.8	LD_friends
0.38132446111486	1.04484161307421	<0.2	LD_friends
0.425043224235493	0.347463581406975	<0.2	LD_friends
0.376543951930066	0.298173069602861	<0.2	LD_friends
0.376233999866069	0.296021174991614	<0.2	LD_friends
0.281996831732983	1.64378286578026	0.2-0.4	LD_friends
0.275396484603283	1.66554624884907	0.2-0.4	LD_friends
0.336110701377339	1.8085489855351	0.2-0.4	LD_friends
0.641874714723351	1.03729926829566	<0.2	LD_friends
0.283996656365201	1.43937612545007	<0.2	LD_friends
0.334700500500103	1.78941397509484	0.2-0.4	LD_friends
0.436163081335455	0.341511618690983	<0.2	LD_friends
0.662341108973858	1.05517200365678	<0.2	LD_friends
0.265840486755533	0.11924355548979	<0.2	LD_friends
4.42181939037222	10.0534986094304	>0.8	LD_friends
4.30042240860109	10.0482740245754	>0.8	LD_friends
0.057099458859706	2.3190302815341	<0.2	LD_friends
0.291579099865287	1.63770606203577	0.2-0.4	LD_friends
0.292514988032526	1.63921731012672	0.2-0.4	LD_friends
0.274578449925741	1.42852409631806	<0.2	LD_friends
0.435215615496013	0.369267107182804	<0.2	LD_friends
0.292855811657555	1.6352614449446	0.2-0.4	LD_friends
0.331241458249042	0.23522628308896	<0.2	LD_friends
4.91044811711355	9.35203054163703	>0.8	LD_friends
0.414652088905409	0.212539525481585	<0.2	LD_friends
0.285586407712879	1.6352614449446	0.2-0.4	LD_friends
0.285000032587957	1.57365142621249	0.2-0.4	LD_friends
0.295334814545471	1.66374044798581	0.2-0.4	LD_friends
0.460046158343603	0.370998380713008	<0.2	LD_friends
0.459920911195827	0.37202001017002	<0.2	LD_friends
0.45917018588892	0.371917739009321	<0.2	LD_friends
0.505288974794737	0.702677285794697	<0.2	LD_friends
0.294906389452127	1.63940658643475	0.2-0.4	LD_friends
0.294906389452127	1.64878365466066	0.2-0.4	LD_friends
4.93255715722362	9.4182778400509	>0.8	LD_friends
4.92922353715657	9.43663759051339	>0.8	LD_friends
0.334419008982047	2.12488083453743	0.2-0.4	LD_friends
0.34640161815671	1.82419836715172	0.2-0.4	LD_friends
4.92045699259709	9.43770713554352	>0.8	LD_friends
0.685922008220787	1.05606053552778	<0.2	LD_friends
2.09388054245444	1.37437891857509	<0.2	LD_friends
0.273191317475036	2.3669357273085	0.2-0.4	LD_friends
0.285000032587957	1.69831905070642	0.2-0.4	LD_friends
0.292004253577071	1.69831905070642	0.2-0.4	LD_friends
0.679853713888946	1.05601112492623	<0.2	LD_friends
0.0547284184922901	2.3347005005001	<0.2	LD_friends
0.283329024439864	1.66474274356547	0.2-0.4	LD_friends
1.50933934664386	0.707965564005264	<0.2	LD_friends
0.292855811657555	1.67840156953466	0.2-0.4	LD_friends
0.292855811657555	1.67819451614246	0.2-0.4	LD_friends
0.73118809626022	0.567672207738396	<0.2	LD_friends
0.293196902962662	1.67162039656126	0.2-0.4	LD_friends
0.294307303462297	1.67716072731368	0.2-0.4	LD_friends
0.690795820329592	1.06600683616876	<0.2	LD_friends
0.457672617226026	0.424465781680136	<0.2	LD_friends
0.288108450119421	0.126446906486381	<0.2	LD_friends
1.98046831546874	1.65560772631489	<0.2	LD_friends
1.98296666070122	1.65501858607274	<0.2	LD_friends
0.293452897359643	0.122110574628516	<0.2	LD_friends
0.29627884007298	1.66354026615147	0.2-0.4	LD_friends
1.9888526392242	1.67716072731368	<0.2	LD_friends
0.458795309316742	0.374481771028362	<0.2	LD_friends
4.93330144957701	9.44021303179944	>0.8	LD_friends
0.291069464193384	1.66374044798581	0.2-0.4	LD_friends
0.290306130272208	1.66454209931062	0.2-0.4	LD_friends
1.70796556400526	1.43320908761841	<0.2	LD_friends
0.457921853664375	0.339988778710669	<0.2	LD_friends
0.288108450119421	1.67736728830778	0.2-0.4	LD_friends
0.310158590862495	0.13542959314657	<0.2	LD_friends
4.90587840415944	9.38059358911322	>0.8	LD_friends
0.288867927693158	1.65836766422195	0.2-0.4	LD_friends
1.47327313268536	0.694433686484696	<0.2	LD_friends
0.287687091318635	1.68235445677884	0.2-0.4	LD_friends
0.692932049338702	1.05232126006306	<0.2	LD_friends
0.691649051413274	1.05354773498693	<0.2	LD_friends
4.92848619490491	9.43687503966196	>0.8	LD_friends
4.92628164965388	9.44153143747621	>0.8	LD_friends
2.02342078135989	1.66715773300565	<0.2	LD_friends
0.290560425867589	1.65501858607274	0.2-0.4	LD_friends
0.296364762416104	1.63638802010786	0.2-0.4	LD_friends
0.298086788787656	1.66594855965311	0.2-0.4	LD_friends
0.247567390738526	1.40208552879747	<0.2	LD_friends
4.92263209471584	9.46142626619315	>0.8	LD_friends
1.96940027803405	2.83356988615672	<0.2	LD_friends
4.92445303860747	9.46092390120722	>0.8	LD_friends
0.657379957446652	0.532391894416367	<0.2	LD_friends
0.495529137505581	0.3585258894959	<0.2	LD_friends
0.304255724802677	1.66614985489746	0.2-0.4	LD_friends
4.91506642506328	9.48999148705976	>0.8	LD_friends
0.3040807471686	1.6825635034649	0.2-0.4	LD_friends
0.303993284781455	1.68381990110655	0.2-0.4	LD_friends
0.308830065868396	1.69421884874502	0.2-0.4	LD_friends
1.96980521464325	1.67284548759057	<0.2	LD_friends
0.291579099865287	1.67778070526608	0.2-0.4	LD_friends
0.456801414362353	0.392009141452825	<0.2	LD_friends
4.911155437273	9.51314464472306	>0.8	LD_friends
0.296880653763922	0.13159069668504	<0.2	LD_friends
0.458046525541764	0.343518484209501	<0.2	LD_friends
0.248182212263121	1.38594689401278	<0.2	LD_friends
0.352910571283445	1.83773438570198	0.2-0.4	LD_friends
0.720105019988362	0.4780777551165	<0.2	LD_friends
1.99396204500268	1.6769542645183	<0.2	LD_friends
0.148497047229455	0.914352711703143	<0.2	LD_friends
0.249029015562681	1.38647529714635	<0.2	LD_friends
0.431446287950557	0.679438319804763	<0.2	LD_friends
1.99481948749622	1.67468962828894	<0.2	LD_friends
0.220042948753094	1.73945162736302	<0.2	LD_friends
0.351737594251956	1.83061950468805	0.2-0.4	LD_friends
0.351835221425999	1.83833258756226	0.2-0.4	LD_friends
0.249414472658991	1.3963144503853	<0.2	LD_friends
0.382056565171027	2.91793306571489	0.2-0.4	LD_friends
0.342084063170045	2.80493100353141	0.2-0.4	LD_friends
0.351347304868777	1.85325198636936	0.2-0.4	LD_friends
4.89928491342692	9.55783391421528	>0.8	LD_friends
4.91973437266016	11.2594794139463	Top hit	top_hit
0.347173697438995	1.83209218999852	0.2-0.4	LD_friends
1.53313237964589	0.668977828958171	<0.2	LD_friends
0.170889289844705	0.862962545210487	<0.2	LD_friends
0.3624102141613	0.309892560543669	<0.2	LD_friends
1.998266287191	1.6940041172292	<0.2	LD_friends
0.350957365913824	1.83268266525182	0.2-0.4	LD_friends
0.355659901173677	1.83654044823001	0.2-0.4	LD_friends
1.00379489382168	0.0914077611524305	<0.2	LD_friends
0.358426746821825	1.87647501905727	0.2-0.4	LD_friends
0.499763525174361	0.367441485467328	<0.2	LD_friends
0.345919764693429	1.82535880733955	0.2-0.4	LD_friends
4.8897470826466	9.52914867547388	>0.8	LD_friends
0.0319375399235508	2.32817943981675	<0.2	LD_friends
1.65797231191253	1.05222329153526	<0.2	LD_friends
0.0324052273281102	2.32734807716	<0.2	LD_friends
0.360712774089763	1.86075078242839	0.2-0.4	LD_friends
1.7026772857947	1.45705015118582	<0.2	LD_friends
1.12447573605069	1.46432619657425	<0.2	LD_friends
0.0478374257855374	2.33498217458753	<0.2	LD_friends
4.92045699259709	9.52389328315981	>0.8	LD_friends
0.0418663243237646	2.34103515733557	<0.2	LD_friends
1.99439055463972	1.66816795556375	<0.2	LD_friends
4.85356186471423	9.51286162452281	>0.8	LD_friends
0.585695311871668	0.357436562895612	<0.2	LD_friends
0.0576942471041059	2.36171046458574	<0.2	LD_friends
0.22584814104529	1.66695597017651	<0.2	LD_friends
0.22242819530859	1.67264106561367	<0.2	LD_friends
0.254925208417943	1.38774609390356	<0.2	LD_friends
0.0149329668494991	2.42296801437397	<0.2	LD_friends
4.88572270343841	10.771599641297	>0.8	LD_friends
1.70005709997723	1.16367588429325	<0.2	LD_friends
1.14721513131945	0.246723429815582	<0.2	LD_friends
0.366531544420413	2.13566694496661	0.2-0.4	LD_friends
0.592099459857365	1.88008458974201	0.2-0.4	LD_friends
0.225556031075035	1.67778070526608	<0.2	LD_friends
0.0445527894223045	2.32211941848841	<0.2	LD_friends
0.318306607995436	1.73400362950492	0.2-0.4	LD_friends
0.0421533662918499	2.25134690657573	<0.2	LD_friends
0.33423144928062	1.81958736716168	0.2-0.4	LD_friends
0.384681343388521	0.19456711186786	<0.2	LD_friends
0.314168725373936	0.144057053767684	<0.2	LD_friends
0.393296258666326	0.202040356262804	<0.2	LD_friends
1.7321245806811	1.52230007166787	<0.2	LD_friends
1.45407467064416	0.628932137728264	<0.2	LD_friends
1.74617756129193	1.47224124747903	<0.2	LD_friends
0.357139947415508	0.443818153347089	<0.2	LD_friends
0.704432900037521	0.946153573147747	<0.2	LD_friends
0.0292812962798107	2.39728905504244	<0.2	LD_friends
0.645891560852599	2.340368988393	0.2-0.4	LD_friends
8.68675834285712e-05	2.41217682868105	<0.2	LD_friends
1.45642857603763	0.61475131759678	<0.2	LD_friends
1.45630436769076	0.614215041156664	<0.2	LD_friends
1.70929775671215	1.50072541810778	<0.2	LD_friends
1.43925669894529	0.630042392653947	<0.2	LD_friends
0.0926423918688272	0.276462238467943	<0.2	LD_friends
1.47599355444263	0.62745619924093	<0.2	LD_friends
0.108574057152006	0.229663558904851	<0.2	LD_friends
0.108295323760817	0.224025668870631	<0.2	LD_friends
0.0802422194981058	0.262886905694039	<0.2	LD_friends
1.5708939916673	0.512720183556931	<0.2	LD_friends
0.22025924882326	1.67121279964547	<0.2	LD_friends
0.573488738635425	1.2071182546146	<0.2	LD_friends
0.682981898951889	0.463694127648966	<0.2	LD_friends
0.780153613975639	1.19044028536473	<0.2	LD_friends
0.298863933907474	0.111090740736469	<0.2	LD_friends
0.583193128177056	2.2495687513398	0.2-0.4	LD_friends
0.583193128177056	2.25080495778033	0.2-0.4	LD_friends
0.705533773838407	1.14176366457049	<0.2	LD_friends
0.366834646316097	0.257274868695302	<0.2	LD_friends
2.34246611244201	2.85573722623801	<0.2	LD_friends
0.110978577904775	0.285670240254767	<0.2	LD_friends
1.6996219351293	1.47625353318844	<0.2	LD_friends
0.121880515302833	0.30759376516637	<0.2	LD_friends
0.701146923590293	1.07489427319034	<0.2	LD_friends
0.6345120151091	0.609064892896621	<0.2	LD_friends
0.703554205793604	1.16921892439364	<0.2	LD_friends
0.703115524461453	1.171662399941	<0.2	LD_friends
0.462180904926726	0.350567776758383	<0.2	LD_friends
0.663740447985807	2.46344155742847	0.2-0.4	LD_friends
0.517555208081735	0.34008379993015	<0.2	LD_friends
0.70092873997259	1.16456310519814	<0.2	LD_friends
4.93930215964639	9.52958950902407	>0.8	LD_friends
1.62015082123717	0.983802646487561	<0.2	LD_friends
0.662740460249724	2.44611697335613	0.2-0.4	LD_friends
4.99012436628784	9.47833898488793	>0.8	LD_friends
0.779107750780481	0.210489795909746	<0.2	LD_friends
0.640164517660112	0.549289121853081	<0.2	LD_friends
1.71219827006977	1.47456644657118	<0.2	LD_friends
0.68507994400758	1.15857795559764	<0.2	LD_friends
0.605898697959955	0.413525221428603	<0.2	LD_friends
4.98800688534074	9.47768620484333	>0.8	LD_friends
0.58838029403677	2.26656197290894	0.2-0.4	LD_friends
0.405607449624573	0.243972787026559	<0.2	LD_friends
0.695294101787235	1.16253782851401	<0.2	LD_friends
0.240407691354025	0.872247484167027	<0.2	LD_friends
0.229516190568892	1.68172791978837	<0.2	LD_friends
0.46268472688799	0.32947584221792	<0.2	LD_friends
1.71692502526453	1.47108329972235	<0.2	LD_friends
0.725149679983335	2.45680141436235	0.2-0.4	LD_friends
0.64130390042619	2.27646223846794	0.2-0.4	LD_friends
0.617982957425132	2.27695500835656	0.2-0.4	LD_friends
0.665546248849069	1.183957659078	<0.2	LD_friends
0.662341108973858	1.2466467873585	<0.2	LD_friends
0.46344155742847	0.328734567052842	<0.2	LD_friends
0.0719115403350291	0.212397853817662	<0.2	LD_friends
0.471083299722345	0.331055265542266	<0.2	LD_friends
0.673050005834001	1.18263298371241	<0.2	LD_friends
0.673664139071249	1.18085105719287	<0.2	LD_friends
1.44321521769297	0.586867949565128	<0.2	LD_friends
0.693146251306991	3.09712721455392	<0.2	LD_friends
1.07998108397109	0.138465589140962	<0.2	LD_friends
0.619426996933113	2.27539648460328	0.2-0.4	LD_friends
1.71805806655918	1.48545224733971	<0.2	LD_friends
1.22789843072299	0.210207832269325	<0.2	LD_friends
0.622875957653544	2.27654432796481	0.2-0.4	LD_friends
1.72056121171298	1.47082639673828	<0.2	LD_friends
0.465719994794919	0.332733880617726	<0.2	LD_friends
0.227604938918	1.37509939779551	<0.2	LD_friends
0.931814138253838	1.22914798835786	<0.2	LD_friends
0.609948503541013	2.17024608107503	0.2-0.4	LD_friends
0.456304367690755	0.37685412536206	<0.2	LD_friends
1.59928936322677	0.998266287190999	<0.2	LD_friends
0.432268037451931	0.358426746821825	<0.2	LD_friends
0.0342810297557791	0.466863711721361	<0.2	LD_friends
0.493224463393357	0.957818405484234	<0.2	LD_friends
0.00502332635030888	0.168066269533255	<0.2	LD_friends
0.06620911585658	0.286089645871045	<0.2	LD_friends
0.499214827082544	0.764471553092451	<0.2	LD_friends
0.707965564005264	2.4502612687351	0.2-0.4	LD_friends
0.659754238432068	1.17159792150841	<0.2	LD_friends
0.0671205421762008	0.216239304256076	<0.2	LD_friends
5.13501453934021	9.52157781225992	>0.8	LD_friends
0.659357622439295	1.17050325027982	<0.2	LD_friends
0.659159450187668	1.17108243838331	<0.2	LD_friends
0.0663608874750749	0.213532523259717	<0.2	LD_friends
0.666149854897455	1.17940450345551	<0.2	LD_friends
0.667157733005648	1.17802818235796	<0.2	LD_friends
0.664141088680182	1.18722029299104	<0.2	LD_friends
0.67264106561367	1.18435585086803	<0.2	LD_friends
0.668977828958171	1.17561379768123	<0.2	LD_friends
0.668775218979268	1.17121125181505	<0.2	LD_friends
0.620513186282726	2.25088233764368	0.2-0.4	LD_friends
0.0701214763432167	0.202455485638274	<0.2	LD_friends
0.666351243485299	1.19239733008351	<0.2	LD_friends
0.664943480560909	1.19151894343405	<0.2	LD_friends
0.251656895512451	1.65876337676131	<0.2	LD_friends
0.0593839176625924	0.517984423549288	<0.2	LD_friends
0.667359589612537	1.19811629287476	<0.2	LD_friends
1.69831905070642	1.46546624399488	<0.2	LD_friends
0.662740460249724	1.1996954224438	<0.2	LD_friends
0.17979854051436	0.854182285508172	<0.2	LD_friends
0.0760827768868945	0.207398218835034	<0.2	LD_friends
0.692717952966654	2.44490555142168	0.2-0.4	LD_friends
1.05423607688883	0.138943755423127	<0.2	LD_friends
0.28241270314454	1.51812758968934	<0.2	LD_friends
0.697452627512515	2.43332686239388	0.2-0.4	LD_friends
0.601886308269498	2.2482591261891	0.2-0.4	LD_friends
0.604498875694374	2.24841299491769	0.2-0.4	LD_friends
0.666955970176513	1.19415945118533	<0.2	LD_friends
0.669383332705562	1.19382002601611	<0.2	LD_friends
0.668370282370068	1.20363384502248	<0.2	LD_friends
0.668775218979268	1.18715346303293	<0.2	LD_friends
0.236048173966676	1.68613277963085	<0.2	LD_friends
0.95506845385084	1.15422003288811	<0.2	LD_friends
0.474695990041761	0.372429335819457	<0.2	LD_friends
0.000738928886899543	2.28424728317714	<0.2	LD_friends
0.46344155742847	0.386581054965427	<0.2	LD_friends
0.919373513078194	1.14086170270547	<0.2	LD_friends
0.710411047457403	0.505428015769801	<0.2	LD_friends
0.471211808225104	0.389872386924005	<0.2	LD_friends
0.679853713888946	2.39609816826833	0.2-0.4	LD_friends
0.685290307044826	0.360115258083696	<0.2	LD_friends
2.02186515260171	1.08071265949562	<0.2	LD_friends
0.254690940059172	1.66958622665081	<0.2	LD_friends
0.492954127572674	0.399353764337606	<0.2	LD_friends
1.94081538236863	0.544393887418133	<0.2	LD_friends
0.495529137505581	0.377682339166156	<0.2	LD_friends
0.260427655549908	1.6607473659673	<0.2	LD_friends
5.06203099704855	9.41510365586255	>0.8	LD_friends
0.566070234391536	2.2958494831602	0.2-0.4	LD_friends
0.4565528199183	0.513286224017515	<0.2	LD_friends
0.40926959420731	0.361510743045363	<0.2	LD_friends
0.413300198375951	0.351737594251956	<0.2	LD_friends
0.510182091698549	0.37120251443329	<0.2	LD_friends
0.677780705266081	2.45667709935309	0.2-0.4	LD_friends
1.46839336806728	1.09528445472132	<0.2	LD_friends
0.680477550934546	2.43997375108711	0.2-0.4	LD_friends
0.283162276700476	0.314795865528985	<0.2	LD_friends
1.47482557216473	1.11148353892505	<0.2	LD_friends
5.10535169620648	9.31731352175023	>0.8	LD_friends
0.896880746454286	1.42446578168014	0.2-0.4	LD_friends
1.46255871659205	1.14032142337155	<0.2	LD_friends
1.4639468448408	1.1332992439575	<0.2	LD_friends
0.684029654543082	2.44721014980722	0.2-0.4	LD_friends
0.532243948755967	0.362210170637771	<0.2	LD_friends
0.293282217663241	0.308653235865178	<0.2	LD_friends
1.45904519107387	1.13578566953867	<0.2	LD_friends
1.4502612687351	1.13661765155921	<0.2	LD_friends
0.531357331608489	0.383944805023414	<0.2	LD_friends
1.43262069234902	1.13353543402826	<0.2	LD_friends
0.50003813440381	0.262966468666122	<0.2	LD_friends
3.30373100325447	2.58385896883167	<0.2	LD_friends
0.535659515372333	0.40749015209932	<0.2	LD_friends
0.312917155395629	0.257667717642852	<0.2	LD_friends
0.655411257421286	2.35144484433733	0.2-0.4	LD_friends
4.9734667354767	9.11890078161098	>0.8	LD_friends
1.40949253799142	1.12113366304327	<0.2	LD_friends
4.99267904707726	9.12193801870999	>0.8	LD_friends
1.39200914145283	1.12656313677796	<0.2	LD_friends
0.31033603498423	0.257274868695302	<0.2	LD_friends
1.37913552473488	1.09544673702323	<0.2	LD_friends
1.3722246247707	1.13471831500439	<0.2	LD_friends
0.216167856615559	0.0999607645126753	<0.2	LD_friends
0.281996831732983	1.5708939916673	<0.2	LD_friends
1.41964533889341	1.12355121312166	<0.2	LD_friends
1.67366413907125	0.975514332300833	<0.2	LD_friends
1.18902860017779	2.66094626429086	0.4-0.6	LD_friends
0.626904012921273	0.471854921746894	<0.2	LD_friends
4.56944123047724	9.40549695617991	>0.8	LD_friends
0.271727402104983	1.3779933269932	<0.2	LD_friends
0.206000199015529	1.31033603498423	<0.2	LD_friends
4.65678840982025	9.4036228560024	>0.8	LD_friends
0.150826366901173	1.39880946738467	<0.2	LD_friends
0.0790422940445507	3.61510920346945	<0.2	LD_friends
0.766496239658866	0.170117553556507	<0.2	LD_friends
0.234108023569985	0.113283725883522	<0.2	LD_friends
0.161339774011059	5.66094626429086	<0.2	LD_friends
0.306097258933939	0.115714537660325	<0.2	LD_friends
0.475863623407432	3.1019882612025	<0.2	LD_friends
0.436281660034322	3.01682492796219	<0.2	LD_friends
4.20391157131933	6.33866065999396	>0.8	LD_friends
0.272377422030863	3.10034361969436	<0.2	LD_friends
0.254378778693062	0.835944708106548	<0.2	LD_friends
0.807432546663454	0.83238732727247	<0.2	LD_friends
0.0347982989740879	0.422968014373969	<0.2	LD_friends
0.0904439707588246	0.27417000967942	<0.2	LD_friends
1.06248210798265	0.600153287287078	<0.2	LD_friends
0.533874129581801	0.957818405484234	<0.2	LD_friends
0.906928693623937	0.0583395216116077	<0.2	LD_friends
1.45038376048091	0.697669071315601	<0.2	LD_friends
0.33837659077077	0.0789901985029657	<0.2	LD_friends
0.437826136635352	0.636388020107856	<0.2	LD_friends
3.45817123321869	5.61189879842948	0.4-0.6	LD_friends
1.26608084898761	0.276708553522416	<0.2	LD_friends
0.864231485432178	3.0115748299937	<0.2	LD_friends
0.358922686674626	1.97061622231479	<0.2	LD_friends
2.13164950035203	5.9051796196452	0.4-0.6	LD_friends
0.518270803039984	0.964970717797632	<0.2	LD_friends
0.39083262569798	0.115884637988331	<0.2	LD_friends
1.77780395369828	3.62911698322239	0.2-0.4	LD_friends
0.449038247701824	2.42887372291569	<0.2	LD_friends
0.547446936771075	0.734474664780926	<0.2	LD_friends
0.379863945026243	1.39599006758777	<0.2	LD_friends
0.0066519600767401	0.494443061336178	<0.2	LD_friends
0.675717544702307	5.67840156953466	0.2-0.4	LD_friends
0.161276809968628	0.983802646487561	<0.2	LD_friends
1.12563416426995	0.268653024454045	<0.2	LD_friends
1.7830427926389	3.55846196129784	0.2-0.4	LD_friends
2.941573975543	5.43144628795056	0.4-0.6	LD_friends
1.13572630319562	0.279096829186543	<0.2	LD_friends
0.0608802823515131	0.955460239607589	<0.2	LD_friends
0.369063880935809	1.41363777669213	<0.2	LD_friends
0.486249849918177	0.821598658466245	<0.2	LD_friends
0.465466243994884	5.46890445312997	0.2-0.4	LD_friends
0.568797115443483	0.818156412055228	<0.2	LD_friends
2.67819451614246	5.536405597813	0.4-0.6	LD_friends
2.67182433856168	5.53610701101409	0.4-0.6	LD_friends
0.792365632611038	0.938547520912807	<0.2	LD_friends
1.69164905141327	3.71287037928089	0.4-0.6	LD_friends
0.451733454829255	5.45680141436235	0.2-0.4	LD_friends
0.216954427885307	2.23552497256559	<0.2	LD_friends
2.62287595765354	5.57495512544861	0.4-0.6	LD_friends
0.651111276928562	1.67223251009727	<0.2	LD_friends
0.444663672004733	5.45580788923497	0.2-0.4	LD_friends
0.645315446045272	0.904481957676849	<0.2	LD_friends
1.40760115388444	4.45469288353418	0.4-0.6	LD_friends
0.105905572677301	6.94884747755262	0.2-0.4	LD_friends
0.621057301386563	0.935542010773082	<0.2	LD_friends
0.0774302310142877	6.7867479478036	0.2-0.4	LD_friends
0.0938805424544384	6.82710530224782	0.2-0.4	LD_friends
0.679023322657177	0.96657624451305	<0.2	LD_friends
0.891773343625071	0.454940415305997	<0.2	LD_friends
0.834162375309872	0.852323675758901	<0.2	LD_friends
0.343805937820814	1.03432802877989	<0.2	LD_friends
0.152489034796752	1.18896149139578	<0.2	LD_friends
0.750068243365805	0.194023649282437	<0.2	LD_friends
1.08034671768964	0.30759376516637	<0.2	LD_friends
0.489723155582645	4.65757731917779	<0.2	LD_friends
0.363612414186843	4.58586263781552	<0.2	LD_friends
0.643974142806877	0.521866571899482	<0.2	LD_friends
0.898596649444669	0.0284922182887438	<0.2	LD_friends
1.01144104312138	0.179207618911796	<0.2	LD_friends
2.56815395430127	5.43699381293821	0.4-0.6	LD_friends
0.639595945270061	0.930331903088404	<0.2	LD_friends
0.964170174747172	0.225191169689294	<0.2	LD_friends
0.98296666070122	0.280834505910787	<0.2	LD_friends
1.22738495015083	4.83624247601804	<0.2	LD_friends
0.979638717352292	0.207328210858433	<0.2	LD_friends
0.220692172416414	0.478731124401615	<0.2	LD_friends
0.75300930075845	0.172372295232567	<0.2	LD_friends
0.964570261815452	0.138943755423127	<0.2	LD_friends
0.220547816595938	3.09339562827502	<0.2	LD_friends
0.389233405226729	3.36886074974319	<0.2	LD_friends
1.50905879464321	4.17121125181505	<0.2	LD_friends
0.991825815993574	0.132473588800257	<0.2	LD_friends
1.2950777087766	4.89109687233269	<0.2	LD_friends
0.978397283971758	0.142064735280571	<0.2	LD_friends
0.37757872602433	3.38615817812393	<0.2	LD_friends
0.375511637486551	3.40516564441668	<0.2	LD_friends
0.97387548325455	0.140561464544944	<0.2	LD_friends
0.977159389123472	0.142185222028993	<0.2	LD_friends
0.97798426018228	0.142185222028993	<0.2	LD_friends
0.383734594718292	3.40571797118819	<0.2	LD_friends
0.12366667091362	1.68319124794698	<0.2	LD_friends
0.875495775165718	0.219538667138282	<0.2	LD_friends
0.383524486111435	3.40428338005658	<0.2	LD_friends
0.975514332300833	0.141041945281994	<0.2	LD_friends
0.375924268854317	3.43438827509794	<0.2	LD_friends
1.2482591261891	0.0557147793112472	<0.2	LD_friends
0.977571628814513	0.14230574221345	<0.2	LD_friends
1.29217443166777	4.88639084892697	<0.2	LD_friends
0.862962545210487	0.912218582190458	<0.2	LD_friends
0.387640052032226	3.39415646094191	<0.2	LD_friends
0.386263858738129	3.40971559628184	<0.2	LD_friends
0.376233999866069	2.22373478173189	<0.2	LD_friends
1.95467702121334	1.52753610339301	<0.2	LD_friends
1.52636707312616	3.95039438740503	<0.2	LD_friends
0.855114581712858	0.224826614575213	<0.2	LD_friends
1.5040396051183	0.21838821750685	<0.2	LD_friends
0.859806321421369	0.912218582190458	<0.2	LD_friends
1.28332902443986	4.86774031046896	<0.2	LD_friends
0.973058372040971	0.14230574221345	<0.2	LD_friends
0.114978205137702	1.6848696828164	<0.2	LD_friends
0.238974748288627	0.0121997142481276	<0.2	LD_friends
0.107849722098636	4.12337808396573	<0.2	LD_friends
0.848323769152952	0.223807485252928	<0.2	LD_friends
0.370998380713008	3.40993876919626	<0.2	LD_friends
0.264960294966279	0.548060130634897	<0.2	LD_friends
0.969400278034049	0.139183036135462	<0.2	LD_friends
1.27851914522995	4.88739499846543	<0.2	LD_friends
1.2750690858076	4.88672530753565	<0.2	LD_friends
1.27310985925818	4.88706002391592	<0.2	LD_friends
0.959793372425289	0.138226703281307	<0.2	LD_friends
0.842241113953136	0.221414672137038	<0.2	LD_friends
0.84103473961659	0.224608028303388	<0.2	LD_friends
1.27343578383776	4.0087296108049	<0.2	LD_friends
0.383524486111435	2.6944336864847	<0.2	LD_friends
0.951946826884391	0.13649869935855	<0.2	LD_friends
1.49498575991589	4.21939469416103	<0.2	LD_friends
1.80520824227808	0.0364955005857092	<0.2	LD_friends
0.962175249411658	0.137630062877118	<0.2	LD_friends
1.32845691473743	4.88672530753565	<0.2	LD_friends
1.26962153141236	4.88773023158273	<0.2	LD_friends
1.01995115493504	0.225410049735206	<0.2	LD_friends
1.22665245801918	4.46635502120124	<0.2	LD_friends
1.24964591123729	0.038483988551051	<0.2	LD_friends
0.140201452519434	2.88239730830992	<0.2	LD_friends
0.857923538926715	0.219538667138282	<0.2	LD_friends
1.2476441958465	4.97428461609866	<0.2	LD_friends
0.360613130982316	3.38859536228841	<0.2	LD_friends
1.26544017842052	4.84924356013969	<0.2	LD_friends
1.92701525537207	3.74304184743907	<0.2	LD_friends
1.47586362340743	4.38721614328026	<0.2	LD_friends
0.844360366240224	0.905528871358355	<0.2	LD_friends
0.0945279380752957	1.66554624884907	<0.2	LD_friends
0.945004138470859	0.138465589140962	<0.2	LD_friends
1.15870311250972	0.0987596979266908	<0.2	LD_friends
0.943095148663527	0.138405855356135	<0.2	LD_friends
0.423083044034793	0.437469231137739	<0.2	LD_friends
1.25924267669223	4.71018816088238	<0.2	LD_friends
1.2662411644128	4.73400362950492	<0.2	LD_friends
1.0296066279204	4.92738252345476	<0.2	LD_friends
0.969400278034049	4.09848719087006	<0.2	LD_friends
1.24283180778573	4.89177334362507	<0.2	LD_friends
1.52563802396737	3.32938311359967	<0.2	LD_friends
1.38965928854784	3.96697855531709	<0.2	LD_friends
0.980053318321158	0.251346906575733	<0.2	LD_friends
1.26688301855794	4.8921119748172	<0.2	LD_friends
1.06656333217372	1.52389328315981	<0.2	LD_friends
1.23972833945794	5.04191415147892	<0.2	LD_friends
0.921543181946707	0.159705668388564	<0.2	LD_friends
1.25845448322379	4.87614835903291	<0.2	LD_friends
1.27010659603676	4.87745647593125	<0.2	LD_friends
0.370284667352868	3.40099076017666	<0.2	LD_friends
1.25476901547186	4.89279003035213	<0.2	LD_friends
1.24626377782499	4.89143497626717	<0.2	LD_friends
0.0969643032115027	1.72955409198204	<0.2	LD_friends
1.2495687513398	4.89312945552135	<0.2	LD_friends
0.986320302708807	0.219826756357406	<0.2	LD_friends
0.359021942641668	3.41612140150137	<0.2	LD_friends
1.27417000967942	4.89859664944467	<0.2	LD_friends
1.26560025747943	4.86582289242323	<0.2	LD_friends
1.29860473098608	0.0754622822245102	<0.2	LD_friends
1.24588110577459	4.80826960663714	<0.2	LD_friends
1.26889494878408	4.86454930065449	<0.2	LD_friends
1.31821623353212	3.26889494878408	<0.2	LD_friends
1.35467599843771	4.61762269653189	<0.2	LD_friends
1.51074483163074	3.27441502772931	<0.2	LD_friends
1.31398970868471	4.77780395369828	<0.2	LD_friends
0.962175249411658	0.274741933640039	<0.2	LD_friends
1.08714052483765	0.540456741719587	<0.2	LD_friends
1.35076252765039	4.65737995744665	<0.2	LD_friends
0.255394124585761	2.35105481783433	<0.2	LD_friends
0.518414063632378	0.4943074925878	<0.2	LD_friends
0.161276809968628	4.10924374808178	<0.2	LD_friends
0.159266765388193	2.21860369480321	<0.2	LD_friends
1.35027581407048	3.99139982823808	<0.2	LD_friends
0.346112441929022	2.79425445905734	<0.2	LD_friends
0.589897923357139	2.30777016422724	<0.2	LD_friends
0.0120210841245179	1.94005811193805	<0.2	LD_friends
0.95272513261582	0.251191995041398	<0.2	LD_friends
1.2444300193712	4.91613919913343	<0.2	LD_friends
0.342752870116284	3.37181549192659	<0.2	LD_friends
1.21975471613465	4.85139734519391	<0.2	LD_friends
0.851089006890644	0.133181197073952	<0.2	LD_friends
1.23165794135547	4.88173527391052	<0.2	LD_friends
0.938170692705301	0.221053272031383	<0.2	LD_friends
1.21253952548159	4.85823676972421	<0.2	LD_friends
0.866780543267506	0.238222462491822	<0.2	LD_friends
0.172953982995266	4.02232211232601	<0.2	LD_friends
0.089802630033999	1.77365791283637	<0.2	LD_friends
1.23143589048643	4.88405682306095	<0.2	LD_friends
1.31542391261154	4.84436036624022	<0.2	LD_friends
1.20697834015402	4.7680209731685	<0.2	LD_friends
0.936666641048251	0.187956102069773	<0.2	LD_friends
0.334794371565399	3.39491053811842	<0.2	LD_friends
0.824778199656948	0.13024040521759	<0.2	LD_friends
1.45642857603763	4.21154879297654	<0.2	LD_friends
1.21681130892474	4.90066472231404	<0.2	LD_friends
0.492279023314386	3.83773438570198	<0.2	LD_friends
1.45419824284072	0.0675769736232612	<0.2	LD_friends
0.0911398269827235	1.77936898055191	<0.2	LD_friends
0.810509686300632	0.130474937142773	<0.2	LD_friends
1.2119731159042	4.91973437266016	<0.2	LD_friends
1.21204387671607	4.92009553233328	<0.2	LD_friends
1.2329926360502	4.93070198788447	<0.2	LD_friends
1.22119779598676	5.0168700752653	<0.2	LD_friends
1.13448148092523	0.401647290130716	<0.2	LD_friends
0.491604966866947	0.243820483156191	<0.2	LD_friends
1.22271820832899	4.99396204500268	<0.2	LD_friends
1.21925076889645	4.98589967848038	<0.2	LD_friends
1.5665502062384	0.0429676836530616	<0.2	LD_friends
1.19586056766465	3.97881070093006	<0.2	LD_friends
0.339798798619318	2.59756665378069	<0.2	LD_friends
1.27556027660293	2.88941028970075	<0.2	LD_friends
0.0626827522375058	1.010416710689	<0.2	LD_friends
0.84163750790475	0.362510270487489	<0.2	LD_friends
0.218172847067572	3.45929521668924	<0.2	LD_friends
0.205163542185439	3.83003182600311	<0.2	LD_friends
1.24603413413484	4.94195376960472	<0.2	LD_friends
0.3585258894959	2.82623117686335	<0.2	LD_friends
0.437826136635352	1.02493600390476	<0.2	LD_friends
1.57300104124346	3.7440042732776	<0.2	LD_friends
0.7856861025756	0.122053048370812	<0.2	LD_friends
0.528855034839367	1.16096212661169	<0.2	LD_friends
1.2298847052129	4.91613919913343	<0.2	LD_friends
1.22438955199364	4.93704216591549	<0.2	LD_friends
1.46445272082333	4.21609642072727	<0.2	LD_friends
0.759700417997288	0.120617362825657	<0.2	LD_friends
1.22098102808513	4.94615357314775	<0.2	LD_friends
1.21595358419189	4.96337110463784	<0.2	LD_friends
0.789146634685107	0.367239111520561	<0.2	LD_friends
0.514420523015321	2.2020403562628	<0.2	LD_friends
1.23262147588582	4.91257354296372	<0.2	LD_friends
0.732828271596986	0.130123186733233	<0.2	LD_friends
0.441771578196674	0.932557157223619	<0.2	LD_friends
0.436518914605589	0.933301449577005	<0.2	LD_friends
0.245116771747832	1.83953146888096	<0.2	LD_friends
0.705313375720557	0.226945306635737	<0.2	LD_friends
1.28929043427566	3.75870261289001	<0.2	LD_friends
1.59192971411281	3.1919917000896	<0.2	LD_friends
1.60327772149623	3.05819052699116	<0.2	LD_friends
0.272052290455203	3.23306690616272	<0.2	LD_friends
1.25829701604226	4.77134304189107	<0.2	LD_friends
0.511590311096802	3.54546001503518	<0.2	LD_friends
0.295420550303701	2.83624247601804	<0.2	LD_friends
0.384365531122584	1.05453141486818	<0.2	LD_friends
1.30653687278047	4.10209812573177	<0.2	LD_friends
1.27221482581709	4.8965383779053	<0.2	LD_friends
1.26360349772336	4.84043280676638	<0.2	LD_friends
0.285837953901147	3.03086376640329	<0.2	LD_friends
1.25111455999048	4.31713320433768	<0.2	LD_friends
1.23837281543842	4.99610883376309	<0.2	LD_friends
1.28266241727614	4.98800688534074	<0.2	LD_friends
0.386158178123931	0.231066057813219	<0.2	LD_friends
0.11781711236973	0.0483225626566994	<0.2	LD_friends
0.933674074637962	4.94423953531227	<0.2	LD_friends
1.27670855352242	4.95703092660682	<0.2	LD_friends
0.113114641013991	0.0476435226762093	<0.2	LD_friends
0.683191247946978	0.122859110215179	<0.2	LD_friends
0.305219363987939	3.35704112059021	<0.2	LD_friends
1.26600071346161	4.60275541898961	<0.2	LD_friends
0.588548657862063	0.694004117229195	<0.2	LD_friends
0.665948559653108	0.125982296137814	<0.2	LD_friends
0.0896958319314312	1.89825292605363	<0.2	LD_friends
1.25080495778033	4.94309514866353	<0.2	LD_friends
1.16342272515935	0.11679296664761	<0.2	LD_friends
0.327440372236724	0.917573699139228	<0.2	LD_friends
0.267847581934786	0.929223537156565	<0.2	LD_friends
1.24382048315619	4.93070198788447	<0.2	LD_friends
1.22047565667521	4.93218548883816	<0.2	LD_friends
1.21889116427053	4.93181413825384	<0.2	LD_friends
1.21609642072727	4.92996213339225	<0.2	LD_friends
0.0939344552447631	0.0367317484737649	<0.2	LD_friends
1.21788585252093	4.81135270400028	<0.2	LD_friends
1.80994858224079	0.0440718431030494	<0.2	LD_friends
1.2318801058152	4.93070198788447	<0.2	LD_friends
0.30803489723264	0.907630300370879	<0.2	LD_friends
0.632644078973981	0.1254022312968	<0.2	LD_friends
0.117077209397401	0.0143041403101579	<0.2	LD_friends
0.891773343625071	0.356744774975228	<0.2	LD_friends
0.658961368322477	0.236497134532403	<0.2	LD_friends
0.32166375326782	0.92299567320665	<0.2	LD_friends
1.85387196432176	0.0578430715325096	<0.2	LD_friends
0.614215041156664	0.124649303420711	<0.2	LD_friends
1.25111455999048	4.51088563062108	<0.2	LD_friends
0.30971529748737	3.41262582792693	<0.2	LD_friends
0.265120197207372	0.903089986991944	<0.2	LD_friends
1.51074483163074	4.20259395032362	<0.2	LD_friends
0.218029326087448	1.84893674664625	<0.2	LD_friends
1.21232703531251	4.91937351307819	<0.2	LD_friends
0.302509112828943	0.139183036135462	<0.2	LD_friends
1.87811201489632	0.0570499299229011	<0.2	LD_friends
0.352323686759129	0.9051796196452	<0.2	LD_friends
0.271971045579482	0.903437561625864	<0.2	LD_friends
0.596193389452577	0.124186611160242	<0.2	LD_friends
0.245881105774587	0.978397283971758	<0.2	LD_friends
0.786216700664696	0.309272456129633	<0.2	LD_friends
0.537003387971944	3.11987267778338	<0.2	LD_friends
1.15608236199361	4.94962024373854	<0.2	LD_friends
0.113960724433558	1.83953146888096	<0.2	LD_friends
1.15353917487067	4.944621668625	<0.2	LD_friends
0.552221990705379	0.137093786437002	<0.2	LD_friends
1.15211900255462	4.9381706927053	<0.2	LD_friends
1.2242439621559	3.98129950133376	<0.2	LD_friends
0.3040807471686	2.47159756204638	<0.2	LD_friends
1.95585237912128	0.0518316382728683	<0.2	LD_friends
0.318758762624413	2.48985730059743	<0.2	LD_friends
1.11650890981107	4.8907590314118	<0.2	LD_friends
1.13673663634952	4.89894064509188	<0.2	LD_friends
0.416008200801684	0.903437561625864	<0.2	LD_friends
0.534171184642564	0.141222262694551	<0.2	LD_friends
0.235450280935533	3.45185636256515	<0.2	LD_friends
0.336676066371788	4.09941441335004	<0.2	LD_friends
0.393726146830012	0.997402019280091	<0.2	LD_friends
1.27909682918654	4.08249449044745	<0.2	LD_friends
0.312917155395629	1.1298888446356	<0.2	LD_friends
1.04091088563261	4.63620005452089	<0.2	LD_friends
0.0908720580107392	1.83654044823001	<0.2	LD_friends
0.901356274182943	4.54121111828916	<0.2	LD_friends
1.66715773300565	0.00506726326995824	<0.2	LD_friends
0.77780395369828	4.09055095301873	<0.2	LD_friends
0.99439055463972	4.1817081092	<0.2	LD_friends
1.14158312227651	4.90343756162586	<0.2	LD_friends
0.38132446111486	0.903437561625864	<0.2	LD_friends
0.547446936771075	0.14466259553046	<0.2	LD_friends
0.334512819217189	4.1643728337901	<0.2	LD_friends
1.12257105921178	4.90903692340427	<0.2	LD_friends
0.0653500770992891	1.7830427926389	<0.2	LD_friends
1.41083260945395	4.18976748200492	<0.2	LD_friends
0.417709317281006	0.904830648568245	<0.2	LD_friends
0.533577277566208	0.145086977692144	<0.2	LD_friends
0.705974905904677	5.02617967564732	<0.2	LD_friends
1.36987735714069	0.21374560421022	<0.2	LD_friends
0.442974277613617	0.903785414653595	<0.2	LD_friends
1.3777859770337	4.25282132863984	<0.2	LD_friends
0.53955321611928	0.388807939131566	<0.2	LD_friends
0.0583891978463662	1.69507883809911	<0.2	LD_friends
0.506123889147177	0.178945244953112	<0.2	LD_friends
1.09636748391576	4.90204892900585	<0.2	LD_friends
0.0639892042847904	1.79263496253093	<0.2	LD_friends
0.176395371644842	4.58385896883167	<0.2	LD_friends
0.57577192930402	0.130826972678317	<0.2	LD_friends
0.417255034308723	0.90622821850127	<0.2	LD_friends
1.5543957967264	3.57267621364275	<0.2	LD_friends
1.80771138743188	0.149415023647969	<0.2	LD_friends
0.993962045002683	3.87876854485038	<0.2	LD_friends
0.235898623523771	3.17626501160127	<0.2	LD_friends
0.505567101273601	0.907279355315901	<0.2	LD_friends
0.504455662453552	0.142727826435959	<0.2	LD_friends
0.11719095860756	0.255550542553201	<0.2	LD_friends
0.498803757972911	0.146240966925231	<0.2	LD_friends
0.490931954982838	0.14605855411951	<0.2	LD_friends
0.183361055101539	2.65227978296596	<0.2	LD_friends
0.269540739954231	0.251037138743839	<0.2	LD_friends
0.181378273624111	2.64550739941056	<0.2	LD_friends
0.443094730944552	0.907279355315901	<0.2	LD_friends
1.96257350205938	0.164499672132681	<0.2	LD_friends
1.0776898367856	4.12015894401344	<0.2	LD_friends
0.276462238467943	2.99913227846877	<0.2	LD_friends
0.500450374094851	0.262330372643358	<0.2	LD_friends
0.214243200037357	2.0767041593445	<0.2	LD_friends
0.797511682939907	3.14630178822383	<0.2	LD_friends
0.00881824233212682	0.0693565589578356	<0.2	LD_friends
1.06590573164452	3.96980521464325	<0.2	LD_friends
1.09210516458372	4.59260909552927	<0.2	LD_friends
1.05276239212933	4.92081875395238	<0.2	LD_friends
1.97224279530945	0.168642214557933	<0.2	LD_friends
0.045468057373086	1.79997073344623	<0.2	LD_friends
0.105960999195391	0.0209982515252789	<0.2	LD_friends
0.0964217063369456	0.0139003749448704	<0.2	LD_friends
1.44842802632575	0.0713481533463054	<0.2	LD_friends
1.00886256487969	4.92445303860747	<0.2	LD_friends
0.0455645136715176	1.80799040734633	<0.2	LD_friends
1.99697052944638	0.168642214557933	<0.2	LD_friends
0.510885630621081	0.916139199133427	<0.2	LD_friends
1.98927613460823	0.164816930150956	<0.2	LD_friends
1.98632030270881	0.149170040151469	<0.2	LD_friends
1.04759506042298	4.92372374459578	<0.2	LD_friends
1.04513062893352	4.88873748634094	<0.2	LD_friends
2.05913502403328	0.153044674980176	<0.2	LD_friends
0.226652458019177	3.17069622716898	<0.2	LD_friends
0.045709238298873	1.80604102198081	<0.2	LD_friends
0.207188228751853	1.49866682135443	<0.2	LD_friends
0.0126913262688177	0.0108172487444525	<0.2	LD_friends
0.29456395341475	4.15076490868528	<0.2	LD_friends
0.00296328911747332	0.197157887260926	<0.2	LD_friends
0.11367851344052	0.235674394374016	<0.2	LD_friends
0.035033625168902	0.672232510097271	<0.2	LD_friends
1.04407184310305	4.87160073128219	<0.2	LD_friends
1.08953568400439	4.80910828307783	<0.2	LD_friends
1.40274371707486	0.0996875030162734	<0.2	LD_friends
0.0359762071599665	0.0580912256344005	<0.2	LD_friends
1.99956592252068	0.156767221901991	<0.2	LD_friends
0.115941352906062	0.0122443832614767	<0.2	LD_friends
0.614572485194869	0.138226703281307	<0.2	LD_friends
1.97061622231479	0.142848497312507	<0.2	LD_friends
2.02415477453243	0.122283199135023	<0.2	LD_friends
0.0374886064924031	1.80493100353141	<0.2	LD_friends
0.23232477597204	3.16902660267735	<0.2	LD_friends
1.05958313531833	4.91685585685695	<0.2	LD_friends
2.01032775237613	0.0932341104592722	<0.2	LD_friends
0.579384229374235	0.921543181946707	<0.2	LD_friends
0.183361055101539	0.198459093809682	<0.2	LD_friends
0.11724784438692	0.00669606208052547	<0.2	LD_friends
0.270754192774693	3.19586056766465	<0.2	LD_friends
0.0327797402170326	1.8085489855351	<0.2	LD_friends
0.672845487590569	3.63940658643475	<0.2	LD_friends
0.104522203724285	0.0145286167104123	<0.2	LD_friends
1.3352640314813	3.21289390696343	<0.2	LD_friends
0.0842836620540062	0.115431185081667	<0.2	LD_friends
1.01723142274899	4.41184038361691	<0.2	LD_friends
1.3212995650017	3.63171311509787	<0.2	LD_friends
1.04253638427007	4.41510365586255	<0.2	LD_friends
1.58871708698262	3.77237035042899	<0.2	LD_friends
0.103970087603773	0.00366348190421616	<0.2	LD_friends
1.03320145361664	4.91901295308911	<0.2	LD_friends
0.82739706879014	1.18475440808344	<0.2	LD_friends
0.0987051828344328	0.290814870449755	<0.2	LD_friends
0.112551499750046	0.0277045713888604	<0.2	LD_friends
0.665747357665769	3.63808338133136	<0.2	LD_friends
1.0490026660112	4.78462684721658	<0.2	LD_friends
0.489186989487504	0.97798426018228	<0.2	LD_friends
1.05973260855399	4.67039875164348	<0.2	LD_friends
1.03597620715997	4.91292879409347	<0.2	LD_friends
1.03456310022374	4.90974194706868	<0.2	LD_friends
1.27884915625032	4.19688444510997	<0.2	LD_friends
2.03881629018756	0.146362618041406	<0.2	LD_friends
0.506123889147177	2.6416843599178	<0.2	LD_friends
1.44989400065241	1.16526148109616	<0.2	LD_friends
1.01560772147573	4.91721462968355	<0.2	LD_friends
1.29030613027221	4.2040505010972	<0.2	LD_friends
1.03517488211661	4.92226882034761	<0.2	LD_friends
0.646083769079637	0.906578314837765	<0.2	LD_friends
0.0674247765017094	1.84649001069916	<0.2	LD_friends
0.056406567231631	0.019814763052665	<0.2	LD_friends
0.540758335121918	3.63059858630338	<0.2	LD_friends
0.698752911363789	3.58989792335714	<0.2	LD_friends
0.11696348997232	3.33913452199613	<0.2	LD_friends
0.387746093903563	0.536554968229572	<0.2	LD_friends
0.608888386297197	3.60153915039178	<0.2	LD_friends
0.634324859544082	0.127843727251707	<0.2	LD_friends
1.3392293564723	4.21609642072727	<0.2	LD_friends
0.0731432910503077	1.84375380960266	<0.2	LD_friends
0.691008970999836	0.17483362774345	<0.2	LD_friends
0.00638744206110967	1.53955321611928	<0.2	LD_friends
0.516270100999976	0.90622821850127	<0.2	LD_friends
0.370896349822864	1.43699381293821	<0.2	LD_friends
1.3128278954052	4.18869315991866	<0.2	LD_friends
0.642446280256919	3.58385896883167	<0.2	LD_friends
0.647817481888638	0.405717971188194	<0.2	LD_friends
0.43086027452754	0.327625021253921	<0.2	LD_friends
0.647817481888638	3.57724605869865	<0.2	LD_friends
2.09447395156495	0.139661993429006	<0.2	LD_friends
0.632644078973981	3.57495512544861	<0.2	LD_friends
0.633017024022149	3.60136567546161	<0.2	LD_friends
0.644165504115064	3.56703070912559	<0.2	LD_friends
0.22657927670939	4.04000516167158	<0.2	LD_friends
0.63714069704132	3.59328954139021	<0.2	LD_friends
0.645315446045272	0.125750177221597	<0.2	LD_friends
0.675100502947687	3.58004425151024	<0.2	LD_friends
0.698752911363789	0.129420539447315	<0.2	LD_friends
0.0478374257855374	0.0675769736232612	<0.2	LD_friends
0.642827742276967	0.907279355315901	<0.2	LD_friends
2.12182301950849	0.140201452519434	<0.2	LD_friends
0.189633046318375	4.08613318810376	<0.2	LD_friends
0.39599006758777	1.96497071779763	<0.2	LD_friends
1.36071277408976	4.13894375542313	<0.2	LD_friends
0.185819018959813	4.09172950050428	<0.2	LD_friends
0.48758245139916	0.24542234395527	<0.2	LD_friends
0.692717952966654	3.6017126946426	<0.2	LD_friends
2.12239832027073	0.142788157683108	<0.2	LD_friends
0.704432900037521	3.60345196201287	<0.2	LD_friends
0.707522406332216	3.59363016453073	<0.2	LD_friends
0.792634962530928	0.133653577250398	<0.2	LD_friends
0.705754283861882	0.196338076763776	<0.2	LD_friends
0.708853238268114	3.59311932995088	<0.2	LD_friends
0.713094647027625	3.55144826079842	<0.2	LD_friends
0.161213855053405	4.06925467168889	<0.2	LD_friends
0.069764347233715	1.86774031046896	<0.2	LD_friends
0.841336019186011	0.134008199873725	<0.2	LD_friends
0.727462222624763	3.57872520878965	<0.2	LD_friends
0.68277265082358	2.66978921542847	<0.2	LD_friends
2.11696348997232	0.142064735280571	<0.2	LD_friends
0.799149501908923	0.905878404159439	<0.2	LD_friends
0.885389015767827	0.133004186889352	<0.2	LD_friends
2.11238269966426	0.143271109617117	<0.2	LD_friends
0.712646227285254	3.64994590642097	<0.2	LD_friends
0.754240644032723	0.199764210672646	<0.2	LD_friends
0.131943638176958	4.07155293679082	<0.2	LD_friends
2.11075433910702	0.146240966925231	<0.2	LD_friends
0.219250768896448	3.16973219906636	<0.2	LD_friends
2.11013827874181	0.146180154143237	<0.2	LD_friends
0.93704216591549	0.341130407798038	<0.2	LD_friends
1.44830608487278	4.20155653964981	<0.2	LD_friends
0.0537442928006027	0.00846382469996856	<0.2	LD_friends
1.43842163169904	4.2003837955185	<0.2	LD_friends
0.747146969020107	3.58720357128346	<0.2	LD_friends
0.931814138253838	0.338092707233979	<0.2	LD_friends
1.44964932769838	4.19402364928244	<0.2	LD_friends
2.11322735694556	0.140321423371552	<0.2	LD_friends
1.44977164694491	4.19866490432545	<0.2	LD_friends
1.43687503966196	4.2023170650851	<0.2	LD_friends
0.744968836654449	3.59739475808009	<0.2	LD_friends
0.920456992597094	0.130533589919134	<0.2	LD_friends
0.487449007095789	0.605023280445436	<0.2	LD_friends
0.752026733638193	3.57154122648442	<0.2	LD_friends
0.92299567320665	0.130592250617798	<0.2	LD_friends
2.13082697267832	0.14230574221345	<0.2	LD_friends
0.752026733638193	3.58972903574782	<0.2	LD_friends
0.0201785699697748	2.78015361397564	<0.2	LD_friends
0.695294101787235	3.44721014980722	<0.2	LD_friends
0.135963817274225	4.08836306687056	<0.2	LD_friends
2.13259144347721	0.147764060588113	<0.2	LD_friends
2.13270933014512	0.147886139150238	<0.2	LD_friends
2.13247358880026	0.147764060588113	<0.2	LD_friends
2.1314731132318	0.148191485771763	<0.2	LD_friends
0.749336080536757	3.59397105503639	<0.2	LD_friends
0.15602015552184	4.08714052483765	<0.2	LD_friends
2.1322379753498	0.146788665496683	<0.2	LD_friends
0.727462222624763	0.903785414653595	<0.2	LD_friends
0.0298856777149029	1.5499049241284	<0.2	LD_friends
1.37903156435571	0.195179321278838	<0.2	LD_friends
0.741841806659206	0.207678363648426	<0.2	LD_friends
2.13288622016802	0.146484303243071	<0.2	LD_friends
2.14218522202899	0.134540677338035	<0.2	LD_friends
0.359021942641668	0.679230771661314	<0.2	LD_friends
0.651111276928562	3.77417400853811	<0.2	LD_friends
0.59176003468815	2.94730605807503	<0.2	LD_friends
0.644356949779131	2.23515164280659	<0.2	LD_friends
0.892450870255314	0.141583122276512	<0.2	LD_friends
0.184355850868035	0.0320310371213077	<0.2	LD_friends
2.09221255688938	0.133712660915805	<0.2	LD_friends
0.143573227529756	4.13153190097901	<0.2	LD_friends
0.0653500770992891	1.88405682306095	<0.2	LD_friends
0.912928794093465	0.342752870116284	<0.2	LD_friends
2.10646015643534	0.12930354201075	<0.2	LD_friends
2.10874138309586	0.144238627660052	<0.2	LD_friends
0.719421629631924	3.60959484351992	<0.2	LD_friends
0.72399801003795	0.198870812420296	<0.2	LD_friends
2.10319830233508	0.152797636019076	<0.2	LD_friends
0.157141237554706	4.12598229613781	<0.2	LD_friends
2.10154908080163	0.152982902064646	<0.2	LD_friends
0.6763354643919	3.63940658643475	<0.2	LD_friends
0.871923987331285	1.08878910686245	<0.2	LD_friends
0.139242876918458	1.85823676972421	<0.2	LD_friends
0.0959339480854972	3.19948912310563	<0.2	LD_friends
2.12389767862221	0.152550737500827	<0.2	LD_friends
1.46306297729533	4.16909070045356	<0.2	LD_friends
2.09658441423091	0.152057361154776	<0.2	LD_friends
1.46775535637342	4.15889091553185	<0.2	LD_friends
1.46762786643212	4.17179138553206	<0.2	LD_friends
0.0515381299387165	1.86678054326751	<0.2	LD_friends
1.46635502120124	4.14800825203784	<0.2	LD_friends
0.0362593811421159	1.56783273055741	<0.2	LD_friends
1.46571999479492	4.14654515863193	<0.2	LD_friends
2.08948231448273	0.152489034796752	<0.2	LD_friends
0.858550226599533	0.935916564036404	<0.2	LD_friends
0.0315170514460649	1.54959691384463	<0.2	LD_friends
0.0337174378325367	1.56431486205837	<0.2	LD_friends
2.09350334020065	0.152982902064646	<0.2	LD_friends
0.0397671268714877	1.56431486205837	<0.2	LD_friends
0.0337174378325367	1.54454603122137	<0.2	LD_friends
2.09479797133768	0.152180652704761	<0.2	LD_friends
0.923723744595782	0.175483671992791	<0.2	LD_friends
1.44696698379756	4.1673633724033	<0.2	LD_friends
0.083388154890654	1.29722492209896	<0.2	LD_friends
0.712198270069774	3.60624935965192	<0.2	LD_friends
0.0836513477245399	1.27351730321517	<0.2	LD_friends
1.44405956218149	4.14660602254933	<0.2	LD_friends
1.44563199900991	4.14868048735126	<0.2	LD_friends
0.0891089113554718	1.27392512978463	<0.2	LD_friends
0.108295323760817	1.57479194886134	<0.2	LD_friends
0.106404666180117	1.57462883356106	<0.2	LD_friends
2.09103269958161	0.151995728502732	<0.2	LD_friends
0.102812923419846	1.56751174422949	<0.2	LD_friends
0.104356495175921	1.5676722077384	<0.2	LD_friends
2.09344948089855	0.152921137934285	<0.2	LD_friends
0.280502983389418	0.625801742070917	<0.2	LD_friends
2.87321942298799	0.162980051459092	<0.2	LD_friends
2.85108900689064	0.165197945951301	<0.2	LD_friends
2.85573722623801	0.164436248330903	<0.2	LD_friends
1.21602499658733	4.55705013042214	<0.2	LD_friends
0.406713932979543	3.27498727465884	<0.2	LD_friends
0.102812923419846	1.5543957967264	<0.2	LD_friends
0.0783135245163979	1.59108197915322	<0.2	LD_friends
2.63770606203577	0.22293584525757	<0.2	LD_friends
1.19273564472389	4.69186262136196	<0.2	LD_friends
1.19504320014251	4.69723629152702	<0.2	LD_friends
1.50891858657681	2.37028466735287	0.2-0.4	LD_friends
0.708631149548417	3.59057413132856	<0.2	LD_friends
0.477686204843333	3.90135627418294	<0.2	LD_friends
1.29157909986529	0.705974905904677	<0.2	LD_friends
0.344669441990659	1.55736347421777	<0.2	LD_friends
0.364516253185088	4.58753945257004	<0.2	LD_friends
0.337809009140993	4.39458720184695	<0.2	LD_friends
1.27851914522995	3.88272870434424	<0.2	LD_friends
1.13608262304214	0.16902660267735	<0.2	LD_friends
0.775725985705742	0.918652692195868	<0.2	LD_friends
0.346016092625931	4.38700434396765	<0.2	LD_friends
0.567190994966832	0.251889532505016	<0.2	LD_friends
0.521722168080395	1.73142202811716	<0.2	LD_friends
0.0756690152913216	2.97633608180221	<0.2	LD_friends
0.464832514885056	3.87484417041947	<0.2	LD_friends
0.703115524461453	1.70707970039999	<0.2	LD_friends
0.462432742847325	3.86232946276325	<0.2	LD_friends
0.769295686387431	0.917933065714887	<0.2	LD_friends
0.705313375720557	1.73612732313478	<0.2	LD_friends
0.705974905904677	1.71399287792053	<0.2	LD_friends
1.414200990987	3.39093945006991	<0.2	LD_friends
1.21795758337945	3.92775010238649	<0.2	LD_friends
0.628009088535085	0.113734940970243	<0.2	LD_friends
2.31077996273616	0.251346906575733	<0.2	LD_friends
0.0698663541588824	3.14727608920879	<0.2	LD_friends
0.777543663320753	0.915423722065669	<0.2	LD_friends
0.779107750780481	0.915781313260761	<0.2	LD_friends
0.212256228353533	2.44117147518299	<0.2	LD_friends
0.713094647027625	1.73002032335468	<0.2	LD_friends
0.779107750780481	0.916855856856948	<0.2	LD_friends
0.447210149807218	0.359518563029578	<0.2	LD_friends
0.715118285344547	1.70730099695607	<0.2	LD_friends
0.71602071576152	1.71534371721148	<0.2	LD_friends
0.476253533188436	3.90031935889075	<0.2	LD_friends
0.479516467259208	3.90308998699194	<0.2	LD_friends
1.26921772433361	3.97428461609866	<0.2	LD_friends
0.460798400705872	3.90308998699194	<0.2	LD_friends
0.493224463393357	3.91901295308911	<0.2	LD_friends
1.46508589557013	3.42585293584928	<0.2	LD_friends
0.0491971770353415	0.319755162957392	<0.2	LD_friends
0.717151397165355	1.74184180665921	<0.2	LD_friends
0.717377887121937	1.74208154968594	<0.2	LD_friends
0.696156225111345	1.75671385391655	<0.2	LD_friends
1.64897714741588	0.142788157683108	<0.2	LD_friends
2.31713320433768	0.272052290455203	<0.2	LD_friends
1.48585086552456	3.39707228714081	<0.2	LD_friends
0.83209218999852	0.925549281045409	<0.2	LD_friends
1.80134291304558	1.68110228537251	<0.2	LD_friends
1.61189879842948	4.05739675115784	<0.2	LD_friends
0.00397017158892335	0.0910862599790289	<0.2	LD_friends
0.562883906951921	4.56976364658849	<0.2	LD_friends
0.716925025264529	2.77936898055191	<0.2	LD_friends
0.560983271612487	0.291579099865287	<0.2	LD_friends
0.35991626862688	0.428407616638693	<0.2	LD_friends
0.496754228534887	5.59380057633669	<0.2	LD_friends
0.868702203402377	1.86423148543218	<0.2	LD_friends
1.22293584525757	1.7687853520374	<0.2	LD_friends
1.43438827509794	0.0746879085003505	<0.2	LD_friends
0.525201181199369	5.61136603064821	<0.2	LD_friends
0.904481957676849	0.892450870255314	<0.2	LD_friends
1.21673976712705	1.76827561667148	<0.2	LD_friends
0.486382926212125	5.59567953277827	<0.2	LD_friends
1.21225622835353	1.7680209731685	<0.2	LD_friends
0.479909671887158	5.59397105503639	<0.2	LD_friends
0.527389802403955	5.59756665378069	<0.2	LD_friends
1.48958905198982	3.40395299245456	<0.2	LD_friends
1.48452355861762	3.40329297031855	<0.2	LD_friends
1.20398103065285	1.76929568638743	<0.2	LD_friends
1.09033701484598	0.196952789508871	<0.2	LD_friends
0.642446280256919	2.82827354634677	<0.2	LD_friends
0.471726222832956	5.59963472665006	<0.2	LD_friends
1.44249279809434	0.0730918982945642	<0.2	LD_friends
0.504316932383085	3.91757369913923	<0.2	LD_friends
1.60153915039178	4.11736163830396	<0.2	LD_friends
1.19586056766465	1.7708302974609	<0.2	LD_friends
0.107961079658708	0.224826614575213	<0.2	LD_friends
1.47651366765677	3.40582852088509	<0.2	LD_friends
1.19558794086229	1.771599641297	<0.2	LD_friends
1.18701983396052	1.76573587562121	<0.2	LD_friends
1.18621892182592	1.76751213364701	<0.2	LD_friends
1.14611934987546	1.7619538968712	<0.2	LD_friends
1.18455508375565	1.76776647888527	<0.2	LD_friends
0.46432619657425	5.60119226979674	<0.2	LD_friends
1.18118049245246	1.76827561667148	<0.2	LD_friends
0.70245833218184	0.100507803861868	<0.2	LD_friends
0.462055040708513	5.60258145764865	<0.2	LD_friends
1.46660929198245	3.40804544495326	<0.2	LD_friends
1.17567887514923	1.76929568638743	<0.2	LD_friends
0.495801081460555	0.278519145229951	<0.2	LD_friends
1.17431429197824	1.76904044425143	<0.2	LD_friends
1.17211401721014	1.76904044425143	<0.2	LD_friends
1.57186520597121	4.10924374808178	<0.2	LD_friends
1.1705675663824	1.76955107862173	<0.2	LD_friends
0.0725783049495813	0.45742352373947	<0.2	LD_friends
1.16851416075134	1.76980662113095	<0.2	LD_friends
1.15465386258859	1.76120143728608	<0.2	LD_friends
1.16583371605738	1.75055703855742	<0.2	LD_friends
1.16392919108486	1.77057415207931	<0.2	LD_friends
0.147947191302149	0.285167487566667	<0.2	LD_friends
1.16152872092807	1.77108659400531	<0.2	LD_friends
0.43297363384094	5.59808274948243	<0.2	LD_friends
1.15889091553185	1.7708302974609	<0.2	LD_friends
1.43877932106606	3.41128022039994	<0.2	LD_friends
1.15452986701833	1.7708302974609	<0.2	LD_friends
1.43297363384094	3.39696394374948	<0.2	LD_friends
1.43121178768465	3.40904676481201	<0.2	LD_friends
1.15174928532296	1.77185639240226	<0.2	LD_friends
1.15193410459601	1.77211329538633	<0.2	LD_friends
1.14843591773651	1.77288491741087	<0.2	LD_friends
1.14575470293388	1.77288491741087	<0.2	LD_friends
1.41555569283482	3.40971559628184	<0.2	LD_friends
1.14375459920995	1.77365791283637	<0.2	LD_friends
0.435333935747911	5.6140364293993	<0.2	LD_friends
1.13852533114283	1.77494930386195	<0.2	LD_friends
0.43297363384094	5.61261017366127	<0.2	LD_friends
1.1363203321241	1.77572598570574	<0.2	LD_friends
1.13318119707395	1.77598518862714	<0.2	LD_friends
1.13400819987372	1.77598518862714	<0.2	LD_friends
1.38468134338852	3.41027374374576	<0.2	LD_friends
0.426432226960781	5.61278819968627	<0.2	LD_friends
0.526805090795062	3.92009553233328	<0.2	LD_friends
0.0361177710712226	0.0728350257006301	<0.2	LD_friends
0.663940722133651	2.01614828100853	<0.2	LD_friends
1.11890078161098	1.77936898055191	<0.2	LD_friends
0.123205023799299	3.00427707800453	<0.2	LD_friends
0.419417123185633	5.61493022366807	<0.2	LD_friends
1.11964380058076	1.78093966755114	<0.2	LD_friends
1.11798803837334	1.78120200188826	<0.2	LD_friends
1.11690664142431	1.78146449478347	<0.2	LD_friends
0.65856547542186	0.316772793958565	<0.2	LD_friends
1.11463877996849	1.78225292673721	<0.2	LD_friends
1.11396072443356	1.78251605578609	<0.2	LD_friends
1.10874138309586	1.78172714642855	<0.2	LD_friends
1.33771448427787	3.40837896178668	<0.2	LD_friends
0.405939098729582	5.61510920346945	<0.2	LD_friends
1.10829532376082	1.78409818679597	<0.2	LD_friends
1.10242788617427	1.78436243656494	<0.2	LD_friends
1.10127481841051	1.78436243656494	<0.2	LD_friends
1.09985143928066	1.78489141894691	<0.2	LD_friends
1.57626275001767	4.21119550695535	<0.2	LD_friends
0.403512866263456	5.61636413163812	<0.2	LD_friends
1.09810596802618	1.78807891569149	<0.2	LD_friends
0.44891613481422	0.594824453782011	<0.2	LD_friends
0.398265851739895	5.61600521055827	<0.2	LD_friends
1.09285746899686	1.78701381526333	<0.2	LD_friends
1.27466018409026	3.40616033891873	<0.2	LD_friends
1.08623911358768	1.78887945874195	<0.2	LD_friends
1.08486409337799	1.78914663468511	<0.2	LD_friends
1.08223199755224	1.78941397509484	<0.2	LD_friends
1.11243895906999	1.60924147126128	<0.2	LD_friends
1.08097423541264	1.78994915012486	<0.2	LD_friends
1.10496440254768	1.78330640083025	<0.2	LD_friends
1.09718153191775	1.7854210464295	<0.2	LD_friends
1.25445679800198	3.38827669199266	<0.2	LD_friends
0.810790510417694	0.470569645633014	<0.2	LD_friends
2.09044397075882	4.17043894370061	<0.2	LD_friends
1.23217650199248	3.40660315769979	<0.2	LD_friends
0.551602896542232	1.65443024394361	<0.2	LD_friends
1.09135416109289	1.77910775078048	<0.2	LD_friends
0.348528147800958	4.90552887135836	<0.2	LD_friends
1.10568393731556	1.76371472255197	<0.2	LD_friends
1.10823959854333	3.13106182166709	<0.2	LD_friends
0.267847581934786	0.115204636051019	<0.2	LD_friends
1.10419084983087	1.77936898055191	<0.2	LD_friends
1.20620961530918	1.82361930775673	<0.2	LD_friends
1.19477108579657	1.55705013042214	<0.2	LD_friends
1.16621562534352	3.31957382914186	<0.2	LD_friends
1.11798803837334	1.73849922680172	<0.2	LD_friends
1.14116214857141	3.32221060893114	<0.2	LD_friends
1.12627261935332	3.33875539104067	<0.2	LD_friends
1.13608262304214	3.34179774661299	<0.2	LD_friends
1.12930354201075	3.34303981725715	<0.2	LD_friends
1.09323411045927	1.78941397509484	<0.2	LD_friends
1.08964244272712	5.37923951000579	<0.2	LD_friends
1.0958797865238	1.78357016912375	<0.2	LD_friends
0.338944915146621	5.51399481363776	<0.2	LD_friends
1.14978275820161	0.380802284207053	<0.2	LD_friends
0.33743103306674	5.51798442354929	<0.2	LD_friends
1.04561274985549	1.78489141894691	<0.2	LD_friends
1.04522701031028	1.78146449478347	<0.2	LD_friends
1.04503426894158	1.78330640083025	<0.2	LD_friends
1.04402377775167	1.78067749158066	<0.2	LD_friends
0.33517005885691	5.51229613683627	<0.2	LD_friends
1.09301884677115	3.33866065999396	<0.2	LD_friends
1.03729926829566	1.76827561667148	<0.2	LD_friends
1.08118360963962	3.33582829463807	<0.2	LD_friends
1.06560255921901	3.33724216831843	<0.2	LD_friends
1.05394093961488	3.33847125986802	<0.2	LD_friends
1.46877662546697	4.16488040957545	<0.2	LD_friends
1.02673356389147	1.76421912967244	<0.2	LD_friends
1.47340229089655	4.17678668671733	<0.2	LD_friends
1.45308735681876	4.14296920172738	<0.2	LD_friends
1.03919637508823	3.34132097141755	<0.2	LD_friends
1.01538268676325	1.76371472255197	<0.2	LD_friends
0.996970529446382	1.76270766243254	<0.2	LD_friends
1.83773438570198	1.00599096687639	<0.2	LD_friends
0.988852639224202	0.48758245139916	<0.2	LD_friends
0.99012436628784	1.75870261289001	<0.2	LD_friends
0.313274378925458	5.52100086832664	<0.2	LD_friends
0.312292720375181	5.52143350440616	<0.2	LD_friends
0.983802646487561	3.34940110182734	<0.2	LD_friends
1.00939478857608	1.76245626185713	<0.2	LD_friends
0.30803489723264	5.501551596826	<0.2	LD_friends
1.00802120900542	1.76220500672608	<0.2	LD_friends
0.308388125785584	5.50654194900481	<0.2	LD_friends
1.00410167635356	1.76295920862081	<0.2	LD_friends
1	1.76497684050478	<0.2	LD_friends
0.340464092845784	0.243135775939451	<0.2	LD_friends
0.673869043289205	0.33517005885691	<0.2	LD_friends
0.299382804317943	5.51060407827287	<0.2	LD_friends
1.60292945004059	1.00383870663199	<0.2	LD_friends
0.926648297613099	3.3392293564723	<0.2	LD_friends
0.925549281045409	3.33960890159753	<0.2	LD_friends
0.924453038607469	3.33951398421503	<0.2	LD_friends
0.962972120244225	1.75845351940345	<0.2	LD_friends
0.326979092871104	0.234256958578956	<0.2	LD_friends
0.0770670434447883	6.14224547794056	<0.2	LD_friends
0.280088935801661	5.49485002168009	<0.2	LD_friends
1.67757394759405	1.82073553566097	<0.2	LD_friends
0.291324207273463	5.51328622401752	<0.2	LD_friends
0.29183414214446	5.51018209169855	<0.2	LD_friends
0.149966742310231	0.51173138450454	<0.2	LD_friends
0.100781582148627	0.0230084546938495	<0.2	LD_friends
0.619969752032169	0.507518989871123	<0.2	LD_friends
0.295420550303701	5.46775535637342	<0.2	LD_friends
0.29627884007298	4.0679830935658	<0.2	LD_friends
0.289713352297109	5.45804652554176	<0.2	LD_friends
0.290475644123659	5.50334706074908	<0.2	LD_friends
0.345534666479854	0.238748925691337	<0.2	LD_friends
0.504594436853807	1.78383409771401	<0.2	LD_friends
0.264161665682926	5.51584257563462	<0.2	LD_friends
0.564474148501345	5.50947969063665	<0.2	LD_friends
0.285167487566667	5.52432881167557	<0.2	LD_friends
2.08549817717269	1.82102305270683	<0.2	LD_friends
0.56304266933055	5.51812758968934	<0.2	LD_friends
0.561615892965286	5.50501102631683	<0.2	LD_friends
0.750557038557418	1.14917004015147	<0.2	LD_friends
0.564474148501345	5.51784130458872	<0.2	LD_friends
2.0893755951108	1.82798119057544	<0.2	LD_friends
0.607830850510264	2.02319166266193	<0.2	LD_friends
0.112382699664264	0.06023122454665	<0.2	LD_friends
0.560509409610317	5.50807828741385	<0.2	LD_friends
0.282912275072981	5.50821822441584	<0.2	LD_friends
0.360115258083696	2.43344466911695	<0.2	LD_friends
0.0582898510583536	2.89619627904404	<0.2	LD_friends
0.131120553762912	0.044504670815873	<0.2	LD_friends
0.838631997765025	3.33564012544886	<0.2	LD_friends
1.04696554274964	1.7602001815529	<0.2	LD_friends
0.561457651213889	5.50877842376072	<0.2	LD_friends
1.0503173092048	1.76371472255197	<0.2	LD_friends
1.04508244626504	1.76371472255197	<0.2	LD_friends
0.543178651978401	5.50807828741385	<0.2	LD_friends
1.0434954096833	1.76120143728608	<0.2	LD_friends
1.25664704859044	2.74472749489669	<0.2	LD_friends
1.33338843158097	2.5111673656176	<0.2	LD_friends
0.777543663320753	2.9931062920521	<0.2	LD_friends
1.05998184499234	1.76220500672608	<0.2	LD_friends
0.877456475931246	1.75845351940345	<0.2	LD_friends
0.00935041168114558	0.147093241203046	<0.2	LD_friends
0.817300096663957	3.36875921976449	<0.2	LD_friends
0.73118809626022	1.63770606203577	<0.2	LD_friends
1.31659270086791	3.38668683854454	<0.2	LD_friends
0.311758204022288	0.262966468666122	<0.2	LD_friends
1.08003329851661	3.86075078242839	<0.2	LD_friends
0.802168306671097	3.38153350780092	<0.2	LD_friends
0.673459331483438	0.351054817834328	<0.2	LD_friends
0.765735875621211	1.08113125661902	<0.2	LD_friends
1.31175820402229	3.38247546511371	<0.2	LD_friends
1.06398920428479	3.85761053388116	<0.2	LD_friends
0.0483225626566994	0.24435378054332	<0.2	LD_friends
1.00353210973828	3.0712969725694	<0.2	LD_friends
0.375924268854317	0.857610533881164	<0.2	LD_friends
1.30530707366852	0.919373513078194	<0.2	LD_friends
1.28625752159092	0.919734372660155	<0.2	LD_friends
1.30504399775018	0.918292729902651	<0.2	LD_friends
0.073914913074856	0.241618058225325	<0.2	LD_friends
0.0741209106984992	0.237921912665361	<0.2	LD_friends
1.28025450747042	3.38069792412439	<0.2	LD_friends
0.342657263185374	0.321208565633756	<0.2	LD_friends
1.12407101507707	3.63732907027433	<0.2	LD_friends
1.27564219577357	3.38153350780092	<0.2	LD_friends
1.27319131747504	3.38101107963507	<0.2	LD_friends
1.30416822717331	3.38142897187987	<0.2	LD_friends
0.329197715739056	0.335922409814925	<0.2	LD_friends
1.27034933166408	3.41555569283482	<0.2	LD_friends
1.28066871301627	3.43156358558311	<0.2	LD_friends
1.09431203228815	1.00208963265326	<0.2	LD_friends
1.25617677839625	3.41884710803371	<0.2	LD_friends
0.1073489661227	0.611898798429483	<0.2	LD_friends
0.628747370875061	1.75721019052132	<0.2	LD_friends
1.21275211966805	3.42296801437397	<0.2	LD_friends
1.21084250808856	3.41907502432438	<0.2	LD_friends
1.20377268597056	3.41918902733905	<0.2	LD_friends
0.317043073698792	0.00687251489428989	<0.2	LD_friends
1.20929271267232	3.43156358558311	<0.2	LD_friends
1.13094438129809	3.48492132492408	<0.2	LD_friends
0.480303232840147	1.08238947425013	<0.2	LD_friends
1.17522353752445	3.43663759051339	<0.2	LD_friends
0.80799040734633	0.169283050563102	<0.2	LD_friends
1.16228533171509	3.43687503966196	<0.2	LD_friends
1.06133019897732	0.477816682381314	<0.2	LD_friends
0.996108833763089	3.89551288868761	<0.2	LD_friends
0.22753159694672	1.20307892466983	<0.2	LD_friends
0.533874129581801	1.89517159634634	<0.2	LD_friends
0.96738123914928	3.90974194706868	<0.2	LD_friends
0.982549270489464	3.91542372206567	<0.2	LD_friends
0.97798426018228	3.91221858219046	<0.2	LD_friends
0.995678626217357	3.89279003035213	<0.2	LD_friends
0.794795636051855	0.00204599593059704	<0.2	LD_friends
0.790216985151485	0.0259952031025854	<0.2	LD_friends
0.0308171407677386	0.187220292991036	<0.2	LD_friends
0.228853651185015	2.67674789982831	<0.2	LD_friends
1.16602462872009	0.370488465799547	<0.2	LD_friends
0.518700726667144	1.09140776115243	<0.2	LD_friends
0.0290026344275147	0.202455485638274	<0.2	LD_friends
0.904830648568245	0.996970529446382	<0.2	LD_friends
1.22351674416632	0.400772137226204	<0.2	LD_friends
0.783834097714007	0.989700043360188	<0.2	LD_friends
0.781464494783472	0.987584625237567	<0.2	LD_friends
0.415442639474325	1.36381310480128	<0.2	LD_friends
0.509058794643213	1.09023008526723	<0.2	LD_friends
0.422163658707256	1.36181035980916	<0.2	LD_friends
0.18983471545685	0.247260306064672	<0.2	LD_friends
0.417595701980972	1.35193287055107	<0.2	LD_friends
0.710634048479968	0.987162775294828	<0.2	LD_friends
0.501413791182482	1.08948231448273	<0.2	LD_friends
0.160396270529163	0.769551078621726	<0.2	LD_friends
0.759201228882669	0.984221243610959	<0.2	LD_friends
0.681102285372513	0.984221243610959	<0.2	LD_friends
0.512861624522814	1.07227044022835	<0.2	LD_friends
0.2518119729938	0.478600371884624	<0.2	LD_friends
0.854492828590337	0.983384452442823	<0.2	LD_friends
0.72056121171298	1.55222199070538	<0.2	LD_friends
0.706637445288554	0.993962045002683	<0.2	LD_friends
0.726073219899474	0.983802646487561	<0.2	LD_friends
0.725611204449621	0.982132281036494	<0.2	LD_friends
0.223662090379825	2.65541125742129	<0.2	LD_friends
0.706637445288554	0.982132281036494	<0.2	LD_friends
0.752763450493236	0.986741334716483	<0.2	LD_friends
0.702896349850744	0.988006885340743	<0.2	LD_friends
0.448306084872775	1.15267416921458	<0.2	LD_friends
0.723538195826756	0.984221243610959	<0.2	LD_friends
0.418733194726329	1.33951398421503	<0.2	LD_friends
0.189901959318857	0.0223678347540005	<0.2	LD_friends
0.501276029252095	1.06833876031552	<0.2	LD_friends
0.500587874327725	1.06864384953207	<0.2	LD_friends
0.419189027339054	1.3429441471429	<0.2	LD_friends
0.0592345643687825	0.675923420260514	<0.2	LD_friends
0.722849386036203	0.983802646487561	<0.2	LD_friends
0.140261433802853	1.33913452199613	<0.2	LD_friends
0.214243200037357	1.06793230779928	<0.2	LD_friends
0.807432546663454	3.01922422603738	<0.2	LD_friends
0.807432546663454	3.0189973100586	<0.2	LD_friends
0.219466674683596	1.06828793294324	<0.2	LD_friends
0.801617869991706	0.317674381332193	<0.2	LD_friends
0.127086558379605	1.33573419985233	<0.2	LD_friends
0.357832365595055	1.15452986701833	<0.2	LD_friends
0.814457845145625	0.0199511549350433	<0.2	LD_friends
0.137808968948403	1.33170728955178	<0.2	LD_friends
0.230918212881781	1.05774384958054	<0.2	LD_friends
0.127377620974712	1.32458830628514	<0.2	LD_friends
0.230622673923862	1.0562088010707	<0.2	LD_friends
0.215882183537077	1.06223143295006	<0.2	LD_friends
0.215382707367125	1.05507339001378	<0.2	LD_friends
0.256098449514821	0.0982148546964007	<0.2	LD_friends
1.16039627052916	0.656985502849232	<0.2	LD_friends
0.657379957446652	0.425158804936615	<0.2	LD_friends
0.129186576084402	1.32193709502565	<0.2	LD_friends
0.571865205971211	1.16896251435997	<0.2	LD_friends
0.80799040734633	1.42573717029297	<0.2	LD_friends
0.217527375833714	1.05408848318073	<0.2	LD_friends
1.16698045292347	0.359121221298382	<0.2	LD_friends
0.717604495257474	0.984640244590786	<0.2	LD_friends
0.139183036135462	1.33998877871067	<0.2	LD_friends
0.12366667091362	1.32330639037513	<0.2	LD_friends
0.159956669396506	1.27744833799904	<0.2	LD_friends
0.00340077729983324	1.90308998699194	<0.2	LD_friends
0.0139003749448704	2.40582852088509	<0.2	LD_friends
0.854803593885818	1.7680209731685	<0.2	LD_friends
0.70730099695607	0.987584625237567	<0.2	LD_friends
0.738737131207507	0.987584625237567	<0.2	LD_friends
0.0116640441439495	2.40505526330492	<0.2	LD_friends
0.00052146632068984	2.62506844602181	<0.2	LD_friends
0.0229168796841473	2.37965570024551	<0.2	LD_friends
0.0161933580215848	2.41680122603138	<0.2	LD_friends
0.0160581410161118	2.41657449959349	<0.2	LD_friends
0.841939206063395	1.72538038090876	<0.2	LD_friends
0.0523702526156455	2.31587307438692	<0.2	LD_friends
0.221848749616356	2.74328225402251	<0.2	LD_friends
0.0137210440940088	2.39870068980566	<0.2	LD_friends
0.0149329668494991	2.397831448621	<0.2	LD_friends
0.0141246426916063	2.39383368539238	<0.2	LD_friends
0.709520186669327	0.949233688766958	<0.2	LD_friends
0.00961674109376644	2.39254497678533	<0.2	LD_friends
0.0135865945345314	2.39351114955735	<0.2	LD_friends
0.767003889607846	0.868060704789576	<0.2	LD_friends
0.0112627247111998	2.39147396642281	<0.2	LD_friends
0.591251393815756	2.84557602688535	<0.2	LD_friends
0.635073966210024	0.649751981665837	<0.2	LD_friends
0.0110844794873133	2.39168795730267	<0.2	LD_friends
0.00877392430750515	2.39222339625831	<0.2	LD_friends
1.18217030025439	0.33743103306674	<0.2	LD_friends
0.0121103900022546	2.38320951367028	<0.2	LD_friends
0.0196784139912436	2.38237070224216	<0.2	LD_friends
0.0121103900022546	2.38121997549379	<0.2	LD_friends
0.313900228004084	0.186886245992101	<0.2	LD_friends
0.00629930517964975	2.38007228970853	<0.2	LD_friends
0.809388202186395	0.956244873031321	<0.2	LD_friends
0.00475979813718457	2.37747513759643	<0.2	LD_friends
0.00704903942955356	2.58502665202918	<0.2	LD_friends
0.711750774428014	0.958212681028248	<0.2	LD_friends
0.712870379280889	0.958607314841775	<0.2	LD_friends
0.74521031260279	0.958607314841775	<0.2	LD_friends
0.876801924968001	1.414200990987	<0.2	LD_friends
0.747146969020107	0.958607314841775	<0.2	LD_friends
0.753994095923971	0.956637721978871	<0.2	LD_friends
0.719877103697692	0.95506845385084	<0.2	LD_friends
0.0712969725694029	2.02291687968415	<0.2	LD_friends
0.757707095017069	0.956637721978871	<0.2	LD_friends
0.756961951313706	0.959793372425289	<0.2	LD_friends
0.759201228882669	0.95233580539844	<0.2	LD_friends
0.085762652232259	2.01470828140711	<0.2	LD_friends
1.17829000270162	0.380802284207053	<0.2	LD_friends
0.758702612890007	0.959002307576509	<0.2	LD_friends
0.761953896871205	0.958607314841775	<0.2	LD_friends
0.762959208620809	0.958607314841775	<0.2	LD_friends
0.839531468880963	0.959002307576509	<0.2	LD_friends
0.0772226580712022	2.01103992960966	<0.2	LD_friends
0.800244822746525	0.96018944585165	<0.2	LD_friends
0.0778976331923929	2.00890689195111	<0.2	LD_friends
0.767257937279263	0.991825815993574	<0.2	LD_friends
0.7972393126068	0.96738123914928	<0.2	LD_friends
0.796967112985289	0.958212681028248	<0.2	LD_friends
0.803547458296611	1.0051551504466	<0.2	LD_friends
0.782516055786094	0.950781977329818	<0.2	LD_friends
0.81559251458768	1.72147503526298	<0.2	LD_friends
0.0882034095627479	1.995248844409	<0.2	LD_friends
0.0885227828938976	1.99139982823808	<0.2	LD_friends
0.841336019186011	0.950394387405027	<0.2	LD_friends
0.360115258083696	1.1051856709167	<0.2	LD_friends
0.786216700664696	1.00555086298596	<0.2	LD_friends
0.754240644032723	1.00780007020442	<0.2	LD_friends
0.77780395369828	1.00784428895738	<0.2	LD_friends
1.61726273423867	2.06464390705443	<0.2	LD_friends
1.06494641076893	0.358426746821825	<0.2	LD_friends
0.688458041598805	5.536405597813	<0.2	LD_friends
0.957424487559809	0.388701637703571	<0.2	LD_friends
0.382265964635982	0.0778456747689412	<0.2	LD_friends
0.750068243365805	3.13200248965505	<0.2	LD_friends
0.165579296318467	5.08639805027084	<0.2	LD_friends
0.0646943097100748	0.561299467099264	<0.2	LD_friends
0.00577085918230157	2.34563090902471	<0.2	LD_friends
0.124417895672114	2.74424521335696	<0.2	LD_friends
1.01358659453453	0.849243560139691	<0.2	LD_friends
0.455311977697323	1.04769199033787	<0.2	LD_friends
0.0631345410243774	1.33658178774732	<0.2	LD_friends
0.265040238727555	1.15782777061438	<0.2	LD_friends
0.280585840297407	3.51243743974362	<0.2	LD_friends
0.229589868486094	0.187487715710017	<0.2	LD_friends
0.0317506058920826	0.816730156317195	<0.2	LD_friends
0.241996990700201	3.5285615926107	<0.2	LD_friends
0.0869813162520398	0.147764060588113	<0.2	LD_friends
0.852014679316195	0.861697301833719	<0.2	LD_friends
0.4990777608097	0.173471693659349	<0.2	LD_friends
0.797511682939907	0.941573975542995	<0.2	LD_friends
0.229221603830852	3.5332806283184	<0.2	LD_friends
0.307505592496916	0.803271277376713	<0.2	LD_friends
0.348915910756989	4.03654273988329	<0.2	LD_friends
0.292004253577071	0.172307711325554	<0.2	LD_friends
0.239276027858048	1.45792185366437	<0.2	LD_friends
0.921180816901151	0.760450279159527	<0.2	LD_friends
0.219466674683596	3.53715296416833	<0.2	LD_friends
0.0717578168426909	1.35008128126458	<0.2	LD_friends
0.0730405116197243	1.3841551171253	<0.2	LD_friends
0.230548820597962	1.03170388495374	<0.2	LD_friends
0.311135431945208	1.17509352869789	<0.2	LD_friends
0.305307073668516	0.809948582240794	<0.2	LD_friends
0.829738284605043	1.18815699382352	<0.2	LD_friends
1.32211941848841	0.712422190921295	<0.2	LD_friends
0.309449538489641	1.17992996568767	<0.2	LD_friends
0.303993284781455	4.03315457634508	<0.2	LD_friends
0.310247303860843	3.98632030270881	<0.2	LD_friends
0.299902295386946	4.04455278942231	<0.2	LD_friends
0.566070234391536	0.171468993354899	<0.2	LD_friends
3.51870072666714	1.04426415772233	<0.2	LD_friends
0.846795099915716	0.856985199745905	<0.2	LD_friends
0.826813731587726	0.891096872332687	<0.2	LD_friends
0.16285365609094	1.16494389827988	<0.2	LD_friends
0.826813731587726	0.891434976267166	<0.2	LD_friends
0.954677021213343	3.23754651763645	<0.2	LD_friends
0.275396484603283	4.05163594401163	<0.2	LD_friends
0.271889815899659	4.05394093961488	<0.2	LD_friends
2.6272720591144	0.814741234703415	<0.2	LD_friends
0.253677234910047	4.05266432405126	<0.2	LD_friends
0.263046046216854	4.05290953578038	<0.2	LD_friends
0.288108450119421	0.817300096663957	<0.2	LD_friends
1.54515513999149	4.16096212661169	<0.2	LD_friends
0.25617677839625	4.05576415620652	<0.2	LD_friends
0.240407691354025	4.0495377810944	<0.2	LD_friends
0.233512793760306	4.03428102975578	<0.2	LD_friends
0.232695682546727	4.03597620715997	<0.2	LD_friends
1.40208552879747	0.679645967182328	<0.2	LD_friends
0.413187730556624	1.02058821736556	<0.2	LD_friends
0.39211625564301	1.02738066094038	<0.2	LD_friends
0.334888262924949	1.20093528064899	<0.2	LD_friends
0.0818123386410744	2.420445039599	<0.2	LD_friends
0.128777443240293	1.32495526404411	<0.2	LD_friends
0.216596718877437	4.0260874295803	<0.2	LD_friends
0.13864483980674	1.32845691473743	<0.2	LD_friends
1.0081539463551	0.889747082646597	<0.2	LD_friends
0.201971206595927	4.03654273988329	<0.2	LD_friends
0.0574958938319193	0.249800272170818	<0.2	LD_friends
0.339608901597533	1.20224787134929	<0.2	LD_friends
0.530472520812986	1.31309573043182	<0.2	LD_friends
0.409046764812014	1.20238626984692	<0.2	LD_friends
0.0551720036567837	1.58203035778526	<0.2	LD_friends
0.248566918180653	0.822175028135318	<0.2	LD_friends
0.178290002701624	4.03843653763793	<0.2	LD_friends
2.67427914198059	0.813891620186795	<0.2	LD_friends
0.517555208081735	0.168834366090558	<0.2	LD_friends
1.4049449102407	0.730487055782084	<0.2	LD_friends
0.151502981909633	4.03607057797344	<0.2	LD_friends
0.451979305094469	2.15452986701833	<0.2	LD_friends
0.157078879240018	4.03720463014277	<0.2	LD_friends
0.147703034173075	4.05237025261565	<0.2	LD_friends
0.141643294702227	4.03857890593355	<0.2	LD_friends
0.884722408604099	0.410944468947656	<0.2	LD_friends
0.355069292086413	1.20418947533259	<0.2	LD_friends
0.143210711246684	3.98464024459079	<0.2	LD_friends
0.0509517076843362	0.64569943765464	<0.2	LD_friends
0.154901959985743	0.894149325614857	<0.2	LD_friends
0.358823453386886	1.20418947533259	<0.2	LD_friends
0.126737540561273	4.03910132267334	<0.2	LD_friends
0.361011840656318	1.20425897913076	<0.2	LD_friends
0.457050151185821	2.17076057185861	<0.2	LD_friends
0.410385459368734	1.29302632382382	<0.2	LD_friends
0.291494119044763	2.04590227952081	<0.2	LD_friends
0.32947584221792	1.7687853520374	<0.2	LD_friends
0.28878347567891	2.04253638427007	<0.2	LD_friends
0.291494119044763	2.0465302567466	<0.2	LD_friends
0.37253172754029	1.20999647960951	<0.2	LD_friends
0.154158092578243	0.409604052815987	<0.2	LD_friends
1.40395299245456	0.684029654543082	<0.2	LD_friends
[truncated: 381 more rows]
