# Supplementary material for: Common and rare variant association analyses in amyotrophic lateral sclerosis identify 15 risk loci with distinct genetic architectures and neuron-specific biology
Source: Nat Genet. 2021 Dec 6;53(12):1636–48. doi: 10.1038/s41588-021-00973-1 (PMC8648564; doi:10.1038/s41588-021-00973-1)
Supplement: Source Data Extended Data Fig. 7 — Association statistics for genome-wide significant SNPs in ALS and FTD subtypes. [file 41588_2021_973_MOESM16_ESM.txt]

chr	bp	snp	ALS_pvalue	ALS_beta	bvFTD_pvalue	bvFTD_beta	mndFTD_pvalue	mndFTD_beta	sdFTD_pvalue	sdFTD_beta	pnfaFTD_pvalue	pnfaFTD_beta
3	39410493	rs140716364	0.1901	-0.2324
3	39410501	rs191129146	0.4956	0.0301
3	39410664	rs9855993	0.1253	-0.0192	0.417	-0.052	0.6148	-0.082	0.934	-0.011	0.5821	-0.081
3	39410747	rs58142089	0.4139	-0.011	0.469	0.059	0.0325	0.477	0.8911	-0.024	0.8598	0.034
3	39411605	3:39411605			0.4717	-0.046	0.2905	-0.179	0.3113	-0.137	0.1601	-0.211
3	39412274	rs542643662	0.03693	0.2414
3	39412526	3:39412526			0.06939	0.272	0.7537	-0.123	0.3394	0.303	0.01915	0.801
3	39413432	rs112941309	0.8167	-0.0046
3	39413524	rs78336691	0.4088	-0.0111	0.5659	0.047	0.03082	0.478	0.9975	0.001	0.8399	0.038
3	39413810	rs6766291	0.2981	-0.0348	0.8711	-0.036	0.4315	-0.444	0.2406	0.557	0.2838	0.517
3	39413914	rs144503098	0.4791	-0.0312	0.6277	0.143	0.2215	-0.916	0.7252	0.196	0.1581	0.9
3	39414378	rs76982921	0.4904	0.0304	0.679	0.116	0.2067	-0.916	0.6336	0.258	0.1886	0.789
3	39414547	rs80311914	0.2255	0.1797
3	39414605	rs11713992	0.1454	-0.0183	0.3778	-0.059	0.5714	-0.098	0.915	0.015	0.627	-0.076
3	39414895	rs73826414	0.09569	-0.2973
3	39415012	rs75764009	0.4757	-0.2145
3	39415322	rs551190537	0.9721	0.0035
3	39416153	rs1392191	0.4929	0.0303	0.6892	0.114	0.213	-0.911	0.75	0.173	0.1788	0.822
3	39416499	rs9859684	0.138	-0.0176	0.9824	0.002	0.5172	-0.116	0.598	0.08	0.5911	0.087
3	39416647	rs6599025	0.421	-0.0368
3	39417428	rs12629071	0.2942	0.0191	0.02067	0.276	0.7331	0.103	0.14	0.366	0.01673	0.629
3	39417921	rs73826415	0.132	-0.2711
3	39418323	rs79589879	0.2954	-0.019	0.02019	0.278	0.7303	0.105	0.1402	0.367	0.01662	0.633
3	39418425	rs142349490	0.204	-0.0827
3	39418544	rs13065445	0.0005302	0.0434	0.4289	-0.052	0.2847	-0.189	0.2558	-0.16	0.1532	-0.223
3	39419277	rs1392193	0.4014	0.0385
3	39419360	rs540084911	0.9454	-0.0131
3	39419438	rs554421320	0.9141	-0.0202
3	39419481	rs9837442	0.1293	0.019	0.4521	-0.051	0.5757	-0.098	0.93	-0.013	0.5864	-0.085
3	39419526	rs79925292	0.3016	-0.0188	0.02111	0.276	0.7228	0.108	0.1513	0.357	0.01671	0.632
3	39419745	rs9837944	0.1562	0.0178	0.3934	-0.058	0.573	-0.098	0.9972	-0.001	0.5831	-0.086
3	39419912	rs76172584	0.3143	-0.1459
3	39420103	rs76290650	0.1408	0.0562	0.2796	-0.238	0.6053	-0.279	0.2328	0.657	0.517	-0.348
3	39420130	rs9838555	0.1549	0.0178	0.394	-0.057	0.5765	-0.097	0.9832	-0.003	0.5859	-0.085
3	39420220	rs75706949	0.2913	0.0192	0.01464	0.296	0.6703	0.131	0.1384	0.373	0.01865	0.626
3	39420223	rs111760389	0.499	0.0424
3	39420907	rs59689187	0.1207	0.2735
3	39420943	rs527955373	0.1317	-0.1848
3	39420981	rs56386899	0.275	0.0145	0.5872	0.046	0.03457	0.483	0.965	-0.008	0.7771	0.056
3	39421053	rs7628860	0.4917	0.0322
3	39421064	rs7618845	0.5252	-0.0297
3	39421554	rs189826885	0.8469	-0.0283
3	39422061	rs3821374	0.04699	-0.029	0.0367	0.176	0.1978	0.283	0.2616	0.197	0.07861	0.336
3	39422139	rs3755592	0.5776	-0.0155
3	39422316	rs73826417	0.2318	-0.0849
3	39422333	rs79159553	0.02495	0.2235
3	39422785	rs542362441	0.754	0.0549
3	39422850	rs554292780	0.4302	0.0945
3	39422884	rs115273067	0.3578	0.0344
3	39422886	rs111715617	0.5638	-0.097
3	39422922	rs11920029	0.2742	-0.6466
3	39423007	rs3755591	0.8867	-0.0043
3	39423261	rs532111169	0.8592	0.0276
3	39423620	rs115389270	0.1669	0.3155
3	39423820	rs79979666	0.1781	-0.3051
3	39423847	rs11921137	0.7565	-0.1895
3	39424522	rs11919908	0.7805	-0.1699
3	39424913	rs114422738	0.7789	-0.171
3	39424924	rs142441701	0.425	-0.0374
3	39425007	rs143903497	0.7784	-0.1713
3	39425226	rs61995897	0.9205	-0.0144
3	39425393	rs115072733	0.7784	0.1712
3	39425400	rs116056544	0.7785	-0.171
3	39425466	rs141127535	0.7665	0.1803
3	39425491	rs115383257	0.02686	-0.0695
3	39425502	rs150907810	0.7602	0.1851
3	39425541	rs111624230	0.1933	0.2944
3	39425752	rs114043289	0.191	0.2956
3	39425757	rs13096318	0.01048	-0.0313	0.04004	0.129	0.1839	0.218	0.2472	0.149	0.1032	0.23
3	39425758	rs115072192	0.7684	0.1784
3	39425791	rs192734560	0.7663	-0.1801
3	39425890	rs78211223	0.7619	0.1832
3	39425909	rs114251952	0.7694	0.1773
3	39425945	rs1532589	0.3498	0.1073
3	39426017	rs375602001	0.7765	0.1717
3	39426441	rs28720962	0.3915	0.013	0.2499	-0.1	0.7233	-0.082	0.9181	0.02	0.05453	-0.385
3	39426537	rs11918536	0.02068	0.0259	0.24	0.072	0.4985	0.107	0.1208	0.205	0.6192	0.069
3	39426545	rs11914435	0.7699	0.1767
3	39426761	rs11914446	0.7771	0.1708
3	39426904	rs9809888	0.6406	-0.0068	0.2908	-0.086	0.3748	-0.193	0.6249	0.088	0.1083	-0.304
3	39427092	rs76664897	0.09291	-0.0556
3	39427121	rs78994284	0.3953	-0.0256
3	39427163	rs143636921	0.3957	-0.069
3	39427297	rs77364061	0.7631	-0.1815
3	39427311	rs4016625	0.428	-0.0921
3	39427806	rs11915568	0.7715	0.1746
3	39427814	rs11923308	0.7717	-0.1744
3	39427828	rs73058265	0.02766	-0.1507
3	39427927	rs4676638	0.3462	-0.1077
3	39428005	rs12486423	0.01651	0.0268	0.2637	0.067	0.5372	0.095	0.1251	0.197	0.5034	0.091
3	39428018	rs11923378	0.7721	-0.1739
3	39428094	rs11923386	0.7643	-0.18
3	39428161	rs6783904	0.1873	-0.0557	0.9299	0.025	0.1538	-1.031	0.7254	0.193	0.1801	0.815
3	39428162	rs11915750	0.7799	0.1669
3	39428191	rs12486433	0.0321	0.024	0.2526	0.067	0.5145	0.098	0.1072	0.203	0.5291	0.084
3	39428241	rs11129823	0.004174	-0.0345	0.04201	0.118	0.1984	0.197	0.2342	0.142	0.0818	0.228
3	39428291	rs4561762	0.3445	-0.108
3	39428480	rs11920662	0.7814	-0.1655
3	39428514	rs76742381	0.3135	0.237
3	39428654	rs56713196	0.003988	0.0434	0.1237	0.168	0.2775	0.308	0.4765	0.165	0.1573	0.353
3	39428665	rs56024134	0.2643	-0.0487
3	39428675	rs78559947	0.7953	0.1547
3	39428742	rs75645712	0.2511	0.2681
3	39428891	rs115947917	0.7624	0.1666
3	39428898	rs9840312	0.3378	0.1094
3	39428916	rs75915416	0.7616	-0.1671
3	39429006	rs76029262	0.7617	0.167
3	39429065	rs78212683	0.7689	0.1616
3	39429076	rs11129824	0.003971	-0.0346	0.04167	0.116	0.2012	0.192	0.2282	0.142	0.08306	0.223
3	39429435	rs144430080	0.7608	-0.1674
3	39429895	rs116547500	0.7407	-0.0109
3	39430109	rs78365272	0.1834	0.0562	0.9874	0.004	0.1528	-1.029	0.7385	0.182	0.1907	0.79
3	39430329	rs6791076	0.9765	-0.0118
3	39430466	rs73826418	0.5371	0.0863
3	39431081	rs2270770	0.03113	0.024	0.2314	0.069	0.4151	0.12	0.1083	0.197	0.5811	0.072
3	39431961	rs144149294	0.3683	-0.0597
3	39432046	rs41285140	0.8695	-0.0309
3	39432247	rs2276715	0.01747	0.0265	0.3244	0.057	0.5005	0.1	0.1306	0.186	0.5258	0.083
3	39432390	rs79220856	0.1824	-0.091
3	39432785	rs45503293	0.3066	0.0154	0.2237	-0.096	0.6313	-0.101	0.7141	0.065	0.0425	-0.37
3	39433147	rs1995236	0.4349	-0.085
3	39433412	rs149992222	0.006473	0.3472
3	39433753	rs13081742	0.004785	0.0338	0.03714	0.118	0.2341	0.176	0.2179	0.143	0.0733	0.226
3	39433803	rs35283414	0.004581	-0.034	0.03898	0.115	0.1989	0.189	0.2292	0.138	0.08901	0.214
3	39433956	rs4398367	0.5025	0.068
3	39434398	rs67144715	0.8372	0.0076
3	39434508	rs114701244	0.7576	-0.0126
3	39434603	rs4676639	0.2972	0.1047
3	39434650	rs138925637	0.3473	-0.082
3	39434704	rs34719646	0.3693	0.0135	0.2218	-0.095	0.6354	-0.099	0.7299	0.061	0.04512	-0.361
3	39434779	rs144775154	0.2825	0.5025
3	39435052	rs2016412	0.8699	-0.005
3	39435064	rs114325844	0.7703	-0.1585
3	39435249	rs13077114	0.004741	-0.0338	0.03986	0.113	0.2037	0.184	0.2212	0.139	0.08633	0.213
3	39435566	rs115596222	0.6531	-0.0141
3	39435865	rs870843	0.004719	-0.0338	0.03309	0.122	0.1509	0.216	0.2104	0.147	0.08567	0.22
3	39436227	rs35616367	0.004842	0.0337	0.03361	0.122	0.1698	0.207	0.2133	0.146	0.09585	0.214
3	39436238	rs67035835	0.004839	-0.0337	0.03368	0.122	0.17	0.207	0.2138	0.146	0.09573	0.214
3	39436307	rs67353739	0.004841	0.0337	0.03982	0.113	0.2041	0.184	0.2204	0.139	0.08621	0.212
3	39436847	rs7652416	0.004837	0.0337	0.0398	0.113	0.2048	0.183	0.2195	0.138	0.08662	0.211
3	39437335	rs36075304	0.004881	0.0337	0.03978	0.113	0.205	0.183	0.2196	0.138	0.08662	0.211
3	39437430	rs111390068	0.1982	-0.0542	0.9813	-0.007	0.1517	-1.028	0.7458	0.176	0.1936	0.782
3	39437593	rs148861867	0.8526	-0.0056
3	39437665	rs11712093	0.3832	0.0131	0.2298	-0.093	0.6287	-0.101	0.7222	0.062	0.04786	-0.356
3	39437714	rs73058289	0.3586	-0.0138
3	39437800	rs9877539	0.466	0.0825
3	39438321	rs12991	0.00474	0.0338	0.04034	0.113	0.2077	0.182	0.2212	0.138	0.08741	0.211
3	39438442	rs73058292	0.009999	0.1934
3	39438599	rs6890	0.4025	0.0125	0.2136	-0.243	0.2321	-0.65	0.1208	0.651	0.07805	-0.791
3	39438888	rs11129826	0.02493	-0.0248	0.2647	0.062	0.5105	0.094	0.1126	0.189	0.546	0.076
3	39439086	rs61367724	0.003997	-0.0343	0.03941	0.113	0.2084	0.182	0.2186	0.139	0.08538	0.212
3	39439181	rs7647278	0.004054	-0.0343	0.03968	0.113	0.2069	0.182	0.218	0.139	0.08803	0.21
3	39439525	rs7624779	0.004037	-0.0343	0.03966	0.112	0.2057	0.182	0.2186	0.138	0.08698	0.21
3	39439630	rs113084465	0.2099	-0.0527	0.9791	-0.007	0.1526	-1.026	0.7474	0.175	0.1948	0.779
3	39439709	rs7614983	0.004034	0.0343	0.04037	0.112	0.2064	0.182	0.219	0.138	0.08477	0.212
3	39439872	rs7617446	0.00403	0.0343	0.03976	0.112	0.2057	0.182	0.2183	0.138	0.0869	0.21
3	39439903	rs1875089	0.2872	-0.1062
3	39439971	rs7617531	0.004022	0.0343	0.04157	0.112	0.1974	0.186	0.2142	0.14	0.08818	0.21
3	39440187	rs66505665	0.004003	-0.0343	0.03912	0.112	0.1918	0.187	0.2127	0.139	0.08362	0.211
3	39440197	rs148700992	0.8114	-0.0135
3	39440527	rs151208988	0.06492	0.135
3	39440578	rs60217375	0.4211	0.012	0.2216	-0.094	0.6425	-0.096	0.7506	0.055	0.04678	-0.353
3	39440643	rs4676640	0.3743	-0.0385
3	39440679	rs4676641	0.3022	-0.1003
3	39441051	rs12635760	0.003973	-0.0343	0.03892	0.112	0.2119	0.178	0.2086	0.14	0.09425	0.204
3	39441330	rs111385274	0.1898	0.055
3	39441456	rs6767438	0.06454	0.0204	0.2563	0.061	0.3504	0.128	0.1363	0.171	0.7297	0.042
3	39441544	rs12639164	0.004022	0.0342	0.03386	0.117	0.2262	0.175	0.2056	0.144	0.08545	0.214
3	39441818	rs67000793	0.003972	0.0343	0.03964	0.111	0.2084	0.178	0.2147	0.137	0.08785	0.206
3	39441963	3:39441963			0.04306	0.11	0.226	0.173	0.247	0.129	0.07992	0.214
3	39442050	rs7609567	0.339	0.1069
3	39442227	rs36106761	0.003939	-0.0343
3	39442232	rs13076276	0.06386	0.0205
3	39442237	rs11716784	0.4024	0.0125
3	39442754	rs111905297	0.1942	-0.0544	0.9515	-0.017	0.1518	-1.024	0.7517	0.171	0.1972	0.772
3	39442823	rs577510105	0.8045	-0.0342
3	39442854	rs114936802	0.7325	-0.1783
3	39442884	rs138892746	0.8234	0.1263
3	39443027	rs116025290	0.3961	-0.0368	0.9007	0.034	0.08759	-1.169	0.8246	0.118	0.1638	0.83
3	39443632	rs73060203	0.4107	0.0123	0.2208	-0.093	0.6499	-0.092	0.7668	0.051	0.04805	-0.347
3	39443859	rs73060206	0.4115	0.0123	0.2441	-0.088	0.6587	-0.089	0.7566	0.053	0.05335	-0.336
3	39443963	rs139254231	0.4321	0.0684
3	39444020	rs112099584	0.1188	0.1047
3	39444145	rs36082176	0.007734	0.0293	0.2346	0.065	0.5507	0.084	0.1292	0.178	0.4995	0.084
3	39444180	rs13088213	0.004293	-0.0339	0.03882	0.111	0.2078	0.178	0.2256	0.134	0.08478	0.208
3	39444721	rs374901627	0.3365	-0.4918
3	39444870	rs4464383	0.00427	0.0339	0.03881	0.111	0.2197	0.174	0.2075	0.139	0.08823	0.206
3	39444898	rs114772633	0.9741	-0.001
3	39444901	rs4624506	0.005355	0.0332	0.02684	0.136	0.3104	0.164	0.2378	0.149	0.07154	0.249
3	39444903	rs4557097	0.00537	-0.0332	0.02686	0.136	0.3107	0.163	0.2376	0.149	0.0715	0.249
3	39445047	rs36087478	0.004254	-0.0339	0.03961	0.108	0.2116	0.173	0.2103	0.136	0.08924	0.201
3	39445156	rs111779672	0.2429	-0.0566
3	39445277	rs13062836	0.004257	-0.0339	0.03961	0.108	0.2117	0.173	0.2101	0.135	0.0895	0.201
3	39445586	rs13067212	0.00425	-0.0339	0.03954	0.108	0.2115	0.173	0.2101	0.135	0.08931	0.201
3	39445721	rs6806261	0.004249	-0.0339	0.03959	0.108	0.212	0.173	0.2094	0.136	0.08922	0.201
3	39445780	rs6806372	0.004245	-0.0339	0.03957	0.108	0.2119	0.173	0.2096	0.135	0.08924	0.201
3	39445869	rs6806483	0.004239	-0.0339	0.03964	0.109	0.2122	0.173	0.2097	0.136	0.08897	0.201
3	39445896	rs6781576	0.0042	-0.034	0.03956	0.109	0.2119	0.173	0.2098	0.136	0.08897	0.201
3	39445941	rs13067935	0.3644	0.1756
3	39446151	rs2133578	0.004133	0.034	0.04134	0.109	0.2215	0.171	0.2191	0.134	0.09472	0.2
3	39446237	rs182201638	0.26	0.1408
3	39446253	rs9817347	0.3944	-0.0127	0.2439	-0.087	0.6629	-0.087	0.7665	0.05	0.05412	-0.332
3	39446288	rs2133579	0.003953	0.0342	0.0397	0.109	0.2117	0.173	0.2104	0.136	0.08862	0.202
3	39446470	rs2173603	0.003833	-0.0343	0.03395	0.112	0.213	0.173	0.2095	0.136	0.08501	0.205
3	39446496	rs73060219	0.3882	-0.0128	0.2439	-0.087	0.6638	-0.087	0.7487	0.054	0.05768	-0.329
3	39446516	rs34142844	0.8176	0.0085
3	39446889	rs73060221	0.3749	-0.0132	0.2214	-0.093	0.6682	-0.088	0.6896	0.069	0.05472	-0.342
3	39446992	rs13096784	0.003882	0.0342	0.03973	0.109	0.2119	0.174	0.2109	0.136	0.08815	0.203
3	39447066	rs13096961	0.003846	0.0343	0.03941	0.109	0.2112	0.175	0.2098	0.137	0.08693	0.204
3	39447294	rs4676494	0.007226	0.0295	0.2652	0.06	0.4931	0.095	0.1323	0.174	0.4955	0.084
3	39447427	rs113363832	0.4147	-0.0121	0.2463	-0.087	0.6748	-0.085	0.7373	0.057	0.05435	-0.334
3	39447434	rs113572064	0.1961	0.0541	0.9393	-0.021	0.1524	-1.022	0.7481	0.174	0.1992	0.767
3	39447504	rs7611864	0.003748	0.0344	0.04131	0.11	0.2238	0.173	0.217	0.137	0.09256	0.204
3	39447519	rs73060227	0.405	-0.0124	0.2455	-0.086	0.666	-0.086	0.763	0.051	0.0539	-0.331
3	39447536	rs7625535	0.003528	0.0346	0.03948	0.11	0.2125	0.175	0.2118	0.136	0.08665	0.205
3	39447592	3:39447592			0.07832	0.13	0.2133	0.241	0.2406	0.178	0.1468	0.243
3	39447594	rs11129828	0.003225	-0.0363	0.06786	0.147	0.3009	0.217	0.2306	0.2	0.1008	0.299
3	39447643	rs28469422	0.3867	-0.0129	0.2452	-0.086	0.6624	-0.087	0.7698	0.049	0.05242	-0.333
3	39447665	rs79550048	0.725	0.1802
3	39447674	rs7612064	0.003599	-0.0345	0.03951	0.11	0.211	0.175	0.2098	0.137	0.08635	0.205
3	39447701	rs7623381	0.003602	0.0345	0.03955	0.11	0.2111	0.175	0.2099	0.137	0.08622	0.205
3	39447744	rs28422160	0.3889	-0.0128	0.2476	-0.086	0.666	-0.086	0.7581	0.052	0.05506	-0.329
3	39447788	rs28576532	0.39	-0.0128	0.2509	-0.087	0.6609	-0.089	0.7393	0.057	0.05467	-0.334
3	39448063	rs3772147	0.002771	-0.0369	0.03514	0.115	0.2328	0.171	0.2017	0.143	0.07765	0.216
3	39448065	rs28624718	0.3843	0.0129	0.2459	-0.086	0.668	-0.085	0.7627	0.051	0.05382	-0.33
3	39448204	rs3772146	0.002419	-0.0354	0.03826	0.113	0.2168	0.176	0.2797	0.121	0.09955	0.201
3	39448419	rs3772145	0.05242	-0.0687	0.4856	-0.184	0.1776	-0.947	0.888	-0.073	0.2056	0.738
3	39448424	rs3772144	0.003475	0.0346	0.04054	0.111	0.2391	0.168	0.2146	0.138	0.09244	0.205
3	39448581	rs3772143	0.00858	0.0288	0.2598	0.061	0.4991	0.094	0.1275	0.177	0.492	0.085
3	39448620	rs11706951	0.3648	-0.0135	0.2909	-0.08	0.6338	-0.097	0.8018	0.043	0.0519	-0.34
3	39448804	rs1472508	0.008988	-0.0286	0.2582	0.062	0.5079	0.093	0.1279	0.177	0.5059	0.082
3	39448972	rs116179019	0.02668	0.0958
3	39449137	rs1803893	0.00902	0.0286	0.2457	0.063	0.5046	0.094	0.1341	0.174	0.4846	0.087
3	39449441	rs3772141	0.004577	0.0336	0.0396	0.11	0.2111	0.176	0.211	0.138	0.0853	0.207
3	39449770	rs3772140	0.004297	0.0338	0.03963	0.11	0.2106	0.176	0.211	0.138	0.08538	0.207
3	39449810	rs3772139	0.2928	0.1009
3	39450065	rs3772138	0.004586	-0.0336	0.03958	0.11	0.211	0.176	0.211	0.138	0.08551	0.207
3	39450362	rs34211462	0.00458	-0.0336	0.03972	0.111	0.2107	0.177	0.2116	0.138	0.08455	0.209
3	39450393	rs71325529	0.004581	-0.0336	0.03984	0.111	0.2108	0.177	0.2117	0.138	0.08437	0.209
3	39450470	rs71325530	0.004583	0.0336	0.03885	0.113	0.2046	0.184	0.2094	0.142	0.09004	0.209
3	39450480	rs7632488	0.3244	0.1092
3	39451030	rs112105516	0.6848	-0.015
3	39451191	rs55919861	0.004515	-0.0336	0.03985	0.111	0.2109	0.178	0.2116	0.138	0.08434	0.209
3	39451516	rs7619128	0.004527	0.0336	0.03891	0.113	0.2148	0.178	0.2204	0.137	0.08899	0.209
3	39451524	rs7619131	0.004531	0.0336	0.039	0.113	0.2146	0.178	0.2203	0.137	0.0889	0.209
3	39451705	rs75586456	0.7306	0.1749
3	39451712	rs7621701	0.3748	0.0132
3	39451826	rs78123694	0.7003	-0.0921
3	39451883	rs72867448	0.8921	-0.0521
3	39452106	rs2077798	0.004481	0.0337	0.0399	0.111	0.2105	0.178	0.2119	0.138	0.084	0.21
3	39452123	rs2077797	0.0157	0.0265	0.3246	0.054	0.4922	0.096	0.1354	0.174	0.54	0.076
3	39452129	rs2077799	0.07896	0.0193	0.2712	0.059	0.3552	0.126	0.1367	0.17	0.7468	0.039
3	39452209	rs114941012	0.7314	0.1742
3	39452523	rs41285142	0.4056	-0.0626
3	39452772	rs1392192	0.004518	0.0336	0.03983	0.111	0.2108	0.178	0.2124	0.138	0.08389	0.21
3	39453057	rs2269349	0.07803	0.0193	0.2722	0.059	0.3555	0.126	0.1371	0.17	0.7483	0.039
3	39453160	rs2269350	0.00455	-0.0336	0.04141	0.111	0.2092	0.18	0.2135	0.139	0.08471	0.211
3	39453610	rs2723	0.01588	0.0264	0.3266	0.054	0.4924	0.096	0.1357	0.174	0.542	0.076
3	39454112	rs35044619	0.004502	0.0337	0.04137	0.111	0.2119	0.179	0.2155	0.138	0.08161	0.213
3	39454172	rs7638276	0.7338	-0.1724
3	39454283	rs35355040	0.004491	-0.0337
3	39454299	rs34621427	0.004476	0.0337
3	39454390	rs113378761	0.1356	0.0997
3	39454393	rs34282766	0.004479	0.0337	0.04038	0.112	0.2064	0.182	0.2137	0.14	0.08442	0.212
3	39454858	rs13070037	0.004535	0.0336	0.03993	0.111	0.2106	0.179	0.2122	0.139	0.08327	0.211
3	39455221	rs7641291	0.2979	-0.1
3	39455315	rs12638378	0.004425	-0.0337	0.03874	0.113	0.2167	0.178	0.2091	0.141	0.08424	0.212
3	39455354	rs12638341	0.00442	-0.0337	0.04	0.111	0.2105	0.179	0.2129	0.139	0.08316	0.211
3	39455517	rs13095720	0.004495	-0.0337	0.04008	0.112	0.2105	0.179	0.213	0.139	0.08273	0.212
3	39455612	rs7634078	0.378	-0.0131	0.2478	-0.084	0.6803	-0.08	0.7566	0.051	0.05255	-0.326
3	39455725	rs114770488	0.8017	-0.0136
3	39455841	rs35536154	0.06743	0.0201	0.282	0.058	0.3568	0.127	0.1374	0.171	0.7648	0.036
3	39455851	rs13096175	0.2975	0.1002
3	39455865	rs113711046	0.1736	-0.0569	0.938	-0.022	0.1557	-1.017	0.7405	0.18	0.1954	0.776
3	39456211	rs565618292	0.2957	0.0835
3	39456233	rs12491038	0.004361	0.0338	0.04013	0.112	0.2103	0.18	0.214	0.139	0.08216	0.213
3	39456267	rs11720637	0.07193	0.0198	0.2839	0.058	0.3542	0.128	0.1382	0.171	0.7887	0.033
3	39456312	rs79559797	0.758	-0.156
3	39456385	rs12491062	0.004351	0.0338	0.04023	0.112	0.2101	0.18	0.2138	0.139	0.08213	0.213
3	39456401	rs12497517	0.004341	0.0338	0.04023	0.112	0.2102	0.18	0.2136	0.14	0.08192	0.214
3	39456647	rs73060270	0.004344	0.0338	0.04022	0.112	0.2103	0.18	0.2137	0.14	0.08202	0.214
3	39456695	rs186456029	0.2715	0.0605
3	39456846	rs11129829	0.4047	-0.0123	0.2499	-0.084	0.6815	-0.08	0.7509	0.052	0.05353	-0.326
3	39456857	rs13059668	0.004163	-0.034	0.04433	0.112	0.2137	0.183	0.2241	0.139	0.08723	0.214
3	39456928	rs13082342	0.004265	0.0339	0.04427	0.112	0.2139	0.182	0.2244	0.139	0.08722	0.214
3	39457044	rs13082529	0.004211	0.034	0.04063	0.114	0.2148	0.181	0.2159	0.141	0.08277	0.216
3	39457138	rs13060252	0.004208	-0.034	0.04022	0.112	0.2105	0.18	0.2141	0.14	0.08181	0.214
3	39457159	rs113411871	0.339	0.0413
3	39457589	rs10454237	0.06636	0.0202	0.2885	0.057	0.358	0.127	0.1384	0.171	0.7726	0.035
3	39457861	rs4676495	0.06822	0.02	0.2887	0.057	0.3579	0.127	0.1384	0.171	0.7739	0.035
3	39457928	rs57510590	0.004288	-0.0339	0.0404	0.112	0.2104	0.181	0.2148	0.14	0.08113	0.215
3	39458166	rs35692685	0.00423	0.0339	0.04023	0.114	0.2127	0.183	0.2281	0.138	0.07867	0.22
3	39458195	rs77695273	0.7703	-0.1069
3	39458463	rs60134068	0.3844	-0.0129	0.2528	-0.082	0.6894	-0.077	0.7594	0.05	0.05386	-0.322
3	39458501	rs141712664	0.08504	-0.1476
3	39458659	rs17737427	0.004339	0.0339	0.04036	0.113	0.2105	0.181	0.2148	0.14	0.08092	0.216
3	39458751	rs11129830	0.0675	-0.0201	0.2802	0.058	0.3561	0.127	0.1419	0.169	0.7623	0.037
3	39458769	rs59685908	0.004591	0.0337
3	39458770	rs57787773	0.004504	-0.0337
3	39458906	rs111989187	0.1687	-0.0575	0.9413	-0.02	0.1548	-1.02	0.7291	0.189	0.1951	0.777
3	39459071	rs71325531	0.004139	0.0341	0.04046	0.114	0.2094	0.183	0.2192	0.14	0.08057	0.218
3	39459282	rs35930765	0.004165	-0.034	0.04126	0.113	0.2106	0.182	0.2177	0.14	0.08089	0.217
3	39459418	rs6787462	0.004146	-0.0341	0.04124	0.113	0.2104	0.182	0.2178	0.14	0.08071	0.217
3	39459591	rs11129831	0.3915	0.0127	0.2546	-0.082	0.6922	-0.076	0.7591	0.05	0.05382	-0.32
3	39459912	rs76167735	0.3937	0.0127	0.254	-0.082	0.693	-0.076	0.7597	0.05	0.05386	-0.32
3	39460069	rs9863474	0.3923	-0.0127	0.2509	-0.084	0.7351	-0.066	0.6061	0.086	0.04768	-0.336
3	39460227	rs189376778	0.4596	0.0745
3	39460355	rs71325532	0.002973	-0.0366	0.03565	0.12	0.2506	0.173	0.2071	0.148	0.0629	0.239
3	39460705	rs4574214	0.003436	-0.0348	0.04142	0.113	0.2113	0.183	0.2185	0.14	0.08092	0.218
3	39460823	rs185434739	0.7565	-0.0193
3	39460837	rs4328747	0.003502	0.0347	0.04318	0.113	0.2161	0.182	0.2239	0.139	0.08052	0.219
3	39460942	rs4635642	0.003481	0.0347	0.04129	0.113	0.2106	0.183	0.218	0.14	0.0804	0.218
3	39461037	rs4016652	0.003483	-0.0347	0.0413	0.113	0.2108	0.183	0.2181	0.14	0.08049	0.218
3	39461086	rs138068066	0.2087	-0.0788	0.9666	-0.016	0.2296	-1.269	0.4216	0.569	0.3011	-0.724
3	39461827	rs2047552	0.003471	-0.0347	0.03871	0.116	0.2004	0.19	0.2018	0.147	0.07563	0.225
3	39461832	rs78174086	0.8723	-0.0685
3	39461852	rs116541452	0.1915	0.2065
3	39461992	rs2047553	0.1824	0.1297
3	39462204	rs9856756	0.1829	0.1295
3	39462466	rs12497177	0.003407	0.0348	0.04153	0.113	0.2105	0.184	0.2192	0.141	0.0793	0.22
3	39462594	rs12490800	0.003534	-0.0347	0.04163	0.113	0.2105	0.184	0.2191	0.141	0.07935	0.22
3	39462651	rs12490859	0.003436	-0.0348	0.04168	0.113	0.2107	0.184	0.2191	0.141	0.07927	0.22
3	39463063	rs13075988	0.003709	0.0345	0.04162	0.114	0.2105	0.184	0.219	0.141	0.07924	0.22
3	39463072	rs13096569	0.003762	-0.0345	0.04167	0.114	0.2105	0.184	0.2192	0.141	0.07927	0.22
3	39463133	rs35019397	0.00349	0.0347	0.03748	0.118	0.2462	0.174	0.22	0.143	0.07922	0.224
3	39463154	rs12633636	0.003516	-0.0347	0.03738	0.118	0.2462	0.174	0.2198	0.143	0.07916	0.224
3	39463267	rs72867465	0.8519	0.0786
3	39463436	rs6781117	0.00355	0.0347	0.04242	0.114	0.2197	0.182	0.2227	0.141	0.08143	0.221
3	39463459	rs6766109	0.003576	0.0346	0.04237	0.115	0.2195	0.183	0.223	0.141	0.0812	0.222
3	39463546	rs17038816	0.1827	0.0548	0.9339	-0.023	0.1585	-1.013	0.7213	0.195	0.1914	0.785
3	39463548	rs192723352	0.2445	-0.1093
3	39463590	rs2039848	0.003332	-0.0349	0.04172	0.114	0.2106	0.184	0.2194	0.141	0.07902	0.221
3	39463603	rs2039847	0.003321	0.0349	0.04174	0.114	0.2106	0.184	0.2196	0.141	0.07911	0.221
3	39463847	rs7613744	0.002281	-0.0357	0.05009	0.11	0.3226	0.147	0.1862	0.153	0.04444	0.253
3	39463986	rs2039845	0.003352	0.0349	0.04211	0.114	0.211	0.185	0.2211	0.141	0.07781	0.223
3	39464057	rs2039844	0.003334	0.0349	0.04212	0.114	0.2108	0.185	0.2209	0.141	0.07777	0.223
3	39464066	rs4464381	0.003337	-0.0349	0.04215	0.114	0.2111	0.185	0.2208	0.141	0.0776	0.223
3	39464140	rs184468405	0.1482	0.1702
3	39464175	rs58021575	0.003333	0.0349	0.04248	0.115	0.2109	0.187	0.2219	0.142	0.07647	0.225
3	39464523	rs13075258	0.003327	-0.0349	0.04255	0.115	0.211	0.187	0.2222	0.142	0.07622	0.226
3	39465128	rs79561734	0.003162	0.0351	0.04252	0.115	0.211	0.187	0.2222	0.142	0.07623	0.226
3	39465312	rs73060300	0.00329	-0.035	0.04254	0.115	0.2108	0.187	0.2225	0.142	0.07636	0.226
3	39465452	rs1877555	0.003304	-0.035	0.04251	0.115	0.2107	0.187	0.2224	0.142	0.07633	0.226
3	39465777	rs953275	0.003221	0.0351	0.04254	0.115	0.2107	0.187	0.2224	0.142	0.07627	0.226
3	39466399	rs17737542	0.003307	0.035	0.04311	0.115	0.2078	0.189	0.2295	0.141	0.07723	0.227
3	39466445	rs10510701	0.003292	-0.035	0.04288	0.115	0.211	0.188	0.223	0.142	0.07528	0.228
3	39466531	rs12635432	0.003258	0.035	0.04287	0.115	0.2108	0.188	0.2233	0.142	0.07515	0.228
3	39466609	rs12632510	0.003268	-0.035	0.03842	0.123	0.2079	0.197	0.2579	0.138	0.06075	0.251
3	39466626	rs12635452	0.00327	0.035	0.038	0.125	0.2214	0.194	0.2597	0.14	0.06423	0.251
3	39467176	rs76158164	7.819e-05	0.0483	0.05741	0.126	0.2436	0.203	0.2457	0.159	0.0685	0.273
3	39467194	rs816506	0.02345	-0.025	0.4828	0.041	0.592	0.081	0.1229	0.195	0.7613	0.041
3	39467216	3:39467216			0.06253	0.127	0.173	0.244	0.1985	0.18	0.06877	0.28
3	39467219	3:39467219			0.06255	0.127	0.1732	0.244	0.1985	0.18	0.0688	0.28
3	39467224	3:39467224			0.06603	0.12	0.223	0.21	0.1985	0.173	0.08631	0.253
3	39467509	rs17737632	0.003169	-0.0351	0.04085	0.118	0.1976	0.197	0.2166	0.147	0.08376	0.226
3	39467594	rs17737655	0.003098	-0.0352	0.04373	0.116	0.2119	0.189	0.2263	0.143	0.07297	0.232
3	39467868	rs516738	0.1828	0.1305
3	39468036	rs77490382	0.3139	-0.0436	0.9898	-0.004	0.1647	-1.047	0.6429	0.268	0.193	0.83
3	39468055	rs12633413	0.003186	-0.0351	0.04441	0.115	0.2165	0.188	0.2278	0.143	0.07071	0.234
3	39468251	rs9840893	0.2321	-0.6759
3	39468290	rs520460	0.3181	0.112
3	39468297	rs644300	0.1806	-0.131
3	39468418	rs521480	0.1515	0.1401
3	39468925	rs113928770	0.0179	0.4324
3	39468965	rs72867471	0.1707	0.0564	0.9628	-0.013	0.1643	-1.003	0.6653	0.238	0.1859	0.801
3	39469387	rs816507	0.2595	0.1142
3	39469546	rs816508	0.01088	0.0281	0.4123	0.045	0.5105	0.094	0.1406	0.174	0.6441	0.059
3	39469700	rs28588840	0.03001	-0.0243	0.3953	0.047	0.5149	0.094	0.1316	0.181	0.6961	0.05
3	39469902	rs145514157	0.3024	-0.1465
3	39470221	rs79808844	0.03616	-0.0878
3	39470640	rs4637230	0.003295	-0.035	0.04509	0.118	0.2121	0.195	0.2381	0.144	0.07081	0.241
3	39470657	rs4414779	0.003271	0.0351	0.04356	0.119	0.2193	0.191	0.2428	0.142	0.06878	0.242
3	39470821	rs79587900	0.1574	-0.059	0.935	-0.022	0.1632	-0.998	0.688	0.218	0.1757	0.811
3	39470975	rs66979744	0.002167	0.0365	0.04542	0.115	0.2124	0.19	0.2291	0.143	0.07145	0.235
3	39470979	rs74318729	0.5405	0.0276
3	39471194	rs12493418	0.003252	-0.0351	0.04544	0.115	0.2123	0.19	0.2291	0.143	0.07137	0.235
3	39471254	rs145703641	0.6832	-0.0296
3	39471303	rs12493446	0.003552	-0.0348	0.044	0.118	0.2161	0.191	0.2439	0.141	0.07269	0.237
3	39471620	rs816509	0.0281	0.0246	0.3711	0.05	0.5195	0.093	0.1208	0.185	0.6654	0.055
3	39471699	rs72867474	0.1754	-0.0562	0.9664	-0.012	0.1758	-0.97	0.6512	0.246	0.1781	0.81
3	39472295	rs816510	2.343e-07	0.06	0.4061	-0.046	0.4646	-0.109	0.1418	-0.173	0.3233	-0.127
3	39472447	rs13081054	1.673e-07	-0.0587	0.07753	0.095	0.2342	0.169	0.2895	0.119	0.03073	0.265
3	39472525	rs11129832	1.658e-07	-0.0587	0.07417	0.095	0.2353	0.167	0.285	0.118	0.02885	0.265
3	39472609	rs9866503	0.5537	0.0091	0.2756	-0.071	0.763	-0.053	0.7793	0.041	0.05795	-0.286
3	39472790	rs12495185	1.66e-07	-0.0587	0.07405	0.095	0.2358	0.166	0.2849	0.118	0.02885	0.265
3	39473101	rs7638977	1.635e-07	0.0588	0.07417	0.095	0.2359	0.166	0.2854	0.118	0.02887	0.265
3	39473224	rs2018725	1.619e-07	-0.0588	0.07435	0.095	0.2359	0.166	0.2855	0.118	0.02888	0.265
3	39473591	rs1009966	1.612e-07	0.0588	0.07431	0.095	0.236	0.166	0.2856	0.118	0.02891	0.265
3	39473712	rs565695720	0.08091	0.2339
3	39473758	rs116403227	0.1066	-0.0679	0.9542	-0.016	0.1676	-0.992	0.6562	0.244	0.1827	0.804
3	39474221	rs60508778	0.7261	0.1308
3	39474412	rs13073538	1.606e-07	0.0588	0.07812	0.094	0.2297	0.17	0.2899	0.118	0.02921	0.267
3	39474425	rs13096483	1.657e-07	0.0587	0.07828	0.094	0.2296	0.17	0.2901	0.118	0.02929	0.266
3	39474514	rs816512	0.1835	-0.1309
3	39474958	rs35310432	1.582e-07	0.0588	0.07466	0.094	0.237	0.166	0.2864	0.118	0.02905	0.264
3	39475026	rs72867476	0.5106	-0.1993
3	39475121	rs72867478	0.8512	0.0787
3	39475342	rs17038828	0.1225	-0.0638	0.9531	-0.016	0.168	-0.991	0.6563	0.244	0.1825	0.804
3	39475433	rs6804150	0.5511	-0.0091	0.2766	-0.071	0.765	-0.052	0.7805	0.041	0.05799	-0.285
3	39475596	rs816513	0.1851	0.1305
3	39475670	rs816514	0.368	0.1012
3	39476114	rs816515	0.1885	-0.1295
3	39476187	rs6792411	0.08891	-0.0712	0.9454	-0.019	0.1679	-0.991	0.6539	0.245	0.1802	0.807
3	39476354	rs112583418	0.1245	-0.102
3	39476381	rs11129833	1.661e-07	-0.0587	0.07855	0.092	0.2432	0.162	0.2864	0.117	0.03063	0.26
3	39476592	rs578344	0.1839	0.131
3	39476640	rs9870599	0.6456	-0.1384
3	39477686	rs112059749	0.1225	-0.1025
3	39477856	rs28361925	0.164	-0.7267
3	39478141	rs661350	0.3277	0.1002
3	39478660	rs112852151	0.1162	-0.066	0.9464	-0.019	0.1701	-0.984	0.649	0.248	0.1794	0.807
3	39478695	rs674243	3.081e-07	0.0573	0.1028	0.085	0.2483	0.159	0.2701	0.12	0.03573	0.251
3	39479124	rs78956920	0.4254	0.0226
3	39479478	3:39479478			0.0854	0.089	0.2531	0.157	0.2863	0.115	0.03357	0.252
3	39479601	rs115591809	0.9614	0.0019
3	39479611	rs142003765	0.08085	-0.0786
3	39479881	rs12495623	1.536e-07	0.0588	0.09224	0.085	0.2688	0.148	0.2831	0.114	0.03644	0.243
3	39479990	rs28615971	5.889e-08	0.0606	0.1206	0.078	0.3896	0.115	0.2359	0.125	0.0233	0.259
3	39480053	3:39480053			0.06291	0.106	0.3229	0.149	0.3389	0.116	0.02692	0.289
3	39480294	rs938183	1.64e-07	-0.0587	0.08583	0.088	0.2703	0.149	0.279	0.116	0.03834	0.242
3	39480518	rs1317871	0.0008866	0.0448	0.09859	0.133	0.567	0.118	0.3659	0.154	0.01992	0.432
3	39480692	rs1708026	0.3365	0.0985
3	39480960	rs76273135	0.09172	-0.0709	0.931	-0.024	0.1773	-0.963	0.6472	0.248	0.179	0.801
3	39481835	rs12494100	1.634e-07	-0.0587	0.09025	0.087	0.2822	0.146	0.2841	0.115	0.03229	0.252
3	39481872	rs113840251	0.003784	-0.0434	0.1286	0.153	0.3658	0.237	0.4651	0.155	0.1856	0.304
3	39482053	rs550880749	0.2776	-0.124
3	39482460	rs6809933	0.1269	0.1481
3	39482462	rs6795205	0.5731	0.0086	0.2645	-0.079	0.7209	-0.068	0.8057	0.04	0.04932	-0.322
3	39482661	rs13079576	1.511e-07	0.0588	0.1064	0.082	0.2433	0.157	0.2904	0.112	0.0394	0.24
3	39482942	rs74772200	0.09003	-0.071	0.9322	-0.023	0.1774	-0.962	0.6462	0.248	0.1782	0.802
3	39483152	rs1278142	5.076e-08	-0.0608	0.1258	0.076	0.3924	0.113	0.2341	0.124	0.02366	0.255
3	39483153	rs80250798	0.09483	0.0951
3	39483584	rs112745427	0.1229	0.1024
3	39483640	rs115675271	0.891	-0.008
3	39483803	rs9870800	0.569	0.0087	0.2615	-0.078	0.7316	-0.064	0.8307	0.034	0.05046	-0.315
3	39484015	rs149020473	0.5981	0.0503
3	39484320	rs9871799	7.082e-08	-0.0623	0.3678	-0.048	0.5033	-0.098	0.1569	-0.161	0.2933	-0.131
3	39484511	rs13059755	1.468e-07	-0.0589	0.09473	0.084	0.271	0.146	0.2829	0.113	0.03741	0.24
3	39484638	3:39484638			0.7454	0.114	0.3067	-0.899	0.5198	0.443	0.3424	0.731
3	39484723	rs11705945	1.447e-07	0.0589	0.09492	0.084	0.2716	0.146	0.2829	0.113	0.03752	0.239
3	39485162	rs1278141	0.378	0.0996
3	39485240	rs34029841	1.497e-07	-0.0588
3	39486249	rs528364	3.342e-08	0.0643	0.4771	-0.039	0.4991	-0.102	0.1616	-0.166	0.3158	-0.13
3	39486347	rs9853975	0.5704	0.0087	0.2566	-0.08	0.721	-0.068	0.8472	0.031	0.04831	-0.323
3	39486600	rs615479	4.88e-08	-0.0609	0.143	0.072	0.3932	0.112	0.2365	0.122	0.02565	0.249
3	39486873	rs112979678	0.8039	0.0144
3	39486923	rs2088667	5.944e-07	-0.0565	0.06625	0.095	0.3841	0.119	0.3323	0.106	0.0295	0.257
3	39487084	rs112485135	0.08162	-0.0733	0.9173	-0.028	0.1808	-0.95	0.6389	0.252	0.1769	0.799
3	39487340	rs182515034	0.8145	0.0282
3	39487490	rs816487	2.861e-08	-0.0646	0.4052	-0.045	0.5112	-0.096	0.1786	-0.153	0.2851	-0.134
3	39487866	rs140723894	0.1209	0.0773
3	39488221	rs17799944	0.003379	0.0457	0.1602	0.148	0.3521	0.257	0.4728	0.16	0.1845	0.321
3	39488346	rs11129834	1.458e-07	0.0588	0.1104	0.079	0.2812	0.141	0.291	0.109	0.04299	0.229
3	39488452	rs11129835	1.422e-08	0.0633	0.1159	0.076	0.4145	0.105	0.2508	0.116	0.02609	0.244
3	39488736	rs7625670	0.8157	0.116
3	39489468	rs73064217	0.5565	0.0185
3	39489619	rs630934	5.061e-08	0.0608	0.1426	0.07	0.4098	0.105	0.2362	0.119	0.02792	0.239
3	39489651	rs533577	5.015e-08	0.0608	0.1414	0.071	0.4026	0.107	0.2491	0.117	0.02846	0.241
3	39489877	rs6770797	1.521e-07	-0.0588	0.1113	0.081	0.3226	0.133	0.3028	0.11	0.05362	0.225
3	39489879	rs6770798	1.621e-07	-0.0587	0.1129	0.081	0.3223	0.133	0.3194	0.106	0.05725	0.222
3	39490061	rs2370964	1.405e-08	-0.0633	0.1198	0.075	0.4103	0.105	0.2964	0.105	0.03074	0.236
3	39490096	rs2887901	1.402e-08	-0.0633	0.1208	0.074	0.4101	0.106	0.3095	0.103	0.03263	0.233
3	39490374	rs12108020	0.7591	0.1354
3	39490487	rs2370965	1.404e-07	0.061	0.4502	-0.04	0.5068	-0.097	0.1813	-0.152	0.341	-0.119
3	39490622	rs4525803	1.401e-07	-0.0589	0.1133	0.078	0.2853	0.138	0.3467	0.097	0.05521	0.215
3	39490740	rs6774051	0.116	0.065	0.966	0.013	0.185	-0.99	0.6103	0.291	0.1705	0.863
3	39490873	rs6774232	1.392e-08	0.0633	0.1354	0.072	0.4029	0.107	0.3102	0.102	0.03448	0.231
3	39491284	rs3914283	9.217e-08	0.0597	0.114	0.077	0.2867	0.138	0.3555	0.095	0.05659	0.213
3	39491480	rs36020975	9.673e-08	-0.0596	0.1141	0.077	0.2866	0.138	0.3561	0.095	0.05679	0.213
3	39491567	rs34629457	9.47e-08	-0.0597	0.1126	0.078	0.2901	0.137	0.3531	0.095	0.05797	0.213
3	39491627	rs9809825	0.1232	-0.0637	0.9751	-0.008	0.1838	-0.942	0.6501	0.243	0.1754	0.8
3	39491929	rs6772037	9.72e-09	0.064	0.1221	0.074	0.4097	0.106	0.322	0.1	0.03454	0.231
3	39492246	rs11706071	8.392e-08	-0.06	0.1036	0.082	0.3083	0.137	0.4077	0.088	0.06755	0.212
3	39492424	rs77888550	0.541	0.0093	0.2275	-0.09	0.6938	-0.078	0.8359	0.035	0.04914	-0.336
3	39492594	rs9852186	5.977e-09	0.0649	0.1242	0.073	0.409	0.106	0.3547	0.093	0.03986	0.223
3	39492803	rs9834903	0.1189	0.0644	0.9849	-0.006	0.2954	-0.924	0.6936	0.246	0.1891	0.918
3	39492977	rs140651525	0.9715	-0.0185
3	39493060	rs34403692	4.886e-09	-0.0653	0.1239	0.074	0.4099	0.106	0.356	0.093	0.03992	0.224
3	39493239	rs6765697	5.108e-09	-0.0652	0.1245	0.073	0.409	0.106	0.3579	0.092	0.04042	0.222
3	39493822	rs9840299	0.4932	-0.2117
3	39493858	rs9820623	4.784e-09	-0.0652	0.1237	0.073	0.4113	0.105	0.3796	0.088	0.04122	0.221
3	39494166	rs116559528	0.122	0.0346
3	39494504	rs6599027	0.1023	-0.0676	0.9976	-0.001	0.1872	-0.937	0.6556	0.239	0.1754	0.801
3	39495046	rs75856929	0.08413	-0.0726	0.9971	-0.001	0.1874	-0.937	0.655	0.24	0.1752	0.802
3	39495373	rs4676642	0.0865	-0.0718	0.9939	-0.002	0.1845	-0.946	0.6587	0.238	0.1749	0.805
3	39495490	rs1768151	0.1942	-0.1313
3	39495734	rs184714843	0.4356	0.0649
3	39495765	rs111748824	0.08469	-0.0725	0.9909	-0.003	0.1829	-0.953	0.656	0.241	0.1757	0.806
3	39495901	rs73064237	0.6209	-0.0151
3	39496144	rs9878986	0.5593	0.0088
3	39496607	rs1768139	0.3951	-0.0984
3	39496642	rs75065638	0.08448	-0.0726	0.9898	-0.004	0.183	-0.953	0.6568	0.24	0.1759	0.805
3	39496682	rs9883525	0.09957	-0.0684	0.9168	0.031	0.1906	-0.988	0.6052	0.297	0.1584	0.905
3	39498005	rs4676496	4.375e-09	0.0655	0.1109	0.078	0.4091	0.108	0.3823	0.09	0.03892	0.228
3	39498009	rs578055186	0.8002	0.0473
3	39498147	rs694611	3.236e-08	-0.0616	0.1407	0.073	0.4043	0.11	0.3902	0.089	0.04073	0.229
3	39498309	rs34897882	1.061e-07	-0.0595	0.104	0.081	0.2844	0.141	0.4236	0.083	0.06482	0.209
3	39498395	rs112655685	0.1015	0.1086
3	39498407	rs9814417	0.6637	0.0066	0.1557	-0.109	0.6993	-0.079	0.8865	0.025	0.04215	-0.357
3	39498511	rs645567	3.121e-08	-0.0617	0.1319	0.074	0.4047	0.109	0.3586	0.094	0.04137	0.227
3	39498553	rs80271905	0.2239	0.0539	0.825	0.075	0.1445	-1.217	0.5075	0.427	0.1485	1.028
3	39498854	rs9819088	0.6664	0.0065	0.1556	-0.109	0.6994	-0.079	0.8863	0.025	0.04223	-0.357
3	39499008	rs143971842	0.06599	-0.1544
3	39499381	rs75896117	0.08298	-0.0729	0.9868	-0.005	0.1812	-0.958	0.6552	0.242	0.1758	0.807
3	39499475	rs113367509	0.08286	-0.073	0.985	-0.005	0.2189	-0.926	0.636	0.268	0.1764	0.837
3	39499608	rs111923507	0.1235	0.1022
3	39499649	rs11708828	9.558e-09	-0.064	0.09964	0.082	0.4479	0.1	0.3558	0.096	0.03804	0.233
3	39500076	rs77592033	0.08283	0.0729	0.9842	-0.005	0.1802	-0.964	0.6514	0.246	0.1873	0.786
3	39500144	rs674192	5.487e-08	0.0632	0.4826	-0.041	0.4834	-0.11	0.2347	-0.147	0.3505	-0.126
3	39500160	rs11713114	9.625e-08	0.0597	0.09566	0.084	0.2988	0.139	0.4265	0.084	0.06087	0.216
3	39500200	rs11709044	9.502e-08	-0.0597	0.09374	0.084	0.3184	0.133	0.4235	0.084	0.06295	0.213
3	39500202	rs138225847	0.8422	-0.0164
3	39500245	rs11709075	9.683e-08	-0.0597	0.09902	0.082	0.2824	0.142	0.4241	0.084	0.0635	0.212
3	39500373	rs478514	2.96e-08	0.0618	0.1259	0.075	0.4026	0.11	0.3579	0.095	0.04028	0.23
3	39500379	rs28379944	0.09574	0.0692	0.9819	-0.006	0.1821	-0.959	0.6542	0.243	0.1754	0.81
3	39500478	rs675595	5.49e-08	-0.0631	0.4689	-0.042	0.4829	-0.111	0.224	-0.15	0.351	-0.126
3	39501127	rs113001631	0.009239	-0.4373
3	39501274	rs9830167	0.02379	-0.3458
3	39501312	rs1768234	1.584e-08	-0.066	0.5188	-0.039	0.4722	-0.119	0.2861	-0.138	0.3283	-0.139
3	39501527	rs1513212	0.1258	0.1542
3	39501764	rs9872235	0.03388	0.3211
3	39502039	rs114284108	0.2959	0.0447	0.9936	0.002	0.1768	-0.988	0.6202	0.275	0.1882	0.798
3	39502043	rs9835400	0.9509	9e-04	0.1661	-0.108	0.4051	-0.172	0.7857	0.047	0.1104	-0.289
3	39502081	rs9835143	0.9541	8e-04	0.1664	-0.108	0.4052	-0.172	0.7861	0.047	0.1103	-0.289
3	39502506	rs1707981	7.78e-09	0.0674
3	39502513	rs1768210	0.9336	-0.0012
3	39502675	rs1768209	7.878e-09	0.0674	0.441	-0.047	0.5062	-0.111	0.2524	-0.15	0.356	-0.132
3	39502725	rs12638676	1.005e-07	0.0596	0.07806	0.091	0.2755	0.15	0.4302	0.086	0.05852	0.224
3	39502972	rs186502352	0.8475	0.0263
3	39503037	rs2965067	7.911e-09	0.0674	0.3873	-0.053	0.5005	-0.114	0.2649	-0.147	0.3002	-0.149
3	39503082	rs76570273	0.2995	-0.0443	0.9935	-0.002	0.1723	-1.006	0.6181	0.279	0.1879	0.804
3	39503120	rs112743216	0.009769	-0.4276
3	39503281	rs9841096	0.1269	-0.1538
3	39503327	rs9840965	0.9881	2e-04	0.1531	-0.113	0.3986	-0.178	0.7806	0.049	0.1058	-0.299
3	39503397	rs142184383	0.2831	-0.0458	0.9888	-0.004	0.1709	-1.011	0.6188	0.279	0.1894	0.803
3	39503719	rs182811835	0.6908	0.0355
3	39503776	rs9882882	0.04613	0.9524
3	39504166	rs116821372	0.8898	-0.0085
3	39504489	rs1708081	0.1388	0.1502
3	39504802	rs9822783	0.7789	0.0042	0.1274	-0.136	0.7737	-0.068	0.9071	-0.024	0.0567	-0.398
3	39504819	rs1708082	0.9794	4e-04	0.1062	-0.138	0.4938	-0.156	0.9165	0.02	0.1421	-0.298
3	39505173	rs79489889	0.128	0.1537
3	39505243	rs79427636	0.05492	0.2723
3	39505262	rs77443191	0.08952	0.2293
3	39505374	rs78956370	0.6486	-0.0068	0.1412	-0.123	0.6316	-0.106	0.8965	0.024	0.04247	-0.388
3	39505786	rs1708083	0.6174	0.0068	0.06434	-0.154	0.8958	-0.029	0.6722	0.08	0.02707	-0.426
3	39506022	rs1768182	0.6304	0.0066	0.07266	-0.146	0.9218	-0.021	0.7015	0.071	0.03061	-0.405
3	39506507	rs73066219	0.8035	0.0074
3	39506548	rs113754280	0.1302	0.0999
3	39507361	rs1768158	0.6263	-0.0067	0.07056	-0.149	0.9137	-0.024	0.6973	0.073	0.03186	-0.409
3	39507580	rs1768149	0.9635	6e-04	0.08159	-0.14	0.6363	-0.101	0.5919	0.097	0.08944	-0.319
3	39507876	rs111825199	0.1018	-0.1082
3	39507882	rs1768126	0.9454	0.002
3	39507945	rs13092508	0.0002378	0.0464	0.01601	0.193	0.3479	0.196	0.8445	0.033	0.01198	0.468
3	39508001	rs79353653	0.9113	-0.0555
3	39508021	rs9311213	0.3159	-0.0425	0.9634	-0.013	0.1671	-1.031	0.6171	0.283	0.1914	0.805
3	39508274	rs79327457	0.9882	0.007
3	39508419	rs75574059	0.9141	0.0537
3	39508841	rs113452245	0.00416	-0.4734
3	39508968	rs631312	5.242e-11	-0.0791	0.1231	-0.105	0.3244	-0.183	0.4258	-0.118	0.1504	-0.229
3	39509211	rs57619426	0.3248	0.4072
3	39509440	rs1768190	5.029e-10	0.0744	0.1091	-0.108	0.3248	-0.181	0.3933	-0.125	0.1452	-0.228
3	39509650	rs1708085	0.9421	-0.0021
3	39509681	rs59636868	0.4595	0.1729
3	39509688	rs1708087	0.6348	-0.0065	0.06961	-0.15	0.914	-0.024	0.6985	0.073	0.03184	-0.409
3	39510197	rs181267951	0.7758	0.0556
3	39510285	3:39510285			0.0115	-0.151	0.3631	-0.145	0.5727	-0.073	0.02753	-0.306
3	39510303	rs185679817	0.9342	0.0398
3	39510305	3:39510305			0.008957	-0.152	0.3317	-0.15	0.6324	-0.06	0.02131	-0.308
3	39510655	3:39510655			0.08486	-0.124	0.3247	-0.193	0.3253	-0.153	0.1278	-0.255
3	39510714	rs548606084	0.4962	-0.0799
3	39510723	3:39510723			0.917	-0.03	0.1325	-1.14	0.5804	0.316	0.1623	0.864
3	39511115	rs58024034	0.3171	-0.0423	0.8517	-0.055	0.1217	-1.193	0.5958	0.31	0.1944	0.818
3	39511263	rs1768191	0.6591	-0.0061	0.05636	-0.164	0.9189	-0.023	0.7038	0.074	0.02623	-0.444
3	39511279	rs72869124	0.6767	-0.0063	0.1048	-0.151	0.6618	-0.108	0.8753	0.033	0.03023	-0.462
3	39511358	rs77099277	0.9271	0.0455
3	39511375	rs946410	0.9913	-3e-04
3	39511720	rs149124999	0.7773	0.0582
3	39511862	rs1708089	0.6184	0.0069	0.0519	-0.168	0.9157	-0.024	0.7757	0.056	0.02791	-0.439
3	39512144	rs58643163	0.3146	-0.0428	0.8245	-0.065	0.1201	-1.2	0.5969	0.31	0.1971	0.813
3	39512160	rs1768192	0.7072	-0.0052	0.0524	-0.166	0.8933	-0.03	0.7235	0.069	0.02822	-0.435
3	39512551	rs13079368	5.801e-08	-0.06	0.008755	0.133	0.2758	0.146	0.7682	0.032	0.02577	0.263
3	39512818	rs1708091	0.7114	0.0051	0.0464	-0.172	0.9063	-0.027	0.6694	0.083	0.0251	-0.447
3	39513096	rs6810264	0.7102	-0.0056	0.09748	-0.153	0.6639	-0.107	0.8883	0.029	0.03181	-0.454
3	39513115	rs625898	0.7115	0.0051	0.05139	-0.167	0.9108	-0.025	0.7217	0.069	0.02757	-0.435
3	39513278	rs538867	0.9895	-4e-04
3	39513444	rs9869819	0.134	0.6179
3	39513610	rs11706953	0.7112	-0.0056	0.09561	-0.154	0.6608	-0.108	0.8872	0.029	0.03153	-0.456
3	39514052	rs76387050	0.9396	-0.0377
3	39514152	rs568085	0.7115	0.0051	0.05113	-0.168	0.9295	-0.02	0.6892	0.078	0.02966	-0.432
3	39514266	rs629170	0.9752	-9e-04
3	39514378	rs628725	0.7114	-0.0051	0.05014	-0.168	0.9051	-0.027	0.725	0.068	0.02727	-0.437
3	39514400	rs72869129	0.3023	0.4127
3	39514413	rs570136	0.7112	0.0051	0.05012	-0.168	0.905	-0.027	0.7245	0.068	0.02725	-0.437
3	39514450	rs72869131	0.7009	-0.0058	0.09275	-0.156	0.6694	-0.105	0.8908	0.028	0.03134	-0.457
3	39514738	rs115405425	0.4224	0.0655
3	39514812	rs72869132	0.3299	0.3858
3	39515196	rs73826436	0.1384	-0.6106
3	39515223	rs7615732	0.7182	-0.0049	0.05038	-0.168	0.9105	-0.026	0.7223	0.069	0.02768	-0.437
3	39515470	rs11714717	0.7239	0.0053	0.08888	-0.16	0.6692	-0.107	0.8799	0.032	0.03001	-0.467
3	39515866	rs9853313	0.1396	-0.6056
3	39516191	rs150573941	0.09033	0.1427
3	39516287	rs6783436	0.1102	-0.2168
3	39516485	rs1768198	0.7111	-0.0051	0.04953	-0.172	0.9133	-0.025	0.7251	0.07	0.02701	-0.447
3	39516597	rs73066230	0.1408	-0.0594
3	39516598	rs11715885	0.7237	0.0053	0.08861	-0.16	0.6685	-0.107	0.8795	0.032	0.02995	-0.467
3	39516762	rs6783967	0.1415	-0.201
3	39517011	rs1398665	0.9758	-9e-04
3	39517031	rs1398666	0.8999	-0.0017	0.04566	-0.167	0.607	-0.114	0.6499	0.085	0.06975	-0.354
3	39517243	rs1398667	0.7134	0.005
3	39517244	rs1398668	0.7132	0.005
3	39517252	rs113869087	0.1098	-0.2181
3	39517331	rs140033360	0.9502	0.0056
3	39517437	rs6786983	0.7082	0.0051	0.04636	-0.171	0.9029	-0.028	0.7262	0.068	0.02781	-0.437
3	39517443	rs73066233	0.9734	-0.001
3	39517526	rs9825459	0.139	0.6077
3	39517541	rs1768201	0.7357	-0.0046	0.04214	-0.191	0.8985	-0.032	0.6185	0.106	0.03354	-0.464
3	39517544	rs1768202	0.9426	0.001	0.0425	-0.179	0.5727	-0.131	0.5196	0.127	0.1073	-0.334
3	39517769	rs1708099	0.9003	-0.0037
3	39517868	rs1768203	0.7184	-0.0049	0.04553	-0.172	0.8858	-0.033	0.7169	0.071	0.02821	-0.437
3	39517874	rs9825967	0.1361	0.6123
3	39517891	rs1708100	0.7181	0.0049	0.04448	-0.174	0.878	-0.035	0.733	0.067	0.02804	-0.439
3	39518155	rs73066237	0.147	-0.2378
3	39518214	rs72869136	0.3249	0.3893
3	39518307	rs79077098	0.8762	0.0046
3	39518316	rs7613883	0.7144	0.005	0.05727	-0.164	0.8761	-0.035	0.7069	0.073	0.02808	-0.438
3	39518682	rs6779639	0.7142	-0.005	0.04473	-0.173	0.8974	-0.029	0.7365	0.066	0.02745	-0.441
3	39518696	rs9868580	0.3018	0.044	0.7699	-0.084	0.1228	-1.171	0.6086	0.293	0.1999	0.79
3	39518727	rs6782255	0.7167	-0.005	0.03996	-0.18	0.8728	-0.037	0.7112	0.073	0.02488	-0.456
3	39519078	rs72869141	0.3247	-0.3893
3	39519340	rs481523	0.9065	-0.0016	0.04895	-0.167	0.5508	-0.134	0.7234	0.067	0.09514	-0.33
3	39519566	rs1768204	0.9022	-0.0036
3	39519581	rs6782984	0.585	-0.1266
3	39519769	rs6785843	0.07769	0.2613
3	39520059	rs7631217	0.719	-0.0049	0.04426	-0.173	0.8954	-0.03	0.73	0.067	0.02765	-0.439
3	39520399	rs11719435	0.7381	0.005	0.08908	-0.16	0.66	-0.11	0.9018	0.026	0.03267	-0.46
3	39521091	rs9880261	0.1427	-0.6006
3	39521170	rs114273732	0.3559	-0.0435
3	39521833	rs1768206	0.7631	0.0041	0.04121	-0.182	0.9095	-0.027	0.6739	0.085	0.02563	-0.46
3	39521925	rs113335799	0.003625	-0.5674
3	39521963	rs512923	0.709	-0.0051	0.04262	-0.181	0.9243	-0.022	0.6699	0.086	0.026	-0.459
3	39522197	rs142550466	0.9803	0.0015
3	39522276	rs621842	0.7086	0.0051	0.04374	-0.174	0.8932	-0.031	0.7314	0.067	0.02753	-0.44
3	39522466	rs17038918	0.7143	-0.0055	0.08391	-0.162	0.6554	-0.112	0.8924	0.028	0.03139	-0.463
3	39522595	rs610006	0.7106	-0.0051	0.04314	-0.185	0.8902	-0.033	0.6583	0.091	0.02862	-0.464
3	39522843	rs17038922	0.3043	0.0437	0.7619	-0.087	0.1229	-1.17	0.611	0.291	0.2013	0.787
3	39523003	rs1768208	1.801e-10	0.0771	0.03555	-0.139	0.3088	-0.182	0.4222	-0.116	0.0894	-0.262
3	39523252	rs1707960	0.707	-0.0051	0.04321	-0.174	0.8899	-0.032	0.7322	0.067	0.02743	-0.44
3	39523298	rs1707959	0.7083	-0.0051	0.04304	-0.174	0.8901	-0.031	0.7329	0.067	0.02748	-0.44
3	39523422	rs1707958	0.7096	0.0051	0.04303	-0.174	0.8902	-0.031	0.7332	0.067	0.02739	-0.441
3	39523491	rs1707957	0.7072	0.0051	0.04305	-0.174	0.8913	-0.031	0.7331	0.067	0.02742	-0.44
3	39523516	rs1707956	0.919	-0.0013	0.04191	-0.168	0.5666	-0.125	0.6262	0.09	0.087	-0.331
3	39523663	rs72869152	0.7659	-0.0916
3	39523986	rs1707955	0.8294	-0.0029	0.03679	-0.184	0.8995	-0.029	0.7126	0.074	0.02683	-0.453
3	39524433	rs12632500	0.003943	0.0447	0.02907	0.248	0.4154	0.24	0.7481	0.078	0.2709	0.285
3	39524543	rs1632166	0.9128	0.0015	0.04046	-0.17	0.5622	-0.127	0.6346	0.088	0.08676	-0.333
3	39525104	rs79228787	0.2822	0.0462	0.7406	-0.094	0.1233	-1.167	0.609	0.292	0.2052	0.778
3	39525172	rs1707954	0.5955	-0.0152
3	39525173	rs80322842	0.7206	0.0054	0.07956	-0.167	0.6421	-0.118	0.8935	0.029	0.03047	-0.474
3	39525298	rs76385711	0.09645	0.2475
3	39525331	rs1877553	0.3192	0.0422	0.7398	-0.095	0.1226	-1.169	0.6075	0.293	0.206	0.776
3	39525409	rs1707953	0.8395	-0.0028	0.04036	-0.177	0.8796	-0.035	0.7391	0.065	0.02714	-0.443
3	39525463	rs946411	0.2988	-0.0442	0.7343	-0.097	0.1226	-1.169	0.6065	0.293	0.2053	0.777
3	39525541	rs17038941	0.4547	0.0548
3	39525657	rs115704852	0.9983	-0.0011
3	39525825	rs683089	0.8381	0.0028	0.04129	-0.179	0.8629	-0.04	0.7244	0.07	0.02599	-0.453
3	39526874	rs1464047	4.689e-08	-0.0603	0.006781	0.129	0.285	0.135	0.7967	0.027	0.02981	0.242
3	39526954	rs590805	0.8319	-0.0029	0.04029	-0.181	0.8908	-0.032	0.6703	0.085	0.03178	-0.439
3	39527222	rs115939603	0.5136	-0.3527
3	39527259	rs140869616	0.2513	-0.0975
3	39527367	rs606973	0.8378	-0.0028	0.04179	-0.178	0.8817	-0.034	0.7401	0.066	0.02721	-0.448
3	39527590	rs521226	0.838	-0.0028	0.04202	-0.178	0.8843	-0.034	0.7425	0.065	0.02722	-0.449
3	39527619	rs521139	0.8381	-0.0028	0.04202	-0.178	0.8843	-0.034	0.7429	0.065	0.0273	-0.449
3	39527795	rs519385	0.8487	0.0026	0.04986	-0.223	0.7963	-0.079	0.5988	0.135	0.03214	-0.563
3	39527798	rs604869	0.9568	-7e-04	0.05765	-0.205	0.5281	-0.183	0.4768	0.171	0.08403	-0.44
3	39527818	rs604831	0.8359	0.0028	0.04232	-0.178	0.8845	-0.034	0.7414	0.066	0.02732	-0.449
3	39528062	rs517376	0.8381	-0.0028	0.04252	-0.178	0.8843	-0.034	0.7415	0.066	0.02727	-0.45
3	39528182	rs191893392	0.4238	0.0882
3	39528295	rs493794	0.8307	0.0029
3	39528309	rs144875433	0.6683	-0.0452
3	39528632	rs1707944	0.9118	-0.0015	0.0404	-0.173	0.5622	-0.13	0.6351	0.09	0.08604	-0.339
3	39528667	rs78678005	0.9077	0.0544
3	39528807	rs113122325	0.0825	0.2587
3	39528812	rs12106854	0.7119	0.0055	0.1063	-0.16	0.6473	-0.12	0.8489	0.042	0.03144	-0.487
3	39528891	rs17704916	0.156	-0.0943
3	39529075	rs1707943	0.9186	0.0014	0.04963	-0.169	0.5564	-0.134	0.5878	0.104	0.08718	-0.344
3	39529096	rs112227683	0.004313	-0.5831
3	39529171	rs112758955	0.7247	0.0053	0.09704	-0.205	0.8074	-0.079	0.9665	-0.012	0.04341	-0.58
3	39529175	rs1768215	0.9052	0.0016	0.04178	-0.207	0.6593	-0.118	0.6841	0.093	0.1431	-0.352
3	39529260	rs1768216	0.8217	0.0031	0.05382	-0.175	0.8805	-0.036	0.7491	0.066	0.02809	-0.461
3	39529304	rs140801836	0.9607	-0.021
3	39530083	rs545397	1.588e-09	0.073	0.03773	-0.141	0.2997	-0.189	0.4477	-0.113	0.1016	-0.259
3	39530137	rs656071	0.7842	0.0037	0.04606	-0.178	0.8933	-0.032	0.7444	0.066	0.02759	-0.457
3	39530180	rs544505	0.9485	-0.0019
3	39530202	rs656454	0.7836	0.0038	0.05514	-0.174	0.8782	-0.037	0.7787	0.058	0.02704	-0.466
3	39530267	rs72869184	0.6743	-0.0063	0.08785	-0.169	0.705	-0.1	0.8933	0.03	0.02956	-0.492
3	39530525	rs1708112	0.7902	0.0036	0.0573	-0.176	0.878	-0.037	0.7528	0.066	0.02687	-0.475
3	39530589	rs1708111	0.7902	-0.0036	0.03789	-0.191	0.9716	-0.009	0.9304	0.018	0.03138	-0.459
3	39530653	rs1768219	0.7843	-0.0037	0.04237	-0.185	0.8741	-0.038	0.7269	0.072	0.02505	-0.476
3	39531021	rs17038967	0.6755	0.0063	0.0934	-0.164	0.6598	-0.115	0.9192	0.022	0.03144	-0.483
3	39531069	rs77309543	0.6919	0.006	0.09341	-0.165	0.6598	-0.115	0.9193	0.022	0.03143	-0.483
3	39531095	rs74954879	0.6918	-0.006	0.07416	-0.19	0.7282	-0.097	0.8303	-0.05	0.03733	-0.505
3	39531263	rs1398675	0.7905	0.0036	0.04716	-0.178	0.8964	-0.031	0.7449	0.066	0.02776	-0.459
3	39531356	rs79040748	0.1816	-0.0598
3	39531388	rs113401046	0.2092	-0.0563
3	39531576	rs1708109	0.7905	-0.0036	0.0474	-0.178	0.8965	-0.031	0.7438	0.067	0.02773	-0.459
3	39531861	rs76395532	0.6995	-0.0058	0.09907	-0.179	0.6194	-0.143	0.9576	0.013	0.02753	-0.543
3	39532036	rs1768220	0.7907	-0.0036	0.04773	-0.179	0.8971	-0.031	0.7514	0.065	0.02778	-0.461
3	39532074	rs57969122	0.001063	-0.0507	0.0337	0.241	0.4639	0.215	0.7828	0.067	0.3053	0.265
3	39532118	rs58680386	0.681	-0.0062	0.09072	-0.169	0.6561	-0.118	0.904	0.027	0.0302	-0.495
3	39532280	rs1768221	0.8044	-0.0034	0.04803	-0.179	0.9005	-0.03	0.7514	0.065	0.02784	-0.461
3	39532343	rs1768222	0.8046	0.0034	0.05204	-0.177	0.8973	-0.031	0.7224	0.073	0.02911	-0.462
3	39532588	rs3856566	0.7906	-0.0036	0.04844	-0.178	0.9011	-0.03	0.7517	0.065	0.02778	-0.462
3	39532668	rs77060785	0.7006	0.0058	0.09237	-0.168	0.6677	-0.114	0.8676	0.037	0.02909	-0.498
3	39532906	rs1609646	0.7889	-0.0037	0.04861	-0.178	0.8996	-0.03	0.7505	0.065	0.02787	-0.462
3	39532919	rs9840347	0.4103	-0.3179
3	39533071	rs1609647	0.789	0.0037	0.04908	-0.179	0.8936	-0.032	0.7545	0.064	0.02684	-0.467
3	39533261	rs1629282	0.789	-0.0037	0.04857	-0.179	0.9004	-0.03	0.7507	0.065	0.02788	-0.462
3	39533334	rs1768224	0.789	0.0037	0.04863	-0.179	0.9009	-0.03	0.7505	0.065	0.02787	-0.462
3	39533508	rs113828094	0.07715	0.2615
3	39533530	rs7627794	0.7891	0.0037	0.04692	-0.181	0.8896	-0.033	0.7461	0.067	0.02575	-0.471
3	39533759	rs1513219	9.824e-10	0.0741	0.04001	-0.142	0.3092	-0.189	0.4728	-0.109	0.1132	-0.256
3	39533815	rs7639473	0.789	-0.0037	0.04899	-0.179	0.9018	-0.03	0.7518	0.065	0.02787	-0.463
3	39533835	rs6599028	0.9562	-7e-04	0.04315	-0.177	0.5712	-0.131	0.6475	0.09	0.0852	-0.354
3	39533952	rs10510702	0.7885	0.0037	0.04803	-0.181	0.8927	-0.033	0.7467	0.067	0.02598	-0.472
3	39534237	rs149613834	0.2777	0.116
3	39534272	rs617068	0.7894	0.0037	0.05249	-0.178	0.9078	-0.028	0.7535	0.065	0.02842	-0.468
3	39534353	rs78329791	0.07892	0.2602
3	39534377	rs500507	0.7894	0.0037	0.05372	-0.178	0.9025	-0.03	0.7611	0.063	0.0286	-0.469
3	39534429	rs72870916	0.3534	-0.3713
3	39534472	rs114869599	0.5709	0.0464
3	39534481	rs616147	1.317e-10	0.0785	0.04496	-0.143	0.3145	-0.191	0.5149	-0.101	0.1187	-0.259
3	39534598	rs113799441	0.08519	0.2538
3	39534742	rs1708104	9.06e-10	0.0743	0.04531	-0.143	0.313	-0.192	0.5145	-0.101	0.1191	-0.259
3	39534758	rs614823	0.9557	7e-04	0.04193	-0.183	0.5958	-0.126	0.6691	0.086	0.08948	-0.358
3	39534779	rs111550482	0.1139	-0.2315
3	39534793	rs148792884	0.1021	-0.1373
3	39535245	rs602408	0.7892	0.0037	0.05224	-0.22	0.8504	-0.057	0.746	0.082	0.03216	-0.568
3	39535362	rs601925	0.8013	-0.0034	0.052	-0.181	0.9133	-0.027	0.7509	0.067	0.02927	-0.473
3	39535731	rs181047767	0.3636	0.0779
3	39535884	rs535878	0.9394	-0.001	0.05015	-0.187	0.5763	-0.14	0.6244	0.105	0.09753	-0.37
3	39535890	rs694380	0.7635	0.0041	0.05546	-0.188	0.904	-0.031	0.7367	0.075	0.03388	-0.481
3	39535913	rs694365	0.6686	-0.0059	0.05292	-0.181	0.9148	-0.026	0.7512	0.067	0.02943	-0.474
3	39536147	rs2370969	1.323e-05	-0.0498	0.06948	0.088	0.6152	0.064	0.8097	0.025	0.1954	0.144
3	39536407	rs561543	0.3946	-0.0118
3	39536464	rs72870925	0.371	0.3789
3	39536524	rs562545	6.075e-06	0.0547
3	39536836	rs11718481	0.0004246	0.043
3	39537009	rs4359752	0.3326	0.0134
3	39537115	rs72870927	0.4515	0.2156
3	39537190	rs4113192	0.3016	0.0143
3	39537270	rs4113193	0.2937	-0.0145
3	39537273	rs191848996	0.8299	-0.0826
3	39537534	rs6762335	0.3194	0.0138
3	39537602	rs6762416	0.3142	0.0139
3	39537932	rs112993643	0.822	-0.0066
3	39537980	rs6808636	0.3372	0.0133
3	39538006	rs112979090	0.2698	0.0168
3	39538090	rs55780606	0.3082	-0.0141
3	39538141	rs148632942	0.5679	0.085
3	39538240	rs10049293	0.1068	0.0918
3	39538294	rs1768233	0.3263	0.0136
3	39538342	rs1708009	0.1813	0.0182
3	39538382	rs1708015	0.3226	0.0137
3	39538469	rs1708018	0.3317	-0.0134
3	39538540	rs533463	0.3322	0.0134
3	39538725	rs535220	0.3302	0.0135
3	39539094	rs538214	0.3352	0.0133
3	39539133	rs1708032	0.3539	0.0128
3	39539138	rs111583764	0.4549	0.3099
3	39539143	rs538972	0.3281	0.0135
3	39539160	rs73068347	0.8398	0.0059
3	39539526	rs614359	0.3306	-0.0135
3	39539566	rs563767	0.3582	0.0127
3	39539911	rs9811533	0.2992	0.0158
3	39539916	rs9849520	0.3013	-0.0157
3	39540203	rs1768237	0.3611	-0.0126
3	39540359	rs116261196	0.8115	0.0375
3	39540415	rs482495	0.3704	-0.0124
3	39540459	rs645403	0.3676	-0.0125
3	39540473	rs9873735	0.5418	-0.123
3	39540497	rs645457	0.3728	-0.0123
3	39540519	rs645488	0.3733	0.0123
3	39540642	rs9854092	0.1708	-0.5613
3	39540727	rs1417147	0.3887	-0.0119
3	39540755	rs76800376	0.5027	0.2705
3	39540914	rs9854526	0.7981	0.0782
3	39541035	rs1473863	0.3927	-0.0118
3	39541194	rs1473864	0.204	-0.0173
3	39541197	rs1708053	0.3769	-0.0122
3	39541386	rs1708057	0.3772	0.0122
3	39541445	rs75476518	0.9402	0.0339
3	39541478	rs1768241	0.3783	0.0122
3	39541550	rs1708059	0.3785	0.0122
3	39541713	rs1768242	0.3786	-0.0122
3	39541797	rs1768243	0.3792	-0.0122
3	39542093	rs1708063	0.9244	0.0027
3	39542136	rs7616236	0.3205	-0.0152
3	39542170	rs1708064	0.4275	0.011
3	39542179	rs1768244	0.2425	-0.016
3	39542505	rs1708070	0.9244	0.0027
3	39542554	rs72870955	0.4655	-0.2931
3	39542804	rs1473865	0.3949	-0.0117
3	39543021	rs1708073	0.3817	-0.0121
3	39543063	rs2233200	0.1999	0.5134
3	39543427	rs2175722	0.5549	-0.0092
3	39543487	rs1612165	0.3127	0.0141
3	39543538	rs2233201	0.7756	-0.0716
3	39543794	rs2292504	0.3599	0.2697
3	39544451	rs2233203	0.324	-0.6128
3	39544600	rs112624081	0.2929	0.0704
3	39544943	rs17756489	7.453e-05	-0.0465
3	39544953	rs75428785	0.003741	-0.4319
3	39545149	rs111375600	0.7724	0.1212
3	39545389	rs72857006	0.812	0.0997
3	39545588	rs1513218	0.4544	-0.01
3	39545741	rs77416497	0.2687	0.0508
3	39545831	rs113386033	0.3093	-0.0681
3	39545991	rs1398669	0.3225	0.0132
3	39546835	rs58141864	0.3261	-0.0149
3	39547006	rs57971531	0.6677	-0.0275
3	39547007	rs73070289	0.629	0.0309
3	39547018	rs17039071	0.6717	-0.1373
3	39547053	rs559349	0.3755	0.0122
3	39547218	rs13072532	0.3577	-0.0218
3	39548259	rs1768252	0.3736	-0.0123
3	39548371	rs3821372	0.2775	-0.0144
3	39548405	rs1707968	0.3407	-0.0131
3	39548420	rs1768254	0.346	-0.013
3	39548433	rs28572385	0.5902	-0.034
3	39548489	rs1707969	0.3244	0.0136
3	39548734	rs1707972	0.3445	0.013
3	39548766	rs1707973	0.3258	0.0135
3	39549052	rs9869064	0.5876	-0.1488
3	39549563	rs1340224	0.341	-0.0131
3	39549699	rs1340223	0.3409	0.0131
3	39549737	rs80264865	0.3467	-0.293
3	39549803	rs1340222	0.3412	-0.0131
3	39550109	rs512857	0.3388	-0.0132
3	39550289	rs9874784	0.5948	0.1453
3	39550318	rs536454	0.3433	0.013
3	39550404	rs9874935	0.5948	-0.1452
3	39550408	rs114239362	0.3503	-0.0906
3	39550445	rs583083	0.3439	-0.013
3	39550735	rs581691	0.3443	0.013
3	39550766	rs689352	0.3444	-0.013
3	39550987	rs115642181	0.3971	-0.2764
3	39551046	rs114630157	0.3377	-0.0662
3	39551047	rs10452013	0.0885	-0.7743
3	39551075	rs116371287	0.4004	0.2624
3	39551192	rs74963376	0.3886	-0.2692
3	39551322	rs7627984	0.08158	-0.3112
3	39551493	rs1707987	0.8635	-0.005
3	39551526	rs1707988	0.3438	-0.013
3	39551677	rs72857037	0.6273	-0.1322
3	39551679	rs77819491	0.01225	0.1007
3	39551985	rs1768261	0.3442	-0.013
3	39552124	rs9829905	0.5803	-0.1506
3	39552301	rs113822755	0.3358	0.0643
3	39552676	rs1708002	0.3646	-0.0125
3	39553115	rs77821032	0.5416	0.2478
3	39553228	rs116950622	0.2584	-0.4293
3	39553276	rs1768262	0.3319	0.0134
3	39553776	rs3821373	0.298	0.0138
3	39553788	rs816488	0.583	0.0302
3	39554277	rs75832425	0.3982	0.2631
3	39554484	rs816490	0.3387	-0.0132
3	39554786	rs2233204	0.005314	-0.0341
3	39554946	rs552724	0.3621	-0.0126
3	39555052	rs2233205	0.7415	0.0888
3	39555497	rs816491	0.3723	0.0123
3	39555580	rs864643	0.3627	0.0125
3	39555719	rs9822348	0.2546	0.6046
3	39555887	rs77965838	0.2978	0.3363
3	39555974	rs76756883	0.4931	0.2
3	39556100	rs138939243	0.4967	0.1215
3	39556155	rs816492	0.3649	-0.0125
3	39556193	rs816493	0.3616	0.0126
3	39556209	rs78358313	0.8747	-0.0166
3	39556561	rs1068953	0.3374	0.0132
3	39556671	rs76338435	0.4208	-0.2356
3	39556838	rs2039843	0.309	0.0135
3	39556845	rs816494	0.3409	0.0131
3	39556940	rs9883430	0.6543	0.1168
3	39557120	rs704962	0.3227	0.0134
3	39557233	rs185683804	0.7199	-0.0394
3	39557238	rs704963	0.3369	-0.0132
3	39557396	rs75667989	0.4388	0.1819
3	39557536	rs74867784	0.402	-0.198
3	39557771	rs116640761	0.1131	-0.0727
3	39557845	rs111300360	0.001656	-0.6283
3	39558210	rs111827775	0.5321	-0.0407
3	39558732	rs9818639	0.5666	-0.1533
3	39558858	rs17039124	0.9544	-0.0305
3	39559071	rs74471245	0.3261	0.3085
3	39559157	rs6809442	0.3074	0.0136
3	39559557	rs61348913	0.6274	0.1739
3	39559622	rs78585897	0.8915	-0.0712
3	39559730	rs17039129	0.8109	-0.101
3	39559957	rs7653831	0.5623	0.2414
3	39560265	rs1513214	0.3477	-0.0129
3	39560436	rs1768267	0.3413	-0.0131
3	39560534	rs9866236	0.5282	-0.1732
3	39560810	rs4129648	0.3425	-0.0131
3	39560985	rs545190821	0.9474	0.0098
3	39561293	rs76417541	0.304	-0.0156
3	39561320	rs9990337	0.5912	-0.1475
3	39561348	rs661366	0.3397	-0.0132
3	39561389	rs661422	0.8856	-0.0042
3	39561427	rs572971	0.3431	-0.0131
3	39561445	rs147117905	0.448	-0.0354
3	39561581	rs574074	0.3206	0.0138
3	39561777	rs673426	0.3402	-0.0132
3	39562166	rs17039147	0.595	0.1464
3	39562278	rs111608402	0.3332	0.0652
3	39562602	rs115083709	0.4488	-0.0311
3	39562656	rs1355733	0.3369	-0.0132
3	39563078	rs75213197	0.4475	-0.2464
3	39563365	rs12490768	0.301	0.0138
3	39563995	rs72857067	0.2497	0.5853
3	39564014	rs7612859	0.8926	-0.0717
3	39564243	rs634338	0.3561	-0.0127
3	39564446	rs146072557	0.338	-0.0648
3	39564695	rs114594791	0.3081	-0.3289
3	39564749	rs1708040	0.3206	0.0135
3	39564797	rs9822143	0.4609	0.1998
3	39565207	rs79306164	0.3525	0.2444
3	39565281	rs1768127	0.3753	0.0122
3	39565894	rs2233206	0.1677	-0.3406
3	39565987	rs587054	0.3516	0.0128
3	39566348	rs505176	0.323	0.0134
3	39566547	rs2677	0.0003713	0.0424
3	39566758	rs529839	0.3349	-0.0134
3	39567136	rs1708000	0.3153	0.0137
3	39567205	rs1708001	0.3212	0.0135
3	39567208	rs112096876	0.3417	-0.0645
3	39567349	rs2542	0.3684	-0.0124
3	39567377	rs150326586	0.2913	-0.0577
3	39567463	rs17039169	0.7514	0.1645
3	39567994	rs113407816	0.5649	0.0376
3	39568042	rs11920502	0.7082	0.1027
3	39568073	rs76554697	0.9032	0.0076
3	39568212	rs9839086	0.7107	0.1022
3	39568450	rs2017334	0.2944	-0.014
3	39568583	rs9880706	0.6062	-0.1434
3	39568784	rs602527	0.3333	0.0134
3	39568811	rs112595878	0.5618	-0.0379
3	39568961	rs481718	0.3182	0.0136
3	39568994	rs117901112	0.2468	0.3236
3	39569050	rs816518	0.377	0.0122
3	39569109	rs9844156	0.2699	-0.5981
3	39569277	rs816519	0.3204	0.0135
3	39569620	rs1398658	0.3055	0.2905
3	39569713	rs816520	0.3312	-0.0134
3	39570010	rs2280082	0.2912	0.0141
3	39570194	rs77948560	0.1404	0.3764
3	39570286	rs9654053	0.7242	-0.0972
3	39570453	rs116287432	0.08999	0.428
3	39571377	rs546031	0.3187	0.0138
3	39571616	rs866537	0.3148	0.0139
3	39571656	rs569888	0.3251	-0.0137
3	39572453	rs9990314	0.6203	0.1385
3	39573040	rs946409	0.3245	0.0137
3	39573153	rs1708056	0.3321	-0.0134
3	39573163	rs1708055	0.32	-0.0138
3	39573377	rs71329576	0.006009	0.0343
3	39573392	rs75336300	0.1978	-0.3277
3	39573800	rs1615046	0.3144	0.0139
3	39573866	rs1615844	0.3579	0.0127
3	39573919	rs1615994	0.3183	0.0138
3	39574012	rs78760872	0.147	0.3724
3	39574142	rs1513216	0.3619	-0.0126
3	39574148	rs59442143	0.2887	-0.5815
3	39574299	rs9871145	0.2929	-0.5767
3	39574395	rs9871037	0.2928	-0.5769
3	39574571	rs1768134	0.361	0.0126
3	39574733	rs79890203	0.1508	0.3695
3	39574948	rs113744267	0.6049	0.0341
3	39575034	rs9841378	0.5101	0.188
3	39575035	rs9821341	0.288	-0.5813
3	39575049	rs1624647	0.3625	-0.0126
3	39575355	rs182950822	0.1673	0.4099
3	39575442	rs1340225	0.3437	0.0132
3	39575708	rs1417148	0.2988	0.0143
3	39575750	rs1398664	0.275	-0.0147
3	39576365	rs1398663	0.2739	0.0147
3	39577174	rs151325907	0.4093	0.0924
3	39577189	rs17039230	0.7781	0.1629
3	39577308	rs139433100	0.6186	-0.0477
3	39577632	rs111638226	0.7507	-0.0211
3	39578083	rs2137563	0.2659	0.0149
3	39578904	rs4676643	0.2434	0.0159
3	39578924	rs75609117	0.3707	0.266
3	39579030	rs7620264	0.268	0.0149
3	39579683	rs7645925	0.2679	-0.0151
3	39580111	rs7618019	0.2432	0.0157
3	39580593	rs13065381	0.2127	-0.0168
3	39580678	rs115805319	0.5768	-0.0277
3	39580791	rs77028195	0.03297	0.7162
3	39581703	rs74417330	0.2507	-0.0176
3	39582526	rs139818380	0.9569	-0.0233
3	39582529	rs114147963	0.3799	0.0613
3	39582567	rs614453	0.2659	-0.0156
3	39582621	rs7638671	0.4398	0.2294
3	39582924	rs1606473	0.2635	0.015
3	39583392	rs9864468	0.4047	0.2473
3	39583625	rs115918730	0.7263	-0.1453
3	39584109	rs9869640	0.01373	-0.4552
3	39584314	rs113035851	0.3632	0.0638
3	39584368	rs113144476	0.39	-0.0618
3	39585858	rs7617805	0.8134	0.1261
3	39585998	rs79297066	0.5984	0.0807
3	39586167	rs77413664	0.001098	-0.663
3	39586752	rs1708044	0.7428	0.0098
3	39587406	rs4435560	0.2286	0.0162
3	39587537	rs1996097	4.538e-05	-0.0509
3	39587737	rs1708042	0.1204	0.0213
3	39588073	rs76917732	0.00961	0.4852
3	39588305	rs13077475	0.2371	0.0159
3	39588457	rs77239525	0.008631	-0.4809
3	39588627	rs614494	0.1164	-0.0215
3	39588688	rs147310939	0.002523	-0.301
3	39588998	rs530080	0.1861	-0.0183
3	39589736	rs66860744	0.1152	-0.0216
3	39589828	rs111377060	0.00591	-0.5161
3	39589963	rs11129837	0.2244	-0.0163
3	39590195	rs1631776	0.1128	-0.0217
3	39590291	rs1768141	0.922	0.0029
3	39591105	rs635235	0.1042	0.0223
3	39591332	rs636476	0.1356	-0.0206
3	39592060	rs1768144	0.1114	0.0219
3	39592263	rs4441592	0.2198	0.0165
3	39592425	rs34922979	0.2187	0.0166
3	39592534	rs112164405	0.145	-0.022
3	39592659	rs13063581	0.2202	-0.0165
3	39592715	rs11915211	0.168	0.0184
3	39593103	rs11915323	0.2158	0.0167
3	39593234	rs1708011	0.9831	6e-04
3	39593323	rs13087307	0.229	-0.0163
3	39593872	rs111513993	0.1444	-0.0221
3	39594432	rs11927034	0.007889	-0.0342
3	39594850	rs548412	0.1105	0.0221
3	39594873	rs1768148	0.1084	-0.0222
3	39595123	rs1768150	0.1599	0.0196
3	39595235	rs113348825	0.1064	0.0223
3	39595838	rs77503489	0.1916	0.0177
3	39595927	rs115422734	0.1769	-0.0184
3	39596118	rs113984364	0.1772	0.0185
3	39596124	rs112009433	0.1805	-0.0183
3	39596288	rs1708024	0.1545	-0.02
3	39598195	rs149567713	0.0002733	-0.0669
3	39598328	rs77852826	0.1965	-0.0177
3	39598543	rs7649257	0.1281	-0.0234
3	39599187	rs11129838	0.1943	0.0178
3	39599640	rs115516602	0.01803	-0.1386
3	39599907	rs11708542	0.1745	0.0187
3	39600514	rs1614062	0.2123	-0.0172
3	39600669	rs1615702	0.1946	-0.0179
3	39601272	rs6773938	0.1358	-0.0221
3	39602268	rs76113751	0.8933	0.01
3	39602365	rs78713168	0.7764	-0.022
3	39602567	rs77181404	0.2062	-0.4236
3	39603035	rs144569262	0.9476	0.0041
3	39603440	3:39603440			0.3044	-0.097	0.2508	0.287	0.6001	-0.109	0.4604	-0.162
3	39604285	rs541692	0.6137	-0.0082	0.4976	-0.063	0.2284	0.294	0.5224	-0.131	0.4922	-0.147
3	39604954	rs1768152	0.6354	-0.0074	0.4418	-0.067	0.238	0.274	0.5806	-0.107	0.5206	-0.131
3	39606210	rs1768153	0.4701	-0.0112	0.4998	-0.054	0.2422	0.249	0.5742	-0.1	0.4913	-0.129
3	39606796	rs112326796	0.6212	0.0253	0.3826	-0.246	0.994	-0.008	0.9771	0.019	0.7566	0.234
3	39606906	rs147500053	0.8522	-0.0098	0.3817	-0.246	0.9955	-0.006	0.9767	0.019	0.7568	0.233
3	39607256	rs1620274	0.6347	0.0075	0.642	-0.038	0.2361	0.251	0.5473	-0.108	0.4463	-0.142
3	39607627	rs524919	0.5445	0.0089	0.2765	-0.083	0.2621	0.23	0.6152	-0.085	0.4435	-0.138
3	39607703	rs74972931	0.6852	-0.0207	0.3813	-0.246	0.9929	-0.009	0.9737	0.022	0.7574	0.232
3	39607761	rs1708080	0.5422	0.009	0.2778	-0.083	0.2633	0.229	0.6157	-0.085	0.4446	-0.137
3	39608852	rs816495	0.5032	-0.0103	0.4864	-0.055	0.2359	0.247	0.5627	-0.101	0.497	-0.125
4	170483300	rs17055010	0.9372	0.0131
4	170483956	rs72692941	0.00106	0.0734	0.07853	0.179	0.9895	-0.004	0.148	0.346	0.7373	-0.08
4	170483960	rs57526222	0.02172	0.0401	0.201	-0.099	0.2955	0.229	0.8277	0.038	0.09436	0.311
4	170484125	rs76707684	0.9354	-0.0241
4	170484383	rs11943094	0.3953	-0.0121	0.9016	0.008	0.3463	0.175	0.2849	0.164	0.2628	0.18
4	170484553	rs142549007	0.3974	-0.1141
4	170484963	rs10026242	0.001534	-0.071	0.07807	0.18	0.9887	-0.004	0.1471	0.347	0.7372	-0.08
4	170485397	rs144725987	0.4941	0.0263
4	170485742	rs28708569	0.001492	0.0711	0.07784	0.18	0.9894	-0.004	0.1467	0.347	0.737	-0.08
4	170485882	rs60121932	0.001492	0.0711	0.07747	0.181	0.9885	-0.004	0.1445	0.35	0.7314	-0.082
4	170486295	rs72692945	0.0004073	-0.2557
4	170486405	rs72692947	0.001314	0.0766	0.163	0.149	0.9655	-0.012	0.06789	0.472	0.8394	-0.05
4	170486710	rs10032225	0.3898	-0.0122	0.9517	0.004	0.333	0.17	0.2543	0.166	0.2103	0.192
4	170486757	rs10032236	0.001497	-0.0711	0.07832	0.18	0.9905	-0.003	0.1434	0.35	0.7378	-0.08
4	170487002	rs79486466	0.9532	0.0098
4	170487496	rs10520155	0.9428	0.012
4	170487554	rs10520156	0.001329	0.0414	0.2148	0.082	0.01424	-0.405	0.8498	-0.026	0.1693	0.218
4	170487739	rs77403641	0.8141	-0.0198
4	170487831	rs114622120	0.9628	-0.014
4	170488714	rs13327970	0.3822	-0.0124	0.9752	0.002	0.3357	0.17	0.2497	0.169	0.1897	0.203
4	170488796	rs13327919	0.001514	0.071	0.07765	0.18	0.9918	-0.003	0.1427	0.351	0.7368	-0.08
4	170489209	rs116721461	0.9602	-0.0149
4	170489304	rs34551530	0.709	0.0119	0.2922	-0.19	0.7528	-0.153	0.4279	0.295	0.4464	-0.315
4	170489943	rs9998061	0.001554	0.0709	0.07726	0.189	0.9754	-0.009	0.1336	0.377	0.7345	-0.085
4	170490066	rs111404214	0.02501	-0.0392	0.2033	-0.098	0.2356	0.257	0.7907	0.046	0.07813	0.327
4	170490123	rs115793501	0.8279	-0.0094
4	170490231	rs72692954	0.0006748	0.2477
4	170490325	rs13327988	0.001507	-0.0711	0.07661	0.181	0.9931	-0.002	0.1408	0.353	0.7369	-0.08
4	170490351	rs13328016	0.8584	0.0026	0.777	0.019	0.4709	0.135	0.2668	0.173	0.2973	0.17
4	170490455	rs76005534	0.02449	-0.0394	0.2751	-0.093	0.3592	0.22	0.9629	0.009	0.09066	0.34
4	170490689	4:170490689			0.07436	0.187	0.9482	-0.018	0.1455	0.356	0.7516	-0.078
4	170491546	rs184949722	0.02445	-0.0394
4	170491803	rs188798378	0.8836	-0.0416
4	170492354	rs141239838	0.7423	0.0569
4	170492685	rs78892602	0.9636	-0.0076
4	170492796	rs73864714	0.7703	-0.1834
4	170492958	rs7692349	0.3934	-0.0121	0.947	0.004	0.3388	0.169	0.2571	0.165	0.2104	0.192
4	170492973	rs10019176	0.001516	-0.071	0.07572	0.181	0.9938	-0.002	0.139	0.354	0.7364	-0.081
4	170493082	4:170493082			0.07297	0.183	0.9957	-0.002	0.1325	0.361	0.7368	-0.081
4	170493083	rs144956958	0.9016	0.0357
4	170493104	rs145853108	0.7951	-0.0453
4	170494376	rs4440181	0.02462	-0.0394	0.1979	-0.1	0.2462	0.254	0.8211	0.04	0.07912	0.328
4	170495000	rs10027897	0.001524	-0.071	0.07288	0.183	0.9953	-0.002	0.1318	0.362	0.7362	-0.081
4	170495143	rs72692960	0.0004911	-0.2522
4	170495636	rs55724275	0.3982	0.012	0.9401	0.005	0.3467	0.167	0.2569	0.166	0.2119	0.192
4	170495663	rs186114059	0.8155	0.0159
4	170496436	rs75142641	0.1473	-0.0617	0.3023	-0.231	0.48	0.437	0.7549	0.163	0.04789	1.018
4	170496454	rs7682772	0.02345	-0.0397	0.2079	-0.099	0.3246	0.218	0.8522	0.033	0.09065	0.317
4	170496573	rs67757785	0.8065	-0.0077	0.2914	-0.19	0.7472	-0.156	0.4261	0.296	0.4501	-0.313
4	170496648	rs72692961	0.001468	0.0759	0.1489	0.154	0.9668	-0.012	0.05971	0.486	0.8007	-0.062
4	170496670	rs116651064	0.9102	0.0322
4	170497070	rs12512274	0.003857	0.0646
4	170497564	rs28679431	0.001533	-0.071	0.07192	0.184	0.9961	-0.001	0.1299	0.364	0.7356	-0.081
4	170497791	rs79618700	0.9992	2e-04
4	170499133	rs36020763	0.7912	-0.0084	0.1827	-0.353	0.4059	-0.666	0.6259	0.258	0.3103	-0.623
4	170499555	rs72692964	0.000721	-0.2462
4	170499687	rs74508049	0.9682	-0.0066
4	170499801	rs66678120	0.7981	-0.0081	0.2723	-0.204	0.7158	-0.181	0.5001	0.265	0.3866	-0.373
4	170499970	rs192283039	0.8843	0.0166
4	170500087	rs77014258	0.6847	-0.1173
4	170500243	rs13102088	0.7946	0.0082	0.8078	-0.051	0.9092	-0.065	0.4693	0.294	0.4937	-0.321
4	170500252	rs72692966	0.0007636	-0.2442
4	170500627	rs36010613	0.0005878	-0.2487
4	170500653	rs180826399	0.5739	0.0383
4	170500801	rs188602578	0.00054	0.2502
4	170500855	rs112315151	0.02525	-0.0392	0.2015	-0.101	0.3399	0.213	0.8792	0.027	0.09211	0.318
4	170500865	rs112640948	0.7176	0.0234
4	170500879	rs55765964	0.7258	-0.221
4	170500930	rs144468345	0.9843	0.0059
4	170501035	rs72692969	0.0007832	-0.2438
4	170501397	rs6839723	0.9688	0.0065
4	170501524	rs549191130	0.7948	0.0322
4	170501541	rs182402427	0.004686	0.1907
4	170501829	rs7686251	0.6785	0.0268
4	170501850	rs7665092	0.8602	-0.0025	0.9665	0.003	0.3446	0.181	0.2566	0.179	0.2188	0.202
4	170501954	rs7670271	0.8554	-0.0026	0.9016	0.008	0.4269	0.144	0.2681	0.166	0.2409	0.183
4	170501971	rs111989212	0.8044	0.0099	0.1323	-0.351	0.4208	-0.508	0.9138	0.059	0.1829	-0.721
4	170503877	rs4342158	0.4065	-0.0118
4	170504900	rs35301337	0.001185	0.0418	0.2099	0.082	0.01565	-0.396	0.8879	-0.019	0.1521	0.226
4	170505112	rs34538104	0.78	0.0177
4	170505218	rs115548276	0.8994	-0.0055
4	170505299	rs7661708	0.8684	0.0024	0.87	0.011	0.432	0.142	0.2587	0.17	0.2423	0.183
4	170505471	rs78302922	0.9704	0.0111
4	170505985	rs76177333	0.9801	0.0042
4	170506178	rs55689209	0.02454	-0.0394
4	170506187	rs115859383	0.938	-0.0231
4	170506703	rs55679731	0.01514	-0.0447	0.3664	0.107	0.4009	-0.254	0.8193	-0.055	0.08099	0.5
4	170506959	rs60579393	0.8631	-0.0025	0.8916	0.009	0.4645	0.137	0.157	0.223	0.2941	0.171
4	170507466	rs10002314	0.5608	-0.1403
4	170507618	rs10007145	0.001632	-0.0706	0.06499	0.189	0.9991	0	0.1178	0.378	0.7345	-0.082
4	170508451	rs10007936	0.001626	-0.0706	0.06491	0.189	0.9992	0	0.1178	0.378	0.7348	-0.082
4	170508551	rs115529181	0.9861	0.0052
4	170508586	rs9993493	0.8721	-0.0023	0.9862	0.001	0.3899	0.172	0.3348	0.159	0.233	0.204
4	170509034	rs72974758	0.02295	0.0399	0.2126	-0.101	0.3389	0.217	0.9233	0.017	0.09887	0.316
4	170509307	rs116000926	0.9851	0.0056
4	170509347	rs146116061	0.9887	-0.0014
4	170509386	rs7699772	0.001663	0.0705	0.06261	0.191	0.9962	0.001	0.1124	0.384	0.7343	-0.082
4	170509412	rs7698452	0.001664	0.0704	0.06258	0.191	0.9961	0.001	0.1122	0.384	0.7343	-0.082
4	170509419	rs72692984	0.0008337	-0.2425
4	170509564	rs59387993	0.3913	-0.2196
4	170509601	rs59269193	0.9532	-0.0098
4	170511551	rs4235024	0.0006871	0.0375	0.4004	0.046	0.1111	-0.232	0.2799	0.133	0.04947	0.257
4	170511555	rs79607756	0.9841	0.0057
4	170511746	rs6553443	0.7264	0.2206
4	170512985	rs144719551	0.392	0.0341
4	170513036	rs7661340	0.001646	-0.0705	0.06215	0.191	0.995	0.002	0.1106	0.386	0.7354	-0.082
4	170513137	rs72692986	0.03495	0.1484
4	170513279	rs7678155	0.2413	0.2475
4	170513508	rs6840797	0.8787	0.0022	0.888	0.009	0.4417	0.14	0.2577	0.171	0.2428	0.183
4	170513822	rs72692987	0.001651	-0.0705	0.06282	0.192	0.9955	0.002	0.1119	0.387	0.7662	-0.073
4	170513868	rs113765341	0.9449	-0.0115
4	170514197	rs72692988	0.001689	0.0704	0.06182	0.191	0.9962	0.001	0.1099	0.387	0.7356	-0.082
4	170514215	rs72692990	0.001689	-0.0704	0.06177	0.191	0.9959	0.001	0.1097	0.387	0.7348	-0.082
4	170514470	rs72692991	0.001203	0.0773	0.1318	0.162	0.9723	-0.01	0.04901	0.516	0.8214	-0.056
4	170514634	rs6825672	0.05032	-0.4744
4	170514664	rs72974761	0.02512	0.0393	0.2014	-0.108	0.4652	0.173	0.8757	0.03	0.05856	0.376
4	170514698	rs115093409	0.9134	0.0309
4	170514866	rs4464523	0.01818	-0.0413	0.1885	-0.106	0.3516	0.211	0.8916	0.025	0.0961	0.317
4	170514967	rs7690583	0.7233	-0.223
4	170515072	rs569405519	0.0008363	0.244
4	170515126	rs4629400	0.8801	-0.0022	0.8164	0.016	0.5058	0.127	0.2308	0.191	0.2659	0.182
4	170515429	rs72974765	0.02495	0.0394	0.1943	-0.104	0.3676	0.203	0.9052	0.022	0.09356	0.319
4	170515517	rs73864724	0.7239	-0.2227
4	170515744	rs72692992	0.001158	-0.2409
4	170516143	rs192736187	0.08707	-0.1495
4	170516219	rs11725757	0.0007732	0.0372	0.3835	0.048	0.1037	-0.235	0.2771	0.133	0.05104	0.254
4	170516246	rs4619853	0.001374	-0.0413	0.2125	0.081	0.0176	-0.387	0.9035	-0.017	0.1421	0.23
4	170516305	rs114137253	0.8455	-0.0579
4	170516353	rs10016485	0.001338	-0.0414	0.2143	0.082	0.01816	-0.39	0.9014	-0.017	0.1343	0.238
4	170516573	rs9312452	0.8735	-0.0023	0.8792	0.01	0.451	0.138	0.2523	0.174	0.2447	0.183
4	170516604	rs12507019	0.001374	-0.0413	0.2199	0.081	0.01818	-0.388	0.9188	-0.014	0.1392	0.233
4	170516704	rs75492186	0.958	-0.0088
4	170516959	rs7687585	0.4258	0.0114	0.3752	-0.071	0.4815	0.157	0.4687	0.132	0.1178	0.292
4	170516967	rs7682570	0.001602	-0.0708
4	170517401	rs73864726	0.722	-0.2252
4	170518059	rs78409627	0.9545	0.0095
4	170518183	rs76142010	0.8676	-0.0292
4	170518527	rs10461329	0.02522	-0.0393	0.2387	-0.11	0.3017	0.275	0.8569	-0.038	0.1494	0.314
4	170518700	rs72692997	0.001168	-0.2375
4	170518773	rs116523146	0.02322	-0.0399	0.1909	-0.105	0.3798	0.199	0.9143	0.02	0.09398	0.32
4	170518978	rs549081264	0.9775	-0.0028
4	170519016	rs555167289	0.001883	0.2232
4	170519179	rs190846658	0.001553	0.119
4	170519600	rs17055034	0.9784	0.0045
4	170520733	rs77167861	0.9766	-0.0084
4	170520911	rs72692998	0.001137	-0.2365
4	170521123	rs72974770	0.02489	-0.0394	0.1901	-0.106	0.394	0.194	0.9103	0.021	0.09722	0.318
4	170521379	rs74815091	0.4452	0.0651
4	170521730	rs62334509	0.01671	0.0441	0.3702	0.103	0.4161	-0.239	0.86	-0.042	0.07516	0.496
4	170521885	rs58681170	0.02544	0.0393	0.185	-0.107	0.3697	0.204	0.9236	0.017	0.09732	0.318
4	170522045	rs72692999	0.001728	0.0703	0.05618	0.196	0.9874	0.004	0.09739	0.402	0.7349	-0.082
4	170522100	rs57452030	0.02176	-0.0404	0.1597	-0.118	0.4051	0.195	0.9549	0.011	0.1076	0.32
4	170522432	rs58983987	0.02551	0.0393	0.1848	-0.107	0.3714	0.203	0.9244	0.017	0.09759	0.317
4	170522547	rs17545118	0.001716	0.0704	0.05613	0.196	0.9868	0.005	0.09695	0.402	0.735	-0.082
4	170522748	rs182136609	0.2823	0.1263
4	170522837	rs116536599	0.9597	0.0144
4	170522846	rs78357818	0.9583	0.0088
4	170522973	rs4692570	0.0008558	-0.037	0.3756	0.048	0.1011	-0.237	0.2668	0.135	0.04982	0.255
4	170523025	rs77826410	0.8587	0.0056	0.3205	-0.227	0.4312	-0.491	0.908	-0.056	0.214	-0.659
4	170523570	rs137904860	0.5467	0.0911
4	170523918	rs4257622	0.001717	-0.0704	0.05603	0.196	0.9864	0.005	0.09629	0.403	0.735	-0.082
4	170524244	rs6553444	0.001728	-0.0703	0.0559	0.196	0.9863	0.005	0.09603	0.404	0.7355	-0.082
4	170524303	rs57900656	0.02566	0.0393	0.2037	-0.104	0.3808	0.201	0.9765	0.005	0.09475	0.323
4	170524350	rs72974774	0.02566	0.0393	0.1839	-0.108	0.3739	0.203	0.9265	0.017	0.09761	0.318
4	170524429	rs72974775	0.02508	-0.0393	0.1816	-0.108	0.3783	0.201	0.9242	0.017	0.09762	0.318
4	170524666	rs62334511	0.08032	-0.0818
4	170524831	rs72974776	0.02471	-0.0396	0.1819	-0.108	0.3506	0.213	0.9745	0.006	0.1072	0.309
4	170524926	rs7675011	0.7252	-0.2227
4	170525492	rs28529722	0.00181	0.0701	0.05288	0.198	0.9817	0.006	0.08919	0.412	0.7371	-0.082
4	170525543	rs4579081	0.904	-0.0017	0.8579	0.012	0.4734	0.132	0.2412	0.18	0.2483	0.183
4	170525701	rs12499239	0.0009187	-0.0368	0.3687	0.049	0.103	-0.234	0.2612	0.136	0.04848	0.256
4	170525866	rs4323068	0.229	-0.2571
4	170526383	rs10028880	0.001819	-0.0701	0.05275	0.198	0.981	0.007	0.08877	0.413	0.7365	-0.082
4	170526756	rs7666649	0.7873	0.0454
4	170526980	rs17055039	0.001735	0.0705	0.05265	0.198	0.9809	0.007	0.08838	0.413	0.7365	-0.082
4	170527199	rs7688739	0.4243	0.0114	0.8533	0.012	0.4726	0.133	0.2394	0.181	0.2512	0.182
4	170528003	rs77391616	0.8838	-0.0245
4	170528102	rs75918378	0.8724	-0.0269
4	170528184	rs73864731	0.9993	5e-04
4	170528423	rs542484830	0.6629	0.0817
4	170528472	rs12498978	0.0009478	0.0368	0.3631	0.049	0.09681	-0.237	0.2526	0.138	0.04913	0.254
4	170528678	rs7665948	0.8891	0.002	0.8488	-0.014	0.5129	0.129	0.2358	0.195	0.2597	0.19
4	170528804	rs56366216	0.001395	-0.0718	0.1259	0.174	0.9985	0.001	0.04293	0.565	0.7781	-0.074
4	170528986	rs114873104	0.824	-0.0609
4	170528994	rs7668077	0.1328	0.341
4	170529210	rs536830925	0.3938	0.111
4	170529388	rs62334513	0.1151	0.0697
4	170529477	rs12054631	0.02558	-0.0394	0.1766	-0.111	0.4067	0.191	0.9528	0.011	0.09949	0.318
4	170529751	rs115360205	0.9634	0.0129
4	170530169	rs112174133	0.4279	-0.0114	0.8448	0.013	0.4879	0.128	0.2388	0.181	0.2504	0.183
4	170530198	rs191352994	0.7266	-0.2205
4	170530398	rs73864732	0.7251	-0.2229
4	170530525	rs72694707	0.001731	0.0705	0.04804	0.204	0.9787	-0.008	0.06966	0.447	0.7707	-0.072
4	170530743	rs75557722	0.8844	0.0243
4	170530753	rs56815821	0.02524	0.0394	0.1481	-0.125	0.4151	0.199	0.6893	0.08	0.1234	0.319
4	170531229	rs10030209	0.001682	-0.0708	0.05456	0.201	0.9741	0.009	0.09208	0.418	0.7598	-0.076
4	170531473	rs7682025	0.8931	0.002
4	170531558	rs9995759	0.001739	0.0705	0.05043	0.213	0.8811	0.045	0.09069	0.437	0.675	-0.108
4	170531605	rs10018998	0.001661	0.0709	0.05031	0.213	0.8811	0.045	0.09053	0.437	0.675	-0.108
4	170532026	rs78653929	0.7966	0.0433
4	170532177	rs72694708	0.001819	0.0703	0.04168	0.216	0.9402	0.022	0.08054	0.442	0.7262	-0.089
4	170532701	rs57396792	0.02632	-0.0392	0.171	-0.116	0.3702	0.215	0.9598	0.01	0.1115	0.32
4	170532808	rs28439336	0.8689	-0.0024	0.8432	0.013	0.4914	0.128	0.2341	0.183	0.2514	0.183
4	170532858	rs28535010	0.001786	0.0405	0.2138	0.078	0.02052	-0.364	0.9431	-0.009	0.1348	0.226
4	170533489	.	0.5425	-0.0792
4	170533688	rs62334514	0.05712	-0.0861
4	170533728	rs75976017	0.8369	-0.0344
4	170533736	rs10520157	0.01014	-0.0409	0.2052	-0.107	0.7985	0.058	0.8105	0.046	0.1295	0.297
4	170533776	rs72694709	0.0009373	0.241
4	170534211	rs79656763	0.7246	0.0587
4	170534428	rs11722212	1.514e-05	-0.0978	0.04571	0.205	0.8104	-0.067	0.02939	0.544	0.8559	-0.045
4	170535472	rs190627354	0.0009321	0.2433
4	170535958	rs10008853	0.0003934	0.0835	0.04372	0.217	0.9309	-0.025	0.02038	0.609	0.8631	-0.045
4	170536111	rs7696555	0.003106	-0.033
4	170536585	rs113106537	0.6963	-0.0655
4	170536728	rs73864739	0.9998	-1e-04
4	170537117	rs118115316	0.02791	-0.1772
4	170537560	rs28505874	0.002034	0.04	0.2071	0.08	0.02073	-0.367	0.9615	-0.006	0.129	0.233
4	170537788	rs542435102	0.4829	0.0677
4	170537830	rs10015150	0.0003938	0.0835	0.04436	0.203	0.9444	-0.019	0.01884	0.579	0.967	-0.01
4	170537890	rs145677708	0.1728	0.0516
4	170538082	rs6553446	0.003006	-0.0385	0.249	0.072	0.02087	-0.361	0.9183	-0.013	0.1179	0.235
4	170538331	rs75537326	0.9836	0.0036
4	170538513	rs72694714	0.0008395	0.2453
4	170538825	rs75090132	0.7263	-0.1013
4	170538982	rs10024700	0.0004047	0.0833	0.04426	0.203	0.9446	-0.019	0.01869	0.58	0.968	-0.01
4	170539058	rs115094886	0.7396	-0.0961
4	170539242	rs77295711	0.3038	-0.2764
4	170539554	rs4579078	0.0008395	-0.2449
4	170540000	rs11935607	0.8413	-0.0028	0.7106	0.024	0.901	0.022	0.07824	0.262	0.1654	0.213
4	170540671	rs73864740	0.9971	0.0022
4	170540794	rs17627637	0.01523	-0.0447	0.3628	0.097	0.4686	-0.197	0.9113	-0.024	0.06668	0.471
4	170540857	rs3797040	0.002159	-0.0343	0.306	0.053	0.03618	-0.285	0.0951	0.191	0.02819	0.269
4	170541041	rs3797041	0.0004076	-0.0818	0.04175	0.204	0.9653	-0.012	0.01634	0.588	0.9778	-0.007
4	170541206	rs12501499	0.000425	0.0815	0.04176	0.204	0.9648	-0.012	0.01634	0.588	0.9776	-0.007
4	170541602	rs7700160	0.1527	-0.3107
4	170541724	rs79371927	0.8165	-0.0699
4	170542325	rs568270654	0.9807	-0.0038
4	170542698	rs12331279	0.4775	-0.0448
4	170543486	rs35590796	0.8559	0.0058	0.2834	-0.189	0.6731	-0.198	0.3998	0.308	0.5063	-0.27
4	170543632	rs7683190	0.09467	0.3484
4	170544083	rs4692571	0.002246	0.0396	0.2054	0.077	0.02497	-0.34	0.9765	-0.004	0.1243	0.224
4	170544131	rs556233144	0.9831	-0.0025
4	170544256	rs75088644	0.599	-0.0349
4	170544312	rs4692572	0.001216	-0.0735	0.03351	0.208	0.8268	0.059	0.01158	0.599	0.8281	0.052
4	170544561	rs72694724	1.489e-05	-0.2964
4	170545039	rs13152741	0.002664	-0.0385	0.2043	0.077	0.02544	-0.338	0.9772	-0.004	0.1235	0.224
4	170545080	rs182553077	0.6165	0.0343
4	170545095	rs185430742	0.5729	-0.0386
4	170545419	rs10021041	0.003234	0.0376	0.208	0.076	0.02687	-0.333	0.9913	0.001	0.1224	0.224
4	170545431	rs113841075	0.0003299	0.0842	0.04039	0.22	0.9676	-0.012	0.02359	0.592	0.9813	0.006
4	170545575	rs142790443	0.7128	-0.2076
4	170545672	rs569653791	0.8119	-0.032
4	170545697	rs7696352	0.5866	0.0061	0.7261	0.019	0.0312	-0.303	0.8364	0.024	0.01431	0.302
4	170545775	rs34165464	0.8633	-0.0055	0.1446	-0.302	0.617	-0.274	0.3338	0.464	0.4622	-0.348
4	170546087	rs137968407	0.0745	-0.039	0.259	0.188	0.005095	-1.075	0.8969	-0.047	0.722	0.143
4	170546431	rs4434205	0.0214	0.0254	0.2884	0.054	0.02792	-0.292	0.1128	0.177	0.03216	0.256
4	170546509	rs7681537	0.02443	-0.0252	0.2799	0.055	0.02775	-0.295	0.1092	0.18	0.03333	0.257
4	170547295	rs72694729	0.0003102	0.0838	0.03523	0.213	0.9351	-0.022	0.01589	0.599	0.9836	-0.005
4	170547305	rs7683123	0.5857	0.0251
4	170547573	rs116408825	0.8092	0.1483
4	170547633	rs4692734	0.08998	0.3533
4	170547807	rs112531172	0.8098	0.1478
4	170548525	rs4615139	0.1508	0.3122
4	170549328	rs80274072	0.3147	0.3171
4	170549443	rs7682861	0.0002966	0.0841	0.03513	0.213	0.9231	-0.027	0.01663	0.594	0.9929	-0.002
4	170549611	rs56266055	0.001116	0.2415
4	170549812	rs77924871	0.7214	-0.06
4	170549860	rs72694732	0.0003306	-0.0834
4	170549935	rs11937417	0.613	-0.0057	0.7464	0.017	0.03093	-0.303	0.8402	0.023	0.01416	0.302
4	170550194	rs77640939	0.6917	-0.114
4	170550825	rs13435226	0.002656	-0.0384	0.2296	0.073	0.02745	-0.333	0.9414	-0.009	0.0929	0.245
4	170551360	rs62334531	0.002706	0.0478	0.3366	-0.087	0.9247	0.023	0.9882	-0.003	0.1159	0.332
4	170551373	rs28670063	0.004511	0.0315	0.2783	0.054	0.02711	-0.292	0.1124	0.176	0.03066	0.257
4	170551440	rs7695890	0.09685	0.3473
4	170551483	rs7679579	0.1499	-0.3503
4	170551497	rs57287019	0.636	0.1127
4	170551970	rs112894450	0.0003583	0.0891	0.03428	0.218	0.7857	-0.076	0.02548	0.563	0.8785	-0.038
4	170552144	rs180967657	0.0007083	-0.2446
4	170552632	rs4692735	0.006807	-0.0299	0.2409	0.06	0.02674	-0.296	0.1291	0.17	0.02657	0.266
4	170552787	rs72694738	0.0007117	-0.2445
4	170552886	rs4692573	0.0929	-0.3518
4	170552985	rs4692736	0.09517	0.3493
4	170553001	rs4283622	0.09518	0.3493
4	170553074	rs72694740	0.0006762	-0.2456
4	170553559	rs34838831	0.00253	0.0386	0.2286	0.073	0.02791	-0.331	0.9456	-0.009	0.09238	0.245
4	170555121	rs72694741	0.0003166	-0.0838	0.03518	0.214	0.9116	-0.031	0.01584	0.602	0.9887	-0.004
4	170555409	rs17545251	0.003011	0.0473	0.2966	-0.076	0.8391	-0.04	0.765	0.048	0.1209	0.262
4	170555924	rs17055054	0.8273	-0.1335
4	170556630	rs192505571	0.9327	-0.0055
4	170556846	rs9996873	0.9394	-0.001	0.6357	0.03	0.6892	-0.068	0.1388	0.21	0.2673	0.163
4	170556977	rs559222364	0.9672	0.0041
4	170557466	rs75215890	0.9224	-0.027
4	170557709	rs72694742	0.0003654	0.0828	0.03327	0.217	0.9032	-0.034	0.01763	0.595	0.996	-0.001
4	170557783	rs72694743	0.001009	0.2379
4	170558032	rs10023330	0.002805	0.038	0.226	0.071	0.0521	-0.284	0.8701	0.02	0.09101	0.238
4	170558052	rs72694745	0.0003679	-0.0827	0.03321	0.217	0.9029	-0.034	0.01763	0.595	0.9964	-0.001
4	170558569	rs7666988	0.07215	0.4199
4	170558604	rs11736294	0.004493	-0.0361	0.2257	0.071	0.05243	-0.283	0.8678	0.02	0.09118	0.237
4	170558701	rs143098499	0.7082	-0.0186
4	170558716	rs72694747	0.0003886	0.0824	0.03302	0.218	0.9013	-0.034	0.01775	0.595	0.9964	-0.001
4	170558896	rs28722107	0.00464	-0.036	0.2254	0.071	0.05257	-0.283	0.8676	0.02	0.09099	0.237
4	170559508	rs55929104	0.0003448	-0.0829	0.0333	0.218	0.8758	-0.043	0.01727	0.599	0.9904	-0.003
4	170560139	rs4235025	0.04573	-0.4276
4	170560331	rs4692574	0.004837	-0.0312	0.2923	0.052	0.03317	-0.274	0.1185	0.169	0.02957	0.253
4	170560540	rs78293843	0.5774	0.1045
4	170560858	rs11944742	0.002218	0.0492	0.3168	-0.073	0.6121	-0.099	0.9145	0.017	0.1813	0.224
4	170561159	rs17055059	0.9193	0.0032	0.7201	-0.071	0.8402	0.108	0.4677	0.286	0.6152	-0.228
4	170561682	rs17055061	0.0004525	0.0874	0.07526	0.196	0.6993	-0.114	0.008357	0.743	0.9144	-0.028
4	170561864	rs17055064	0.0003282	-0.0832	0.03174	0.222	0.8472	-0.054	0.01741	0.604	0.9898	-0.003
4	170561984	rs184013274	0.845	0.0228
4	170562598	rs13120831	0.001431	0.0409	0.2264	0.069	0.05865	-0.271	0.8326	0.025	0.08557	0.237
4	170562758	rs75727436	0.4142	-0.0695
4	170562784	rs6828248	2.244e-07	0.0603	0.06764	0.094	0.06107	-0.245	0.112	0.181	0.1443	0.186
4	170563126	rs6828910	0.004661	0.0314	0.2946	0.051	0.03188	-0.271	0.1258	0.162	0.0303	0.248
4	170563153	rs6834147	0.0003598	0.0657	0.05497	0.191	0.8633	-0.046	0.01684	0.575	0.8547	-0.045
4	170563548	rs137892558	0.1635	0.1349	0.9648	-0.013	0.7683	-0.32	0.1903	1.134	0.6795	-0.294
4	170563733	rs10002133	0.001369	0.0411	0.2276	0.069	0.05796	-0.27	0.8216	0.027	0.0891	0.233
4	170563946	rs7434295	2.387e-06	-0.0567	0.02642	0.116	0.07183	-0.237	0.1937	0.148	0.121	0.198
4	170564085	rs9994724	0.07274	-0.4195
4	170564556	rs111884490	0.000338	-0.083	0.0305	0.223	0.8435	-0.055	0.01913	0.595	0.9965	-0.001
4	170564612	rs7435394	0.001016	-0.24
4	170564634	rs141570727	0.8381	0.0305
4	170564697	rs72694754	0.0003542	-0.0827
4	170565111	rs73864746	0.8423	0.097
4	170565154	rs13136720	5.307e-06	-0.0544	0.03247	0.112	0.06651	-0.242	0.2339	0.135	0.1098	0.204
4	170565692	rs114748365	0.4227	0.0501
4	170566021	rs72694755	0.000267	0.0845	0.03045	0.223	0.8424	-0.056	0.01919	0.595	0.9959	-0.001
4	170566308	rs62334533	0.00138	0.0411	0.2193	0.07	0.05854	-0.269	0.83	0.026	0.08484	0.236
4	170566470	rs13145908	0.001259	-0.0415	0.2149	0.071	0.05916	-0.269	0.8189	0.027	0.08653	0.235
4	170567546	rs9637705	0.002482	-0.0487	0.31	-0.072	0.5599	-0.11	0.9012	0.02	0.1942	0.212
4	170568366	rs13108826	0.001168	0.0418	0.215	0.071	0.06653	-0.264	0.8278	0.026	0.07872	0.243
4	170568789	rs10866341	2.227e-06	0.0568	0.02788	0.113	0.07076	-0.234	0.2013	0.143	0.1131	0.199
4	170568822	rs56948468	0.001444	-0.0409	0.2296	0.068	0.05998	-0.267	0.8015	0.03	0.08229	0.237
4	170569172	rs6857404	2.426e-06	-0.0566	0.02937	0.112	0.07065	-0.234	0.1931	0.146	0.109	0.201
4	170569438	rs62334535	0.002483	-0.0487	0.3237	-0.072	0.5579	-0.114	0.9386	0.013	0.184	0.223
4	170569481	rs6839362	5.632e-06	0.0542	0.02928	0.113	0.0714	-0.235	0.1941	0.147	0.1095	0.203
4	170569579	rs7687043	0.002697	-0.0382	0.2302	0.068	0.06028	-0.267	0.8067	0.029	0.08409	0.236
4	170569905	rs72694760	0.0007044	0.2452
4	170569962	rs7682661	0.000646	0.0786	0.03005	0.225	0.8357	-0.058	0.01937	0.596	0.9975	-0.001
4	170570093	rs7657672	0.6977	0.0922
4	170570653	rs17055068	0.0002014	-0.086	0.02839	0.235	0.8989	-0.038	0.02267	0.6	0.9829	-0.006
4	170570728	rs11723888	0.0001828	-0.0866	0.03007	0.225	0.851	-0.053	0.01878	0.6	0.982	-0.006
4	170571760	rs4692738	0.06798	0.4289
4	170573230	rs72694763	0.001105	0.2432
4	170573296	rs17055075	0.0001747	-0.0868	0.03071	0.227	0.8139	-0.067	0.01932	0.606	0.9717	0.009
4	170573540	rs543500488	0.9444	-0.0096
4	170573946	rs148092973	0.4989	0.0314
4	170574004	rs76825334	0.0007935	-0.2432
4	170574292	rs76226913	0.8156	0.065
4	170574928	rs72694764	0.0002111	0.0859	0.03432	0.22	0.9629	-0.013	0.01956	0.595	0.9372	0.02
4	170575243	rs7690784	0.002463	-0.0505	0.3125	-0.081	0.5196	-0.138	0.9124	0.019	0.1949	0.241
4	170575851	rs7697855	0.06684	0.4294
4	170576069	rs28716464	0.001855	-0.0626	0.1635	0.131	0.4839	-0.178	0.02231	0.525	0.5873	-0.127
4	170576774	rs72694767	0.001776	-0.0633	0.1691	0.133	0.4919	-0.181	0.02565	0.526	0.5823	-0.132
4	170577248	rs11726813	0.001369	0.0649	0.1628	0.131	0.4829	-0.178	0.02234	0.525	0.5871	-0.127
4	170577420	rs113202729	0.008616	0.0898	0.02139	0.387	0.7672	-0.122	0.0101	1.113	0.9941	0.003
4	170577639	rs34576933	0.9636	0.0023	0.9857	-0.006	0.4406	0.688	0.3526	0.576	0.6535	0.339
4	170577902	rs11727839	0.001318	0.0651	0.1642	0.131	0.4794	-0.18	0.02266	0.524	0.5878	-0.127
4	170578112	rs72694769	0.0007967	-0.2432
4	170578249	rs114261344	0.1678	0.077	0.8223	-0.085	0.4626	0.738	0.9946	0.005	0.2649	-0.82
4	170578421	rs11941753	0.002152	0.0495	0.3228	-0.07	0.5383	-0.115	0.901	0.019	0.1998	0.209
4	170578540	rs10008199	0.001866	-0.0625	0.1645	0.131	0.4788	-0.18	0.02285	0.524	0.5894	-0.126
4	170579002	rs17627811	0.00462	-0.0314	0.3443	0.044	0.0304	-0.266	0.1208	0.159	0.03106	0.24
4	170579585	rs17627829	0.002525	0.0487	0.3022	-0.072	0.6159	-0.094	0.8796	0.024	0.1842	0.215
4	170580637	rs11933931	0.003242	0.0326	0.3323	0.046	0.02157	-0.285	0.1631	0.145	0.03578	0.235
4	170580777	rs28364750	0.001575	0.064	0.1645	0.131	0.4778	-0.181	0.02295	0.523	0.5884	-0.127
4	170580778	rs72694772	0.0008004	0.2432
4	170580818	rs7678428	0.002173	0.0492
4	170581226	rs10520159	0.001483	0.0643	0.1742	0.133	0.4522	-0.201	0.02423	0.538	0.5479	-0.146
4	170581570	rs4692739	0.06357	0.4187
4	170582334	rs56000631	0.001286	0.2393
4	170582468	rs10520160	0.7263	-0.016
4	170582644	rs72694777	0.001548	-0.064	0.1653	0.131	0.4771	-0.181	0.02292	0.524	0.587	-0.127
4	170583157	rs62333164	6.957e-08	0.0633	0.07131	0.093	0.0473	-0.257	0.1581	0.16	0.183	0.168
4	170583503	rs138187450	0.5004	-0.1171
4	170583665	rs10520161	0.002376	0.049	0.3277	-0.069	0.532	-0.117	0.9024	0.019	0.2005	0.208
4	170584559	rs11733978	0.001668	-0.0635	0.1649	0.131	0.4748	-0.183	0.02294	0.524	0.5856	-0.128
4	170584603	rs35621562	0.6891	0.0155
4	170584625	rs55696229	0.06511	-0.0896
4	170584703	rs34755939	0.001854	-0.0396	0.2184	0.071	0.07574	-0.256	0.8372	0.025	0.1088	0.221
4	170584880	rs62333166	0.0029	-0.048	0.3244	-0.07	0.5284	-0.118	0.8936	0.021	0.2004	0.209
4	170585110	rs551194597	0.09291	-0.2406
4	170585173	rs35582249	0.001853	-0.0396
4	170585215	rs11721480	0.001753	0.0632	0.1662	0.131	0.4735	-0.183	0.02313	0.524	0.5816	-0.129
4	170585506	rs35280277	0.001848	-0.0396	0.1751	0.079	0.05295	-0.282	0.8091	0.029	0.1173	0.219
4	170585559	rs10027932	0.4143	0.1297
4	170586793	rs35899341	0.001874	-0.0396	0.2006	0.074	0.06286	-0.27	0.8544	0.022	0.1247	0.213
4	170587248	rs62333170	0.0009582	0.0424	0.2001	0.074	0.06297	-0.27	0.8545	0.022	0.1252	0.213
4	170587418	rs74465392	0.4843	0.1136
4	170588145	rs13124022	0.001871	0.0396	0.1788	0.078	0.06111	-0.272	0.8161	0.028	0.1233	0.214
4	170588341	rs181185001	0.2686	0.107
4	170588342	rs115905092	0.4609	-0.0436	0.8166	-0.088	0.4619	0.738	0.9914	0.008	0.2725	-0.806
4	170588380	rs72694780	0.001286	0.2395
4	170589078	rs7678712	0.9317	-0.0044	0.9978	-0.001	0.4567	0.664	0.3304	0.608	0.5921	0.409
4	170589136	rs2331719	0.0048	-0.0311	0.2584	0.054	0.02134	-0.289	0.2056	0.132	0.06697	0.205
4	170589674	rs9761582	0.9521	-0.003
4	170590389	rs12511877	0.006691	0.0299	0.2721	0.052	0.03113	-0.267	0.1611	0.144	0.06448	0.205
4	170590940	rs13434675	0.002451	0.0607	0.1772	0.129	0.4885	-0.179	0.02528	0.519	0.602	-0.124
4	170590989	rs13435853	0.00229	-0.061	0.1692	0.131	0.4645	-0.189	0.02364	0.525	0.5687	-0.135
4	170591479	rs150528806	0.1846	-0.3567
4	170591615	rs58625450	0.4979	-0.111
4	170591803	rs181771227	0.0007008	-0.2459
4	170592454	rs11931360	0.002932	-0.0479	0.3443	-0.067	0.5115	-0.124	0.8958	0.021	0.2042	0.208
4	170592734	rs112202884	0.001723	0.0633	0.1826	0.131	0.4592	-0.199	0.02743	0.526	0.5559	-0.144
4	170592831	rs146802392	0.08316	0.1631
4	170593017	rs72694785	0.001746	0.0632	0.1841	0.129	0.4181	-0.213	0.02484	0.527	0.5317	-0.15
4	170593145	rs112440231	0.002873	-0.048
4	170593224	rs111859532	0.001747	0.0632	0.3228	0.12	0.4772	-0.232	0.0539	0.559	0.4246	-0.245
4	170593582	rs62333171	0.0008496	0.0429	0.1977	0.075	0.06427	-0.272	0.7193	0.044	0.1129	0.223
4	170593662	rs72694786	0.0008203	0.2431
4	170594046	rs34436258	0.0008716	0.0428	0.2129	0.073	0.06856	-0.267	0.7543	0.038	0.1057	0.228
4	170594058	rs6553450	0.06724	-0.5418
4	170594195	rs10000743	0.0437	-0.5238
4	170594260	4:170594260			0.1783	0.13	0.4094	-0.214	0.02154	0.538	0.6477	-0.11
4	170594328	rs9998446	0.4503	-0.0404
4	170594892	rs62333172	0.002817	0.0481	0.3486	-0.068	0.5043	-0.127	0.8919	0.022	0.2115	0.207
4	170595413	rs72694790	0.0004028	0.0879	0.08988	0.203	0.6273	-0.157	0.007945	0.814	0.9011	-0.036
4	170595634	rs10006566	0.06664	-0.5431
4	170595803	rs75119568	0.002887	0.048	0.3467	-0.068	0.5015	-0.128	0.8856	0.023	0.2129	0.206
4	170595804	rs34607126	0.0008723	-0.0428	0.2196	0.072	0.07062	-0.264	0.7751	0.035	0.1066	0.226
4	170596122	rs9993016	0.3888	0.0455	0.9889	-0.005	0.4315	0.711	0.3355	0.608	0.6628	0.334
4	170596679	rs55889555	0.001714	0.0633	0.1781	0.131	0.4074	-0.219	0.02211	0.54	0.547	-0.145
4	170596903	rs72694792	0.001143	-0.242
4	170597028	rs55638949	0.002109	0.0483	0.2872	-0.078	0.5403	-0.119	0.926	0.015	0.2402	0.197
4	170597431	rs7664438	0.09387	-0.401
4	170598148	rs10222938	0.002935	0.0597	0.19	0.13	0.4051	-0.225	0.0248	0.54	0.5674	-0.141
4	170598582	rs55903412	0.001716	-0.0633	0.1782	0.131	0.4065	-0.219	0.02212	0.54	0.5465	-0.145
4	170598639	rs72694793	0.001397	0.2377
4	170598773	rs11723728	0.0004231	-0.0878	0.1037	0.208	0.5815	-0.195	0.008854	0.859	0.8507	-0.057
4	170598986	rs6821304	0.04043	-0.534
4	170599431	rs34693969	0.0009037	0.0427	0.1893	0.077	0.08071	-0.257	0.8638	0.021	0.1576	0.198
4	170599571	rs71622352	0.7241	0.0137
4	170600144	rs115477840	0.004304	-0.0316	0.2775	0.052	0.02915	-0.276	0.1418	0.154	0.07951	0.198
4	170600221	rs181525169	0.001751	0.0632
4	170600227	rs76179196	0.9217	-0.005
4	170600332	rs144395233	0.0009064	0.0427	0.2254	0.072	0.06905	-0.271	0.7883	0.034	0.1089	0.229
4	170600469	rs13150107	0.000939	0.0425	0.2227	0.072	0.05922	-0.281	0.7542	0.039	0.08838	0.244
4	170600538	rs181990952	0.0009162	0.0426
4	170600805	rs35078786	0.0008705	0.0428	0.2201	0.072	0.07407	-0.265	0.7867	0.034	0.1103	0.227
4	170600823	rs113446137	0.6851	-0.0137
4	170600832	rs13102795	0.001053	0.0422	0.2178	0.073	0.07508	-0.265	0.7893	0.033	0.1091	0.229
4	170601029	4:170601029			0.6546	-0.049	0.6067	-0.15	0.986	-0.004	0.1408	0.363
4	170601172	rs33965812	0.001765	-0.0399	0.189	0.077	0.08149	-0.256	0.8584	0.022	0.1575	0.198
4	170601449	rs3756284	0.002592	0.0486	0.3384	-0.07	0.4969	-0.13	0.8582	0.029	0.2214	0.204
4	170601771	rs72694794	0.001453	0.2375
4	170601823	rs72694795	0.001719	0.0634	0.1435	0.156	0.4504	-0.218	0.02024	0.602	0.7444	-0.087
4	170601955	rs3923997	0.001712	0.0634	0.1813	0.131	0.3994	-0.224	0.0219	0.544	0.5393	-0.149
4	170601972	rs1466879	0.05895	-0.4585
4	170601986	rs78660985	0.1088	0.3981
4	170602223	rs2013478	7.26e-08	0.0633
4	170602224	rs1966021	0.003091	-0.0477
4	170602499	rs10520162	0.003055	0.0478	0.3309	-0.071	0.5255	-0.121	0.8409	0.032	0.2198	0.205
4	170603442	rs78525012	0.2917	0.0362
4	170603523	rs2877436	0.001679	-0.0635	0.3475	0.099	0.3622	-0.256	0.008441	0.685	0.5556	-0.151
4	170604830	rs6812237	0.09139	0.4975
4	170605122	rs111761884	0.9168	-0.0053	0.9801	-0.008	0.4213	0.733	0.33	0.622	0.6695	0.33
4	170605168	rs188338595	0.0008487	-0.2431
4	170605538	rs2173825	0.003106	-0.0477	0.3364	-0.071	0.525	-0.124	0.8683	0.027	0.2364	0.201
4	170605788	rs77659893	0.686	-0.0137	0.8914	-0.024	0.4217	-0.398	0.8216	0.087	0.3432	-0.431
4	170606028	rs4692740	0.006489	0.0301	0.2759	0.052	0.03037	-0.276	0.1302	0.16	0.08478	0.195
4	170606457	rs11727855	0.001554	0.064	0.1779	0.134	0.3225	-0.268	0.02998	0.523	0.4821	-0.172
4	170606711	rs72694802	0.000914	0.2417
4	170606826	rs78422846	0.7052	0.013	0.8298	-0.038	0.4081	-0.41	0.8288	0.083	0.4315	-0.355
4	170606832	rs11733111	0.001543	-0.0641	0.1852	0.134	0.4308	-0.218	0.02416	0.551	0.517	-0.163
4	170607076	rs56124556	0.003253	-0.0476	0.3214	-0.082	0.4606	-0.162	0.8407	0.037	0.3064	0.196
4	170607157	rs56117747	0.003148	-0.0475	0.3276	-0.071	0.5242	-0.122	0.8298	0.035	0.2228	0.204
4	170607716	rs34245020	0.00189	0.0396	0.1916	0.077	0.08802	-0.252	0.8402	0.025	0.1644	0.196
4	170608033	rs28420472	0.00331	-0.0595	0.2029	0.141	0.2761	-0.336	0.03738	0.562	0.4456	-0.208
4	170608035	rs28404050	0.00292	-0.0603	0.2026	0.142	0.2763	-0.336	0.03734	0.562	0.445	-0.208
4	170608397	rs7660307	0.00388	-0.0467	0.3133	-0.074	0.5485	-0.115	0.8174	0.038	0.2388	0.198
4	170608582	rs7677075	0.003179	-0.0477
4	170608980	rs28651828	0.3456	0.1511
4	170609251	rs11939557	0.2187	0.1977
4	170609514	rs11940555	0.003756	0.0468	0.3488	-0.071	0.4779	-0.142	0.724	0.059	0.2618	0.196
4	170609564	rs34703692	0.8883	0.0072	0.9736	-0.011	0.4174	0.742	0.3285	0.628	0.6742	0.326
4	170610149	rs369061884	0.6984	-0.0565
4	170610514	rs72696608	0.001023	-0.2396
4	170610624	rs147242889	0.2083	0.0678
4	170610810	rs2047652	0.4409	0.0412
4	170610875	rs11940982	0.003705	0.0469	0.3193	-0.073	0.5196	-0.124	0.8027	0.041	0.2298	0.202
4	170611521	rs111582472	0.6899	-0.0136	0.8442	-0.035	0.3791	-0.435	0.8762	0.06	0.4371	-0.35
4	170611542	rs113230294	0.001608	-0.0639	0.2699	0.125	0.3128	-0.322	0.03058	0.589	0.4626	-0.204
4	170611981	rs2270863	0.005544	0.0307	0.2822	0.052	0.02758	-0.283	0.1497	0.153	0.1172	0.178
4	170612238	rs7667711	0.003789	-0.0468	0.3344	-0.071	0.4809	-0.137	0.8288	0.035	0.2301	0.202
4	170612340	rs10213390	0.002465	-0.0609
4	170612344	rs113274113	0.6729	-0.0143
4	170612814	rs17051938	0.001612	0.0639	0.1238	0.159	0.4234	-0.224	0.02317	0.571	0.7443	-0.085
4	170615333	rs6823311	0.00643	0.0302	0.2811	0.052	0.03891	-0.266	0.1345	0.16	0.08686	0.195
4	170615348	rs6846923	0.07785	0.4236
4	170615503	rs6852201	0.006425	-0.0302	0.2996	0.05	0.03731	-0.267	0.1252	0.163	0.09677	0.189
4	170615523	rs28503547	0.2002	-0.2085
4	170615851	rs35136788	0.002058	0.0393	0.237	0.084	0.1149	-0.284	0.7421	0.049	0.06959	0.313
4	170615969	rs11132811	0.03318	-0.4628
4	170616465	rs72696626	0.006292	-0.0302	0.3	0.05	0.03747	-0.266	0.1219	0.164	0.09944	0.187
4	170616715	rs28776819	0.1826	0.2179
4	170616918	rs2062609	0.07676	0.4308
4	170617075	rs13106440	0.9086	0.0058
4	170617083	rs146427652	0.6845	0.0617
4	170617154	rs56917743	0.003825	0.0467	0.3158	-0.074	0.5061	-0.129	0.7603	0.05	0.2479	0.196
4	170617777	rs72696630	0.001751	-0.0637	0.1873	0.132	0.3977	-0.231	0.02417	0.545	0.4906	-0.171
4	170618058	rs10155109	0.4467	0.4536
4	170618186	rs149004552	0.1313	-0.2941
4	170619677	rs79415082	0.6329	-0.1464
4	170619916	rs72696633	0.001182	0.2441
4	170620812	rs62346178	0.01345	0.0406	0.26	-0.089	0.4922	-0.142	0.5662	0.102	0.2678	0.201
4	170620871	rs111850317	0.6607	-0.0149	0.8557	-0.032	0.3598	-0.451	0.8851	0.055	0.447	-0.342
4	170620926	rs111543507	0.0003556	0.0889	0.09061	0.203	0.6442	-0.15	0.006135	0.845	0.7957	-0.074
4	170621045	rs62346179	0.009409	0.0428	0.2646	-0.089	0.4823	-0.147	0.5564	0.106	0.2954	0.191
4	170621232	rs35951896	0.01251	0.0307	0.2877	0.062	0.2466	-0.172	0.804	0.03	0.2477	0.161
4	170621687	rs13103449	0.9038	0.0062
4	170621973	rs12330960	0.01138	0.0414	0.2891	-0.08	0.4577	-0.146	0.4848	0.119	0.2515	0.198
4	170622075	rs55647958	0.0009969	0.2407
4	170623404	rs189986211	0.6898	0.0625
4	170623554	rs11727690	0.001571	0.0641	0.195	0.13	0.3681	-0.247	0.02046	0.562	0.5154	-0.162
4	170623982	rs11946332	0.01343	0.0406	0.2756	-0.081	0.4167	-0.158	0.5073	0.112	0.2922	0.18
4	170624330	rs62346181	0.01234	-0.0307	0.276	0.065	0.3024	-0.155	0.8193	0.028	0.2664	0.157
4	170624780	rs35981888	0.8991	0.0065
4	170626300	rs78757016	0.7105	0.0127	0.8762	0.037	0.5937	-0.367	0.8913	-0.067	0.6365	0.351
4	170626391	rs17055093	0.001569	0.0641	0.1923	0.131	0.3986	-0.232	0.02581	0.54	0.461	-0.184
4	170626552	rs10520163	0.009877	0.0283	0.4516	0.036	0.07937	-0.22	0.08408	0.178	0.2242	0.134
4	170626898	rs10520164	0.01372	-0.0404	0.2705	-0.085	0.4016	-0.167	0.5592	0.101	0.3026	0.182
4	170627119	rs62346182	0.005751	-0.0564	0.262	0.121	0.9207	-0.028	0.8474	-0.043	0.1432	0.373
4	170627681	rs72696643	0.0009193	-0.2421
4	170627911	rs74886690	0.5158	0.0568
4	170628474	rs1566522	0.009614	0.0285	0.4521	-0.036	0.06832	0.23	0.0843	-0.18	0.2136	-0.138
4	170628524	rs9996636	0.00589	-0.0303	0.4582	0.036	0.06734	-0.233	0.09459	0.176	0.1973	0.144
4	170629399	rs72696644	0.0009372	0.2423
4	170629557	rs191121819	0.7716	-0.0703
4	170630705	rs72696645	0.001572	0.0641	0.1997	0.131	0.3501	-0.261	0.02259	0.56	0.5059	-0.169
4	170630795	rs35695165	0.01293	-0.0305	0.2928	0.063	0.2962	-0.159	0.8149	0.029	0.2568	0.162
4	170630814	rs55933842	0.0009579	0.2416
4	170631146	rs13103267	0.01279	0.0306	0.3001	0.062	0.2974	-0.159	0.8105	0.03	0.2609	0.161
4	170632123	rs72696646	0.001402	0.2331
4	170632482	rs17659801	0.01537	0.0398	0.2698	-0.083	0.44	-0.151	0.5213	0.109	0.2857	0.184
4	170632663	rs6824144	0.07856	-0.4709
4	170632793	rs182800960	0.0007433	0.2469
4	170633020	rs72696649	3.785e-05	0.0474	0.1156	0.085	0.1693	-0.191	0.1764	0.161	0.4941	0.09
4	170633035	rs62346184	0.01273	0.0306	0.3109	0.063	0.3149	-0.158	0.8177	0.03	0.2593	0.166
4	170633110	rs72696650	0.0008562	0.2447
4	170633222	rs58157393	0.006405	-0.0301	0.4408	0.038	0.06726	-0.24	0.1101	0.173	0.1911	0.151
4	170633451	rs17055097	0.001546	0.0642	0.2006	0.132	0.3392	-0.27	0.02418	0.557	0.5015	-0.172
4	170634390	rs1058868	0.01384	-0.0404	0.2659	-0.086	0.4906	-0.139	0.6268	0.084	0.3255	0.173
4	170634408	rs1010713	0.002334	-0.0614	0.2018	0.132	0.3354	-0.273	0.02495	0.556	0.4987	-0.174
4	170634551	rs79131729	0.7553	-0.0905
4	170635104	rs56398350	0.01376	0.0405	0.2788	-0.083	0.4368	-0.154	0.5596	0.1	0.2803	0.189
4	170635197	rs2877448	0.2391	0.2005
4	170635590	rs72696653	0.001483	0.0647	0.2025	0.132	0.3338	-0.274	0.02518	0.556	0.4981	-0.174
4	170635604	rs2062611	0.01044	-0.0284
4	170635636	rs13115372	0.01104	-0.0313	0.2808	0.066	0.3004	-0.161	0.8231	0.029	0.2512	0.167
4	170635881	rs28533515	0.1887	-0.2157
4	170636463	rs62346188	0.05971	-0.0899
4	170636565	rs28628274	0.2045	0.2093
4	170636899	rs10024769	0.4741	0.1134
4	170637201	rs150157564	0.5152	0.0552
4	170637518	rs11729850	0.001477	0.0647	0.2053	0.133	0.3171	-0.288	0.02798	0.552	0.4905	-0.18
4	170638416	rs149287207	0.08544	0.0486	0.4698	-0.11	0.584	0.23	0.2461	-0.376	0.5487	0.24
4	170638466	rs72696657	0.01071	-0.0284	0.434	0.04	0.06324	-0.251	0.1145	0.176	0.1788	0.159
4	170638627	rs192227818	0.4283	0.1291
4	170638977	rs143502018	0.2898	0.1928
4	170639450	rs55833721	0.01261	0.041	0.2907	-0.081	0.3951	-0.169	0.6114	0.087	0.2847	0.187
4	170640154	rs28374431	0.009993	0.0422	0.2853	-0.081	0.4272	-0.157	0.5951	0.091	0.2789	0.189
4	170640343	rs185538384	0.001034	0.2498
4	170640421	rs6842802	0.005951	-0.0305	0.4349	0.04	0.06149	-0.253	0.1284	0.17	0.1836	0.158
4	170640791	rs28374019	0.4825	0.11
4	170640993	rs28704165	0.01026	0.042	0.2851	-0.081	0.4272	-0.157	0.5971	0.091	0.2789	0.189
4	170641112	rs149400550	0.5006	0.1021
4	170641314	rs72696658	0.001093	0.249
4	170641512	rs1058871	0.5208	0.0303
4	170642074	rs11548437	0.8263	0.0112
4	170642246	rs7438	0.01058	0.0285	0.429	0.041	0.0739	-0.245	0.1423	0.165	0.2149	0.149
4	170642518	rs72696659	0.001038	0.2499
4	170642769	rs77572284	0.8851	-0.0427
4	170642781	rs13550	0.01349	-0.0391	0.3084	-0.078	0.4878	-0.138	0.6441	0.079	0.3324	0.169
4	170642834	rs4482722	0.05184	0.458
4	170642872	rs72696660	0.0009615	0.2518
4	170643713	rs1014369	0.001733	0.2382
4	170643822	rs1014368	0.0009801	-0.2528
4	170645001	rs146791562	0.3952	-0.2585
4	170645419	rs6845516	0.01319	-0.0394	0.3091	-0.077	0.4868	-0.138	0.6466	0.078	0.3325	0.17
4	170645523	rs72696662	0.00176	-0.0644	0.21	0.133	0.3312	-0.284	0.03095	0.548	0.473	-0.19
4	170645539	rs4420942	0.01857	-0.0293	0.2955	0.065	0.3159	-0.158	0.843	0.026	0.2716	0.162
4	170645602	rs186342621	0.5113	-0.0716
4	170645934	rs560594580	0.001015	0.2517
4	170646003	rs72696665	0.01671	-0.0268	0.4282	0.041	0.0778	-0.243	0.1301	0.172	0.2132	0.15
4	170646088	rs11942808	0.01255	-0.0412	0.3197	-0.076	0.3915	-0.17	0.6744	0.072	0.267	0.195
4	170646968	rs13111508	0.05941	-0.0234	0.2923	0.075	0.3449	-0.172	0.8239	0.033	0.4115	0.14
4	170647991	rs6816710	0.0008464	0.047	0.2471	-0.072	0.3496	-0.151	0.5105	-0.091	0.2979	0.157
4	170648252	rs113556643	0.9489	-0.0223
4	170648551	rs78969658	0.6113	0.0182
4	170649435	rs7679092	0.3698	0.0345	0.9494	-0.011	0.2635	-0.515	0.6575	-0.155	0.4441	-0.315
4	170649770	rs13113917	0.3779	0.0338	0.9195	-0.017	0.2414	-0.532	0.6483	-0.158	0.5344	-0.253
4	170650069	rs2133955	0.3933	0.0328	0.9592	-0.009	0.2548	-0.52	0.6286	-0.167	0.4403	-0.313
4	170650120	rs55713529	0.001651	-0.2228
4	170650272	rs182080484	0.6713	0.0362
4	170650369	rs72976688	0.7274	-0.0136	0.5483	-0.111	0.1173	0.767	0.2109	0.495	0.7411	-0.13
4	170651089	rs55792134	0.001687	-0.2224
4	170651174	rs11732885	0.4532	-0.0084	0.5385	-0.029	0.526	-0.079	0.6793	-0.044	0.0412	0.227
4	170651423	rs74541080	0.005183	0.0995	0.3504	-0.17	0.06812	-1.064	0.6149	0.216	0.2453	0.589
4	170651797	rs4692741	0.3971	-0.0325
4	170651811	rs4692742	0.4278	-0.0088	0.5461	-0.029	0.5245	-0.079	0.6817	-0.043	0.04173	0.225
4	170651894	rs72696672	0.001372	-0.2269
4	170651987	rs72696674	0.004135	0.1019	0.3502	-0.17	0.0682	-1.063	0.6161	0.215	0.2441	0.591
4	170653497	rs13141011	0.004607	0.0441	0.2873	0.079	0.9359	0.015	0.6598	-0.067	0.1103	0.278
4	170653614	rs72696675	0.001667	-0.2227
4	170653623	rs72696676	0.002217	0.2225
4	170653643	rs17628004	0.4872	0.0078	0.5163	-0.031	0.5091	-0.083	0.6819	-0.044	0.04104	0.229
4	170653894	rs72696677	0.001296	-0.2261
4	170653920	rs56277136	0.003557	-0.1036	0.3482	-0.171	0.06804	-1.063	0.613	0.217	0.2409	0.595
4	170654648	rs6854083	0.0996	-0.0429	0.3741	-0.118	0.9487	-0.024	0.3114	0.293	0.9543	0.017
4	170654842	rs116576354	0.004401	-0.2206
4	170655443	rs17080042	0.001586	0.2218
4	170655968	rs71622355	0.03579	0.1285
4	170656677	rs17080034	0.002466	-0.2119
4	170657258	rs1971326	0.3768	0.034	0.9548	0.012	0.3575	-0.541	0.8475	-0.082	0.4737	-0.374
4	170657341	rs60578368	0.005319	-0.0415	0.2022	-0.081	0.5383	-0.102	0.5117	-0.092	0.1564	0.215
4	170657367	rs1542872	0.01205	-0.086	0.3114	-0.177	0.155	-0.784	0.4748	0.302	0.09241	0.826
4	170657998	rs6832007	0.006562	0.0385	0.149	-0.089	0.9201	-0.016	0.8179	-0.032	0.2101	0.186
4	170658028	rs6850430	0.08856	0.0441	0.2026	-0.309	0.6503	0.322	0.06108	1.089	0.2171	0.751
4	170658030	rs6832030	0.08811	-0.0442	0.199	-0.31	0.6477	0.323	0.05924	1.094	0.208	0.764
4	170658049	rs6850446	0.2983	0.0393	0.9653	-0.007	0.2319	-0.522	0.6666	-0.144	0.468	-0.284
4	170658092	rs17628016	0.006055	-0.0409	0.194	-0.082	0.531	-0.104	0.5057	-0.093	0.1553	0.214
4	170658279	rs4692743	0.07615	0.4503
4	170658332	rs55710525	0.007015	-0.0401	0.1837	-0.083	0.4561	-0.123	0.5008	-0.094	0.1617	0.209
4	170658420	rs7691713	0.3417	-0.0201	0.2464	-0.123	0.5495	-0.179	0.4287	0.185	0.7475	0.081
4	170658731	rs17055114	0.1355	0.0209	0.09388	-0.097	0.2758	-0.167	0.6991	-0.05	0.06954	0.247
4	170659610	rs3775988	0.2293	-0.0153	0.09197	-0.092	0.3683	-0.128	0.913	-0.013	0.1624	0.182
4	170660605	rs72696684	0.05065	-0.0549	0.1174	-0.242	0.2178	-0.625	0.5385	0.223	0.1009	0.683
4	170661163	rs72976699	0.008671	0.04	0.328	-0.063	0.5217	-0.108	0.4554	-0.107	0.2258	0.183
4	170661231	rs72696685	0.001679	-0.2233
4	170661750	rs17055115	0.008201	-0.0403	0.3454	-0.06	0.4717	-0.12	0.4669	-0.104	0.2439	0.175
4	170661980	rs71643129	0.9643	-0.0018	0.4643	-0.136	0.1464	0.725	0.1746	0.545	0.7681	-0.115
4	170662275	rs7684296	0.007999	-0.0404	0.3922	-0.055	0.5194	-0.109	0.4572	-0.107	0.2523	0.174
4	170662301	rs35846719	0.9658	0.0017	0.449	-0.14	0.1446	0.727	0.1705	0.55	0.7708	-0.114
4	170662489	rs3775986	0.8018	0.0089
4	170662627	rs6553453	0.4413	-0.0294	0.9266	0.015	0.1876	-0.59	0.6047	-0.174	0.4356	-0.304
4	170662842	rs13353722	0.002787	0.208
4	170663235	rs1047642	0.007828	0.038	0.4968	-0.04	0.2987	-0.16	0.3716	-0.119	0.4541	0.106
4	170663321	rs6849004	0.4373	-0.0297	0.9107	0.019	0.2034	-0.593	0.6213	-0.173	0.4459	-0.309
4	170663905	rs184007849	0.004193	-0.2033
4	170664777	rs10018221	0.1173	-0.021	0.2192	-0.072	0.8943	-0.02	0.9367	0.01	0.4457	0.109
4	170665473	rs79468179	0.7366	-0.0162	0.297	-0.274	0.1182	-1.043	0.9392	0.044	0.1681	-0.862
4	170665961	rs10021555	0.1292	-0.0203	0.2153	-0.071	0.9483	-0.01	0.9422	0.009	0.4014	0.118
4	170666194	rs10029498	0.1461	0.0195
4	170666195	rs6553454	0.8892	-0.0053	0.4406	-0.134	0.1336	0.697	0.1503	0.547	0.8376	-0.077
4	170666202	rs72696695	0.004867	0.2047
4	170666455	rs7693367	0.8885	0.0054	0.4404	-0.134	0.1335	0.697	0.15	0.548	0.8368	-0.077
4	170666891	rs190122973	0.6024	0.083
4	170667091	rs72696697	0.002689	-0.2137
4	170667972	rs143273035	0.7694	-0.0145
4	170668031	rs2331721	0.02683	0.0326
4	170668256	rs72696698	0.002486	0.2163
4	170668341	rs2877469	0.111	-0.0219	0.329	-0.057	0.9709	-0.006	0.9583	0.007	0.404	0.121
4	170668438	rs72696699	0.004471	-0.2086
4	170669247	rs9942227	0.9133	0.0042	0.458	-0.137	0.141	0.724	0.1615	0.562	0.8785	-0.06
4	170669638	rs138430281	0.784	-0.0573
4	170669824	rs35744315	0.0482	0.0268	0.2239	-0.071	0.9477	-0.01	0.9137	0.014	0.4134	0.118
4	170670592	rs10020331	0.1213	-0.0213	0.3342	-0.056	0.9972	-0.001	0.9139	0.014	0.3898	0.124
4	170671152	rs7661889	0.1398	0.0203	0.3373	-0.056	0.9998	0	0.9052	0.016	0.3929	0.123
4	170671841	rs61997071	0.2974	-0.1764
4	170672426	rs141791829	0.00443	0.2053
4	170672444	rs187816884	0.00518	-0.2073
4	170672994	rs13151680	0.9215	-0.0038	0.4496	-0.144	0.1584	0.725	0.1836	0.55	0.822	-0.091
4	170673242	rs11733986	0.1141	-0.0229	0.4429	-0.048	0.6322	-0.078	0.7445	-0.046	0.3288	0.151
4	170673467	rs181552716	0.005781	0.1991
4	170673471	rs112461853	0.5955	-0.0192	0.7516	0.069	0.1529	-0.836	0.76	-0.132	0.3647	-0.473
4	170673630	rs139232832	0.7647	0.0149
4	170673719	rs72698203	0.004086	0.2081
4	170673846	rs10016129	0.1472	0.02	0.339	-0.055	0.9823	0.003	0.8807	0.02	0.3799	0.126
4	170674146	rs35962500	0.9141	0.0042	0.4477	-0.145	0.1589	0.724	0.1811	0.554	0.8299	-0.087
4	170675646	rs17055122	0.9216	-0.0038	0.4459	-0.155	0.1637	0.751	0.1796	0.592	0.8163	-0.101
4	170675923	rs72698204	0.004218	0.2081
4	170676095	rs35218368	0.3614	0.0437
4	170676306	rs10034188	0.1588	-0.0195	0.3568	-0.053	0.9812	0.004	0.866	0.022	0.3657	0.129
4	170676328	rs13122912	0.2179	0.0165	0.2425	-0.065	0.9803	0.004	0.8236	0.028	0.3625	0.126
4	170677828	rs527919342	0.9624	-0.0063
4	170678299	rs181053857	0.9777	-0.0033
4	170678754	rs112919267	0.8953	-0.0361
4	170678993	rs11540095	0.9934	-1e-04	0.2394	-0.082	0.9732	-0.006	0.9386	0.012	0.1542	0.237
4	170678999	rs61997073	0.7697	-0.0642
4	170679611	rs71622356	0.2565	0.0633
4	170680674	rs76285409	0.588	-0.1681
4	170681573	rs74613468	0.9247	-0.0035
4	170681863	rs4692745	0.04153	-0.037	0.818	-0.02	0.8974	0.029	0.7057	0.069	0.8337	-0.043
4	170681963	rs113547774	0.8616	0.0066
4	170683072	rs10004915	0.8082	-0.0049	0.6997	-0.024	0.853	-0.03	0.6575	0.059	0.7305	-0.052
5	150310852	rs6861480	0.3594	0.0102	0.8818	-0.007	0.7232	-0.045	0.9661	-0.004	0.07208	0.198
5	150311080	rs10875561	0.3591	0.0102	0.8113	-0.011	0.7013	-0.049	0.9443	-0.007	0.07542	0.195
5	150311288	rs79414209	0.0699	1.041
5	150311368	rs17658199	0.3607	-0.0101	0.811	-0.011	0.7011	-0.049	0.9449	-0.007	0.07544	0.195
5	150311421	rs17714586	0.3586	0.0102
5	150311622	rs12656542	0.3589	-0.0102	0.811	-0.011	0.7012	-0.049	0.9455	-0.007	0.07537	0.195
5	150311677	rs79290767	0.5116	0.2283
5	150311678	rs11167525	0.3559	-0.0102	0.8107	-0.011	0.7012	-0.049	0.9462	-0.007	0.07544	0.195
5	150311773	rs7727919	0.358	-0.0102	0.8106	-0.011	0.7012	-0.049	0.9468	-0.007	0.07541	0.195
5	150311872	rs12656600	0.4211	0.0153	0.6628	-0.036	0.4922	-0.149	0.5396	-0.112	0.8873	-0.027
5	150312084	rs4958850	0.3801	0.0097	0.8099	-0.012	0.7011	-0.049	0.9496	-0.006	0.07535	0.195
5	150312371	rs564181619	0.01563	0.2231
5	150312384	rs6579813	0.4567	0.2574
5	150312427	rs185944616	0.127	0.2464
5	150312445	rs111358779	0.1859	0.2248
5	150312505	rs6579814	0.1333	0.0172	0.9359	0.004	0.9623	0.006	0.7613	0.032	0.04752	0.232
5	150312661	5:150312661			0.9572	0.003	0.9135	0.015	0.8934	0.014	0.05136	0.233
5	150312684	5:150312684			0.965	0.002	0.9091	0.016	0.8908	0.015	0.05082	0.234
5	150313023	rs1531541	0.3586	-0.0102	0.807	-0.012	0.7009	-0.049	0.9611	-0.005	0.07539	0.195
5	150313087	rs1531542	0.3561	0.0102	0.8108	-0.012	0.6868	-0.052	0.9597	-0.005	0.07899	0.193
5	150313198	rs1531543	0.1385	-0.017	0.9453	0.003	0.9586	0.007	0.7576	0.032	0.04688	0.233
5	150313452	rs13189259	0.3538	0.0103	0.8065	-0.012	0.7005	-0.049	0.9628	-0.005	0.0754	0.195
5	150313480	rs59321715	0.2167	-0.0246	0.4188	-0.068	0.8041	-0.059	0.4685	-0.137	0.9786	0.005
5	150313535	rs75754770	0.03241	-0.122
5	150313552	rs11747403	0.3574	-0.0102	0.8175	-0.011	0.6876	-0.051	0.9534	-0.006	0.07842	0.194
5	150313642	rs115289341	0.5176	-0.2251
5	150313807	rs114036316	0.1454	-0.7398
5	150313842	rs139919893	0.5813	0.1868
5	150313994	rs10875562	0.3579	-0.0102	0.8155	-0.011	0.7368	-0.043	0.9777	0.003	0.07297	0.197
5	150314026	rs79709330	0.6519	0.0368
5	150314256	rs12521445	0.3585	-0.0102
5	150314468	rs6864895	0.1477	-0.0166
5	150314471	rs6883738	0.3602	0.0102
5	150314588	rs75442664	0.08752	0.0416	0.24	-0.153	0.5527	0.22	0.225	-0.317	0.6168	-0.144
5	150314749	rs6884351	0.3821	0.0097	0.8051	-0.012	0.7005	-0.049	0.9682	-0.004	0.07549	0.195
5	150314756	rs77556387	0.08476	0.0419	0.2402	-0.153	0.5526	0.22	0.2249	-0.317	0.6164	-0.144
5	150314850	rs6884120	0.3587	-0.0102	0.8004	-0.012	0.7396	-0.042	0.9762	0.003	0.07762	0.194
5	150314875	rs35108910	0.6832	-0.0122
5	150315141	rs6888604	0.3574	-0.0102	0.7941	-0.013	0.7383	-0.043	0.9829	0.002	0.07808	0.194
5	150315214	rs6870008	0.5212	-0.0071	0.7268	-0.017	0.7788	-0.036	0.9574	-0.006	0.06559	0.207
5	150315248	5:150315248			0.8643	-0.009	0.8002	0.038	0.6187	0.058	0.02633	0.288
5	150315356	5:150315356			0.9458	-0.004	0.637	0.076	0.6536	0.056	0.04366	0.277
5	150315691	rs1478391	0.3776	0.0098	0.8242	-0.011	0.7294	-0.044	0.9891	0.001	0.08062	0.192
5	150315862	rs1478392	0.1529	-0.0163	0.8815	0.007	0.9767	-0.004	0.7431	0.034	0.04534	0.235
5	150315990	rs77598291	0.06277	1.0676
5	150316261	rs7733619	0.3537	-0.0103	0.808	-0.012	0.7275	-0.044	0.9789	0.003	0.0769	0.193
5	150316605	rs2344178	0.08469	-0.0195	0.5866	0.028	0.8161	0.033	0.6481	0.051	0.119	-0.183
5	150316662	rs2344177	0.1523	0.0164	0.9593	0.002	0.951	0.008	0.7507	0.033	0.04607	0.234
5	150316850	rs6895705	0.5867	-0.1846
5	150316911	rs6579817	0.3516	-0.0103	0.7676	-0.014	0.7679	-0.038	0.9648	0.005	0.07518	0.195
5	150317818	rs13354989	0.2018	-0.6446
5	150318057	rs80064031	0.1355	-0.7577
5	150318664	rs77310621	0.5221	-0.2186
5	150318665	rs7736885	0.1316	-0.0173	0.9618	0.002	0.9428	0.01	0.7424	0.034	0.0454	0.234
5	150318810	rs6579818	0.3581	0.0102	0.8097	-0.012	0.7293	-0.044	0.9619	0.005	0.07677	0.193
5	150318980	rs6898641	0.3568	-0.0102	0.8643	-0.008	0.7561	-0.04	0.9348	0.008	0.0754	0.197
5	150319119	rs149683106	0.04682	-0.1655
5	150319121	rs145522883	0.0651	-0.1544
5	150319465	rs74820689	0.5956	0.0434
5	150319774	rs79280402	0.5186	-0.2205
5	150320119	rs13177730	0.6893	-0.0119
5	150320280	rs75595956	0.5916	-0.0439
5	150320286	rs538985549	0.7959	-0.0385
5	150320711	rs66490017	0.1475	0.0166	0.9648	0.002	0.9388	0.01	0.7293	0.036	0.04474	0.235
5	150320733	rs78839855	0.5988	-0.043
5	150320948	rs75756583	0.09183	0.041	0.2716	-0.143	0.5584	0.217	0.2268	-0.315	0.617	-0.144
5	150321008	rs114972107	0.3281	-0.0521	0.07975	-0.471	0.5221	0.503	0.8193	-0.143	0.178	0.862
5	150321163	rs7714289	0.08348	-0.0195	0.5757	0.029	0.8177	0.032	0.6467	0.051	0.114	-0.186
5	150321577	rs6893670	0.3506	-0.0104	0.8061	-0.012	0.7165	-0.046	0.9339	0.009	0.07746	0.194
5	150321823	rs113636163	0.4933	0.2375
5	150322071	rs17800981	0.1505	0.0164	0.9828	0.001	0.9357	0.011	0.7344	0.035	0.04446	0.235
5	150322270	rs17658318	0.003592	0.0728
5	150322505	rs115531107	0.7953	0.0191
5	150323428	rs17800987	0.3908	0.0163	0.6451	-0.037	0.4634	-0.158	0.6602	-0.08	0.8353	-0.04
5	150323670	rs28698267	0.1216	-0.7836
5	150323754	rs76264464	0.8071	-0.0716
5	150324073	rs59941025	0.1473	-0.0166	0.9853	0.001	0.9356	0.011	0.7332	0.036	0.04435	0.235
5	150324500	rs11949463	0.6233	0.0403
5	150324579	rs6870274	0.561	-0.1962
5	150324622	rs12659118	0.4372	0.0148	0.4898	-0.06	0.3192	-0.231	0.6544	-0.087	0.6791	-0.085
5	150324755	rs7711212	0.1362	0.0171	0.9766	0.001	0.9965	-0.001	0.7981	0.027	0.04262	0.238
5	150325014	rs59781388	0.1189	-0.7888
5	150325088	rs57550871	0.05466	1.0938
5	150325892	rs183247023	0.9765	0.0042
5	150326420	rs10043535	0.09342	-0.9492
5	150326495	rs6579819	0.1311	0.0173	0.9769	0.001	0.9968	-0.001	0.7976	0.027	0.04262	0.238
5	150326976	rs6882830	0.1086	0.0184	0.9782	0.001	0.9977	0	0.7979	0.027	0.0426	0.238
5	150327301	rs7735917	0.05376	1.0974
5	150327519	rs4958851	0.1502	0.016	0.958	-0.003	0.6032	-0.066	0.834	0.022	0.0987	0.179
5	150327963	rs145727396	0.2117	0.0861
5	150328217	rs6579820	0.1712	0.0153	0.9577	-0.003	0.6027	-0.066	0.8327	0.022	0.09878	0.179
5	150328243	rs138947785	0.05578	0.1638
5	150328698	rs9324665	0.1488	-0.0353
5	150328866	rs7724558	0.8038	0.005	0.9039	-0.01	0.4365	-0.169	0.9083	-0.022	0.6024	-0.101
5	150329191	rs17111502	0.1017	-0.0188	0.9529	0.003	0.9962	0.001	0.7893	0.028	0.04054	0.241
5	150329325	rs185345806	0.4227	0.1239
5	150329531	rs76890108	0.6012	0.0421
5	150329548	rs75409931	0.6149	-0.041
5	150329827	rs12332709	0.05755	1.0764
5	150329970	rs6869441	0.1711	0.0153
5	150330219	rs6895296	0.1121	-0.0182	0.9756	0.001	0.9691	0.005	0.8003	0.027	0.04458	0.235
5	150330593	rs13359796	0.08639	-0.9647
5	150330631	rs4958852	0.9664	-9e-04	0.9229	-0.008	0.3725	-0.197	0.9208	-0.019	0.6142	-0.098
5	150331600	rs6579821	0.1216	0.0178	0.9908	0.001	0.8776	0.02	0.6383	0.049	0.0538	0.225
5	150331654	rs7720289	0.1222	0.0178	0.9739	0.002	0.9441	0.009	0.7256	0.037	0.05576	0.224
5	150331689	rs7720021	0.1292	-0.0174	0.9733	0.002	0.9436	0.009	0.7309	0.036	0.05575	0.225
5	150332421	rs922429	0.1241	-0.0177	0.9733	0.002	0.9435	0.009	0.7311	0.036	0.05577	0.225
5	150332481	rs11167526	0.9555	-0.0011	0.9288	-0.008	0.2407	-0.261	0.8208	-0.044	0.7082	-0.074
5	150332757	rs76003379	0.2542	-0.8761
5	150332809	rs2086121	0.1302	0.0174	0.9964	0	0.8858	0.019	0.6909	0.042	0.06884	0.215
5	150332835	rs2086122	0.133	0.0173	0.9461	0.003	0.8797	0.021	0.6631	0.046	0.06055	0.224
5	150332845	rs78258906	0.3291	0.7184
5	150333254	rs58054720	0.1185	0.018	0.961	0.002	0.8812	0.02	0.6833	0.043	0.0593	0.225
5	150333590	rs1382322	0.1161	0.0181	0.9429	0.004	0.8815	0.021	0.7193	0.039	0.06315	0.226
5	150333698	rs931058	0.9677	8e-04	0.9503	-0.005	0.2664	-0.254	0.8649	-0.034	0.7343	-0.068
5	150333837	rs1478393	0.118	-0.018	0.9427	0.004	0.8811	0.021	0.7203	0.039	0.06313	0.226
5	150334288	rs10078749	0.3991	-0.0673
5	150334424	rs116301560	0.2675	-0.8637
5	150334662	rs59043558	0.8331	0.0042
5	150334706	rs114018548	0.9271	0.0114
5	150335282	rs73268545	0.8593	-0.0036	0.9545	-0.005	0.2624	-0.257	0.8611	-0.035	0.7265	-0.07
5	150335384	rs141768691	0.2075	-0.0868
5	150335533	rs10059068	0.4001	0.068
5	150335596	rs116712251	0.03057	0.118
5	150335945	rs116600629	0.6292	-0.2924
5	150336032	rs77900798	0.6231	-0.2978
5	150336168	rs1478394	0.1048	-0.0187	0.9437	0.004	0.9304	0.012	0.7103	0.041	0.05722	0.232
5	150336527	rs74446164	0.5648	-0.3595
5	150336669	rs149808361	0.5591	0.3651
5	150336697	rs2100932	0.9484	0.0013	0.9738	-0.003	0.2995	-0.238	0.8209	-0.045	0.6869	-0.081
5	150336704	rs13359144	0.127	-0.0176	0.9644	0.002	0.8809	0.021	0.7459	0.036	0.05604	0.237
5	150336718	rs10061292	0.4924	0.0559
5	150336728	rs4591738	0.1358	0.0167	0.9967	0	0.6273	-0.066	0.8764	0.017	0.1227	0.178
5	150336849	rs4958855	0.9946	-1e-04	0.9802	0.003	0.1868	-0.347	0.7921	-0.061	0.6295	-0.111
5	150336853	rs4958428	0.9939	-2e-04	0.7477	-0.032	0.186	-0.347	0.793	-0.059	0.6461	-0.104
5	150336873	rs4958429	0.1367	-0.0167
5	150336882	rs4958430	0.7764	0.0057
5	150337180	rs10071429	0.5206	0.0511
5	150337499	rs1600155	0.1193	0.0175	0.9626	0.002	0.5853	-0.073	0.8665	0.018	0.1275	0.174
5	150337526	rs10063767	0.524	-0.0516
5	150337564	rs115570789	0.9262	-0.0605
5	150337787	rs10063856	0.4941	-0.0556
5	150337801	rs2100934	0.5164	-0.0513
5	150337934	rs4388200	0.4762	-0.0563
5	150337953	rs4308471	0.5208	0.0507
5	150338082	rs2086123	0.6536	0.2725
5	150338202	rs2100935	0.02796	-0.0251	0.712	-0.02	0.5278	-0.089	0.5408	-0.07	0.08331	0.208
5	150338205	rs192299584	0.5585	0.0775
5	150338335	rs10476946	0.5534	0.0469
5	150338467	rs10476947	0.4623	0.0597
5	150338643	rs537472208	0.06863	0.2557
5	150338714	rs10476948	0.6347	0.0097	0.8214	-0.021	0.4146	-0.217	0.7178	-0.078	0.9567	0.012
5	150338758	rs10476760	0.7812	0.0153
5	150338793	rs10476949	0.5317	0.0502
5	150338969	rs28809031	0.4034	-0.0676
5	150338975	rs11954776	0.4448	-0.0087	0.7945	0.014	0.8657	-0.026	0.6948	-0.046	0.04127	0.262
5	150339320	rs1600156	0.3347	0.0157	0.4278	0.063	0.191	-0.275	0.1465	-0.242	0.8778	0.027
5	150339341	rs1600157	0.3379	0.0156	0.4751	0.057	0.203	-0.272	0.1263	-0.259	0.8554	0.032
5	150339349	rs75117205	0.6054	-0.171
5	150339382	rs1600158	0.09772	0.0366	0.8188	0.027	0.8098	-0.075	0.1904	-0.314	0.4625	-0.191
5	150339824	rs11955609	0.7224	0.0059	0.7184	0.029	0.3381	-0.212	0.1488	-0.249	0.6776	0.075
5	150339955	rs11949089	0.7148	-0.0061	0.5934	0.043	0.2567	-0.253	0.1748	-0.234	0.6639	0.079
5	150340111	rs12652918	0.6629	-0.0072	0.7171	0.031	0.2254	-0.285	0.2014	-0.233	0.5651	0.11
5	150340132	rs11167527	0.7296	-0.0058	0.7174	0.031	0.2251	-0.285	0.2016	-0.233	0.5652	0.11
5	150340285	rs10476950	0.6601	-0.0073
5	150340609	rs10476951	0.732	0.0057	0.5462	0.052	0.2737	-0.254	0.173	-0.249	0.5204	0.124
5	150340614	rs78396940	0.5618	-0.0531
5	150340618	rs10476952	0.7233	0.0059	0.5467	0.052	0.2735	-0.254	0.1726	-0.249	0.5212	0.124
5	150340619	rs540224038	0.6269	0.1742
5	150340682	rs10476953	0.7237	0.0059	0.6933	0.033	0.1816	-0.309	0.2397	-0.212	0.6146	0.094
5	150340949	rs112795196	0.6035	-0.0474
5	150340989	rs79855186	0.7518	-0.0053	0.5953	0.043	0.257	-0.253	0.1736	-0.234	0.6598	0.08
5	150341061	rs56929126	0.7513	0.0053	0.5955	0.043	0.2566	-0.253	0.1734	-0.234	0.6593	0.08
5	150341189	rs79723065	0.5966	0.0483
5	150341232	rs57992290	0.753	0.0053	0.5957	0.043	0.2568	-0.253	0.1734	-0.234	0.6593	0.08
5	150341426	rs7718287	0.8559	-0.0605
5	150341469	rs4397118	0.7023	-0.0063	0.5951	0.043	0.2563	-0.253	0.1732	-0.234	0.6572	0.08
5	150341502	rs151275420	0.797	0.0291
5	150341628	rs2344176	0.773	0.0048	0.5955	0.043	0.2565	-0.253	0.1732	-0.234	0.6568	0.08
5	150341852	rs4367288	0.08541	-0.0193	0.7002	0.02	0.6892	0.059	0.6926	-0.045	0.2276	0.151
5	150341971	rs7719670	0.7099	0.0061	0.5957	0.043	0.2567	-0.252	0.1731	-0.234	0.6571	0.08
5	150342001	rs10476954	0.7851	-0.0045	0.5952	0.043	0.2567	-0.252	0.1731	-0.234	0.656	0.08
5	150342032	rs10476955	0.7703	-0.0049	0.5957	0.043	0.2566	-0.252	0.1728	-0.234	0.6555	0.081
5	150342133	rs10476956	0.785	-0.0045	0.5954	0.043	0.2568	-0.252	0.1728	-0.234	0.6554	0.081
5	150342380	rs10476761	0.785	-0.0045	0.5952	0.043	0.2571	-0.252	0.1728	-0.234	0.6551	0.081
5	150342430	rs188827505	0.06228	-0.2256
5	150342535	rs10476957	0.7837	-0.0046	0.6014	0.042	0.2566	-0.252	0.172	-0.235	0.6557	0.08
5	150342834	rs10476958	0.2695	-0.4901
5	150342924	rs146913611	0.8599	-0.0589
5	150343095	rs7728527	0.7175	-0.006	0.6023	0.042	0.2561	-0.252	0.1721	-0.235	0.6552	0.081
5	150343138	rs7728967	0.7884	0.0045	0.5953	0.043	0.2569	-0.252	0.1719	-0.235	0.6544	0.081
5	150343188	rs11742581	0.7445	-0.0054	0.5837	0.044	0.2402	-0.262	0.172	-0.236	0.6055	0.095
5	150343217	rs10061152	0.2646	0.4982
5	150343260	rs7729147	0.794	0.0043	0.6022	0.042	0.2563	-0.252	0.1702	-0.236	0.6562	0.08
5	150343309	rs75712578	0.9254	0.0042
5	150343458	rs7711502	0.7927	-0.0044	0.5455	0.049	0.2698	-0.248	0.1775	-0.236	0.6596	0.081
5	150343565	rs115737678	0.2708	-0.4881
5	150343608	rs7729472	0.7911	0.0044	0.7691	0.024	0.2258	-0.283	0.1675	-0.243	0.7537	0.058
5	150343722	rs148829538	0.372	-0.3299
5	150343746	rs7711986	0.7824	-0.0046	0.8473	0.017	0.1394	-0.365	0.08131	-0.327	0.5966	0.104
5	150343751	rs7729689	0.04934	-0.022	0.4457	-0.04	0.7276	0.052	0.249	0.128	0.1339	-0.184
5	150343794	rs7712141	0.7917	-0.0044	0.597	0.042	0.2574	-0.251	0.171	-0.235	0.6523	0.081
5	150343874	rs183694510	0.8142	0.0126
5	150344039	rs112295833	0.778	-0.0047
5	150344048	rs111505203	0.636	-0.0433
5	150344172	rs150115024	0.7776	-0.0047	0.5892	0.044	0.2493	-0.259	0.1974	-0.225	0.6525	0.082
5	150344186	rs141817116	0.8502	0.1014
5	150344471	rs185538859	0.6353	0.0434
5	150344478	rs111396684	0.5366	-0.0564
5	150344518	rs11750221	0.7049	0.0062	0.6117	0.042	0.1806	-0.307	0.08546	-0.305	0.5092	0.122
5	150344596	rs138788444	0.2314	-0.5164
5	150344804	rs149353352	0.3976	-0.0563
5	150344876	rs7735252	0.09768	0.0186	0.6647	0.023	0.6854	0.06	0.7225	-0.04	0.238	0.147
5	150345094	rs112530154	0.5677	-0.0323	0.1602	0.375	0.4303	-0.399	0.7319	-0.197	0.4177	-0.409
5	150345163	rs113778063	0.5788	-0.0506
5	150345180	rs7721691	0.09649	0.0186	0.6547	0.023	0.6963	0.057	0.7318	-0.038	0.2425	0.145
5	150345211	rs181078900	0.9707	-0.0032
5	150345276	5:150345276			0.5965	0.043	0.3592	-0.205	0.1544	-0.245	0.5863	0.099
5	150345351	5:150345351			0.6381	0.043	0.3259	-0.247	0.08797	-0.329	0.3338	0.196
5	150345407	5:150345407			0.6012	0.041	0.2573	-0.248	0.1669	-0.234	0.6359	0.084
5	150345517	5:150345517			0.6331	-0.095	0.0284	-1.436	0.4552	-0.328	0.8731	-0.071
5	150345565	5:150345565			0.5895	0.044	0.3008	-0.233	0.174	-0.237	0.6215	0.091
5	150345677	5:150345677			0.5172	0.064	0.2821	-0.289	0.2121	-0.268	0.3285	0.215
5	150345698	rs28781284	0.3264	-0.4279
5	150345807	rs145518946	0.5532	-0.0556
5	150345839	5:150345839			0.6194	0.04	0.3785	-0.199	0.1166	-0.27	0.6154	0.093
5	150345936	5:150345936			0.6618	0.117	0.06444	-1.525	0.004673	-1.683	0.5799	0.356
5	150346407	rs183837036	0.002241	0.415
5	150346679	rs571652519	0.6305	0.1986
5	150346746	5:150346746			0.4819	0.189	0.02437	-1.705	0.07888	-1.108	0.8236	0.132
5	150346797	rs539097512	0.602	0.2273
5	150346852	rs186802000	0.6103	0.0478
5	150346890	rs10060945	0.8927	0.0022	0.4007	0.066	0.1973	-0.271	0.1035	-0.269	0.7696	0.051
5	150347045	rs182264304	0.9788	0.0097
5	150347219	rs115926116	0.6782	0.0071	0.6335	0.037	0.2669	-0.241	0.1742	-0.228	0.5859	0.096
5	150347381	5:150347381			0.3128	0.163	0.2716	-0.494	0.06547	-0.639	0.5426	0.214
5	150347391	5:150347391			0.3127	0.163	0.2719	-0.494	0.06541	-0.639	0.5426	0.214
5	150347568	5:150347568			0.6926	0.036	0.4738	-0.179	0.2214	-0.236	0.424	0.166
5	150347571	5:150347571			0.1483	0.377	0.4303	-0.391	0.7762	-0.16	0.4151	-0.407
[truncated: 13,233 more rows]
