# Supplementary material for: Common and rare variant association analyses in amyotrophic lateral sclerosis identify 15 risk loci with distinct genetic architectures and neuron-specific biology
Source: Nat Genet. 2021 Dec 6;53(12):1636–48. doi: 10.1038/s41588-021-00973-1 (PMC8648564; doi:10.1038/s41588-021-00973-1)
Supplement: Source Data Extended Data Fig. 8 — MAGMA enrichment statistics for GTEx tissues and cell types across all brain diseases. [file 41588_2021_973_MOESM17_ESM.zip › ALS_GWAS2021_ED_fig8a_source_data.txt]

Trait	Name	Dataset	Tissue	pvalue	effect
MS	Brain	magma_exp_gtex_v8_ts_general_avg_log2TPM.gsa.out	Brain	0.0006258347631923618	-0.042832999999999996
IS	Brain	magma_exp_gtex_v8_ts_general_avg_log2TPM.gsa.out	Brain	0.21316343042118824	-0.0035256
IAany	Brain	magma_exp_gtex_v8_ts_general_avg_log2TPM.gsa.out	Brain	0.15947362153971206	-0.0063426
AN	Brain	magma_exp_gtex_v8_ts_general_avg_log2TPM.gsa.out	Brain	2.7701646334427346	0.037779
Anxiety_score	Brain	magma_exp_gtex_v8_ts_general_avg_log2TPM.gsa.out	Brain	1.0078398668794801	0.014716
PTSD	Brain	magma_exp_gtex_v8_ts_general_avg_log2TPM.gsa.out	Brain	0.6342500198951114	0.0085714
MDD	Brain	magma_exp_gtex_v8_ts_general_avg_log2TPM.gsa.out	Brain	2.4950536449464185	0.034555
BIP	Brain	magma_exp_gtex_v8_ts_general_avg_log2TPM.gsa.out	Brain	9.578182268635867	0.083383
SCZ	Brain	magma_exp_gtex_v8_ts_general_avg_log2TPM.gsa.out	Brain	14.752370379320887	0.11169000000000001
TS	Brain	magma_exp_gtex_v8_ts_general_avg_log2TPM.gsa.out	Brain	2.0457864444912772	0.028666000000000004
ASD	Brain	magma_exp_gtex_v8_ts_general_avg_log2TPM.gsa.out	Brain	5.029899634912349	0.053022
ADHD	Brain	magma_exp_gtex_v8_ts_general_avg_log2TPM.gsa.out	Brain	2.7552776772300023	0.036892
ADproxy	Brain	magma_exp_gtex_v8_ts_general_avg_log2TPM.gsa.out	Brain	0.4852929024537205	0.005406
AD	Brain	magma_exp_gtex_v8_ts_general_avg_log2TPM.gsa.out	Brain	0.1465390727093023	-0.006801100000000001
PD	Brain	magma_exp_gtex_v8_ts_general_avg_log2TPM.gsa.out	Brain	4.031320962729003	0.046723
ALS	Brain	magma_exp_gtex_v8_ts_general_avg_log2TPM.gsa.out	Brain	4.071082079146704	0.046069
MS	Nerve	magma_exp_gtex_v8_ts_general_avg_log2TPM.gsa.out	Nerve	0.7146902869097328	0.021774
IS	Nerve	magma_exp_gtex_v8_ts_general_avg_log2TPM.gsa.out	Nerve	0.39996418788538174	0.0056259
IAany	Nerve	magma_exp_gtex_v8_ts_general_avg_log2TPM.gsa.out	Nerve	1.7305571089287641	0.045495
AN	Nerve	magma_exp_gtex_v8_ts_general_avg_log2TPM.gsa.out	Nerve	1.1295317162138585	0.032319
Anxiety_score	Nerve	magma_exp_gtex_v8_ts_general_avg_log2TPM.gsa.out	Nerve	1.8209942924351799	0.042954
PTSD	Nerve	magma_exp_gtex_v8_ts_general_avg_log2TPM.gsa.out	Nerve	0.3274311418463582	0.0015243000000000001
MDD	Nerve	magma_exp_gtex_v8_ts_general_avg_log2TPM.gsa.out	Nerve	0.22958250013187348	-0.005007
BIP	Nerve	magma_exp_gtex_v8_ts_general_avg_log2TPM.gsa.out	Nerve	0.9919536938416497	0.029529000000000003
SCZ	Nerve	magma_exp_gtex_v8_ts_general_avg_log2TPM.gsa.out	Nerve	0.6000841100836972	0.016607
TS	Nerve	magma_exp_gtex_v8_ts_general_avg_log2TPM.gsa.out	Nerve	0.1340791591596355	-0.013217
ASD	Nerve	magma_exp_gtex_v8_ts_general_avg_log2TPM.gsa.out	Nerve	3.1323263154149044	0.06840800000000001
ADHD	Nerve	magma_exp_gtex_v8_ts_general_avg_log2TPM.gsa.out	Nerve	0.5389368862964494	0.012153
ADproxy	Nerve	magma_exp_gtex_v8_ts_general_avg_log2TPM.gsa.out	Nerve	0.9014601020071384	0.02437
AD	Nerve	magma_exp_gtex_v8_ts_general_avg_log2TPM.gsa.out	Nerve	0.7698577476813582	0.020403
PD	Nerve	magma_exp_gtex_v8_ts_general_avg_log2TPM.gsa.out	Nerve	0.5753306644341245	0.013791999999999999
ALS	Nerve	magma_exp_gtex_v8_ts_general_avg_log2TPM.gsa.out	Nerve	0.011400915095062171	-0.041799
MS	Muscle	magma_exp_gtex_v8_ts_general_avg_log2TPM.gsa.out	Muscle	0.03794809470621151	-0.021616999999999997
IS	Muscle	magma_exp_gtex_v8_ts_general_avg_log2TPM.gsa.out	Muscle	1.3554137164372495	0.023211000000000002
IAany	Muscle	magma_exp_gtex_v8_ts_general_avg_log2TPM.gsa.out	Muscle	0.5734724732290859	0.0086801
AN	Muscle	magma_exp_gtex_v8_ts_general_avg_log2TPM.gsa.out	Muscle	0.3317632229000312	0.0012189
Anxiety_score	Muscle	magma_exp_gtex_v8_ts_general_avg_log2TPM.gsa.out	Muscle	0.2221890802740976	-0.0031550999999999997
PTSD	Muscle	magma_exp_gtex_v8_ts_general_avg_log2TPM.gsa.out	Muscle	0.6901144403398062	0.010634000000000001
MDD	Muscle	magma_exp_gtex_v8_ts_general_avg_log2TPM.gsa.out	Muscle	0.38424979080861543	0.003077
BIP	Muscle	magma_exp_gtex_v8_ts_general_avg_log2TPM.gsa.out	Muscle	0.5644263564338865	0.008890299999999999
SCZ	Muscle	magma_exp_gtex_v8_ts_general_avg_log2TPM.gsa.out	Muscle	1.968914851960519	0.035504
TS	Muscle	magma_exp_gtex_v8_ts_general_avg_log2TPM.gsa.out	Muscle	1.0521400356590913	0.017993000000000002
ASD	Muscle	magma_exp_gtex_v8_ts_general_avg_log2TPM.gsa.out	Muscle	0.31479586552898536	0.00053176
ADHD	Muscle	magma_exp_gtex_v8_ts_general_avg_log2TPM.gsa.out	Muscle	0.5158283320347459	0.0070076999999999995
ADproxy	Muscle	magma_exp_gtex_v8_ts_general_avg_log2TPM.gsa.out	Muscle	0.060675474763702664	-0.014769999999999998
AD	Muscle	magma_exp_gtex_v8_ts_general_avg_log2TPM.gsa.out	Muscle	0.14603423819990996	-0.0074475999999999995
PD	Muscle	magma_exp_gtex_v8_ts_general_avg_log2TPM.gsa.out	Muscle	0.10715438351162158	-0.010556999999999999
ALS	Muscle	magma_exp_gtex_v8_ts_general_avg_log2TPM.gsa.out	Muscle	0.986572872929304	0.016613
MS	Blood	magma_exp_gtex_v8_ts_general_avg_log2TPM.gsa.out	Blood	10.918148828482545	0.089451
IS	Blood	magma_exp_gtex_v8_ts_general_avg_log2TPM.gsa.out	Blood	0.013255130140821905	-0.021963
IAany	Blood	magma_exp_gtex_v8_ts_general_avg_log2TPM.gsa.out	Blood	0.07430639213904122	-0.011943
AN	Blood	magma_exp_gtex_v8_ts_general_avg_log2TPM.gsa.out	Blood	0.719991046891814	0.010606
Anxiety_score	Blood	magma_exp_gtex_v8_ts_general_avg_log2TPM.gsa.out	Blood	0.027325157683688945	-0.016397
PTSD	Blood	magma_exp_gtex_v8_ts_general_avg_log2TPM.gsa.out	Blood	0.34869290475577724	0.0014385
MDD	Blood	magma_exp_gtex_v8_ts_general_avg_log2TPM.gsa.out	Blood	0.542027319483793	0.0066372
BIP	Blood	magma_exp_gtex_v8_ts_general_avg_log2TPM.gsa.out	Blood	1.6022858831955291	0.024371
SCZ	Blood	magma_exp_gtex_v8_ts_general_avg_log2TPM.gsa.out	Blood	0.38201469739099814	0.0028441
TS	Blood	magma_exp_gtex_v8_ts_general_avg_log2TPM.gsa.out	Blood	0.18230244523697586	-0.0045567
ASD	Blood	magma_exp_gtex_v8_ts_general_avg_log2TPM.gsa.out	Blood	0.20632832938165627	-0.0035893
ADHD	Blood	magma_exp_gtex_v8_ts_general_avg_log2TPM.gsa.out	Blood	0.0813197570361017	-0.011165000000000001
ADproxy	Blood	magma_exp_gtex_v8_ts_general_avg_log2TPM.gsa.out	Blood	3.0298205500570083	0.034834
AD	Blood	magma_exp_gtex_v8_ts_general_avg_log2TPM.gsa.out	Blood	1.5533696466837708	0.021404
PD	Blood	magma_exp_gtex_v8_ts_general_avg_log2TPM.gsa.out	Blood	0.10884180961542118	-0.0088925
ALS	Blood	magma_exp_gtex_v8_ts_general_avg_log2TPM.gsa.out	Blood	0.8965041558902345	0.012937
MS	Lung	magma_exp_gtex_v8_ts_general_avg_log2TPM.gsa.out	Lung	7.9194456610112285	0.13698
IS	Lung	magma_exp_gtex_v8_ts_general_avg_log2TPM.gsa.out	Lung	0.42635107967389774	0.0068132999999999996
IAany	Lung	magma_exp_gtex_v8_ts_general_avg_log2TPM.gsa.out	Lung	0.6128594305346993	0.015162
AN	Lung	magma_exp_gtex_v8_ts_general_avg_log2TPM.gsa.out	Lung	0.016450386374284524	-0.039876
Anxiety_score	Lung	magma_exp_gtex_v8_ts_general_avg_log2TPM.gsa.out	Lung	0.36309105220117677	0.0032495
PTSD	Lung	magma_exp_gtex_v8_ts_general_avg_log2TPM.gsa.out	Lung	0.24670043565824348	-0.0033853999999999998
MDD	Lung	magma_exp_gtex_v8_ts_general_avg_log2TPM.gsa.out	Lung	0.18291083057773644	-0.008760500000000001
BIP	Lung	magma_exp_gtex_v8_ts_general_avg_log2TPM.gsa.out	Lung	0.0020634500935244947	-0.060003999999999995
SCZ	Lung	magma_exp_gtex_v8_ts_general_avg_log2TPM.gsa.out	Lung	0.000952147898283697	-0.069471
TS	Lung	magma_exp_gtex_v8_ts_general_avg_log2TPM.gsa.out	Lung	0.0060526170265226545	-0.045775
ASD	Lung	magma_exp_gtex_v8_ts_general_avg_log2TPM.gsa.out	Lung	0.005709249013213051	-0.047327999999999995
ADHD	Lung	magma_exp_gtex_v8_ts_general_avg_log2TPM.gsa.out	Lung	0.040824999161654114	-0.029033
ADproxy	Lung	magma_exp_gtex_v8_ts_general_avg_log2TPM.gsa.out	Lung	3.365925974512532	0.06916900000000001
AD	Lung	magma_exp_gtex_v8_ts_general_avg_log2TPM.gsa.out	Lung	1.7475110555150117	0.043414999999999995
PD	Lung	magma_exp_gtex_v8_ts_general_avg_log2TPM.gsa.out	Lung	0.755005833860331	0.019916999999999997
ALS	Lung	magma_exp_gtex_v8_ts_general_avg_log2TPM.gsa.out	Lung	0.057977057136417334	-0.024017
MS	Spleen	magma_exp_gtex_v8_ts_general_avg_log2TPM.gsa.out	Spleen	15.306369767093738	0.15023
IS	Spleen	magma_exp_gtex_v8_ts_general_avg_log2TPM.gsa.out	Spleen	0.11008231656379412	-0.012334
IAany	Spleen	magma_exp_gtex_v8_ts_general_avg_log2TPM.gsa.out	Spleen	0.00569164771297948	-0.036614
AN	Spleen	magma_exp_gtex_v8_ts_general_avg_log2TPM.gsa.out	Spleen	0.23127312530842778	-0.0037321999999999998
Anxiety_score	Spleen	magma_exp_gtex_v8_ts_general_avg_log2TPM.gsa.out	Spleen	0.5129465112185726	0.0075
PTSD	Spleen	magma_exp_gtex_v8_ts_general_avg_log2TPM.gsa.out	Spleen	0.3200363800857052	0.00082486
MDD	Spleen	magma_exp_gtex_v8_ts_general_avg_log2TPM.gsa.out	Spleen	0.11193288659256305	-0.012393000000000001
BIP	Spleen	magma_exp_gtex_v8_ts_general_avg_log2TPM.gsa.out	Spleen	0.1849006374210781	-0.006854099999999999
SCZ	Spleen	magma_exp_gtex_v8_ts_general_avg_log2TPM.gsa.out	Spleen	0.4212118491294418	0.0057079999999999995
TS	Spleen	magma_exp_gtex_v8_ts_general_avg_log2TPM.gsa.out	Spleen	0.010505687227290767	-0.031344
ASD	Spleen	magma_exp_gtex_v8_ts_general_avg_log2TPM.gsa.out	Spleen	0.10674326707529204	-0.012618
ADHD	Spleen	magma_exp_gtex_v8_ts_general_avg_log2TPM.gsa.out	Spleen	0.055704904605822704	-0.019359
ADproxy	Spleen	magma_exp_gtex_v8_ts_general_avg_log2TPM.gsa.out	Spleen	3.151681537958043	0.050236
AD	Spleen	magma_exp_gtex_v8_ts_general_avg_log2TPM.gsa.out	Spleen	1.7257266622415819	0.032836000000000004
PD	Spleen	magma_exp_gtex_v8_ts_general_avg_log2TPM.gsa.out	Spleen	0.30175152353790047	3.4002e-05
ALS	Spleen	magma_exp_gtex_v8_ts_general_avg_log2TPM.gsa.out	Spleen	0.2941875853693762	-0.00031787
MS	Adrenal_Gland	magma_exp_gtex_v8_ts_general_avg_log2TPM.gsa.out	Adrenal_Gland	0.006700472527231403	-0.052177
IS	Adrenal_Gland	magma_exp_gtex_v8_ts_general_avg_log2TPM.gsa.out	Adrenal_Gland	0.016017584122535535	-0.037279
IAany	Adrenal_Gland	magma_exp_gtex_v8_ts_general_avg_log2TPM.gsa.out	Adrenal_Gland	0.039110826978713494	-0.028689999999999997
AN	Adrenal_Gland	magma_exp_gtex_v8_ts_general_avg_log2TPM.gsa.out	Adrenal_Gland	0.10839564717439028	-0.016728
Anxiety_score	Adrenal_Gland	magma_exp_gtex_v8_ts_general_avg_log2TPM.gsa.out	Adrenal_Gland	1.0175523706552323	0.025228999999999998
PTSD	Adrenal_Gland	magma_exp_gtex_v8_ts_general_avg_log2TPM.gsa.out	Adrenal_Gland	0.5791205011245011	0.012417000000000001
MDD	Adrenal_Gland	magma_exp_gtex_v8_ts_general_avg_log2TPM.gsa.out	Adrenal_Gland	0.9057036025946302	0.024564
BIP	Adrenal_Gland	magma_exp_gtex_v8_ts_general_avg_log2TPM.gsa.out	Adrenal_Gland	0.14753830567346482	-0.012485
SCZ	Adrenal_Gland	magma_exp_gtex_v8_ts_general_avg_log2TPM.gsa.out	Adrenal_Gland	1.0707854962626062	0.032789
TS	Adrenal_Gland	magma_exp_gtex_v8_ts_general_avg_log2TPM.gsa.out	Adrenal_Gland	0.19233646142699443	-0.007433499999999999
ASD	Adrenal_Gland	magma_exp_gtex_v8_ts_general_avg_log2TPM.gsa.out	Adrenal_Gland	0.42963221417649733	0.0067878999999999995
ADHD	Adrenal_Gland	magma_exp_gtex_v8_ts_general_avg_log2TPM.gsa.out	Adrenal_Gland	1.066077623343034	0.028845999999999997
ADproxy	Adrenal_Gland	magma_exp_gtex_v8_ts_general_avg_log2TPM.gsa.out	Adrenal_Gland	0.09854712775327892	-0.01672
AD	Adrenal_Gland	magma_exp_gtex_v8_ts_general_avg_log2TPM.gsa.out	Adrenal_Gland	0.0599718727880699	-0.023098
PD	Adrenal_Gland	magma_exp_gtex_v8_ts_general_avg_log2TPM.gsa.out	Adrenal_Gland	3.73747772028795	0.07482799999999999
ALS	Adrenal_Gland	magma_exp_gtex_v8_ts_general_avg_log2TPM.gsa.out	Adrenal_Gland	0.7300203233546761	0.018413
MS	Artery_Aorta	magma_exp_gtex_v8_ts_avg_log2TPM.gsa.out	Artery_Aorta	0.6969552157566345	0.021149
IS	Artery_Aorta	magma_exp_gtex_v8_ts_avg_log2TPM.gsa.out	Artery_Aorta	0.5245903385870317	0.011489
IAany	Artery_Aorta	magma_exp_gtex_v8_ts_avg_log2TPM.gsa.out	Artery_Aorta	2.489589051989823	0.059587
AN	Artery_Aorta	magma_exp_gtex_v8_ts_avg_log2TPM.gsa.out	Artery_Aorta	0.22462259729924317	-0.005474499999999999
Anxiety_score	Artery_Aorta	magma_exp_gtex_v8_ts_avg_log2TPM.gsa.out	Artery_Aorta	0.3230321857052415	0.0012292
PTSD	Artery_Aorta	magma_exp_gtex_v8_ts_avg_log2TPM.gsa.out	Artery_Aorta	0.3575552658341892	0.0031605
MDD	Artery_Aorta	magma_exp_gtex_v8_ts_avg_log2TPM.gsa.out	Artery_Aorta	0.029090858003615945	-0.033395
BIP	Artery_Aorta	magma_exp_gtex_v8_ts_avg_log2TPM.gsa.out	Artery_Aorta	0.0005779961136049977	-0.069722
SCZ	Artery_Aorta	magma_exp_gtex_v8_ts_avg_log2TPM.gsa.out	Artery_Aorta	0.02933705011285518	-0.037422000000000004
TS	Artery_Aorta	magma_exp_gtex_v8_ts_avg_log2TPM.gsa.out	Artery_Aorta	0.7247808132178516	0.018734
ASD	Artery_Aorta	magma_exp_gtex_v8_ts_avg_log2TPM.gsa.out	Artery_Aorta	0.0020285424691188357	-0.05621
ADHD	Artery_Aorta	magma_exp_gtex_v8_ts_avg_log2TPM.gsa.out	Artery_Aorta	0.004163058873595109	-0.05159400000000001
ADproxy	Artery_Aorta	magma_exp_gtex_v8_ts_avg_log2TPM.gsa.out	Artery_Aorta	1.0703614279242588	0.029002999999999998
AD	Artery_Aorta	magma_exp_gtex_v8_ts_avg_log2TPM.gsa.out	Artery_Aorta	2.817585347565446	0.062096000000000005
PD	Artery_Aorta	magma_exp_gtex_v8_ts_avg_log2TPM.gsa.out	Artery_Aorta	0.08626559899594265	-0.019913
ALS	Artery_Aorta	magma_exp_gtex_v8_ts_avg_log2TPM.gsa.out	Artery_Aorta	0.001444256474470969	-0.057624
MS	Artery_Coronary	magma_exp_gtex_v8_ts_avg_log2TPM.gsa.out	Artery_Coronary	1.2165895677016367	0.044048000000000004
IS	Artery_Coronary	magma_exp_gtex_v8_ts_avg_log2TPM.gsa.out	Artery_Coronary	0.7127582888216522	0.021204
IAany	Artery_Coronary	magma_exp_gtex_v8_ts_avg_log2TPM.gsa.out	Artery_Coronary	3.1850269660295787	0.079804
AN	Artery_Coronary	magma_exp_gtex_v8_ts_avg_log2TPM.gsa.out	Artery_Coronary	0.05564566108782847	-0.029705000000000002
Anxiety_score	Artery_Coronary	magma_exp_gtex_v8_ts_avg_log2TPM.gsa.out	Artery_Coronary	0.12643528516791	-0.014962
PTSD	Artery_Coronary	magma_exp_gtex_v8_ts_avg_log2TPM.gsa.out	Artery_Coronary	0.40371086785433924	0.0062022
MDD	Artery_Coronary	magma_exp_gtex_v8_ts_avg_log2TPM.gsa.out	Artery_Coronary	0.008605557046882033	-0.051546
BIP	Artery_Coronary	magma_exp_gtex_v8_ts_avg_log2TPM.gsa.out	Artery_Coronary	7.383633819018633e-05	-0.094386
SCZ	Artery_Coronary	magma_exp_gtex_v8_ts_avg_log2TPM.gsa.out	Artery_Coronary	0.005018932902810837	-0.063614
TS	Artery_Coronary	magma_exp_gtex_v8_ts_avg_log2TPM.gsa.out	Artery_Coronary	0.1644362483309032	-0.011541
ASD	Artery_Coronary	magma_exp_gtex_v8_ts_avg_log2TPM.gsa.out	Artery_Coronary	0.003549623731183571	-0.05873300000000001
ADHD	Artery_Coronary	magma_exp_gtex_v8_ts_avg_log2TPM.gsa.out	Artery_Coronary	0.0022336649539712416	-0.063877
ADproxy	Artery_Coronary	magma_exp_gtex_v8_ts_avg_log2TPM.gsa.out	Artery_Coronary	0.7116389725270481	0.020673
AD	Artery_Coronary	magma_exp_gtex_v8_ts_avg_log2TPM.gsa.out	Artery_Coronary	2.3231144289293804	0.061603
PD	Artery_Coronary	magma_exp_gtex_v8_ts_avg_log2TPM.gsa.out	Artery_Coronary	0.06881174000143293	-0.026025
ALS	Artery_Coronary	magma_exp_gtex_v8_ts_avg_log2TPM.gsa.out	Artery_Coronary	1.737212672094998e-05	-0.094053
MS	Artery_Tibial	magma_exp_gtex_v8_ts_avg_log2TPM.gsa.out	Artery_Tibial	0.2387188248816563	-0.0048324
IS	Artery_Tibial	magma_exp_gtex_v8_ts_avg_log2TPM.gsa.out	Artery_Tibial	1.027852725236838	0.028151999999999996
IAany	Artery_Tibial	magma_exp_gtex_v8_ts_avg_log2TPM.gsa.out	Artery_Tibial	4.3694805971418065	0.08456
AN	Artery_Tibial	magma_exp_gtex_v8_ts_avg_log2TPM.gsa.out	Artery_Tibial	0.3040545066029352	0.00019178
Anxiety_score	Artery_Tibial	magma_exp_gtex_v8_ts_avg_log2TPM.gsa.out	Artery_Tibial	0.14783119955065818	-0.010954
PTSD	Artery_Tibial	magma_exp_gtex_v8_ts_avg_log2TPM.gsa.out	Artery_Tibial	0.4110451671314908	0.005767100000000001
MDD	Artery_Tibial	magma_exp_gtex_v8_ts_avg_log2TPM.gsa.out	Artery_Tibial	0.0744197809177002	-0.021835
BIP	Artery_Tibial	magma_exp_gtex_v8_ts_avg_log2TPM.gsa.out	Artery_Tibial	0.005542065455666113	-0.050764
SCZ	Artery_Tibial	magma_exp_gtex_v8_ts_avg_log2TPM.gsa.out	Artery_Tibial	0.02171902697817444	-0.040444
TS	Artery_Tibial	magma_exp_gtex_v8_ts_avg_log2TPM.gsa.out	Artery_Tibial	0.18827087374662577	-0.0079319
ASD	Artery_Tibial	magma_exp_gtex_v8_ts_avg_log2TPM.gsa.out	Artery_Tibial	0.06302908159520222	-0.023466
ADHD	Artery_Tibial	magma_exp_gtex_v8_ts_avg_log2TPM.gsa.out	Artery_Tibial	0.002059086487028639	-0.056109000000000006
ADproxy	Artery_Tibial	magma_exp_gtex_v8_ts_avg_log2TPM.gsa.out	Artery_Tibial	0.42312906443135007	0.0065208
AD	Artery_Tibial	magma_exp_gtex_v8_ts_avg_log2TPM.gsa.out	Artery_Tibial	1.0616354076995649	0.028148000000000003
PD	Artery_Tibial	magma_exp_gtex_v8_ts_avg_log2TPM.gsa.out	Artery_Tibial	0.09574982632775215	-0.018289
ALS	Artery_Tibial	magma_exp_gtex_v8_ts_avg_log2TPM.gsa.out	Artery_Tibial	0.004636873007039472	-0.048166
MS	Cerebellum	magma_exp_gtex_v8_ts_avg_log2TPM.gsa.out	Brain_Cerebellum	0.006541724656724638	-0.032551
IS	Cerebellum	magma_exp_gtex_v8_ts_avg_log2TPM.gsa.out	Brain_Cerebellum	0.0661737101093765	-0.013962
IAany	Cerebellum	magma_exp_gtex_v8_ts_avg_log2TPM.gsa.out	Brain_Cerebellum	0.3161338012265901	0.00056258
AN	Cerebellum	magma_exp_gtex_v8_ts_avg_log2TPM.gsa.out	Brain_Cerebellum	5.012928392685338	0.057262
Anxiety_score	Cerebellum	magma_exp_gtex_v8_ts_avg_log2TPM.gsa.out	Brain_Cerebellum	0.35793137265849595	0.0018447
PTSD	Cerebellum	magma_exp_gtex_v8_ts_avg_log2TPM.gsa.out	Brain_Cerebellum	0.4859306330850593	0.0054869
MDD	Cerebellum	magma_exp_gtex_v8_ts_avg_log2TPM.gsa.out	Brain_Cerebellum	3.0755604681609494	0.041467000000000004
BIP	Cerebellum	magma_exp_gtex_v8_ts_avg_log2TPM.gsa.out	Brain_Cerebellum	9.923177576657226	0.08860900000000001
SCZ	Cerebellum	magma_exp_gtex_v8_ts_avg_log2TPM.gsa.out	Brain_Cerebellum	16.650450516413365	0.12420999999999999
TS	Cerebellum	magma_exp_gtex_v8_ts_avg_log2TPM.gsa.out	Brain_Cerebellum	1.2887581432766646	0.020657
ASD	Cerebellum	magma_exp_gtex_v8_ts_avg_log2TPM.gsa.out	Brain_Cerebellum	4.81599035029872	0.05405
ADHD	Cerebellum	magma_exp_gtex_v8_ts_avg_log2TPM.gsa.out	Brain_Cerebellum	1.8773582303744636	0.029207999999999998
ADproxy	Cerebellum	magma_exp_gtex_v8_ts_avg_log2TPM.gsa.out	Brain_Cerebellum	0.4043494877485981	0.0033811
AD	Cerebellum	magma_exp_gtex_v8_ts_avg_log2TPM.gsa.out	Brain_Cerebellum	0.035240817752132524	-0.017861000000000002
PD	Cerebellum	magma_exp_gtex_v8_ts_avg_log2TPM.gsa.out	Brain_Cerebellum	3.3649588155746697	0.043317
ALS	Cerebellum	magma_exp_gtex_v8_ts_avg_log2TPM.gsa.out	Brain_Cerebellum	3.797130412284789	0.045949000000000004
MS	Cerebellar_hemisphere	magma_exp_gtex_v8_ts_avg_log2TPM.gsa.out	Brain_Cerebellar_Hemisphere	0.004698331222935284	-0.033802
IS	Cerebellar_hemisphere	magma_exp_gtex_v8_ts_avg_log2TPM.gsa.out	Brain_Cerebellar_Hemisphere	0.05242905097508769	-0.015377000000000002
IAany	Cerebellar_hemisphere	magma_exp_gtex_v8_ts_avg_log2TPM.gsa.out	Brain_Cerebellar_Hemisphere	0.28588828062718996	-0.00057329
AN	Cerebellar_hemisphere	magma_exp_gtex_v8_ts_avg_log2TPM.gsa.out	Brain_Cerebellar_Hemisphere	4.974530280938944	0.055915999999999993
Anxiety_score	Cerebellar_hemisphere	magma_exp_gtex_v8_ts_avg_log2TPM.gsa.out	Brain_Cerebellar_Hemisphere	0.30619393580653076	0.00017347
PTSD	Cerebellar_hemisphere	magma_exp_gtex_v8_ts_avg_log2TPM.gsa.out	Brain_Cerebellar_Hemisphere	0.5137395881684559	0.0060643
MDD	Cerebellar_hemisphere	magma_exp_gtex_v8_ts_avg_log2TPM.gsa.out	Brain_Cerebellar_Hemisphere	3.095468379245881	0.0408
BIP	Cerebellar_hemisphere	magma_exp_gtex_v8_ts_avg_log2TPM.gsa.out	Brain_Cerebellar_Hemisphere	9.810678158979503	0.086342
SCZ	Cerebellar_hemisphere	magma_exp_gtex_v8_ts_avg_log2TPM.gsa.out	Brain_Cerebellar_Hemisphere	16.569973345489984	0.1215
TS	Cerebellar_hemisphere	magma_exp_gtex_v8_ts_avg_log2TPM.gsa.out	Brain_Cerebellar_Hemisphere	1.3371760850556484	0.020928
ASD	Cerebellar_hemisphere	magma_exp_gtex_v8_ts_avg_log2TPM.gsa.out	Brain_Cerebellar_Hemisphere	4.788532375560858	0.052743
ADHD	Cerebellar_hemisphere	magma_exp_gtex_v8_ts_avg_log2TPM.gsa.out	Brain_Cerebellar_Hemisphere	1.7848120305028683	0.027502
ADproxy	Cerebellar_hemisphere	magma_exp_gtex_v8_ts_avg_log2TPM.gsa.out	Brain_Cerebellar_Hemisphere	0.47377706707178047	0.0052307
AD	Cerebellar_hemisphere	magma_exp_gtex_v8_ts_avg_log2TPM.gsa.out	Brain_Cerebellar_Hemisphere	0.042531594459910955	-0.016298
PD	Cerebellar_hemisphere	magma_exp_gtex_v8_ts_avg_log2TPM.gsa.out	Brain_Cerebellar_Hemisphere	3.6856060427780375	0.045066
ALS	Cerebellar_hemisphere	magma_exp_gtex_v8_ts_avg_log2TPM.gsa.out	Brain_Cerebellar_Hemisphere	3.7528126094136462	0.044713
MS	Caudate	magma_exp_gtex_v8_ts_avg_log2TPM.gsa.out	Brain_Caudate_basal_ganglia	0.00017809725001195225	-0.054687
IS	Caudate	magma_exp_gtex_v8_ts_avg_log2TPM.gsa.out	Brain_Caudate_basal_ganglia	0.2588799300227363	-0.0017995
IAany	Caudate	magma_exp_gtex_v8_ts_avg_log2TPM.gsa.out	Brain_Caudate_basal_ganglia	0.19437002809142287	-0.0050888999999999995
AN	Caudate	magma_exp_gtex_v8_ts_avg_log2TPM.gsa.out	Brain_Caudate_basal_ganglia	1.427895476860118	0.026108999999999997
Anxiety_score	Caudate	magma_exp_gtex_v8_ts_avg_log2TPM.gsa.out	Brain_Caudate_basal_ganglia	0.9285230323010824	0.015359999999999999
PTSD	Caudate	magma_exp_gtex_v8_ts_avg_log2TPM.gsa.out	Brain_Caudate_basal_ganglia	0.22585544631248133	-0.0031842
MDD	Caudate	magma_exp_gtex_v8_ts_avg_log2TPM.gsa.out	Brain_Caudate_basal_ganglia	1.212284549751822	0.022211
BIP	Caudate	magma_exp_gtex_v8_ts_avg_log2TPM.gsa.out	Brain_Caudate_basal_ganglia	5.607954097075189	0.069641
SCZ	Caudate	magma_exp_gtex_v8_ts_avg_log2TPM.gsa.out	Brain_Caudate_basal_ganglia	8.343882624261115	0.0928
TS	Caudate	magma_exp_gtex_v8_ts_avg_log2TPM.gsa.out	Brain_Caudate_basal_ganglia	1.7941733406406584	0.029452999999999997
ASD	Caudate	magma_exp_gtex_v8_ts_avg_log2TPM.gsa.out	Brain_Caudate_basal_ganglia	4.113497994597861	0.053175
ADHD	Caudate	magma_exp_gtex_v8_ts_avg_log2TPM.gsa.out	Brain_Caudate_basal_ganglia	3.0493431174954893	0.044789999999999996
ADproxy	Caudate	magma_exp_gtex_v8_ts_avg_log2TPM.gsa.out	Brain_Caudate_basal_ganglia	0.34275287011628364	0.001578
AD	Caudate	magma_exp_gtex_v8_ts_avg_log2TPM.gsa.out	Brain_Caudate_basal_ganglia	0.13647491282760393	-0.008427500000000001
PD	Caudate	magma_exp_gtex_v8_ts_avg_log2TPM.gsa.out	Brain_Caudate_basal_ganglia	3.1634923292114117	0.045376
ALS	Caudate	magma_exp_gtex_v8_ts_avg_log2TPM.gsa.out	Brain_Caudate_basal_ganglia	3.546544053222697	0.048043
MS	Nucleus_Accumbens	magma_exp_gtex_v8_ts_avg_log2TPM.gsa.out	Brain_Nucleus_accumbens_basal_ganglia	2.6058450675559206e-05	-0.060915
IS	Nucleus_Accumbens	magma_exp_gtex_v8_ts_avg_log2TPM.gsa.out	Brain_Nucleus_accumbens_basal_ganglia	0.13241467345296382	-0.008656200000000001
IAany	Nucleus_Accumbens	magma_exp_gtex_v8_ts_avg_log2TPM.gsa.out	Brain_Nucleus_accumbens_basal_ganglia	0.10632699173215822	-0.010846
AN	Nucleus_Accumbens	magma_exp_gtex_v8_ts_avg_log2TPM.gsa.out	Brain_Nucleus_accumbens_basal_ganglia	1.712735874201023	0.029330000000000002
Anxiety_score	Nucleus_Accumbens	magma_exp_gtex_v8_ts_avg_log2TPM.gsa.out	Brain_Nucleus_accumbens_basal_ganglia	1.148209813397833	0.018441
PTSD	Nucleus_Accumbens	magma_exp_gtex_v8_ts_avg_log2TPM.gsa.out	Brain_Nucleus_accumbens_basal_ganglia	0.22400384557563852	-0.0031771
MDD	Nucleus_Accumbens	magma_exp_gtex_v8_ts_avg_log2TPM.gsa.out	Brain_Nucleus_accumbens_basal_ganglia	1.8184708178934967	0.030251
BIP	Nucleus_Accumbens	magma_exp_gtex_v8_ts_avg_log2TPM.gsa.out	Brain_Nucleus_accumbens_basal_ganglia	6.839441437892442	0.07585700000000001
SCZ	Nucleus_Accumbens	magma_exp_gtex_v8_ts_avg_log2TPM.gsa.out	Brain_Nucleus_accumbens_basal_ganglia	8.60001494389755	0.09122000000000001
TS	Nucleus_Accumbens	magma_exp_gtex_v8_ts_avg_log2TPM.gsa.out	Brain_Nucleus_accumbens_basal_ganglia	1.6504505164133647	0.026802999999999997
ASD	Nucleus_Accumbens	magma_exp_gtex_v8_ts_avg_log2TPM.gsa.out	Brain_Nucleus_accumbens_basal_ganglia	3.8147128874247973	0.049323
ADHD	Nucleus_Accumbens	magma_exp_gtex_v8_ts_avg_log2TPM.gsa.out	Brain_Nucleus_accumbens_basal_ganglia	2.1789714752171716	0.034497
ADproxy	Nucleus_Accumbens	magma_exp_gtex_v8_ts_avg_log2TPM.gsa.out	Brain_Nucleus_accumbens_basal_ganglia	0.3331451974766544	0.0011907
AD	Nucleus_Accumbens	magma_exp_gtex_v8_ts_avg_log2TPM.gsa.out	Brain_Nucleus_accumbens_basal_ganglia	0.13515679882127385	-0.008271299999999999
PD	Nucleus_Accumbens	magma_exp_gtex_v8_ts_avg_log2TPM.gsa.out	Brain_Nucleus_accumbens_basal_ganglia	3.7055117289927435	0.048837
ALS	Nucleus_Accumbens	magma_exp_gtex_v8_ts_avg_log2TPM.gsa.out	Brain_Nucleus_accumbens_basal_ganglia	3.5430573152501124	0.046551999999999996
MS	Putamen	magma_exp_gtex_v8_ts_avg_log2TPM.gsa.out	Brain_Putamen_basal_ganglia	0.0002172015458642319	-0.05341799999999999
IS	Putamen	magma_exp_gtex_v8_ts_avg_log2TPM.gsa.out	Brain_Putamen_basal_ganglia	0.30645770944012213	0.00021697
IAany	Putamen	magma_exp_gtex_v8_ts_avg_log2TPM.gsa.out	Brain_Putamen_basal_ganglia	0.16695493695848349	-0.0066758
AN	Putamen	magma_exp_gtex_v8_ts_avg_log2TPM.gsa.out	Brain_Putamen_basal_ganglia	1.228508059716061	0.022742
Anxiety_score	Putamen	magma_exp_gtex_v8_ts_avg_log2TPM.gsa.out	Brain_Putamen_basal_ganglia	0.832594042767708	0.013491
PTSD	Putamen	magma_exp_gtex_v8_ts_avg_log2TPM.gsa.out	Brain_Putamen_basal_ganglia	0.2879230018799255	-0.00050703
MDD	Putamen	magma_exp_gtex_v8_ts_avg_log2TPM.gsa.out	Brain_Putamen_basal_ganglia	1.2411864781194	0.022501
BIP	Putamen	magma_exp_gtex_v8_ts_avg_log2TPM.gsa.out	Brain_Putamen_basal_ganglia	5.156468241121274	0.065866
SCZ	Putamen	magma_exp_gtex_v8_ts_avg_log2TPM.gsa.out	Brain_Putamen_basal_ganglia	7.024821029059123	0.08354400000000001
TS	Putamen	magma_exp_gtex_v8_ts_avg_log2TPM.gsa.out	Brain_Putamen_basal_ganglia	1.9633311896999033	0.031347
ASD	Putamen	magma_exp_gtex_v8_ts_avg_log2TPM.gsa.out	Brain_Putamen_basal_ganglia	4.154995033061479	0.05316
ADHD	Putamen	magma_exp_gtex_v8_ts_avg_log2TPM.gsa.out	Brain_Putamen_basal_ganglia	2.8108466970381105	0.042131
ADproxy	Putamen	magma_exp_gtex_v8_ts_avg_log2TPM.gsa.out	Brain_Putamen_basal_ganglia	0.23501732261661043	-0.0028163
AD	Putamen	magma_exp_gtex_v8_ts_avg_log2TPM.gsa.out	Brain_Putamen_basal_ganglia	0.10771613070585105	-0.010529
PD	Putamen	magma_exp_gtex_v8_ts_avg_log2TPM.gsa.out	Brain_Putamen_basal_ganglia	2.819816758151773	0.041658999999999995
ALS	Putamen	magma_exp_gtex_v8_ts_avg_log2TPM.gsa.out	Brain_Putamen_basal_ganglia	3.230807362203023	0.044854000000000005
MS	Substantia_Nigra	magma_exp_gtex_v8_ts_avg_log2TPM.gsa.out	Brain_Substantia_nigra	0.0005823448640058801	-0.053364
IS	Substantia_Nigra	magma_exp_gtex_v8_ts_avg_log2TPM.gsa.out	Brain_Substantia_nigra	0.03604226457615637	-0.021442
IAany	Substantia_Nigra	magma_exp_gtex_v8_ts_avg_log2TPM.gsa.out	Brain_Substantia_nigra	0.09892328427374514	-0.012858000000000001
AN	Substantia_Nigra	magma_exp_gtex_v8_ts_avg_log2TPM.gsa.out	Brain_Substantia_nigra	0.9060882589506217	0.018345
Anxiety_score	Substantia_Nigra	magma_exp_gtex_v8_ts_avg_log2TPM.gsa.out	Brain_Substantia_nigra	1.1142374692409047	0.020059999999999998
PTSD	Substantia_Nigra	magma_exp_gtex_v8_ts_avg_log2TPM.gsa.out	Brain_Substantia_nigra	0.9166407353391819	0.016912
MDD	Substantia_Nigra	magma_exp_gtex_v8_ts_avg_log2TPM.gsa.out	Brain_Substantia_nigra	0.8710194760333886	0.017249
BIP	Substantia_Nigra	magma_exp_gtex_v8_ts_avg_log2TPM.gsa.out	Brain_Substantia_nigra	2.3526757222946735	0.043295
SCZ	Substantia_Nigra	magma_exp_gtex_v8_ts_avg_log2TPM.gsa.out	Brain_Substantia_nigra	5.690774511015199	0.080983
TS	Substantia_Nigra	magma_exp_gtex_v8_ts_avg_log2TPM.gsa.out	Brain_Substantia_nigra	0.6644618675568492	0.011686
ASD	Substantia_Nigra	magma_exp_gtex_v8_ts_avg_log2TPM.gsa.out	Brain_Substantia_nigra	3.6090825475026884	0.05327899999999999
ADHD	Substantia_Nigra	magma_exp_gtex_v8_ts_avg_log2TPM.gsa.out	Brain_Substantia_nigra	1.359846643851499	0.026598
ADproxy	Substantia_Nigra	magma_exp_gtex_v8_ts_avg_log2TPM.gsa.out	Brain_Substantia_nigra	0.40892425736031823	0.0041548999999999996
AD	Substantia_Nigra	magma_exp_gtex_v8_ts_avg_log2TPM.gsa.out	Brain_Substantia_nigra	0.12220263249312574	-0.010237999999999999
PD	Substantia_Nigra	magma_exp_gtex_v8_ts_avg_log2TPM.gsa.out	Brain_Substantia_nigra	2.1389975820901896	0.037623000000000004
ALS	Substantia_Nigra	magma_exp_gtex_v8_ts_avg_log2TPM.gsa.out	Brain_Substantia_nigra	1.432033093176846	0.02706
MS	Hypothalamus	magma_exp_gtex_v8_ts_avg_log2TPM.gsa.out	Brain_Hypothalamus	6.080548394961868e-05	-0.06080700000000001
IS	Hypothalamus	magma_exp_gtex_v8_ts_avg_log2TPM.gsa.out	Brain_Hypothalamus	0.07907876464222596	-0.013981
IAany	Hypothalamus	magma_exp_gtex_v8_ts_avg_log2TPM.gsa.out	Brain_Hypothalamus	0.06381813702601602	-0.016049
AN	Hypothalamus	magma_exp_gtex_v8_ts_avg_log2TPM.gsa.out	Brain_Hypothalamus	1.2976556416442313	0.024624
Anxiety_score	Hypothalamus	magma_exp_gtex_v8_ts_avg_log2TPM.gsa.out	Brain_Hypothalamus	1.5597365451955136	0.025534
PTSD	Hypothalamus	magma_exp_gtex_v8_ts_avg_log2TPM.gsa.out	Brain_Hypothalamus	0.945540162760596	0.016505000000000002
MDD	Hypothalamus	magma_exp_gtex_v8_ts_avg_log2TPM.gsa.out	Brain_Hypothalamus	1.4758506324416387	0.027164999999999998
BIP	Hypothalamus	magma_exp_gtex_v8_ts_avg_log2TPM.gsa.out	Brain_Hypothalamus	4.301377570297902	0.060904
SCZ	Hypothalamus	magma_exp_gtex_v8_ts_avg_log2TPM.gsa.out	Brain_Hypothalamus	7.018122524783131	0.085845
TS	Hypothalamus	magma_exp_gtex_v8_ts_avg_log2TPM.gsa.out	Brain_Hypothalamus	0.9877534800149288	0.017845
ASD	Hypothalamus	magma_exp_gtex_v8_ts_avg_log2TPM.gsa.out	Brain_Hypothalamus	3.298397479976705	0.047541
ADHD	Hypothalamus	magma_exp_gtex_v8_ts_avg_log2TPM.gsa.out	Brain_Hypothalamus	2.068226947947558	0.03508
ADproxy	Hypothalamus	magma_exp_gtex_v8_ts_avg_log2TPM.gsa.out	Brain_Hypothalamus	0.3535472591070626	0.0020155
AD	Hypothalamus	magma_exp_gtex_v8_ts_avg_log2TPM.gsa.out	Brain_Hypothalamus	0.09014990535711606	-0.012454999999999999
PD	Hypothalamus	magma_exp_gtex_v8_ts_avg_log2TPM.gsa.out	Brain_Hypothalamus	2.667824216169577	0.041619
ALS	Hypothalamus	magma_exp_gtex_v8_ts_avg_log2TPM.gsa.out	Brain_Hypothalamus	2.5519278109349135	0.03961
MS	Cortex	magma_exp_gtex_v8_ts_avg_log2TPM.gsa.out	Brain_Cortex	0.0002128564502228404	-0.051483
IS	Cortex	magma_exp_gtex_v8_ts_avg_log2TPM.gsa.out	Brain_Cortex	0.31254238665506834	0.00044383
IAany	Cortex	magma_exp_gtex_v8_ts_avg_log2TPM.gsa.out	Brain_Cortex	0.07754963039566184	-0.013384
AN	Cortex	magma_exp_gtex_v8_ts_avg_log2TPM.gsa.out	Brain_Cortex	1.5490430452224284	0.026748
Anxiety_score	Cortex	magma_exp_gtex_v8_ts_avg_log2TPM.gsa.out	Brain_Cortex	1.2946409779853494	0.020239
PTSD	Cortex	magma_exp_gtex_v8_ts_avg_log2TPM.gsa.out	Brain_Cortex	0.39510465549331486	0.0031441999999999998
MDD	Cortex	magma_exp_gtex_v8_ts_avg_log2TPM.gsa.out	Brain_Cortex	2.448818469219407	0.037126
BIP	Cortex	magma_exp_gtex_v8_ts_avg_log2TPM.gsa.out	Brain_Cortex	9.836093566542248	0.091837
SCZ	Cortex	magma_exp_gtex_v8_ts_avg_log2TPM.gsa.out	Brain_Cortex	12.592847130329364	0.11142
TS	Cortex	magma_exp_gtex_v8_ts_avg_log2TPM.gsa.out	Brain_Cortex	1.9885141400005941	0.030605
ASD	Cortex	magma_exp_gtex_v8_ts_avg_log2TPM.gsa.out	Brain_Cortex	4.058533291068082	0.050575999999999996
ADHD	Cortex	magma_exp_gtex_v8_ts_avg_log2TPM.gsa.out	Brain_Cortex	2.861570979993996	0.041242
ADproxy	Cortex	magma_exp_gtex_v8_ts_avg_log2TPM.gsa.out	Brain_Cortex	0.4423484582663132	0.004670399999999999
AD	Cortex	magma_exp_gtex_v8_ts_avg_log2TPM.gsa.out	Brain_Cortex	0.2615286297397182	-0.0015712
PD	Cortex	magma_exp_gtex_v8_ts_avg_log2TPM.gsa.out	Brain_Cortex	2.681310730052254	0.038999
ALS	Cortex	magma_exp_gtex_v8_ts_avg_log2TPM.gsa.out	Brain_Cortex	3.4600461583436033	0.045194
MS	Frontal_Cortex_BA9	magma_exp_gtex_v8_ts_avg_log2TPM.gsa.out	Brain_Frontal_Cortex_BA9	8.686758342857122e-05	-0.05391699999999999
IS	Frontal_Cortex_BA9	magma_exp_gtex_v8_ts_avg_log2TPM.gsa.out	Brain_Frontal_Cortex_BA9	0.22842721630421114	-0.0030289
IAany	Frontal_Cortex_BA9	magma_exp_gtex_v8_ts_avg_log2TPM.gsa.out	Brain_Frontal_Cortex_BA9	0.06528445578420211	-0.014399
AN	Frontal_Cortex_BA9	magma_exp_gtex_v8_ts_avg_log2TPM.gsa.out	Brain_Frontal_Cortex_BA9	1.5021032570867798	0.025369
Anxiety_score	Frontal_Cortex_BA9	magma_exp_gtex_v8_ts_avg_log2TPM.gsa.out	Brain_Frontal_Cortex_BA9	1.062356752380137	0.016406999999999998
PTSD	Frontal_Cortex_BA9	magma_exp_gtex_v8_ts_avg_log2TPM.gsa.out	Brain_Frontal_Cortex_BA9	0.46629147676014016	0.0050649
MDD	Frontal_Cortex_BA9	magma_exp_gtex_v8_ts_avg_log2TPM.gsa.out	Brain_Frontal_Cortex_BA9	2.651714612477388	0.038238
BIP	Frontal_Cortex_BA9	magma_exp_gtex_v8_ts_avg_log2TPM.gsa.out	Brain_Frontal_Cortex_BA9	9.693489194356617	0.088773
SCZ	Frontal_Cortex_BA9	magma_exp_gtex_v8_ts_avg_log2TPM.gsa.out	Brain_Frontal_Cortex_BA9	12.911722124004065	0.10995999999999999
TS	Frontal_Cortex_BA9	magma_exp_gtex_v8_ts_avg_log2TPM.gsa.out	Brain_Frontal_Cortex_BA9	1.9701699806893413	0.029567000000000003
ASD	Frontal_Cortex_BA9	magma_exp_gtex_v8_ts_avg_log2TPM.gsa.out	Brain_Frontal_Cortex_BA9	4.092046110133119	0.049477
ADHD	Frontal_Cortex_BA9	magma_exp_gtex_v8_ts_avg_log2TPM.gsa.out	Brain_Frontal_Cortex_BA9	3.0000390882623695	0.041389999999999996
ADproxy	Frontal_Cortex_BA9	magma_exp_gtex_v8_ts_avg_log2TPM.gsa.out	Brain_Frontal_Cortex_BA9	0.47810387102389507	0.005536999999999999
AD	Frontal_Cortex_BA9	magma_exp_gtex_v8_ts_avg_log2TPM.gsa.out	Brain_Frontal_Cortex_BA9	0.23165794135546663	-0.0027995
PD	Frontal_Cortex_BA9	magma_exp_gtex_v8_ts_avg_log2TPM.gsa.out	Brain_Frontal_Cortex_BA9	2.95916040531466	0.040596
ALS	Frontal_Cortex_BA9	magma_exp_gtex_v8_ts_avg_log2TPM.gsa.out	Brain_Frontal_Cortex_BA9	3.303285487861493	0.042729
MS	Anterior_cingulate_cortex_BA24	magma_exp_gtex_v8_ts_avg_log2TPM.gsa.out	Brain_Anterior_cingulate_cortex_BA24	7.818004315755637e-05	-0.054515
IS	Anterior_cingulate_cortex_BA24	magma_exp_gtex_v8_ts_avg_log2TPM.gsa.out	Brain_Anterior_cingulate_cortex_BA24	0.18686621134049503	-0.0051108
IAany	Anterior_cingulate_cortex_BA24	magma_exp_gtex_v8_ts_avg_log2TPM.gsa.out	Brain_Anterior_cingulate_cortex_BA24	0.06483546827344797	-0.014608000000000001
AN	Anterior_cingulate_cortex_BA24	magma_exp_gtex_v8_ts_avg_log2TPM.gsa.out	Brain_Anterior_cingulate_cortex_BA24	1.4854920926979605	0.02537
Anxiety_score	Anterior_cingulate_cortex_BA24	magma_exp_gtex_v8_ts_avg_log2TPM.gsa.out	Brain_Anterior_cingulate_cortex_BA24	0.9590813492514757	0.014908000000000001
PTSD	Anterior_cingulate_cortex_BA24	magma_exp_gtex_v8_ts_avg_log2TPM.gsa.out	Brain_Anterior_cingulate_cortex_BA24	0.38730089193540773	0.0028503
MDD	Anterior_cingulate_cortex_BA24	magma_exp_gtex_v8_ts_avg_log2TPM.gsa.out	Brain_Anterior_cingulate_cortex_BA24	2.4920362424554208	0.036956
BIP	Anterior_cingulate_cortex_BA24	magma_exp_gtex_v8_ts_avg_log2TPM.gsa.out	Brain_Anterior_cingulate_cortex_BA24	8.828741725324225	0.08491900000000001
SCZ	Anterior_cingulate_cortex_BA24	magma_exp_gtex_v8_ts_avg_log2TPM.gsa.out	Brain_Anterior_cingulate_cortex_BA24	10.428000183602936	0.098664
TS	Anterior_cingulate_cortex_BA24	magma_exp_gtex_v8_ts_avg_log2TPM.gsa.out	Brain_Anterior_cingulate_cortex_BA24	1.5506759069012732	0.02475
ASD	Anterior_cingulate_cortex_BA24	magma_exp_gtex_v8_ts_avg_log2TPM.gsa.out	Brain_Anterior_cingulate_cortex_BA24	3.4011438617506906	0.044409
ADHD	Anterior_cingulate_cortex_BA24	magma_exp_gtex_v8_ts_avg_log2TPM.gsa.out	Brain_Anterior_cingulate_cortex_BA24	2.3938551963006236	0.035766
ADproxy	Anterior_cingulate_cortex_BA24	magma_exp_gtex_v8_ts_avg_log2TPM.gsa.out	Brain_Anterior_cingulate_cortex_BA24	0.31770145789206344	0.000608
AD	Anterior_cingulate_cortex_BA24	magma_exp_gtex_v8_ts_avg_log2TPM.gsa.out	Brain_Anterior_cingulate_cortex_BA24	0.13496712986666917	-0.0080098
PD	Anterior_cingulate_cortex_BA24	magma_exp_gtex_v8_ts_avg_log2TPM.gsa.out	Brain_Anterior_cingulate_cortex_BA24	2.6629003036383168	0.038044999999999995
ALS	Anterior_cingulate_cortex_BA24	magma_exp_gtex_v8_ts_avg_log2TPM.gsa.out	Brain_Anterior_cingulate_cortex_BA24	2.849765641042104	0.039048
MS	Brain_Amygdala	magma_exp_gtex_v8_ts_avg_log2TPM.gsa.out	Brain_Amygdala	0.0003823474016165361	-0.050141000000000005
IS	Brain_Amygdala	magma_exp_gtex_v8_ts_avg_log2TPM.gsa.out	Brain_Amygdala	0.21664678040538046	-0.0037607
IAany	Brain_Amygdala	magma_exp_gtex_v8_ts_avg_log2TPM.gsa.out	Brain_Amygdala	0.07674561646997466	-0.013919999999999998
AN	Brain_Amygdala	magma_exp_gtex_v8_ts_avg_log2TPM.gsa.out	Brain_Amygdala	1.2680085509810706	0.023225
Anxiety_score	Brain_Amygdala	magma_exp_gtex_v8_ts_avg_log2TPM.gsa.out	Brain_Amygdala	0.8289467124406238	0.013284
PTSD	Brain_Amygdala	magma_exp_gtex_v8_ts_avg_log2TPM.gsa.out	Brain_Amygdala	0.4215671002591919	0.0040429
MDD	Brain_Amygdala	magma_exp_gtex_v8_ts_avg_log2TPM.gsa.out	Brain_Amygdala	1.8723769504019707	0.031426
BIP	Brain_Amygdala	magma_exp_gtex_v8_ts_avg_log2TPM.gsa.out	Brain_Amygdala	6.147605409742215	0.07234
SCZ	Brain_Amygdala	magma_exp_gtex_v8_ts_avg_log2TPM.gsa.out	Brain_Amygdala	8.075111061702426	0.089599
TS	Brain_Amygdala	magma_exp_gtex_v8_ts_avg_log2TPM.gsa.out	Brain_Amygdala	1.113227356945562	0.019318000000000002
ASD	Brain_Amygdala	magma_exp_gtex_v8_ts_avg_log2TPM.gsa.out	Brain_Amygdala	3.1030000647530427	0.043773
ADHD	Brain_Amygdala	magma_exp_gtex_v8_ts_avg_log2TPM.gsa.out	Brain_Amygdala	1.8693446509779694	0.031223
ADproxy	Brain_Amygdala	magma_exp_gtex_v8_ts_avg_log2TPM.gsa.out	Brain_Amygdala	0.3153700444021147	0.00054826
AD	Brain_Amygdala	magma_exp_gtex_v8_ts_avg_log2TPM.gsa.out	Brain_Amygdala	0.11720802355901129	-0.009673399999999999
PD	Brain_Amygdala	magma_exp_gtex_v8_ts_avg_log2TPM.gsa.out	Brain_Amygdala	2.541120523883117	0.038512
ALS	Brain_Amygdala	magma_exp_gtex_v8_ts_avg_log2TPM.gsa.out	Brain_Amygdala	2.1238803487811433	0.033317
MS	Hippocampus	magma_exp_gtex_v8_ts_avg_log2TPM.gsa.out	Brain_Hippocampus	0.0004866824127858995	-0.049576999999999996
IS	Hippocampus	magma_exp_gtex_v8_ts_avg_log2TPM.gsa.out	Brain_Hippocampus	0.24422420524303792	-0.0024609000000000002
IAany	Hippocampus	magma_exp_gtex_v8_ts_avg_log2TPM.gsa.out	Brain_Hippocampus	0.09440377913292902	-0.012215
AN	Hippocampus	magma_exp_gtex_v8_ts_avg_log2TPM.gsa.out	Brain_Hippocampus	1.161547620141804	0.021656
Anxiety_score	Hippocampus	magma_exp_gtex_v8_ts_avg_log2TPM.gsa.out	Brain_Hippocampus	1.4357601557632698	0.023046
PTSD	Hippocampus	magma_exp_gtex_v8_ts_avg_log2TPM.gsa.out	Brain_Hippocampus	0.49204972672094704	0.0061083
MDD	Hippocampus	magma_exp_gtex_v8_ts_avg_log2TPM.gsa.out	Brain_Hippocampus	1.9301100034930618	0.032454000000000004
BIP	Hippocampus	magma_exp_gtex_v8_ts_avg_log2TPM.gsa.out	Brain_Hippocampus	6.002395212539546	0.07216399999999999
SCZ	Hippocampus	magma_exp_gtex_v8_ts_avg_log2TPM.gsa.out	Brain_Hippocampus	8.821080578964535	0.095078
TS	Hippocampus	magma_exp_gtex_v8_ts_avg_log2TPM.gsa.out	Brain_Hippocampus	1.2220297433601317	0.021272
ASD	Hippocampus	magma_exp_gtex_v8_ts_avg_log2TPM.gsa.out	Brain_Hippocampus	3.457460878655723	0.047418
ADHD	Hippocampus	magma_exp_gtex_v8_ts_avg_log2TPM.gsa.out	Brain_Hippocampus	2.162424186787583	0.035102
ADproxy	Hippocampus	magma_exp_gtex_v8_ts_avg_log2TPM.gsa.out	Brain_Hippocampus	0.2538330356227146	-0.0019662
AD	Hippocampus	magma_exp_gtex_v8_ts_avg_log2TPM.gsa.out	Brain_Hippocampus	0.17757691291164646	-0.0057775
PD	Hippocampus	magma_exp_gtex_v8_ts_avg_log2TPM.gsa.out	Brain_Hippocampus	2.764749388415599	0.041295
ALS	Hippocampus	magma_exp_gtex_v8_ts_avg_log2TPM.gsa.out	Brain_Hippocampus	2.4262120053049556	0.03703
MS	Spinal_Cord	magma_exp_gtex_v8_ts_avg_log2TPM.gsa.out	Brain_Spinal_cord_cervical_c-1	0.014982413250464696	-0.034059
IS	Spinal_Cord	magma_exp_gtex_v8_ts_avg_log2TPM.gsa.out	Brain_Spinal_cord_cervical_c-1	0.0770411130938893	-0.015665000000000002
IAany	Spinal_Cord	magma_exp_gtex_v8_ts_avg_log2TPM.gsa.out	Brain_Spinal_cord_cervical_c-1	0.26417762388469196	-0.0018113
AN	Spinal_Cord	magma_exp_gtex_v8_ts_avg_log2TPM.gsa.out	Brain_Spinal_cord_cervical_c-1	0.9545987770041582	0.020287
Anxiety_score	Spinal_Cord	magma_exp_gtex_v8_ts_avg_log2TPM.gsa.out	Brain_Spinal_cord_cervical_c-1	0.936441481889019	0.017644999999999997
PTSD	Spinal_Cord	magma_exp_gtex_v8_ts_avg_log2TPM.gsa.out	Brain_Spinal_cord_cervical_c-1	1.7710353225948394	0.03228
MDD	Spinal_Cord	magma_exp_gtex_v8_ts_avg_log2TPM.gsa.out	Brain_Spinal_cord_cervical_c-1	1.066472220381007	0.02222
BIP	Spinal_Cord	magma_exp_gtex_v8_ts_avg_log2TPM.gsa.out	Brain_Spinal_cord_cervical_c-1	2.026161224866368	0.040514999999999995
SCZ	Spinal_Cord	magma_exp_gtex_v8_ts_avg_log2TPM.gsa.out	Brain_Spinal_cord_cervical_c-1	5.165719208730196	0.079988
TS	Spinal_Cord	magma_exp_gtex_v8_ts_avg_log2TPM.gsa.out	Brain_Spinal_cord_cervical_c-1	0.8862237161629685	0.017588
ASD	Spinal_Cord	magma_exp_gtex_v8_ts_avg_log2TPM.gsa.out	Brain_Spinal_cord_cervical_c-1	3.5973432026343364	0.055496000000000004
ADHD	Spinal_Cord	magma_exp_gtex_v8_ts_avg_log2TPM.gsa.out	Brain_Spinal_cord_cervical_c-1	0.9014254899742926	0.018674
ADproxy	Spinal_Cord	magma_exp_gtex_v8_ts_avg_log2TPM.gsa.out	Brain_Spinal_cord_cervical_c-1	0.503485481302255	0.0075959
AD	Spinal_Cord	magma_exp_gtex_v8_ts_avg_log2TPM.gsa.out	Brain_Spinal_cord_cervical_c-1	0.346208812612188	0.0019398
PD	Spinal_Cord	magma_exp_gtex_v8_ts_avg_log2TPM.gsa.out	Brain_Spinal_cord_cervical_c-1	1.9347191288972456	0.036722000000000005
ALS	Spinal_Cord	magma_exp_gtex_v8_ts_avg_log2TPM.gsa.out	Brain_Spinal_cord_cervical_c-1	0.8550834729071496	0.017172
