# Supplementary material for: Common and rare variant association analyses in amyotrophic lateral sclerosis identify 15 risk loci with distinct genetic architectures and neuron-specific biology
Source: Nat Genet. 2021 Dec 6;53(12):1636–48. doi: 10.1038/s41588-021-00973-1 (PMC8648564; doi:10.1038/s41588-021-00973-1)
Supplement: Source Data Extended Data Fig. 8 — MAGMA enrichment statistics for GTEx tissues and cell types across all brain diseases. [file 41588_2021_973_MOESM17_ESM.zip › ALS_GWAS2021_ED_fig8b_source_data.txt]

Trait	Name	Dataset	CellType	pvalue	effect
MS	Neurons	magma_celltype_GSE67835_Human_Cortex_woFetal.gsa.out	neurons	4.342966533929831e-06	-0.080229
IS	Neurons	magma_celltype_GSE67835_Human_Cortex_woFetal.gsa.out	neurons	0.13583910618674935	-0.010159
IAany	Neurons	magma_celltype_GSE67835_Human_Cortex_woFetal.gsa.out	neurons	0.1451112406314453	-0.0097088
AN	Neurons	magma_celltype_GSE67835_Human_Cortex_woFetal.gsa.out	neurons	1.1620771323124857	0.025756
Anxiety_score	Neurons	magma_celltype_GSE67835_Human_Cortex_woFetal.gsa.out	neurons	0.6124322205828113	0.010638
PTSD	Neurons	magma_celltype_GSE67835_Human_Cortex_woFetal.gsa.out	neurons	0.8395014564776541	0.016824000000000002
MDD	Neurons	magma_celltype_GSE67835_Human_Cortex_woFetal.gsa.out	neurons	3.237561527209176	0.05455599999999999
BIP	Neurons	magma_celltype_GSE67835_Human_Cortex_woFetal.gsa.out	neurons	2.6945411452213333	0.051336
SCZ	Neurons	magma_celltype_GSE67835_Human_Cortex_woFetal.gsa.out	neurons	3.8280104172978815	0.068379
TS	Neurons	magma_celltype_GSE67835_Human_Cortex_woFetal.gsa.out	neurons	0.4453049472139778	0.0058858999999999995
ASD	Neurons	magma_celltype_GSE67835_Human_Cortex_woFetal.gsa.out	neurons	1.308635556824167	0.027288
ADHD	Neurons	magma_celltype_GSE67835_Human_Cortex_woFetal.gsa.out	neurons	0.6046561306431715	0.011431
ADproxy	Neurons	magma_celltype_GSE67835_Human_Cortex_woFetal.gsa.out	neurons	0.027389912172830173	-0.024923
AD	Neurons	magma_celltype_GSE67835_Human_Cortex_woFetal.gsa.out	neurons	0.3450537734156558	0.0019460999999999999
PD	Neurons	magma_celltype_GSE67835_Human_Cortex_woFetal.gsa.out	neurons	1.0442689666791096	0.022232
ALS	Neurons	magma_celltype_GSE67835_Human_Cortex_woFetal.gsa.out	neurons	2.28086767208606	0.041935
MS	Hybrid	magma_celltype_GSE67835_Human_Cortex_woFetal.gsa.out	hybrid	2.6058450675559206e-05	-0.10065
IS	Hybrid	magma_celltype_GSE67835_Human_Cortex_woFetal.gsa.out	hybrid	0.136843750539704	-0.013793000000000001
IAany	Hybrid	magma_celltype_GSE67835_Human_Cortex_woFetal.gsa.out	hybrid	0.12588943368342598	-0.015574000000000001
AN	Hybrid	magma_celltype_GSE67835_Human_Cortex_woFetal.gsa.out	hybrid	1.2511919950413977	0.03772
Anxiety_score	Hybrid	magma_celltype_GSE67835_Human_Cortex_woFetal.gsa.out	hybrid	0.94838447699501	0.025373
PTSD	Hybrid	magma_celltype_GSE67835_Human_Cortex_woFetal.gsa.out	hybrid	1.0097766171728433	0.028232
MDD	Hybrid	magma_celltype_GSE67835_Human_Cortex_woFetal.gsa.out	hybrid	2.0142906754150727	0.053921000000000004
BIP	Hybrid	magma_celltype_GSE67835_Human_Cortex_woFetal.gsa.out	hybrid	0.9481917056829084	0.029635
SCZ	Hybrid	magma_celltype_GSE67835_Human_Cortex_woFetal.gsa.out	hybrid	4.367036831832739	0.10075
TS	Hybrid	magma_celltype_GSE67835_Human_Cortex_woFetal.gsa.out	hybrid	0.7348754468408192	0.019999
ASD	Hybrid	magma_celltype_GSE67835_Human_Cortex_woFetal.gsa.out	hybrid	1.2893918970473812	0.03708
ADHD	Hybrid	magma_celltype_GSE67835_Human_Cortex_woFetal.gsa.out	hybrid	1.4578346046399209	0.041989
ADproxy	Hybrid	magma_celltype_GSE67835_Human_Cortex_woFetal.gsa.out	hybrid	0.032367793795912814	-0.032138
AD	Hybrid	magma_celltype_GSE67835_Human_Cortex_woFetal.gsa.out	hybrid	0.8746814218764736	0.024455
PD	Hybrid	magma_celltype_GSE67835_Human_Cortex_woFetal.gsa.out	hybrid	1.500120551043568	0.042227
ALS	Hybrid	magma_celltype_GSE67835_Human_Cortex_woFetal.gsa.out	hybrid	1.0280750508158085	0.029525
MS	Endothelial	magma_celltype_GSE67835_Human_Cortex_woFetal.gsa.out	endothelial	1.5577084137139288	0.028701
IS	Endothelial	magma_celltype_GSE67835_Human_Cortex_woFetal.gsa.out	endothelial	1.6750593979850983	0.026162
IAany	Endothelial	magma_celltype_GSE67835_Human_Cortex_woFetal.gsa.out	endothelial	0.3019864960608183	3.6735e-05
AN	Endothelial	magma_celltype_GSE67835_Human_Cortex_woFetal.gsa.out	endothelial	0.03955300704260685	-0.018491999999999998
Anxiety_score	Endothelial	magma_celltype_GSE67835_Human_Cortex_woFetal.gsa.out	endothelial	0.5902189908667981	0.007764699999999999
PTSD	Endothelial	magma_celltype_GSE67835_Human_Cortex_woFetal.gsa.out	endothelial	0.44733178388780676	0.0045165
MDD	Endothelial	magma_celltype_GSE67835_Human_Cortex_woFetal.gsa.out	endothelial	0.016324107823769262	-0.023780000000000003
BIP	Endothelial	magma_celltype_GSE67835_Human_Cortex_woFetal.gsa.out	endothelial	0.06817105255682404	-0.014971
SCZ	Endothelial	magma_celltype_GSE67835_Human_Cortex_woFetal.gsa.out	endothelial	3.908826236945182e-05	-0.055544
TS	Endothelial	magma_celltype_GSE67835_Human_Cortex_woFetal.gsa.out	endothelial	0.12092133198292729	-0.0089226
ASD	Endothelial	magma_celltype_GSE67835_Human_Cortex_woFetal.gsa.out	endothelial	0.00011293124699323316	-0.045324
ADHD	Endothelial	magma_celltype_GSE67835_Human_Cortex_woFetal.gsa.out	endothelial	0.028024091150476226	-0.020415
ADproxy	Endothelial	magma_celltype_GSE67835_Human_Cortex_woFetal.gsa.out	endothelial	0.0036240660816202843	-0.030108
AD	Endothelial	magma_celltype_GSE67835_Human_Cortex_woFetal.gsa.out	endothelial	0.02845048350461563	-0.019237
PD	Endothelial	magma_celltype_GSE67835_Human_Cortex_woFetal.gsa.out	endothelial	0.003352632021594979	-0.031399
ALS	Endothelial	magma_celltype_GSE67835_Human_Cortex_woFetal.gsa.out	endothelial	0.36956195426311267	0.0023389
MS	Astrocytes	magma_celltype_GSE67835_Human_Cortex_woFetal.gsa.out	astrocytes	0.12672009703094006	-0.011016
IS	Astrocytes	magma_celltype_GSE67835_Human_Cortex_woFetal.gsa.out	astrocytes	0.18967337265499354	-0.0053323
IAany	Astrocytes	magma_celltype_GSE67835_Human_Cortex_woFetal.gsa.out	astrocytes	0.40857919489579014	0.0040328000000000004
AN	Astrocytes	magma_celltype_GSE67835_Human_Cortex_woFetal.gsa.out	astrocytes	0.8623927294953698	0.016278
Anxiety_score	Astrocytes	magma_celltype_GSE67835_Human_Cortex_woFetal.gsa.out	astrocytes	0.322566434725862	0.00080486
PTSD	Astrocytes	magma_celltype_GSE67835_Human_Cortex_woFetal.gsa.out	astrocytes	0.048502200740571946	-0.017068
MDD	Astrocytes	magma_celltype_GSE67835_Human_Cortex_woFetal.gsa.out	astrocytes	0.17788424842069617	-0.006143399999999999
BIP	Astrocytes	magma_celltype_GSE67835_Human_Cortex_woFetal.gsa.out	astrocytes	0.26980740882308224	-0.0014426999999999999
SCZ	Astrocytes	magma_celltype_GSE67835_Human_Cortex_woFetal.gsa.out	astrocytes	1.028274314174158	0.021526
TS	Astrocytes	magma_celltype_GSE67835_Human_Cortex_woFetal.gsa.out	astrocytes	0.20034246235076814	-0.0046756
ASD	Astrocytes	magma_celltype_GSE67835_Human_Cortex_woFetal.gsa.out	astrocytes	0.4489039254136791	0.0053132
ADHD	Astrocytes	magma_celltype_GSE67835_Human_Cortex_woFetal.gsa.out	astrocytes	0.39415646094191076	0.0035619999999999996
ADproxy	Astrocytes	magma_celltype_GSE67835_Human_Cortex_woFetal.gsa.out	astrocytes	0.2423990204308652	-0.0025483
AD	Astrocytes	magma_celltype_GSE67835_Human_Cortex_woFetal.gsa.out	astrocytes	1.4990366493619396	0.025800999999999998
PD	Astrocytes	magma_celltype_GSE67835_Human_Cortex_woFetal.gsa.out	astrocytes	0.4789665781790834	0.0062625
ALS	Astrocytes	magma_celltype_GSE67835_Human_Cortex_woFetal.gsa.out	astrocytes	0.25136240076870614	-0.0021609000000000003
MS	Oligodendrocytes	magma_celltype_GSE67835_Human_Cortex_woFetal.gsa.out	oligodendrocytes	0.2255487308425286	-0.0042937
IS	Oligodendrocytes	magma_celltype_GSE67835_Human_Cortex_woFetal.gsa.out	oligodendrocytes	0.22162442208033084	-0.0038811999999999996
IAany	Oligodendrocytes	magma_celltype_GSE67835_Human_Cortex_woFetal.gsa.out	oligodendrocytes	1.0970946273962023	0.022073
AN	Oligodendrocytes	magma_celltype_GSE67835_Human_Cortex_woFetal.gsa.out	oligodendrocytes	0.07012658031587975	-0.016586
Anxiety_score	Oligodendrocytes	magma_celltype_GSE67835_Human_Cortex_woFetal.gsa.out	oligodendrocytes	0.3487316801833072	0.0018655999999999998
PTSD	Oligodendrocytes	magma_celltype_GSE67835_Human_Cortex_woFetal.gsa.out	oligodendrocytes	1.1018399881603935	0.020788
MDD	Oligodendrocytes	magma_celltype_GSE67835_Human_Cortex_woFetal.gsa.out	oligodendrocytes	0.0983727888759342	-0.012972
BIP	Oligodendrocytes	magma_celltype_GSE67835_Human_Cortex_woFetal.gsa.out	oligodendrocytes	0.10367223649257983	-0.013225
SCZ	Oligodendrocytes	magma_celltype_GSE67835_Human_Cortex_woFetal.gsa.out	oligodendrocytes	1.466393152329222	0.032361
TS	Oligodendrocytes	magma_celltype_GSE67835_Human_Cortex_woFetal.gsa.out	oligodendrocytes	0.38706787291652905	0.0034289000000000004
ASD	Oligodendrocytes	magma_celltype_GSE67835_Human_Cortex_woFetal.gsa.out	oligodendrocytes	1.166636113821007	0.023146
ADHD	Oligodendrocytes	magma_celltype_GSE67835_Human_Cortex_woFetal.gsa.out	oligodendrocytes	0.2056932376649019	-0.004946
ADproxy	Oligodendrocytes	magma_celltype_GSE67835_Human_Cortex_woFetal.gsa.out	oligodendrocytes	0.9200955323332792	0.017641
AD	Oligodendrocytes	magma_celltype_GSE67835_Human_Cortex_woFetal.gsa.out	oligodendrocytes	0.18265943766148532	-0.0060198
PD	Oligodendrocytes	magma_celltype_GSE67835_Human_Cortex_woFetal.gsa.out	oligodendrocytes	1.114514390510374	0.021951
ALS	Oligodendrocytes	magma_celltype_GSE67835_Human_Cortex_woFetal.gsa.out	oligodendrocytes	0.1518355245293264	-0.0082687
MS	OPC	magma_celltype_GSE67835_Human_Cortex_woFetal.gsa.out	OPC	0.9633311896999033	0.022091999999999997
IS	OPC	magma_celltype_GSE67835_Human_Cortex_woFetal.gsa.out	OPC	0.41926884725902225	0.0046573
IAany	OPC	magma_celltype_GSE67835_Human_Cortex_woFetal.gsa.out	OPC	0.05715890104086557	-0.018494
AN	OPC	magma_celltype_GSE67835_Human_Cortex_woFetal.gsa.out	OPC	0.6409997726253134	0.012005
Anxiety_score	OPC	magma_celltype_GSE67835_Human_Cortex_woFetal.gsa.out	OPC	0.022477588224865886	-0.023625
PTSD	OPC	magma_celltype_GSE67835_Human_Cortex_woFetal.gsa.out	OPC	0.006753401381616149	-0.031967
MDD	OPC	magma_celltype_GSE67835_Human_Cortex_woFetal.gsa.out	OPC	0.6224387850822068	0.011293000000000001
BIP	OPC	magma_celltype_GSE67835_Human_Cortex_woFetal.gsa.out	OPC	0.033632962090429	-0.024116
SCZ	OPC	magma_celltype_GSE67835_Human_Cortex_woFetal.gsa.out	OPC	0.09058305283632465	-0.015674
TS	OPC	magma_celltype_GSE67835_Human_Cortex_woFetal.gsa.out	OPC	0.5107448316307395	0.007601899999999999
ASD	OPC	magma_celltype_GSE67835_Human_Cortex_woFetal.gsa.out	OPC	0.2843810099729789	-0.00076006
ADHD	OPC	magma_celltype_GSE67835_Human_Cortex_woFetal.gsa.out	OPC	0.1272437079529475	-0.010504000000000001
ADproxy	OPC	magma_celltype_GSE67835_Human_Cortex_woFetal.gsa.out	OPC	0.5445003824836773	0.008479
AD	OPC	magma_celltype_GSE67835_Human_Cortex_woFetal.gsa.out	OPC	0.008423970809916928	-0.030715
PD	OPC	magma_celltype_GSE67835_Human_Cortex_woFetal.gsa.out	OPC	0.17020751882541144	-0.007018300000000001
ALS	OPC	magma_celltype_GSE67835_Human_Cortex_woFetal.gsa.out	OPC	0.03972429445949378	-0.020569
MS	microglia	magma_celltype_GSE67835_Human_Cortex_woFetal.gsa.out	microglia	4.87328429631426	0.050733999999999994
IS	microglia	magma_celltype_GSE67835_Human_Cortex_woFetal.gsa.out	microglia	0.14146881763104668	-0.0061078
IAany	microglia	magma_celltype_GSE67835_Human_Cortex_woFetal.gsa.out	microglia	0.4105083797545054	0.0030214
AN	microglia	magma_celltype_GSE67835_Human_Cortex_woFetal.gsa.out	microglia	0.027630513413338272	-0.016791999999999998
Anxiety_score	microglia	magma_celltype_GSE67835_Human_Cortex_woFetal.gsa.out	microglia	0.04027191562840393	-0.013068000000000001
PTSD	microglia	magma_celltype_GSE67835_Human_Cortex_woFetal.gsa.out	microglia	0.18959944389800107	-0.0037205999999999997
MDD	microglia	magma_celltype_GSE67835_Human_Cortex_woFetal.gsa.out	microglia	0.0037554660710961193	-0.025294999999999998
BIP	microglia	magma_celltype_GSE67835_Human_Cortex_woFetal.gsa.out	microglia	0.20213718429732727	-0.0036635999999999995
SCZ	microglia	magma_celltype_GSE67835_Human_Cortex_woFetal.gsa.out	microglia	-0.0	-0.05309
TS	microglia	magma_celltype_GSE67835_Human_Cortex_woFetal.gsa.out	microglia	0.04963514562387693	-0.012735
ASD	microglia	magma_celltype_GSE67835_Human_Cortex_woFetal.gsa.out	microglia	0.06331538821790032	-0.011564
ADHD	microglia	magma_celltype_GSE67835_Human_Cortex_woFetal.gsa.out	microglia	0.3325190290150134	0.00093236
ADproxy	microglia	magma_celltype_GSE67835_Human_Cortex_woFetal.gsa.out	microglia	2.407013167447415	0.026882
AD	microglia	magma_celltype_GSE67835_Human_Cortex_woFetal.gsa.out	microglia	0.9411945133240932	0.012190000000000001
PD	microglia	magma_celltype_GSE67835_Human_Cortex_woFetal.gsa.out	microglia	0.03569321769606352	-0.014740000000000001
ALS	microglia	magma_celltype_GSE67835_Human_Cortex_woFetal.gsa.out	microglia	0.012539314033156012	-0.019548
MS	Glutamatergic_neurons	magma_celltype_Allen_Human_LGN_level1.gsa.out	Glutamatergic	0.12730774815951731	-0.019849000000000002
IS	Glutamatergic_neurons	magma_celltype_Allen_Human_LGN_level1.gsa.out	Glutamatergic	0.29287285986191436	-0.00061305
IAany	Glutamatergic_neurons	magma_celltype_Allen_Human_LGN_level1.gsa.out	Glutamatergic	0.2652561604174616	-0.0028311
AN	Glutamatergic_neurons	magma_celltype_Allen_Human_LGN_level1.gsa.out	Glutamatergic	0.04634660023408168	-0.033975
Anxiety_score	Glutamatergic_neurons	magma_celltype_Allen_Human_LGN_level1.gsa.out	Glutamatergic	1.0522477815954314	0.032109
PTSD	Glutamatergic_neurons	magma_celltype_Allen_Human_LGN_level1.gsa.out	Glutamatergic	1.493278550756513	0.045576
MDD	Glutamatergic_neurons	magma_celltype_Allen_Human_LGN_level1.gsa.out	Glutamatergic	0.038697581841354925	-0.035789
BIP	Glutamatergic_neurons	magma_celltype_Allen_Human_LGN_level1.gsa.out	Glutamatergic	0.05322851815380971	-0.033123
SCZ	Glutamatergic_neurons	magma_celltype_Allen_Human_LGN_level1.gsa.out	Glutamatergic	0.001806072297398368	-0.077997
TS	Glutamatergic_neurons	magma_celltype_Allen_Human_LGN_level1.gsa.out	Glutamatergic	0.027329782684161887	-0.038984
ASD	Glutamatergic_neurons	magma_celltype_Allen_Human_LGN_level1.gsa.out	Glutamatergic	0.35395915436510644	0.0037203
ADHD	Glutamatergic_neurons	magma_celltype_Allen_Human_LGN_level1.gsa.out	Glutamatergic	0.29500917293680584	-0.00045803
ADproxy	Glutamatergic_neurons	magma_celltype_Allen_Human_LGN_level1.gsa.out	Glutamatergic	0.10929401655592824	-0.019244
AD	Glutamatergic_neurons	magma_celltype_Allen_Human_LGN_level1.gsa.out	Glutamatergic	0.15760296757622916	-0.012795
PD	Glutamatergic_neurons	magma_celltype_Allen_Human_LGN_level1.gsa.out	Glutamatergic	0.18035737238137362	-0.010695999999999999
ALS	Glutamatergic_neurons	magma_celltype_Allen_Human_LGN_level1.gsa.out	Glutamatergic	2.0576297723532013	0.060389
MS	GABAergic_neurons	magma_celltype_Allen_Human_LGN_level1.gsa.out	GABAergic	0.004233220950026049	-0.069899
IS	GABAergic_neurons	magma_celltype_Allen_Human_LGN_level1.gsa.out	GABAergic	0.1654839273289022	-0.012269
IAany	GABAergic_neurons	magma_celltype_Allen_Human_LGN_level1.gsa.out	GABAergic	0.019228765566506358	-0.045202
AN	GABAergic_neurons	magma_celltype_Allen_Human_LGN_level1.gsa.out	GABAergic	0.6738485485164543	0.021324
Anxiety_score	GABAergic_neurons	magma_celltype_Allen_Human_LGN_level1.gsa.out	GABAergic	0.11610019408936331	-0.017346
PTSD	GABAergic_neurons	magma_celltype_Allen_Human_LGN_level1.gsa.out	GABAergic	0.1650709035394242	-0.011762
MDD	GABAergic_neurons	magma_celltype_Allen_Human_LGN_level1.gsa.out	GABAergic	3.0272141724458925	0.08140499999999999
BIP	GABAergic_neurons	magma_celltype_Allen_Human_LGN_level1.gsa.out	GABAergic	2.470274569389183	0.074972
SCZ	GABAergic_neurons	magma_celltype_Allen_Human_LGN_level1.gsa.out	GABAergic	1.0918689949466465	0.040957
TS	GABAergic_neurons	magma_celltype_Allen_Human_LGN_level1.gsa.out	GABAergic	0.26295055490558467	-0.0029105999999999997
ASD	GABAergic_neurons	magma_celltype_Allen_Human_LGN_level1.gsa.out	GABAergic	0.16207713231248566	-0.012725
ADHD	GABAergic_neurons	magma_celltype_Allen_Human_LGN_level1.gsa.out	GABAergic	0.9410049064745837	0.031658
ADproxy	GABAergic_neurons	magma_celltype_Allen_Human_LGN_level1.gsa.out	GABAergic	0.018661691845203412	-0.043726999999999995
AD	GABAergic_neurons	magma_celltype_Allen_Human_LGN_level1.gsa.out	GABAergic	0.22213837582375812	-0.006336199999999999
PD	GABAergic_neurons	magma_celltype_Allen_Human_LGN_level1.gsa.out	GABAergic	0.3629507923843529	0.0043436
ALS	GABAergic_neurons	magma_celltype_Allen_Human_LGN_level1.gsa.out	GABAergic	0.6125567800810664	0.017649
MS	Non_neuronal	magma_celltype_Allen_Human_LGN_level1.gsa.out	Non.Neuronal	2.1463930361455614	0.041056
IS	Non_neuronal	magma_celltype_Allen_Human_LGN_level1.gsa.out	Non.Neuronal	0.5020204633620217	0.0069416
IAany	Non_neuronal	magma_celltype_Allen_Human_LGN_level1.gsa.out	Non.Neuronal	1.1060386082065705	0.020899
AN	Non_neuronal	magma_celltype_Allen_Human_LGN_level1.gsa.out	Non.Neuronal	0.46293685721838285	0.005986699999999999
Anxiety_score	Non_neuronal	magma_celltype_Allen_Human_LGN_level1.gsa.out	Non.Neuronal	0.12713311528816945	-0.008849
PTSD	Non_neuronal	magma_celltype_Allen_Human_LGN_level1.gsa.out	Non.Neuronal	0.058791784901147115	-0.015792
MDD	Non_neuronal	magma_celltype_Allen_Human_LGN_level1.gsa.out	Non.Neuronal	0.051679967532819115	-0.017692
BIP	Non_neuronal	magma_celltype_Allen_Human_LGN_level1.gsa.out	Non.Neuronal	0.05917981436096336	-0.017595
SCZ	Non_neuronal	magma_celltype_Allen_Human_LGN_level1.gsa.out	Non.Neuronal	0.81604721373342	0.016850999999999998
TS	Non_neuronal	magma_celltype_Allen_Human_LGN_level1.gsa.out	Non.Neuronal	1.012155049828702	0.018243000000000002
ASD	Non_neuronal	magma_celltype_Allen_Human_LGN_level1.gsa.out	Non.Neuronal	0.36622865391744447	0.0025399
ADHD	Non_neuronal	magma_celltype_Allen_Human_LGN_level1.gsa.out	Non.Neuronal	0.07690111594598278	-0.014488
ADproxy	Non_neuronal	magma_celltype_Allen_Human_LGN_level1.gsa.out	Non.Neuronal	1.6119521111715645	0.027752999999999996
AD	Non_neuronal	magma_celltype_Allen_Human_LGN_level1.gsa.out	Non.Neuronal	0.5362413496701837	0.007673
PD	Non_neuronal	magma_celltype_Allen_Human_LGN_level1.gsa.out	Non.Neuronal	0.3677249675151893	0.0025816999999999997
ALS	Non_neuronal	magma_celltype_Allen_Human_LGN_level1.gsa.out	Non.Neuronal	0.001736301211826094	-0.037662
