# Supplementary material for: Common and rare variant association analyses in amyotrophic lateral sclerosis identify 15 risk loci with distinct genetic architectures and neuron-specific biology
Source: Nat Genet. 2021 Dec 6;53(12):1636–48. doi: 10.1038/s41588-021-00973-1 (PMC8648564; doi:10.1038/s41588-021-00973-1)
Supplement: Source Data Extended Data Fig. 9 — MAGMA enrichment statistics for DropViz cell types across ALS, PD, AD and AD by proxy. [file 41588_2021_973_MOESM18_ESM.txt]

Trait	Name	Dataset	CellType	pvalue	effect
ADproxy	Cerebellum_Neuron	magma_celltype_DropViz_all_level1.gsa.out	CB.Neuron	0.03684519312455117	-0.01987
AD	Cerebellum_Neuron	magma_celltype_DropViz_all_level1.gsa.out	CB.Neuron	0.09847084588287672	-0.011874
PD	Cerebellum_Neuron	magma_celltype_DropViz_all_level1.gsa.out	CB.Neuron	1.5514791835427053	0.028244
ALS_EUR_only	Cerebellum_Neuron	magma_celltype_DropViz_all_level1.gsa.out	CB.Neuron	3.0049793938752423	0.044677
ADproxy	Posterior_CX_Neuron	magma_celltype_DropViz_all_level1.gsa.out	PC.Neuron	0.23161352209812053	-0.0030210000000000002
AD	Posterior_CX_Neuron	magma_celltype_DropViz_all_level1.gsa.out	PC.Neuron	0.3463341264791221	0.001713
PD	Posterior_CX_Neuron	magma_celltype_DropViz_all_level1.gsa.out	PC.Neuron	2.6239160096376386	0.040335
ALS_EUR_only	Posterior_CX_Neuron	magma_celltype_DropViz_all_level1.gsa.out	PC.Neuron	1.955342666765134	0.031841
ADproxy	Frontal_CX_Neuron	magma_celltype_DropViz_all_level1.gsa.out	FC.Neuron	0.23947950978434782	-0.0026787
AD	Frontal_CX_Neuron	magma_celltype_DropViz_all_level1.gsa.out	FC.Neuron	0.2951034125051776	-0.00023992
PD	Frontal_CX_Neuron	magma_celltype_DropViz_all_level1.gsa.out	FC.Neuron	2.5524078911784622	0.040024000000000004
ALS_EUR_only	Frontal_CX_Neuron	magma_celltype_DropViz_all_level1.gsa.out	FC.Neuron	2.081759909778585	0.033723
ADproxy	Hippocampus_Neuron	magma_celltype_DropViz_all_level1.gsa.out	HC.Neuron	0.1695781529596076	-0.006548100000000001
AD	Hippocampus_Neuron	magma_celltype_DropViz_all_level1.gsa.out	HC.Neuron	0.2460417869684667	-0.0024215
PD	Hippocampus_Neuron	magma_celltype_DropViz_all_level1.gsa.out	HC.Neuron	2.1600257201132274	0.036407999999999996
ALS_EUR_only	Hippocampus_Neuron	magma_celltype_DropViz_all_level1.gsa.out	HC.Neuron	2.0247382660136415	0.03381
ADproxy	Entopeduncular_Neuron	magma_celltype_DropViz_all_level1.gsa.out	ENT.Neuron	0.24703780537566886	-0.0022395
AD	Entopeduncular_Neuron	magma_celltype_DropViz_all_level1.gsa.out	ENT.Neuron	0.16575101329274713	-0.0063832
PD	Entopeduncular_Neuron	magma_celltype_DropViz_all_level1.gsa.out	ENT.Neuron	2.478012472217932	0.037732999999999996
ALS_EUR_only	Entopeduncular_Neuron	magma_celltype_DropViz_all_level1.gsa.out	ENT.Neuron	2.0169332893754586	0.031846
ADproxy	Thalamus_Neuron	magma_celltype_DropViz_all_level1.gsa.out	TH.Neuron	0.295686438766301	-0.00021777
AD	Thalamus_Neuron	magma_celltype_DropViz_all_level1.gsa.out	TH.Neuron	0.33674207358855784	0.0013877000000000002
PD	Thalamus_Neuron	magma_celltype_DropViz_all_level1.gsa.out	TH.Neuron	2.947498436586219	0.044297
ALS_EUR_only	Thalamus_Neuron	magma_celltype_DropViz_all_level1.gsa.out	TH.Neuron	2.8172430689596006	0.041936
ADproxy	Pallidum_Neuron	magma_celltype_DropViz_all_level1.gsa.out	GP.Neuron	0.3925235306737791	0.0032819000000000004
AD	Pallidum_Neuron	magma_celltype_DropViz_all_level1.gsa.out	GP.Neuron	0.5189158481849101	0.007055
PD	Pallidum_Neuron	magma_celltype_DropViz_all_level1.gsa.out	GP.Neuron	3.3766369807016403	0.047166
ALS_EUR_only	Pallidum_Neuron	magma_celltype_DropViz_all_level1.gsa.out	GP.Neuron	2.886926106405792	0.041498
ADproxy	Striatum_Neuron	magma_celltype_DropViz_all_level1.gsa.out	STR.Neuron	0.14500813249959557	-0.0082042
AD	Striatum_Neuron	magma_celltype_DropViz_all_level1.gsa.out	STR.Neuron	0.13196717781120373	-0.009109899999999999
PD	Striatum_Neuron	magma_celltype_DropViz_all_level1.gsa.out	STR.Neuron	1.3163406959391015	0.024735
ALS_EUR_only	Striatum_Neuron	magma_celltype_DropViz_all_level1.gsa.out	STR.Neuron	1.904098720774123	0.032536
ADproxy	Substantia_Nigra_Neuron	magma_celltype_DropViz_all_level1.gsa.out	SN.Neuron	0.2824293462870392	-0.00076377
AD	Substantia_Nigra_Neuron	magma_celltype_DropViz_all_level1.gsa.out	SN.Neuron	0.25093651175249176	-0.0021432
PD	Substantia_Nigra_Neuron	magma_celltype_DropViz_all_level1.gsa.out	SN.Neuron	3.5562990264253296	0.049742
ALS_EUR_only	Substantia_Nigra_Neuron	magma_celltype_DropViz_all_level1.gsa.out	SN.Neuron	2.4189268651305555	0.037622
ADproxy	Cerebellum_Microglia	magma_celltype_DropViz_all_level1.gsa.out	CB.Microglia	0.4956922834436015	0.0045435
AD	Cerebellum_Microglia	magma_celltype_DropViz_all_level1.gsa.out	CB.Microglia	0.49261644426361306	0.0044466
PD	Cerebellum_Microglia	magma_celltype_DropViz_all_level1.gsa.out	CB.Microglia	0.23966046267954874	-0.0019105
ALS_EUR_only	Cerebellum_Microglia	magma_celltype_DropViz_all_level1.gsa.out	CB.Microglia	0.7765559801903846	0.0094223
ADproxy	Posterior_CX_Microglia	magma_celltype_DropViz_all_level1.gsa.out	PC.Microglia	1.7263506652763954	0.021554
AD	Posterior_CX_Microglia	magma_celltype_DropViz_all_level1.gsa.out	PC.Microglia	2.063798015895457	0.024586
PD	Posterior_CX_Microglia	magma_celltype_DropViz_all_level1.gsa.out	PC.Microglia	0.40031338694487323	0.0027695999999999997
ALS_EUR_only	Posterior_CX_Microglia	magma_celltype_DropViz_all_level1.gsa.out	PC.Microglia	0.25126169839394064	-0.0015886
ADproxy	Frontal_CX_Microglia	magma_celltype_DropViz_all_level1.gsa.out	FC.Microglia	1.1536938216272437	0.017616
AD	Frontal_CX_Microglia	magma_celltype_DropViz_all_level1.gsa.out	FC.Microglia	1.9696431946891582	0.0274
PD	Frontal_CX_Microglia	magma_celltype_DropViz_all_level1.gsa.out	FC.Microglia	0.46490851356963214	0.0050195
ALS_EUR_only	Frontal_CX_Microglia	magma_celltype_DropViz_all_level1.gsa.out	FC.Microglia	0.37657495930649004	0.0024378
ADproxy	Hippocampus_Microglia	magma_celltype_DropViz_all_level1.gsa.out	HC.Microglia	3.0701010610523793	0.04489
AD	Hippocampus_Microglia	magma_celltype_DropViz_all_level1.gsa.out	HC.Microglia	3.004241992006624	0.044042000000000005
PD	Hippocampus_Microglia	magma_celltype_DropViz_all_level1.gsa.out	HC.Microglia	0.3451210663971706	0.0018046
ALS_EUR_only	Hippocampus_Microglia	magma_celltype_DropViz_all_level1.gsa.out	HC.Microglia	0.21888397521429478	-0.0038431999999999993
ADproxy	Thalamus_Microglia	magma_celltype_DropViz_all_level1.gsa.out	TH.Microglia	2.0036547225233727	0.030351999999999997
AD	Thalamus_Microglia	magma_celltype_DropViz_all_level1.gsa.out	TH.Microglia	2.1056340849430395	0.031557999999999996
PD	Thalamus_Microglia	magma_celltype_DropViz_all_level1.gsa.out	TH.Microglia	0.8343106239823825	0.014272
ALS_EUR_only	Thalamus_Microglia	magma_celltype_DropViz_all_level1.gsa.out	TH.Microglia	1.0037554660710961	0.017107
ADproxy	Pallidum_Microglia	magma_celltype_DropViz_all_level1.gsa.out	GP.Microglia	2.981507546598527	0.039194
AD	Pallidum_Microglia	magma_celltype_DropViz_all_level1.gsa.out	GP.Microglia	3.547140664204148	0.044054
PD	Pallidum_Microglia	magma_celltype_DropViz_all_level1.gsa.out	GP.Microglia	0.6464491992358786	0.0099787
ALS_EUR_only	Pallidum_Microglia	magma_celltype_DropViz_all_level1.gsa.out	GP.Microglia	0.34513068053147633	0.0015627
ADproxy	Striatum_Microglia	magma_celltype_DropViz_all_level1.gsa.out	STR.Microglia	1.4635804528722662	0.025401
AD	Striatum_Microglia	magma_celltype_DropViz_all_level1.gsa.out	STR.Microglia	2.1828446604372975	0.034544
PD	Striatum_Microglia	magma_celltype_DropViz_all_level1.gsa.out	STR.Microglia	0.4085680684119132	0.0040452
ALS_EUR_only	Striatum_Microglia	magma_celltype_DropViz_all_level1.gsa.out	STR.Microglia	0.27772814041496385	-0.00098166
ADproxy	Substantia_Nigra_Microglia	magma_celltype_DropViz_all_level1.gsa.out	SN.Microglia	1.0651835192720855	0.011886
AD	Substantia_Nigra_Microglia	magma_celltype_DropViz_all_level1.gsa.out	SN.Microglia	1.2373814465644795	0.013728
PD	Substantia_Nigra_Microglia	magma_celltype_DropViz_all_level1.gsa.out	SN.Microglia	0.35262681140278296	0.0012735
ALS_EUR_only	Substantia_Nigra_Microglia	magma_celltype_DropViz_all_level1.gsa.out	SN.Microglia	0.030104392025209856	-0.013280000000000002
