# Supplementary material for: Common and rare variant association analyses in amyotrophic lateral sclerosis identify 15 risk loci with distinct genetic architectures and neuron-specific biology
Source: Nat Genet. 2021 Dec 6;53(12):1636–48. doi: 10.1038/s41588-021-00973-1 (PMC8648564; doi:10.1038/s41588-021-00973-1)
Supplement: Source Data Extended Data Fig. 10 — Downstreamer HPO term enrichment statistics using multi-tissue and MetaBrain coexpression matrices. [file 41588_2021_973_MOESM19_ESM.zip › ALS_GWAS2021_ED_fig10a_source_data.txt]

Gene set	Annotation1	Enrichment Z-score	Enrichment P-value	Enrichment Q-value	Bonferroni significant	FDR 5% significant	Abnormality of the genitourinary system	Abnormality of head or neck	Abnormality of the eye	Abnormality of the ear	Abnormality of the nervous system	Abnormality of the breast	Abnormality of the endocrine system	Abnormality of prenatal development or birth	Growth abnormality	Abnormality of the integument	Abnormality of the voice	Abnormality of the cardiovascular system	Abnormality of blood and blood-forming tissues	Abnormality of metabolism/homeostasis	Abnormality of the respiratory system	Neoplasm	Abnormality of the immune system	Abnormality of the digestive system	Constitutional symptom	Abnormal cellular phenotype	Abnormality of the musculoskeletal system	Abnormality of limbs	Fractured thoracic segment of trunk	Fractured trunk	Fractured pelvic region of trunk	Abnormality of the thoracic cavity
HP:0003676	Progressive	4.0	6.409999999999999e-05	0.05	0	1	False	False	False	False	False	False	False	False	False	False	False	False	False	False	False	False	False	False	False	False	False	False	False	False	False	False
HP:0031466	Impairment in personality functioning	3.76	0.000171	0.0875	0	0	False	False	False	False	True	False	False	False	False	False	False	False	False	False	False	False	False	False	False	False	False	False	False	False	False	False
HP:0007359	Focal seizures	3.59	0.000333	0.0875	0	0	False	False	False	False	True	False	False	False	False	False	False	False	False	False	False	False	False	False	False	False	False	False	False	False	False	False
HP:0003679	Pace of progression	3.57	0.000364	0.0875	0	0	False	False	False	False	False	False	False	False	False	False	False	False	False	False	False	False	False	False	False	False	False	False	False	False	False	False
HP:0100022	Abnormality of movement	3.54	0.00040300000000000004	0.0875	0	0	False	False	False	False	True	False	False	False	False	False	False	False	False	False	False	False	False	False	False	False	False	False	False	False	False	False
HP:0010993	Abnormality of the cerebral subcortex	3.53	0.00040899999999999997	0.0875	0	0	False	False	False	False	True	False	False	False	False	False	False	False	False	False	False	False	False	False	False	False	False	False	False	False	False	False
HP:0000729	Autistic behavior	3.52	0.000433	0.0875	0	0	False	False	False	False	True	False	False	False	False	False	False	False	False	False	False	False	False	False	False	False	False	False	False	False	False	False
HP:0002072	Chorea	3.51	0.000449	0.0875	0	0	False	False	False	False	True	False	False	False	False	False	False	False	False	False	False	False	False	False	False	False	False	False	False	False	False	False
HP:0004305	Involuntary movements	3.47	0.000516	0.0889	0	0	False	False	False	False	True	False	False	False	False	False	False	False	False	False	False	False	False	False	False	False	False	False	False	False	False	False
HP:0001288	Gait disturbance	3.38	0.000731	0.1136	0	0	False	False	False	False	True	False	False	False	False	False	False	False	False	False	False	False	False	False	False	False	False	False	False	False	False	False
HP:0002020	Gastroesophageal reflux	3.37	0.0007639999999999999	0.1136	0	0	False	False	False	False	False	False	False	False	False	False	False	False	False	False	False	False	False	True	False	False	False	False	False	False	False	False
HP:0025270	Abnormality of esophagus physiology	3.35	0.000797	0.1136	0	0	False	False	False	False	False	False	False	False	False	False	False	False	False	False	False	False	False	True	False	False	False	False	False	False	False	False
HP:0007367	Atrophy/Degeneration affecting the central nervous system	3.35	0.000799	0.1136	0	0	False	False	False	False	True	False	False	False	False	False	False	False	False	False	False	False	False	False	False	False	False	False	False	False	False	False
HP:0002363	Abnormality of brainstem morphology	3.35	0.0008150000000000001	0.1136	0	0	False	False	False	False	True	False	False	False	False	False	False	False	False	False	False	False	False	False	False	False	False	False	False	False	False	False
HP:0200134	Epileptic encephalopathy	3.33	0.0008820000000000001	0.116	0	0	False	False	False	False	True	False	False	False	False	False	False	False	False	False	False	False	False	False	False	False	False	False	False	False	False	False
HP:0012444	Brain atrophy	3.28	0.001	0.13	0	0	False	False	False	False	True	False	False	False	False	False	False	False	False	False	False	False	False	False	False	False	False	False	False	False	False	False
HP:0002167	Neurological speech impairment	3.26	0.0011	0.13	0	0	False	False	False	False	True	False	False	False	False	False	False	False	False	False	False	False	False	False	False	False	False	False	False	False	False	False
HP:0002059	Cerebral atrophy	3.23	0.0012	0.13	0	0	False	False	False	False	True	False	False	False	False	False	False	False	False	False	False	False	False	False	False	False	False	False	False	False	False	False
HP:0007369	Atrophy/Degeneration affecting the cerebrum	3.23	0.0012	0.13	0	0	False	False	False	False	True	False	False	False	False	False	False	False	False	False	False	False	False	False	False	False	False	False	False	False	False	False
HP:0002384	Focal seizures with impairment of consciousness or awareness	3.23	0.0013	0.13	0	0	False	False	False	False	True	False	False	False	False	False	False	False	False	False	False	False	False	False	False	False	False	False	False	False	False	False
HP:0001263	Global developmental delay	3.19	0.0014	0.13	0	0	False	False	False	False	True	False	False	False	False	False	False	False	False	False	False	False	False	False	False	False	False	False	False	False	False	False
HP:0002500	Abnormality of the cerebral white matter	3.19	0.0014	0.13	0	0	False	False	False	False	True	False	False	False	False	False	False	False	False	False	False	False	False	False	False	False	False	False	False	False	False	False
HP:0002355	Difficulty walking	3.09	0.002	0.161	0	0	False	False	False	False	True	False	False	False	False	False	False	False	False	False	False	False	False	False	False	False	True	False	False	False	False	False
HP:0001298	Encephalopathy	3.08	0.002	0.161	0	0	False	False	False	False	True	False	False	False	False	False	False	False	False	False	False	False	False	False	False	False	False	False	False	False	False	False
HP:0001273	Abnormality of the corpus callosum	3.08	0.0021	0.161	0	0	False	False	False	False	True	False	False	False	False	False	False	False	False	False	False	False	False	False	False	False	False	False	False	False	False	False
HP:0000752	Hyperactivity	3.05	0.0023	0.161	0	0	False	False	False	False	True	False	False	False	False	False	False	False	False	False	False	False	False	False	False	False	False	False	False	False	False	False
HP:0007020	Progressive spastic paraplegia	3.05	0.0023	0.161	0	0	False	False	False	False	True	False	False	False	False	False	False	False	False	False	False	False	False	False	False	False	True	False	False	False	False	False
HP:0003808	Abnormal muscle tone	3.04	0.0023	0.161	0	0	False	False	False	False	False	False	False	False	False	False	False	False	False	False	False	False	False	False	False	False	True	False	False	False	False	False
HP:0001258	Spastic paraplegia	3.04	0.0024	0.161	0	0	False	False	False	False	True	False	False	False	False	False	False	False	False	False	False	False	False	False	False	False	True	False	False	False	False	False
HP:0012758	Neurodevelopmental delay	3.0	0.0027	0.161	0	0	False	False	False	False	True	False	False	False	False	False	False	False	False	False	False	False	False	False	False	False	False	False	False	False	False	False
HP:0100716	Self-injurious behavior	3.0	0.0027	0.161	0	0	False	False	False	False	True	False	False	False	False	False	False	False	False	False	False	False	False	False	False	False	False	False	False	False	False	False
HP:0000735	Impaired social interactions	2.99	0.0027	0.161	0	0	False	False	False	False	True	False	False	False	False	False	False	False	False	False	False	False	False	False	False	False	False	False	False	False	False	False
HP:0000648	Optic atrophy	2.99	0.0027	0.161	0	0	False	False	True	False	False	False	False	False	False	False	False	False	False	False	False	False	False	False	False	False	False	False	False	False	False	False
HP:0000708	Behavioral abnormality	2.97	0.003	0.161	0	0	False	False	False	False	True	False	False	False	False	False	False	False	False	False	False	False	False	False	False	False	False	False	False	False	False	False
HP:0001761	Pes cavus	2.96	0.003	0.161	0	0	False	False	False	False	False	False	False	False	False	False	False	False	False	False	False	False	False	False	False	False	False	True	False	False	False	False
HP:0001257	Spasticity	2.95	0.0032	0.161	0	0	False	False	False	False	True	False	False	False	False	False	False	False	False	False	False	False	False	False	False	False	True	False	False	False	False	False
HP:0001290	Generalized hypotonia	2.95	0.0032	0.161	0	0	False	False	False	False	False	False	False	False	False	False	False	False	False	False	False	False	False	False	False	False	True	False	False	False	False	False
HP:0000736	Short attention span	2.95	0.0032	0.161	0	0	False	False	False	False	True	False	False	False	False	False	False	False	False	False	False	False	False	False	False	False	False	False	False	False	False	False
HP:0002079	Hypoplasia of the corpus callosum	2.94	0.0033	0.161	0	0	False	False	False	False	True	False	False	False	False	False	False	False	False	False	False	False	False	False	False	False	False	False	False	False	False	False
HP:0001336	Myoclonus	2.94	0.0033	0.161	0	0	False	False	False	False	True	False	False	False	False	False	False	False	False	False	False	False	False	False	False	False	False	False	False	False	False	False
HP:0002073	Progressive cerebellar ataxia	2.94	0.0033	0.161	0	0	False	False	False	False	True	False	False	False	False	False	False	False	False	False	False	False	False	False	False	False	False	False	False	False	False	False
HP:0010551	Paraplegia/paraparesis	2.93	0.0034	0.161	0	0	False	False	False	False	True	False	False	False	False	False	False	False	False	False	False	False	False	False	False	False	False	False	False	False	False	False
HP:0000240	Abnormality of skull size	2.91	0.0036	0.161	0	0	False	True	False	False	False	False	False	False	False	False	False	False	False	False	False	False	False	False	False	False	True	False	False	False	False	False
HP:0001332	Dystonia	2.9	0.0037	0.161	0	0	False	False	False	False	True	False	False	False	False	False	False	False	False	False	False	False	False	False	False	False	False	False	False	False	False	False
HP:0001252	Muscular hypotonia	2.9	0.0038	0.161	0	0	False	False	False	False	False	False	False	False	False	False	False	False	False	False	False	False	False	False	False	False	True	False	False	False	False	False
HP:0001266	Choreoathetosis	2.89	0.0038	0.161	0	0	False	False	False	False	True	False	False	False	False	False	False	False	False	False	False	False	False	False	False	False	False	False	False	False	False	False
HP:0100851	Abnormal emotion/affect behavior	2.89	0.0038	0.161	0	0	False	False	False	False	True	False	False	False	False	False	False	False	False	False	False	False	False	False	False	False	False	False	False	False	False	False
HP:0001344	Absent speech	2.89	0.0038	0.161	0	0	False	False	False	False	True	False	False	False	False	False	False	False	False	False	False	False	False	False	False	False	False	False	False	False	False	False
HP:0000587	Abnormality of the optic nerve	2.88	0.004	0.161	0	0	False	False	True	False	False	False	False	False	False	False	False	False	False	False	False	False	False	False	False	False	False	False	False	False	False	False
HP:0100704	Cortical visual impairment	2.85	0.0044	0.161	0	0	False	False	True	False	False	False	False	False	False	False	False	False	False	False	False	False	False	False	False	False	False	False	False	False	False	False
HP:0001276	Hypertonia	2.85	0.0044	0.161	0	0	False	False	False	False	True	False	False	False	False	False	False	False	False	False	False	False	False	False	False	False	True	False	False	False	False	False
HP:0012759	Neurodevelopmental abnormality	2.85	0.0044	0.161	0	0	False	False	False	False	True	False	False	False	False	False	False	False	False	False	False	False	False	False	False	False	False	False	False	False	False	False
HP:0012638	Abnormality of nervous system physiology	2.85	0.0044	0.161	0	0	False	False	False	False	True	False	False	False	False	False	False	False	False	False	False	False	False	False	False	False	False	False	False	False	False	False
HP:0002061	Lower limb spasticity	2.83	0.0046	0.161	0	0	False	False	False	False	True	False	False	False	False	False	False	False	False	False	False	False	False	False	False	False	True	False	False	False	False	False
HP:0007018	Attention deficit hyperactivity disorder	2.83	0.0046	0.161	0	0	False	False	False	False	True	False	False	False	False	False	False	False	False	False	False	False	False	False	False	False	False	False	False	False	False	False
HP:0000549	Abnormal conjugate eye movement	2.83	0.0047	0.161	0	0	False	False	True	False	False	False	False	False	False	False	False	False	False	False	False	False	False	False	False	False	False	False	False	False	False	False
HP:0002977	Aplasia/Hypoplasia involving the central nervous system	2.82	0.0048	0.161	0	0	False	False	False	False	True	False	False	False	False	False	False	False	False	False	False	False	False	False	False	False	False	False	False	False	False	False
HP:0001260	Dysarthria	2.82	0.0048	0.161	0	0	False	False	False	False	True	False	False	False	False	False	False	False	False	False	False	False	False	False	False	False	False	False	False	False	False	False
HP:0031826		2.82	0.0048	0.161	0	0	False	False	False	False	True	False	False	False	False	False	False	False	False	False	False	False	False	False	False	False	False	False	False	False	False	False
HP:0410263		2.81	0.0049	0.161	0	0	False	False	False	False	True	False	False	False	False	False	False	False	False	False	False	False	False	False	False	False	False	False	False	False	False	False
HP:0012447	Abnormal myelination	2.81	0.0049	0.161	0	0	False	False	False	False	True	False	False	False	False	False	False	False	False	False	False	False	False	False	False	False	False	False	False	False	False	False
HP:0007361	Abnormality of the pons	2.81	0.0049	0.161	0	0	False	False	False	False	True	False	False	False	False	False	False	False	False	False	False	False	False	False	False	False	False	False	False	False	False	False
HP:0010550	Paraplegia	2.81	0.0049	0.161	0	0	False	False	False	False	True	False	False	False	False	False	False	False	False	False	False	False	False	False	False	False	False	False	False	False	False	False
HP:0001249	Intellectual disability	2.81	0.005	0.161	0	0	False	False	False	False	True	False	False	False	False	False	False	False	False	False	False	False	False	False	False	False	False	False	False	False	False	False
HP:0010864	Intellectual disability, severe	2.8	0.0051	0.1625	0	0	False	False	False	False	True	False	False	False	False	False	False	False	False	False	False	False	False	False	False	False	False	False	False	False	False	False
HP:0002120	Cerebral cortical atrophy	2.8	0.0051	0.1625	0	0	False	False	False	False	True	False	False	False	False	False	False	False	False	False	False	False	False	False	False	False	False	False	False	False	False	False
HP:0002066	Gait ataxia	2.79	0.0053	0.1637	0	0	False	False	False	False	True	False	False	False	False	False	False	False	False	False	False	False	False	False	False	False	False	False	False	False	False	False
HP:0011446	Abnormality of higher mental function	2.79	0.0053	0.1637	0	0	False	False	False	False	True	False	False	False	False	False	False	False	False	False	False	False	False	False	False	False	False	False	False	False	False	False
HP:0031936		2.78	0.0055	0.166	0	0	False	False	False	False	True	False	False	False	False	False	False	False	False	False	False	False	False	False	False	False	False	False	False	False	False	False
HP:0009830	Peripheral neuropathy	2.76	0.0057	0.1692	0	0	False	False	False	False	True	False	False	False	False	False	False	False	False	False	False	False	False	False	False	False	False	False	False	False	False	False
HP:0100710	Impulsivity	2.76	0.0058	0.17	0	0	False	False	False	False	True	False	False	False	False	False	False	False	False	False	False	False	False	False	False	False	False	False	False	False	False	False
HP:0002521	Hypsarrhythmia	2.74	0.0061	0.1706	0	0	False	False	False	False	True	False	False	False	False	False	False	False	False	False	False	False	False	False	False	False	False	False	False	False	False	False
HP:0000494	Downslanted palpebral fissures	2.74	0.0061	0.1706	0	0	False	True	False	False	False	False	False	False	False	False	False	False	False	False	False	False	False	False	False	False	False	False	False	False	False	False
HP:0011804	Abnormality of muscle physiology	2.74	0.0061	0.1706	0	0	False	False	False	False	False	False	False	False	False	False	False	False	False	False	False	False	False	False	False	False	True	False	False	False	False	False
HP:0012795	Abnormality of the optic disc	2.74	0.0062	0.1706	0	0	False	False	True	False	False	False	False	False	False	False	False	False	False	False	False	False	False	False	False	False	False	False	False	False	False	False
HP:0011442	Abnormality of central motor function	2.73	0.0064	0.1706	0	0	False	False	False	False	True	False	False	False	False	False	False	False	False	False	False	False	False	False	False	False	False	False	False	False	False	False
HP:0011968	Feeding difficulties	2.73	0.0064	0.1706	0	0	False	False	False	False	False	False	False	False	False	False	False	False	False	False	False	False	False	True	False	False	False	False	False	False	False	False
HP:0040195	Decreased head circumference	2.71	0.0066	0.1706	0	0	False	True	False	False	False	False	False	False	False	False	False	False	False	False	False	False	False	False	False	False	True	False	False	False	False	False
HP:0012443	Abnormality of brain morphology	2.71	0.0067	0.1706	0	0	False	False	False	False	True	False	False	False	False	False	False	False	False	False	False	False	False	False	False	False	False	False	False	False	False	False
HP:0000707	Abnormality of the nervous system	2.71	0.0068	0.1706	0	0	False	False	False	False	True	False	False	False	False	False	False	False	False	False	False	False	False	False	False	False	False	False	False	False	False	False
HP:0002936	Distal sensory impairment	2.71	0.0068	0.1706	0	0	False	False	False	False	True	False	False	False	False	False	False	False	False	False	False	False	False	False	False	False	False	False	False	False	False	False
HP:0001337	Tremor	2.7	0.0069	0.1706	0	0	False	False	False	False	True	False	False	False	False	False	False	False	False	False	False	False	False	False	False	False	False	False	False	False	False	False
HP:0002060	Abnormality of the cerebrum	2.7	0.0069	0.1706	0	0	False	False	False	False	True	False	False	False	False	False	False	False	False	False	False	False	False	False	False	False	False	False	False	False	False	False
HP:0000734	Disinhibition	2.69	0.0071	0.1708	0	0	False	False	False	False	True	False	False	False	False	False	False	False	False	False	False	False	False	False	False	False	False	False	False	False	False	False
HP:0000252	Microcephaly	2.69	0.0071	0.1708	0	0	False	True	False	False	True	False	False	False	False	False	False	False	False	False	False	False	False	False	False	False	True	False	False	False	False	False
HP:0000750	Delayed speech and language development	2.68	0.0073	0.1727	0	0	False	False	False	False	True	False	False	False	False	False	False	False	False	False	False	False	False	False	False	False	False	False	False	False	False	False
HP:0000496	Abnormality of eye movement	2.68	0.0074	0.1727	0	0	False	False	True	False	False	False	False	False	False	False	False	False	False	False	False	False	False	False	False	False	False	False	False	False	False	False
HP:0000486	Strabismus	2.67	0.0077	0.1744	0	0	False	False	True	False	False	False	False	False	False	False	False	False	False	False	False	False	False	False	False	False	False	False	False	False	False	False
HP:0002538	Abnormality of the cerebral cortex	2.66	0.0077	0.1744	0	0	False	False	False	False	True	False	False	False	False	False	False	False	False	False	False	False	False	False	False	False	False	False	False	False	False	False
HP:0000817	Poor eye contact	2.66	0.0079	0.1744	0	0	False	False	False	False	True	False	False	False	False	False	False	False	False	False	False	False	False	False	False	False	False	False	False	False	False	False
HP:0012719	Functional abnormality of the gastrointestinal tract	2.65	0.0079	0.1744	0	0	False	False	False	False	False	False	False	False	False	False	False	False	False	False	False	False	False	True	False	False	False	False	False	False	False	False
HP:0012639	Abnormality of nervous system morphology	2.65	0.0081	0.1744	0	0	False	False	False	False	True	False	False	False	False	False	False	False	False	False	False	False	False	False	False	False	False	False	False	False	False	False
HP:0002421	Poor head control	2.65	0.0082	0.1744	0	0	False	False	False	False	False	False	False	False	False	False	False	False	False	False	False	False	False	False	False	False	True	False	False	False	False	False
HP:0007364	Aplasia/Hypoplasia of the cerebrum	2.64	0.0082	0.1744	0	0	False	False	False	False	True	False	False	False	False	False	False	False	False	False	False	False	False	False	False	False	False	False	False	False	False	False
HP:0031797		2.64	0.0082	0.1744	0	0	False	False	False	False	False	False	False	False	False	False	False	False	False	False	False	False	False	False	False	False	False	False	False	False	False	False
HP:0011203	EEG with abnormally slow frequencies	2.64	0.0083	0.1744	0	0	False	False	False	False	True	False	False	False	False	False	False	False	False	False	False	False	False	False	False	False	False	False	False	False	False	False
HP:0002317	Unsteady gait	2.64	0.0084	0.1744	0	0	False	False	False	False	True	False	False	False	False	False	False	False	False	False	False	False	False	False	False	False	False	False	False	False	False	False
HP:0100660	Dyskinesia	2.64	0.0084	0.1744	0	0	False	False	False	False	True	False	False	False	False	False	False	False	False	False	False	False	False	False	False	False	False	False	False	False	False	False
HP:0001272	Cerebellar atrophy	2.62	0.0088	0.1796	0	0	False	False	False	False	True	False	False	False	False	False	False	False	False	False	False	False	False	False	False	False	False	False	False	False	False	False
HP:0007204	Diffuse white matter abnormalities	2.62	0.0089	0.1796	0	0	False	False	False	False	True	False	False	False	False	False	False	False	False	False	False	False	False	False	False	False	False	False	False	False	False	False
HP:0100852	Abnormal fear/anxiety-related behavior	2.61	0.009	0.1796	0	0	False	False	False	False	True	False	False	False	False	False	False	False	False	False	False	False	False	False	False	False	False	False	False	False	False	False
HP:0002493	Upper motor neuron dysfunction	2.61	0.0091	0.1796	0	0	False	False	False	False	True	False	False	False	False	False	False	False	False	False	False	False	False	False	False	False	False	False	False	False	False	False
HP:0002509	Limb hypertonia	2.6	0.0092	0.1796	0	0	False	False	False	False	True	False	False	False	False	False	False	False	False	False	False	False	False	False	False	False	True	True	False	False	False	False
HP:0002019	Constipation	2.6	0.0093	0.1796	0	0	False	False	False	False	False	False	False	False	False	False	False	False	False	False	False	False	False	True	False	False	False	False	False	False	False	False
HP:0001250	Seizures	2.6	0.0093	0.1796	0	0	False	False	False	False	True	False	False	False	False	False	False	False	False	False	False	False	False	False	False	False	False	False	False	False	False	False
HP:0001251	Ataxia	2.59	0.0097	0.1829	0	0	False	False	False	False	True	False	False	False	False	False	False	False	False	False	False	False	False	False	False	False	False	False	False	False	False	False
HP:0002133	Status epilepticus	2.59	0.0097	0.1829	0	0	False	False	False	False	True	False	False	False	False	False	False	False	False	False	False	False	False	False	False	False	False	False	False	False	False	False
HP:0100547	Abnormality of forebrain morphology	2.58	0.0099	0.1837	0	0	False	False	False	False	True	False	False	False	False	False	False	False	False	False	False	False	False	False	False	False	False	False	False	False	False	False
HP:0000998	Hypertrichosis	2.58	0.01	0.1837	0	0	False	False	False	False	False	False	False	False	False	True	False	False	False	False	False	False	False	False	False	False	False	False	False	False	False	False
HP:0002194	Delayed gross motor development	2.57	0.0102	0.1839	0	0	False	False	False	False	True	False	False	False	False	False	False	False	False	False	False	False	False	False	False	False	False	False	False	False	False	False
HP:0000348	High forehead	2.57	0.0102	0.1839	0	0	False	True	False	False	False	False	False	False	False	False	False	False	False	False	False	False	False	False	False	False	False	False	False	False	False	False
HP:0001265	Hyporeflexia	2.56	0.0105	0.184	0	0	False	False	False	False	True	False	False	False	False	False	False	False	False	False	False	False	False	False	False	False	False	False	False	False	False	False
HP:0003812	Phenotypic variability	2.56	0.0106	0.184	0	0	False	False	False	False	False	False	False	False	False	False	False	False	False	False	False	False	False	False	False	False	False	False	False	False	False	False
HP:0010844	EEG with multifocal slow activity	2.56	0.0106	0.184	0	0	False	False	False	False	True	False	False	False	False	False	False	False	False	False	False	False	False	False	False	False	False	False	False	False	False	False
HP:0007370	Aplasia/Hypoplasia of the corpus callosum	2.55	0.0107	0.184	0	0	False	False	False	False	True	False	False	False	False	False	False	False	False	False	False	False	False	False	False	False	False	False	False	False	False	False
HP:0003674	Onset	2.55	0.0107	0.184	0	0	False	False	False	False	False	False	False	False	False	False	False	False	False	False	False	False	False	False	False	False	False	False	False	False	False	False
HP:0002539	Cortical dysplasia	2.54	0.011	0.186	0	0	False	False	False	False	True	False	False	False	False	False	False	False	False	False	False	False	False	False	False	False	False	False	False	False	False	False
HP:0002376	Developmental regression	2.54	0.011	0.1863	0	0	False	False	False	False	True	False	False	False	False	False	False	False	False	False	False	False	False	False	False	False	False	False	False	False	False	False
HP:0008936	Muscular hypotonia of the trunk	2.51	0.0119	0.1965	0	0	False	False	False	False	False	False	False	False	False	False	False	False	False	False	False	False	False	False	False	False	True	False	False	False	False	False
HP:0002353	EEG abnormality	2.51	0.0122	0.1991	0	0	False	False	False	False	True	False	False	False	False	False	False	False	False	False	False	False	False	False	False	False	False	False	False	False	False	False
HP:0200006	Slanting of the palpebral fissure	2.5	0.0124	0.1993	0	0	False	True	False	False	False	False	False	False	False	False	False	False	False	False	False	False	False	False	False	False	False	False	False	False	False	False
HP:0002011	Morphological abnormality of the central nervous system	2.5	0.0126	0.1993	0	0	False	False	False	False	True	False	False	False	False	False	False	False	False	False	False	False	False	False	False	False	False	False	False	False	False	False
HP:0000739	Anxiety	2.49	0.0126	0.1993	0	0	False	False	False	False	True	False	False	False	False	False	False	False	False	False	False	False	False	False	False	False	False	False	False	False	False	False
HP:0030178	Abnormality of central nervous system electrophysiology	2.49	0.0127	0.1993	0	0	False	False	False	False	True	False	False	False	False	False	False	False	False	False	False	False	False	False	False	False	False	False	False	False	False	False
HP:0011443	Abnormality of coordination	2.49	0.0128	0.1997	0	0	False	False	False	False	True	False	False	False	False	False	False	False	False	False	False	False	False	False	False	False	False	False	False	False	False	False
HP:0000341	Narrow forehead	2.49	0.0128	0.1997	0	0	False	True	False	False	False	False	False	False	False	False	False	False	False	False	False	False	False	False	False	False	False	False	False	False	False	False
HP:0003577	Congenital onset	2.47	0.0135	0.2057	0	0	False	False	False	False	False	False	False	False	False	False	False	False	False	False	False	False	False	False	False	False	False	False	False	False	False	False
HP:0000957	Cafe-au-lait spot	2.46	0.0139	0.206	0	0	False	False	False	False	False	False	False	False	False	True	False	False	False	False	False	False	False	False	False	False	False	False	False	False	False	False
HP:0002063	Rigidity	2.46	0.0141	0.2074	0	0	False	False	False	False	True	False	False	False	False	False	False	False	False	False	False	False	False	False	False	False	False	False	False	False	False	False
HP:0001311	Abnormal nervous system electrophysiology	2.44	0.0148	0.2099	0	0	False	False	False	False	True	False	False	False	False	False	False	False	False	False	False	False	False	False	False	False	False	False	False	False	False	False
HP:0001347	Hyperreflexia	2.44	0.0148	0.2099	0	0	False	False	False	False	True	False	False	False	False	False	False	False	False	False	False	False	False	False	False	False	False	False	False	False	False	False
HP:0012823		2.43	0.0151	0.2127	0	0	False	False	False	False	False	False	False	False	False	False	False	False	False	False	False	False	False	False	False	False	False	False	False	False	False	False
HP:0012433	Abnormal social behavior	2.41	0.016	0.2189	0	0	False	False	False	False	True	False	False	False	False	False	False	False	False	False	False	False	False	False	False	False	False	False	False	False	False	False
HP:0011198	EEG with generalized epileptiform discharges	2.4	0.0162	0.2209	0	0	False	False	False	False	True	False	False	False	False	False	False	False	False	False	False	False	False	False	False	False	False	False	False	False	False	False
HP:0000307	Pointed chin	2.39	0.0168	0.2271	0	0	False	True	False	False	False	False	False	False	False	False	False	False	False	False	False	False	False	False	False	False	False	False	False	False	False	False
HP:0006919	Abnormal aggressive, impulsive or violent behavior	2.39	0.017	0.2271	0	0	False	False	False	False	True	False	False	False	False	False	False	False	False	False	False	False	False	False	False	False	False	False	False	False	False	False
HP:0000722	Obsessive-compulsive behavior	2.38	0.0173	0.2306	0	0	False	False	False	False	True	False	False	False	False	False	False	False	False	False	False	False	False	False	False	False	False	False	False	False	False	False
HP:0002197	Generalized seizures	2.36	0.0181	0.2399	0	0	False	False	False	False	True	False	False	False	False	False	False	False	False	False	False	False	False	False	False	False	False	False	False	False	False	False
HP:0003011	Abnormality of the musculature	2.35	0.0187	0.2445	0	0	False	False	False	False	False	False	False	False	False	False	False	False	False	False	False	False	False	False	False	False	True	False	False	False	False	False
HP:0000508	Ptosis	2.35	0.0189	0.2454	0	0	False	False	True	False	False	False	False	False	False	False	False	False	False	False	False	False	False	False	False	False	False	False	False	False	False	False
HP:0025373	Interictal EEG abnormality	2.32	0.0201	0.2564	0	0	False	False	False	False	True	False	False	False	False	False	False	False	False	False	False	False	False	False	False	False	False	False	False	False	False	False
HP:0000414	Bulbous nose	2.32	0.0206	0.2579	0	0	False	True	False	False	False	False	False	False	False	False	False	False	False	False	False	False	False	False	False	False	False	False	False	False	False	False
HP:0001095	Hypertensive retinopathy	2.31	0.0209	0.2601	0	0	False	False	True	False	False	False	False	False	False	False	False	True	False	False	False	False	False	False	False	False	False	False	False	False	False	False
HP:0011182	Epileptiform EEG discharges	2.3	0.0214	0.2657	0	0	False	False	False	False	True	False	False	False	False	False	False	False	False	False	False	False	False	False	False	False	False	False	False	False	False	False
HP:0008050	Abnormality of the palpebral fissures	2.29	0.0219	0.2693	0	0	False	True	False	False	False	False	False	False	False	False	False	False	False	False	False	False	False	False	False	False	False	False	False	False	False	False
HP:0003345	Elevated urinary norepinephrine	2.27	0.023	0.2743	0	0	True	False	False	False	False	False	False	False	False	False	False	False	False	True	False	False	False	False	False	False	False	False	False	False	False	False
HP:0003574	Positive regitine blocking test	2.27	0.023	0.2743	0	0	False	False	False	False	False	False	False	False	False	False	False	True	False	False	False	False	False	False	False	False	False	False	False	False	False	False
HP:0002213	Fine hair	2.27	0.0233	0.2743	0	0	False	False	False	False	False	False	False	False	False	True	False	False	False	False	False	False	False	False	False	False	False	False	False	False	False	False
HP:0001004	Lymphedema	2.27	0.0234	0.2743	0	0	False	False	False	False	False	False	False	False	False	False	False	False	False	True	False	False	False	False	False	False	False	False	False	False	False	False
HP:0011458	Abdominal symptom	2.26	0.0235	0.2743	0	0	False	False	False	False	False	False	False	False	False	False	False	False	False	False	False	False	False	True	False	False	False	False	False	False	False	False
HP:0002071	Abnormality of extrapyramidal motor function	2.23	0.0257	0.2787	0	0	False	False	False	False	True	False	False	False	False	False	False	False	False	False	False	False	False	False	False	False	False	False	False	False	False	False
HP:0007565	Multiple cafe-au-lait spots	2.23	0.0259	0.2787	0	0	False	False	False	False	False	False	False	False	False	True	False	False	False	False	False	False	False	False	False	False	False	False	False	False	False	False
HP:0000759	Abnormal peripheral nervous system morphology	2.23	0.0259	0.2787	0	0	False	False	False	False	True	False	False	False	False	False	False	False	False	False	False	False	False	False	False	False	False	False	False	False	False	False
HP:0002577	Abnormality of the stomach	2.22	0.0262	0.2787	0	0	False	False	False	False	False	False	False	False	False	False	False	False	False	False	False	False	False	True	False	False	False	False	False	False	False	False
HP:0002540	Inability to walk	2.22	0.0265	0.2787	0	0	False	False	False	False	True	False	False	False	False	False	False	False	False	False	False	False	False	False	False	False	False	False	False	False	False	False
HP:0003693	Distal amyotrophy	2.21	0.0269	0.2787	0	0	False	False	False	False	False	False	False	False	False	False	False	False	False	False	False	False	False	False	False	False	True	False	False	False	False	False
HP:0000290	Abnormality of the forehead	2.21	0.027	0.2787	0	0	False	True	False	False	False	False	False	False	False	False	False	False	False	False	False	False	False	False	False	False	False	False	False	False	False	False
HP:0009127	Abnormality of the musculature of the limbs	2.21	0.0274	0.2787	0	0	False	False	False	False	False	False	False	False	False	False	False	False	False	False	False	False	False	False	False	False	True	True	False	False	False	False
HP:0002465	Poor speech	2.21	0.0274	0.2787	0	0	False	False	False	False	True	False	False	False	False	False	False	False	False	False	False	False	False	False	False	False	False	False	False	False	False	False
HP:0002134	Abnormality of the basal ganglia	2.2	0.0275	0.2787	0	0	False	False	False	False	True	False	False	False	False	False	False	False	False	False	False	False	False	False	False	False	False	False	False	False	False	False
HP:0001321	Cerebellar hypoplasia	2.2	0.0281	0.2841	0	0	False	False	False	False	True	False	False	False	False	False	False	False	False	False	False	False	False	False	False	False	False	False	False	False	False	False
HP:0003474	Sensory impairment	2.19	0.0285	0.2854	0	0	False	False	False	False	True	False	False	False	False	False	False	False	False	False	False	False	False	False	False	False	False	False	False	False	False	False
HP:0005484	Postnatal microcephaly	2.18	0.029	0.2883	0	0	False	True	False	False	True	False	False	False	False	False	False	False	False	False	False	False	False	False	False	False	True	False	False	False	False	False
HP:0004302	Functional motor deficit	2.16	0.0304	0.2974	0	0	False	False	False	False	False	False	False	False	False	False	False	False	False	False	False	False	False	False	False	False	True	False	False	False	False	False
HP:0002136	Broad-based gait	2.14	0.0325	0.3054	0	0	False	False	False	False	True	False	False	False	False	False	False	False	False	False	False	False	False	False	False	False	False	False	False	False	False	False
HP:0002536	Abnormal cortical gyration	2.12	0.0336	0.3146	0	0	False	False	False	False	True	False	False	False	False	False	False	False	False	False	False	False	False	False	False	False	False	False	False	False	False	False
HP:0025032	Abnormality of digestive system physiology	2.11	0.0349	0.3236	0	0	False	False	False	False	False	False	False	False	False	False	False	False	False	False	False	False	False	True	False	False	False	False	False	False	False	False
HP:0003677	Slow progression	2.1	0.036	0.3308	0	0	False	False	False	False	False	False	False	False	False	False	False	False	False	False	False	False	False	False	False	False	False	False	False	False	False	False
HP:0001315	Reduced tendon reflexes	2.09	0.0366	0.3335	0	0	False	False	False	False	True	False	False	False	False	False	False	False	False	False	False	False	False	False	False	False	False	False	False	False	False	False
HP:0011282	Abnormality of hindbrain morphology	2.09	0.0368	0.3335	0	0	False	False	False	False	True	False	False	False	False	False	False	False	False	False	False	False	False	False	False	False	False	False	False	False	False	False
HP:0011283	Abnormality of the metencephalon	2.09	0.0368	0.3335	0	0	False	False	False	False	True	False	False	False	False	False	False	False	False	False	False	False	False	False	False	False	False	False	False	False	False	False
HP:0000637	Long palpebral fissure	2.08	0.0373	0.3344	0	0	False	True	False	False	False	False	False	False	False	False	False	False	False	False	False	False	False	False	False	False	False	False	False	False	False	False
HP:0004373	Focal dystonia	2.08	0.0376	0.3351	0	0	False	False	False	False	True	False	False	False	False	False	False	False	False	False	False	False	False	False	False	False	False	False	False	False	False	False
HP:0007360	Aplasia/Hypoplasia of the cerebellum	2.08	0.0378	0.3351	0	0	False	False	False	False	True	False	False	False	False	False	False	False	False	False	False	False	False	False	False	False	False	False	False	False	False	False
HP:0003431	Decreased motor nerve conduction velocity	2.07	0.0383	0.3383	0	0	False	False	False	False	True	False	False	False	False	False	False	False	False	False	False	False	False	False	False	False	False	False	False	False	False	False
HP:0040131	Abnormal motor nerve conduction velocity	2.07	0.0385	0.3389	0	0	False	False	False	False	True	False	False	False	False	False	False	False	False	False	False	False	False	False	False	False	False	False	False	False	False	False
HP:0001317	Abnormality of the cerebellum	2.06	0.039	0.34	0	0	False	False	False	False	True	False	False	False	False	False	False	False	False	False	False	False	False	False	False	False	False	False	False	False	False	False
HP:0000639	Nystagmus	2.06	0.0393	0.3406	0	0	False	False	True	False	False	False	False	False	False	False	False	False	False	False	False	False	False	False	False	False	False	False	False	False	False	False
HP:0002360	Sleep disturbance	2.06	0.0394	0.3406	0	0	False	False	False	False	True	False	False	False	False	False	False	False	False	False	False	False	False	False	False	False	False	False	False	False	False	False
HP:0000764	Peripheral axonal degeneration	2.05	0.0405	0.3451	0	0	False	False	False	False	True	False	False	False	False	False	False	False	False	False	False	False	False	False	False	False	False	False	False	False	False	False
HP:0002212	Curly hair	2.05	0.0408	0.3451	0	0	False	False	False	False	False	False	False	False	False	True	False	False	False	False	False	False	False	False	False	False	False	False	False	False	False	False
HP:0012547	Abnormal involuntary eye movements	2.04	0.0413	0.3479	0	0	False	False	True	False	False	False	False	False	False	False	False	False	False	False	False	False	False	False	False	False	False	False	False	False	False	False
HP:0000717	Autism	2.03	0.0429	0.353	0	0	False	False	False	False	True	False	False	False	False	False	False	False	False	False	False	False	False	False	False	False	False	False	False	False	False	False
HP:0002171	Gliosis	2.02	0.043	0.353	0	0	False	False	False	False	True	False	False	False	False	False	False	False	False	False	False	False	False	False	False	False	False	False	False	False	False	False
HP:0002373	Febrile seizures	2.02	0.0431	0.353	0	0	False	False	False	False	True	False	False	False	False	False	False	False	False	False	False	False	False	False	False	False	False	False	False	False	False	False
HP:0000718	Aggressive behavior	2.02	0.0436	0.353	0	0	False	False	False	False	True	False	False	False	False	False	False	False	False	False	False	False	False	False	False	False	False	False	False	False	False	False
HP:0012179	Craniofacial dystonia	2.01	0.0439	0.3543	0	0	False	False	False	False	True	False	False	False	False	False	False	False	False	False	False	False	False	False	False	False	False	False	False	False	False	False
HP:0002121	Absence seizures	2.01	0.0443	0.3547	0	0	False	False	False	False	True	False	False	False	False	False	False	False	False	False	False	False	False	False	False	False	False	False	False	False	False	False
HP:0000499	Abnormality of the eyelashes	2.0	0.0453	0.3586	0	0	False	True	False	False	False	False	False	False	False	True	False	False	False	False	False	False	False	False	False	False	False	False	False	False	False	False
HP:0007340	Lower limb muscle weakness	1.99	0.0467	0.3677	0	0	False	False	False	False	False	False	False	False	False	False	False	False	False	False	False	False	False	False	False	False	True	True	False	False	False	False
HP:0004323	Abnormality of body weight	1.98	0.0473	0.3712	0	0	False	False	False	False	False	False	False	False	True	False	False	False	False	False	False	False	False	False	False	False	False	False	False	False	False	False
HP:0002640	Hypertension associated with pheochromocytoma	1.98	0.0476	0.3724	0	0	False	False	False	False	False	False	False	False	False	False	False	True	False	False	False	False	False	False	False	False	False	False	False	False	False	False
HP:0003687	Centrally nucleated skeletal muscle fibers	1.97	0.0486	0.3792	0	0	False	False	False	False	False	False	False	False	False	False	False	False	False	False	False	False	False	False	False	False	True	False	False	False	False	False
HP:0000490	Deeply set eye	1.97	0.0491	0.3792	0	0	False	False	True	False	False	False	False	False	False	False	False	False	False	False	False	False	False	False	False	False	False	False	False	False	False	False
HP:0001256	Intellectual disability, mild	1.97	0.0491	0.3792	0	0	False	False	False	False	True	False	False	False	False	False	False	False	False	False	False	False	False	False	False	False	False	False	False	False	False	False
HP:0030141	Abnormality of the posterior hairline	1.96	0.0503	0.3824	0	0	False	True	False	False	False	False	False	False	False	True	False	False	False	False	False	False	False	False	False	False	False	False	False	False	False	False
HP:0002162	Low posterior hairline	1.96	0.0503	0.3824	0	0	False	True	False	False	False	False	False	False	False	True	False	False	False	False	False	False	False	False	False	False	False	False	False	False	False	False
HP:0004338	Abnormality of aromatic amino acid family metabolism	1.95	0.0508	0.3844	0	0	False	False	False	False	False	False	False	False	False	False	False	False	False	True	False	False	False	False	False	False	False	False	False	False	False	False
HP:0009906	Aplasia/Hypoplasia of the earlobes	1.95	0.0514	0.3873	0	0	False	False	False	True	False	False	False	False	False	False	False	False	False	False	False	False	False	False	False	False	False	False	False	False	False	False
HP:0000716	Depressivity	1.93	0.0531	0.3992	0	0	False	False	False	False	True	False	False	False	False	False	False	False	False	False	False	False	False	False	False	False	False	False	False	False	False	False
HP:0003394	Muscle cramps	1.93	0.0538	0.4021	0	0	False	False	False	False	False	False	False	False	False	False	False	False	False	False	False	False	False	False	False	False	True	False	False	False	False	False
HP:0002104	Apnea	1.92	0.0545	0.4022	0	0	False	False	False	False	False	False	False	False	False	False	False	False	False	False	True	False	False	False	False	False	False	False	False	False	False	False
HP:0007256	Abnormal pyramidal signs	1.92	0.0547	0.4022	0	0	False	False	False	False	True	False	False	False	False	False	False	False	False	False	False	False	False	False	False	False	False	False	False	False	False	False
HP:0002015	Dysphagia	1.92	0.0548	0.4022	0	0	False	False	False	False	True	False	False	False	False	False	False	False	False	False	False	False	False	True	False	False	False	False	False	False	False	False
HP:0002529	Neuronal loss in central nervous system	1.92	0.0553	0.4022	0	0	False	False	False	False	True	False	False	False	False	False	False	False	False	False	False	False	False	False	False	False	False	False	False	False	False	False
HP:0010549	Weakness due to upper motor neuron dysfunction	1.91	0.0559	0.405	0	0	False	False	False	False	True	False	False	False	False	False	False	False	False	False	False	False	False	False	False	False	False	False	False	False	False	False
HP:0000276	Long face	1.91	0.0562	0.4058	0	0	False	True	False	False	False	False	False	False	False	False	False	False	False	False	False	False	False	False	False	False	False	False	False	False	False	False
HP:0011842	Abnormality of skeletal morphology	1.9	0.057	0.4076	0	0	False	False	False	False	False	False	False	False	False	False	False	False	False	False	False	False	False	False	False	False	True	False	False	False	False	False
HP:0002269	Abnormality of neuronal migration	1.9	0.0571	0.4076	0	0	False	False	False	False	True	False	False	False	False	False	False	False	False	False	False	False	False	False	False	False	False	False	False	False	False	False
HP:0000315	Abnormality of the orbital region	1.9	0.0574	0.4084	0	0	False	True	False	False	False	False	False	False	False	False	False	False	False	False	False	False	False	False	False	False	False	False	False	False	False	False
HP:0011361	Congenital abnormal hair pattern	1.89	0.0591	0.4135	0	0	False	False	False	False	False	False	False	False	False	True	False	False	False	False	False	False	False	False	False	False	False	False	False	False	False	False
HP:0010609	Skin tags	1.88	0.0601	0.4135	0	0	False	False	False	False	False	False	False	False	False	True	False	False	False	False	False	False	False	False	False	False	False	False	False	False	False	False
HP:0002619	Varicose veins	1.88	0.0604	0.4135	0	0	False	False	False	False	False	False	False	False	False	False	False	True	False	False	False	False	False	False	False	False	False	False	False	False	False	False
HP:0001324	Muscle weakness	1.88	0.0607	0.414	0	0	False	False	False	False	False	False	False	False	False	False	False	False	False	False	False	False	False	False	False	False	True	False	False	False	False	False
HP:0001138	Optic neuropathy	1.87	0.0614	0.415	0	0	False	False	True	False	False	False	False	False	False	False	False	False	False	False	False	False	False	False	False	False	False	False	False	False	False	False
HP:0003781	Excessive salivation	1.87	0.0615	0.415	0	0	False	True	False	False	False	False	False	False	False	False	False	False	False	False	False	False	False	False	False	False	False	False	False	False	False	False
HP:0009046	Difficulty running	1.87	0.0617	0.415	0	0	False	False	False	False	False	False	False	False	False	False	False	False	False	False	False	False	False	False	False	False	True	False	False	False	False	False
HP:0001098	Abnormality of the fundus	1.86	0.0623	0.417	0	0	False	False	True	False	False	False	False	False	False	False	False	False	False	False	False	False	False	False	False	False	False	False	False	False	False	False
HP:0003470	Paralysis	1.86	0.0636	0.4213	0	0	False	False	False	False	True	False	False	False	False	False	False	False	False	False	False	False	False	False	False	False	False	False	False	False	False	False
HP:0100000	Early onset of sexual maturation	1.85	0.0637	0.4213	0	0	False	False	False	False	False	False	True	False	False	False	False	False	False	False	False	False	False	False	False	False	False	False	False	False	False	False
HP:0000826	Precocious puberty	1.85	0.0637	0.4213	0	0	False	False	False	False	False	False	True	False	False	False	False	False	False	False	False	False	False	False	False	False	False	False	False	False	False	False
HP:0003690	Limb muscle weakness	1.85	0.0644	0.4246	0	0	False	False	False	False	False	False	False	False	False	False	False	False	False	False	False	False	False	False	False	False	True	True	False	False	False	False
HP:0004329	Abnormality of the posterior segment of the globe	1.85	0.0649	0.4265	0	0	False	False	True	False	False	False	False	False	False	False	False	False	False	False	False	False	False	False	False	False	False	False	False	False	False	False
HP:0000527	Long eyelashes	1.84	0.066	0.4318	0	0	False	True	False	False	False	False	False	False	False	True	False	False	False	False	False	False	False	False	False	False	False	False	False	False	False	False
HP:0001956	Truncal obesity	1.84	0.0664	0.4318	0	0	False	False	False	False	False	False	False	False	True	False	False	False	False	False	False	False	False	False	False	False	False	False	False	False	False	False
HP:0000343	Long philtrum	1.83	0.0666	0.4321	0	0	False	True	False	False	False	False	False	False	False	False	False	False	False	False	False	False	False	False	False	False	False	False	False	False	False	False
HP:0009553	Abnormality of the hairline	1.83	0.0673	0.4349	0	0	False	True	False	False	False	False	False	False	False	True	False	False	False	False	False	False	False	False	False	False	False	False	False	False	False	False
HP:0000492	Abnormality of the eyelid	1.82	0.0686	0.4404	0	0	False	True	False	False	False	False	False	False	False	False	False	False	False	False	False	False	False	False	False	False	False	False	False	False	False	False
HP:0000480	Retinal coloboma	1.81	0.0699	0.4412	0	0	False	False	True	False	False	False	False	False	False	False	False	False	False	False	False	False	False	False	False	False	False	False	False	False	False	False
HP:0032039		1.81	0.07	0.4412	0	0	False	True	False	False	False	False	False	False	False	False	False	False	False	False	False	False	False	False	False	False	False	False	False	False	False	False
HP:0000306	Abnormality of the chin	1.81	0.07	0.4412	0	0	False	True	False	False	False	False	False	False	False	False	False	False	False	False	False	False	False	False	False	False	False	False	False	False	False	False
HP:0002266	Focal clonic seizures	1.81	0.07	0.4412	0	0	False	False	False	False	True	False	False	False	False	False	False	False	False	False	False	False	False	False	False	False	False	False	False	False	False	False
HP:0012748	Focal T2 hyperintense brainstem lesion	1.81	0.0707	0.4412	0	0	False	False	False	False	True	False	False	False	False	False	False	False	False	False	False	False	False	False	False	False	False	False	False	False	False	False
HP:0003828	Variable expressivity	1.81	0.0711	0.4412	0	0	False	False	False	False	False	False	False	False	False	False	False	False	False	False	False	False	False	False	False	False	False	False	False	False	False	False
HP:0003737	Mitochondrial myopathy	1.8	0.0713	0.4412	0	0	False	False	False	False	False	False	False	False	False	False	False	False	False	False	False	False	False	False	False	False	True	False	False	False	False	False
HP:0100742	Vascular neoplasm	1.8	0.0717	0.4412	0	0	False	False	False	False	False	False	False	False	False	False	False	True	False	False	False	True	False	False	False	False	False	False	False	False	False	False
HP:0007334	Generalized tonic-clonic seizures with focal onset	1.8	0.0722	0.4412	0	0	False	False	False	False	True	False	False	False	False	False	False	False	False	False	False	False	False	False	False	False	False	False	False	False	False	False
HP:0000733	Stereotypy	1.79	0.0736	0.4465	0	0	False	False	False	False	True	False	False	False	False	False	False	False	False	False	False	False	False	False	False	False	False	False	False	False	False	False
HP:0000657	Oculomotor apraxia	1.78	0.0745	0.4492	0	0	False	False	True	False	True	False	False	False	False	False	False	False	False	False	False	False	False	False	False	False	False	False	False	False	False	False
HP:0000668	Hypodontia	1.78	0.0748	0.4492	0	0	False	True	False	False	False	False	False	False	False	False	False	False	False	False	False	False	False	False	False	False	False	False	False	False	False	False
HP:0100729	Large face	1.78	0.0757	0.4505	0	0	False	True	False	False	False	False	False	False	False	False	False	False	False	False	False	False	False	False	False	False	False	False	False	False	False	False
HP:0000256	Macrocephaly	1.77	0.0762	0.4512	0	0	False	True	False	False	False	False	False	False	False	False	False	False	False	False	False	False	False	False	False	False	True	False	False	False	False	False
HP:0007379	Neoplasm of the genitourinary tract	1.77	0.0765	0.4519	0	0	True	False	False	False	False	False	False	False	False	False	False	False	False	False	False	True	False	False	False	False	False	False	False	False	False	False
HP:0007333	Hypoplasia of the frontal lobes	1.76	0.0778	0.454	0	0	False	False	False	False	True	False	False	False	False	False	False	False	False	False	False	False	False	False	False	False	False	False	False	False	False	False
HP:0002069	Generalized tonic-clonic seizures	1.76	0.0779	0.454	0	0	False	False	False	False	True	False	False	False	False	False	False	False	False	False	False	False	False	False	False	False	False	False	False	False	False	False
HP:0031828		1.76	0.0779	0.454	0	0	False	False	False	False	True	False	False	False	False	False	False	False	False	False	False	False	False	False	False	False	False	False	False	False	False	False
HP:0003487	Babinski sign	1.76	0.0779	0.454	0	0	False	False	False	False	True	False	False	False	False	False	False	False	False	False	False	False	False	False	False	False	False	False	False	False	False	False
HP:0012373	Abnormal eye physiology	1.76	0.0782	0.4544	0	0	False	False	True	False	False	False	False	False	False	False	False	False	False	False	False	False	False	False	False	False	False	False	False	False	False	False
HP:0100705	Abnormality of the glial cells	1.76	0.0787	0.4549	0	0	False	False	False	False	True	False	False	False	False	False	False	False	False	False	False	False	False	False	False	False	False	False	False	False	False	False
HP:0003477	Peripheral axonal neuropathy	1.76	0.0788	0.4549	0	0	False	False	False	False	True	False	False	False	False	False	False	False	False	False	False	False	False	False	False	False	False	False	False	False	False	False
HP:0011799	Abnormality of facial soft tissue	1.75	0.0793	0.4563	0	0	False	True	False	False	False	False	False	False	False	False	False	False	False	False	False	False	False	False	False	False	False	False	False	False	False	False
HP:0000377	Abnormality of the pinna	1.75	0.0802	0.4602	0	0	False	False	False	True	False	False	False	False	False	False	False	False	False	False	False	False	False	False	False	False	False	False	False	False	False	False
HP:0001595	Abnormality of the hair	1.75	0.0809	0.4618	0	0	False	False	False	False	False	False	False	False	False	True	False	False	False	False	False	False	False	False	False	False	False	False	False	False	False	False
HP:0030669	Abnormal morphology of the ocular adnexa	1.74	0.0816	0.4618	0	0	False	True	False	False	False	False	False	False	False	False	False	False	False	False	False	False	False	False	False	False	False	False	False	False	False	False
HP:0040194	Increased head circumference	1.74	0.0818	0.4618	0	0	False	True	False	False	False	False	False	False	False	False	False	False	False	False	False	False	False	False	False	False	True	False	False	False	False	False
HP:0001994	Renal Fanconi syndrome	1.73	0.0829	0.4643	0	0	True	False	False	False	False	False	False	False	False	False	False	False	False	True	False	False	False	False	False	False	False	False	False	False	False	False
HP:0000534	Abnormal eyebrow morphology	1.73	0.0832	0.4643	0	0	False	True	False	False	False	False	False	False	False	True	False	False	False	False	False	False	False	False	False	False	False	False	False	False	False	False
HP:0000189	Narrow palate	1.73	0.0834	0.4643	0	0	False	True	False	False	False	False	False	False	False	False	False	False	False	False	False	False	False	False	False	False	False	False	False	False	False	False
HP:0000194	Open mouth	1.72	0.0859	0.4721	0	0	False	True	False	False	False	False	False	False	False	False	False	False	False	False	False	False	False	False	False	False	False	False	False	False	False	False
HP:0002307	Drooling	1.71	0.0865	0.4727	0	0	False	True	False	False	True	False	False	False	False	False	False	False	False	False	False	False	False	False	False	False	False	False	False	False	False	False
HP:0010009	Abnormality of the 1st metacarpal	1.71	0.0878	0.4748	0	0	False	False	False	False	False	False	False	False	False	False	False	False	False	False	False	False	False	False	False	False	True	True	False	False	False	False
HP:0000436	Abnormality of the nasal tip	1.68	0.0921	0.4878	0	0	False	True	False	False	False	False	False	False	False	False	False	False	False	False	False	False	False	False	False	False	False	False	False	False	False	False
HP:0004325	Decreased body weight	1.68	0.0923	0.4878	0	0	False	False	False	False	False	False	False	False	True	False	False	False	False	False	False	False	False	False	False	False	False	False	False	False	False	False
HP:0011002	Osteopetrosis	1.68	0.0927	0.4881	0	0	False	False	False	False	False	False	False	False	False	False	False	False	False	False	False	False	False	False	False	False	True	False	False	False	False	False
HP:0000363	Abnormality of earlobe	1.67	0.0947	0.4937	0	0	False	False	False	True	False	False	False	False	False	False	False	False	False	False	False	False	False	False	False	False	False	False	False	False	False	False
HP:0000574	Thick eyebrow	1.66	0.096	0.4983	0	0	False	True	False	False	False	False	False	False	False	True	False	False	False	False	False	False	False	False	False	False	False	False	False	False	False	False
HP:0025116	Fetal distress	1.66	0.0963	0.4983	0	0	False	False	False	False	False	False	False	True	False	False	False	False	False	False	False	False	False	False	False	False	False	False	False	False	False	False
HP:0001268	Mental deterioration	1.66	0.0964	0.4983	0	0	False	False	False	False	True	False	False	False	False	False	False	False	False	False	False	False	False	False	False	False	False	False	False	False	False	False
HP:0031284	Flushing	1.66	0.0965	0.4983	0	0	False	False	False	False	False	False	False	False	False	True	False	False	False	False	False	False	False	False	False	False	False	False	False	False	False	False
HP:0000288	Abnormality of the philtrum	1.66	0.0972	0.5011	0	0	False	True	False	False	False	False	False	False	False	False	False	False	False	False	False	False	False	False	False	False	False	False	False	False	False	False
HP:0011013	Abnormality of carbohydrate metabolism/homeostasis	1.65	0.0989	0.5055	0	0	False	False	False	False	False	False	False	False	False	False	False	False	False	True	False	False	False	False	False	False	False	False	False	False	False	False
HP:0100037	Abnormality of the scalp hair	1.65	0.0996	0.5055	0	0	False	True	False	False	False	False	False	False	False	True	False	False	False	False	False	False	False	False	False	False	False	False	False	False	False	False
HP:0006872	Cerebral hypoplasia	1.64	0.101	0.5106	0	0	False	False	False	False	True	False	False	False	False	False	False	False	False	False	False	False	False	False	False	False	False	False	False	False	False	False
HP:0001508	Failure to thrive	1.64	0.102	0.5118	0	0	False	False	False	False	False	False	False	False	True	False	False	False	False	False	False	False	False	False	False	False	False	False	False	False	False	False
HP:0004366	Abnormality of glycolysis	1.63	0.1024	0.5118	0	0	False	False	False	False	False	False	False	False	False	False	False	False	False	True	False	False	False	False	False	False	False	False	False	False	False	False
HP:0003542	Increased serum pyruvate	1.63	0.1024	0.5118	0	0	False	False	False	False	False	False	False	False	False	False	False	False	False	True	False	False	False	False	False	False	False	False	False	False	False	False
HP:0011220	Prominent forehead	1.63	0.103	0.5135	0	0	False	True	False	False	False	False	False	False	False	False	False	False	False	False	False	False	False	False	False	False	False	False	False	False	False	False
HP:0000543	Optic disc pallor	1.62	0.1044	0.5167	0	0	False	False	True	False	False	False	False	False	False	False	False	False	False	False	False	False	False	False	False	False	False	False	False	False	False	False
HP:0000629	Periorbital fullness	1.62	0.105	0.5173	0	0	False	True	False	False	False	False	False	False	False	False	False	False	False	False	False	False	False	False	False	False	False	False	False	False	False	False
HP:0005562	Multiple renal cysts	1.62	0.1056	0.5187	0	0	True	False	False	False	False	False	False	False	False	False	False	False	False	False	False	False	False	False	False	False	False	False	False	False	False	False
HP:0012747	Abnormal brainstem MRI signal intensity	1.61	0.1071	0.5241	0	0	False	False	False	False	True	False	False	False	False	False	False	False	False	False	False	False	False	False	False	False	False	False	False	False	False	False
HP:0008872	Feeding difficulties in infancy	1.6	0.1093	0.5303	0	0	False	False	False	False	False	False	False	False	False	False	False	False	False	False	False	False	False	True	False	False	False	False	False	False	False	False
HP:0000526	Aniridia	1.6	0.1097	0.5309	0	0	False	False	True	False	False	False	False	False	False	False	False	False	False	False	False	False	False	False	False	False	False	False	False	False	False	False
HP:0011217	Abnormal shape of the occiput	1.6	0.1105	0.531	0	0	False	True	False	False	False	False	False	False	False	False	False	False	False	False	False	False	False	False	False	False	True	False	False	False	False	False
HP:0002342	Intellectual disability, moderate	1.6	0.1107	0.531	0	0	False	False	False	False	True	False	False	False	False	False	False	False	False	False	False	False	False	False	False	False	False	False	False	False	False	False
HP:0002928	Decreased activity of the pyruvate dehydrogenase complex	1.59	0.1119	0.5346	0	0	False	False	False	False	False	False	False	False	False	False	False	False	False	True	False	False	False	False	False	True	False	False	False	False	False	False
HP:0002282	Heterotopia	1.59	0.1123	0.5346	0	0	False	False	False	False	True	False	False	False	False	False	False	False	False	False	False	False	False	False	False	False	False	False	False	False	False	False
HP:0010438	Abnormal ventricular septum morphology	1.59	0.1126	0.5346	0	0	False	False	False	False	False	False	False	False	False	False	False	True	False	False	False	False	False	False	False	False	False	False	False	False	False	False
HP:0000712	Emotional lability	1.59	0.1128	0.5346	0	0	False	False	False	False	True	False	False	False	False	False	False	False	False	False	False	False	False	False	False	False	False	False	False	False	False	False
HP:0002415	Leukodystrophy	1.58	0.1131	0.5349	0	0	False	False	False	False	True	False	False	False	False	False	False	False	False	False	False	False	False	False	False	False	False	False	False	False	False	False
HP:0000219	Thin upper lip vermilion	1.58	0.114	0.5365	0	0	False	True	False	False	False	False	False	False	False	False	False	False	False	False	False	False	False	False	False	False	False	False	False	False	False	False
HP:0030085	Abnormal CSF lactate level	1.58	0.1147	0.538	0	0	False	False	False	False	True	False	False	False	False	False	False	False	False	False	False	False	False	False	False	False	False	False	False	False	False	False
HP:0002490	Increased CSF lactate	1.58	0.1147	0.538	0	0	False	False	False	False	True	False	False	False	False	False	False	False	False	False	False	False	False	False	False	False	False	False	False	False	False	False
HP:0011923	Decreased activity of mitochondrial complex I	1.58	0.1151	0.538	0	0	False	False	False	False	False	False	False	False	False	False	False	False	False	True	False	False	False	False	False	True	False	False	False	False	False	False
HP:0001339	Lissencephaly	1.58	0.1152	0.538	0	0	False	False	False	False	True	False	False	False	False	False	False	False	False	False	False	False	False	False	False	False	False	False	False	False	False	False
HP:0000713	Agitation	1.57	0.117	0.5428	0	0	False	False	False	False	True	False	False	False	False	False	False	False	False	False	False	False	False	False	False	False	False	False	False	False	False	False
HP:0002219	Facial hypertrichosis	1.56	0.1177	0.5435	0	0	False	False	False	False	False	False	False	False	False	True	False	False	False	False	False	False	False	False	False	False	False	False	False	False	False	False
HP:0002460	Distal muscle weakness	1.56	0.1187	0.5447	0	0	False	False	False	False	False	False	False	False	False	False	False	False	False	False	False	False	False	False	False	False	True	False	False	False	False	False
HP:0003800	Muscle abnormality related to mitochondrial dysfunction	1.56	0.1197	0.5458	0	0	False	False	False	False	False	False	False	False	False	False	False	False	False	False	False	False	False	False	False	False	True	False	False	False	False	False
HP:0002921	Abnormality of the cerebrospinal fluid	1.55	0.1213	0.5497	0	0	False	False	False	False	True	False	False	False	False	False	False	False	False	False	False	False	False	False	False	False	False	False	False	False	False	False
HP:0000464	Abnormality of the neck	1.54	0.1239	0.5579	0	0	False	True	False	False	False	False	False	False	False	False	False	False	False	False	False	False	False	False	False	False	False	False	False	False	False	False
HP:0040202	Abnormal consumption behavior	1.53	0.125	0.5604	0	0	False	False	False	False	True	False	False	False	False	False	False	False	False	False	False	False	False	False	False	False	False	False	False	False	False	False
HP:0011218	Abnormal shape of the frontal region	1.53	0.1252	0.5604	0	0	False	True	False	False	False	False	False	False	False	False	False	False	False	False	False	False	False	False	False	False	True	False	False	False	False	False
HP:0002169	Clonus	1.53	0.1258	0.5608	0	0	False	False	False	False	True	False	False	False	False	False	False	False	False	False	False	False	False	False	False	False	False	False	False	False	False	False
HP:0000664	Synophrys	1.53	0.1259	0.5608	0	0	False	True	False	False	False	False	False	False	False	True	False	False	False	False	False	False	False	False	False	False	False	False	False	False	False	False
HP:0011338	Abnormality of mouth shape	1.52	0.1283	0.5674	0	0	False	True	False	False	False	False	False	False	False	False	False	False	False	False	False	False	False	False	False	False	False	False	False	False	False	False
HP:0045025	Narrow palpebral fissure	1.52	0.1285	0.5674	0	0	False	True	False	False	False	False	False	False	False	False	False	False	False	False	False	False	False	False	False	False	False	False	False	False	False	False
HP:0000369	Low-set ears	1.52	0.1287	0.5674	0	0	False	False	False	True	False	False	False	False	False	False	False	False	False	False	False	False	False	False	False	False	False	False	False	False	False	False
HP:0000357	Abnormal location of ears	1.52	0.1288	0.5674	0	0	False	False	False	True	False	False	False	False	False	False	False	False	False	False	False	False	False	False	False	False	False	False	False	False	False	False
HP:0002385	Paraparesis	1.52	0.1292	0.568	0	0	False	False	False	False	True	False	False	False	False	False	False	False	False	False	False	False	False	False	False	False	False	False	False	False	False	False
HP:0011357	Abnormality of hair density	1.52	0.1295	0.568	0	0	False	False	False	False	False	False	False	False	False	False	False	False	False	False	False	False	False	False	False	False	False	False	False	False	False	False
HP:0000582	Upslanted palpebral fissure	1.51	0.1301	0.5696	0	0	False	True	False	False	False	False	False	False	False	False	False	False	False	False	False	False	False	False	False	False	False	False	False	False	False	False
HP:0008070	Sparse hair	1.51	0.1304	0.5696	0	0	False	False	False	False	False	False	False	False	False	True	False	False	False	False	False	False	False	False	False	False	False	False	False	False	False	False
HP:0002007	Frontal bossing	1.51	0.1309	0.5696	0	0	False	True	False	False	False	False	False	False	False	False	False	False	False	False	False	False	False	False	False	False	True	False	False	False	False	False
HP:0001629	Ventricular septal defect	1.51	0.1316	0.571	0	0	False	False	False	False	False	False	False	False	False	False	False	True	False	False	False	False	False	False	False	False	False	False	False	False	False	False
HP:0001028	Hemangioma	1.5	0.1332	0.5753	0	0	False	False	False	False	False	False	False	False	False	False	False	True	False	False	False	True	False	False	False	False	False	False	False	False	False	False
HP:0011339	Abnormality of upper lip vermillion	1.5	0.1337	0.5753	0	0	False	True	False	False	False	False	False	False	False	False	False	False	False	False	False	False	False	False	False	False	False	False	False	False	False	False
HP:0001302	Pachygyria	1.49	0.135	0.5753	0	0	False	False	False	False	True	False	False	False	False	False	False	False	False	False	False	False	False	False	False	False	False	False	False	False	False	False
HP:0002166	Impaired vibration sensation in the lower limbs	1.49	0.1353	0.5753	0	0	False	False	False	False	True	False	False	False	False	False	False	False	False	False	False	False	False	False	False	False	False	False	False	False	False	False
HP:0200007	Abnormal size of the palpebral fissures	1.49	0.1354	0.5753	0	0	False	True	False	False	False	False	False	False	False	False	False	False	False	False	False	False	False	False	False	False	False	False	False	False	False	False
HP:0007477	Abnormal dermatoglyphics	1.49	0.1367	0.5753	0	0	False	False	False	False	False	False	False	False	False	True	False	False	False	False	False	False	False	False	False	False	False	False	False	False	False	False
HP:0000975	Hyperhidrosis	1.49	0.1373	0.5753	0	0	False	False	False	False	False	False	False	False	False	True	False	False	False	False	False	False	False	False	False	False	False	False	False	False	False	False
HP:0011400	Abnormal CNS myelination	1.49	0.1374	0.5753	0	0	False	False	False	False	True	False	False	False	False	False	False	False	False	False	False	False	False	False	False	False	False	False	False	False	False	False
HP:0008905	Rhizomelia	1.49	0.1374	0.5753	0	0	False	False	False	False	False	False	False	False	True	False	False	False	False	False	False	False	False	False	False	False	True	True	False	False	False	False
HP:0001300	Parkinsonism	1.49	0.1374	0.5753	0	0	False	False	False	False	True	False	False	False	False	False	False	False	False	False	False	False	False	False	False	False	False	False	False	False	False	False
HP:0000234	Abnormality of the head	1.48	0.1384	0.5759	0	0	False	True	False	False	False	False	False	False	False	False	False	False	False	False	False	False	False	False	False	False	False	False	False	False	False	False
HP:0010720	Abnormal hair pattern	1.48	0.1386	0.5759	0	0	False	False	False	False	False	False	False	False	False	True	False	False	False	False	False	False	False	False	False	False	False	False	False	False	False	False
HP:0009121	Abnormal axial skeleton morphology	1.48	0.1392	0.5771	0	0	False	False	False	False	False	False	False	False	False	False	False	False	False	False	False	False	False	False	False	False	True	False	False	False	False	False
HP:0000483	Astigmatism	1.47	0.142	0.587	0	0	False	False	True	False	False	False	False	False	False	False	False	False	False	False	False	False	False	False	False	False	False	False	False	False	False	False
HP:0000924	Abnormality of the skeletal system	1.47	0.1424	0.587	0	0	False	False	False	False	False	False	False	False	False	False	False	False	False	False	False	False	False	False	False	False	True	False	False	False	False	False
HP:0011138	Abnormality of skin adnexa morphology	1.47	0.1426	0.587	0	0	False	False	False	False	False	False	False	False	False	True	False	False	False	False	False	False	False	False	False	False	False	False	False	False	False	False
HP:0007183	Focal T2 hyperintense basal ganglia lesion	1.47	0.1427	0.587	0	0	False	False	False	False	True	False	False	False	False	False	False	False	False	False	False	False	False	False	False	False	False	False	False	False	False	False
HP:0012240	Increased intramyocellular lipid droplets	1.46	0.1436	0.5897	0	0	False	False	False	False	False	False	False	False	False	False	False	False	False	False	False	False	False	False	False	False	True	False	False	False	False	False
HP:0000711	Restlessness	1.46	0.1449	0.5933	0	0	False	False	False	False	True	False	False	False	False	False	False	False	False	False	False	False	False	False	False	False	False	False	False	False	False	False
HP:0010901	Abnormality of methionine metabolism	1.45	0.146	0.5958	0	0	False	False	False	False	False	False	False	False	False	False	False	False	False	True	False	False	False	False	False	False	False	False	False	False	False	False
HP:0008972	Decreased activity of mitochondrial respiratory chain	1.45	0.1483	0.6007	0	0	False	False	False	False	False	False	False	False	False	False	False	False	False	True	False	False	False	False	False	True	False	False	False	False	False	False
HP:0011922	Abnormal activity of mitochondrial respiratory chain	1.44	0.1487	0.6007	0	0	False	False	False	False	False	False	False	False	False	False	False	False	False	True	False	False	False	False	False	True	False	False	False	False	False	False
HP:0008316	Abnormal mitochondria in muscle tissue	1.44	0.1494	0.6007	0	0	False	False	False	False	False	False	False	False	False	False	False	False	False	True	False	False	False	False	False	True	True	False	False	False	False	False
HP:0001671	Abnormality of the cardiac septa	1.43	0.153	0.6088	0	0	False	False	False	False	False	False	False	False	False	False	False	True	False	False	False	False	False	False	False	False	False	False	False	False	False	False
HP:0010719	Abnormality of hair texture	1.43	0.1534	0.6088	0	0	False	False	False	False	False	False	False	False	False	True	False	False	False	False	False	False	False	False	False	False	False	False	False	False	False	False
HP:0011805	Abnormality of muscle morphology	1.42	0.155	0.6088	0	0	False	False	False	False	False	False	False	False	False	False	False	False	False	False	False	False	False	False	False	False	True	False	False	False	False	False
HP:0000504	Abnormality of vision	1.42	0.1553	0.6088	0	0	False	False	True	False	False	False	False	False	False	False	False	False	False	False	False	False	False	False	False	False	False	False	False	False	False	False
HP:0001965	Abnormality of the scalp	1.42	0.1556	0.6088	0	0	False	True	False	False	False	False	False	False	False	False	False	False	False	False	False	False	False	False	False	False	False	False	False	False	False	False
HP:0031703		1.41	0.1573	0.6088	0	0	False	False	False	True	False	False	False	False	False	False	False	False	False	False	False	False	False	False	False	False	False	False	False	False	False	False
HP:0000540	Hypermetropia	1.41	0.1573	0.6088	0	0	False	False	True	False	False	False	False	False	False	False	False	False	False	False	False	False	False	False	False	False	False	False	False	False	False	False
HP:0003593	Infantile onset	1.41	0.1575	0.6088	0	0	False	False	False	False	False	False	False	False	False	False	False	False	False	False	False	False	False	False	False	False	False	False	False	False	False	False
HP:0000929	Abnormality of the skull	1.41	0.1582	0.6088	0	0	False	True	False	False	False	False	False	False	False	False	False	False	False	False	False	False	False	False	False	False	True	False	False	False	False	False
HP:0100543	Cognitive impairment	1.41	0.1594	0.6088	0	0	False	False	False	False	True	False	False	False	False	False	False	False	False	False	False	False	False	False	False	False	False	False	False	False	False	False
HP:0009879	Cortical gyral simplification	1.4	0.1617	0.6149	0	0	False	False	False	False	True	False	False	False	False	False	False	False	False	False	False	False	False	False	False	False	False	False	False	False	False	False
HP:0012605	Hypernatriuria	1.4	0.1624	0.6165	0	0	True	False	False	False	False	False	False	False	False	False	False	False	False	True	False	False	False	False	False	False	False	False	False	False	False	False
HP:0001270	Motor delay	1.39	0.1633	0.6189	0	0	False	False	False	False	True	False	False	False	False	False	False	False	False	False	False	False	False	False	False	False	False	False	False	False	False	False
HP:0000465	Webbed neck	1.39	0.1639	0.619	0	0	False	True	False	False	False	False	False	False	False	False	False	False	False	False	False	False	False	False	False	False	False	False	False	False	False	False
HP:0001507	Growth abnormality	1.39	0.1641	0.619	0	0	False	False	False	False	False	False	False	False	True	False	False	False	False	False	False	False	False	False	False	False	False	False	False	False	False	False
HP:0010500	Hyperextensibility of the knee	1.39	0.1648	0.619	0	0	False	False	False	False	False	False	False	False	False	False	False	False	False	False	False	False	False	False	False	False	True	True	False	False	False	False
HP:0000152	Abnormality of head or neck	1.39	0.1649	0.619	0	0	False	True	False	False	False	False	False	False	False	False	False	False	False	False	False	False	False	False	False	False	False	False	False	False	False	False
HP:0008772	Aplasia/Hypoplasia of the external ear	1.39	0.1649	0.619	0	0	False	False	False	True	False	False	False	False	False	False	False	False	False	False	False	False	False	False	False	False	False	False	False	False	False	False
HP:0045075	Sparse eyebrow	1.38	0.1662	0.6203	0	0	False	True	False	False	False	False	False	False	False	True	False	False	False	False	False	False	False	False	False	False	False	False	False	False	False	False
HP:0100755	Abnormality of salivation	1.38	0.1662	0.6203	0	0	False	True	False	False	False	False	False	False	False	False	False	False	False	False	False	False	False	False	False	False	False	False	False	False	False	False
HP:0000356	Abnormality of the outer ear	1.38	0.1673	0.6233	0	0	False	False	False	True	False	False	False	False	False	False	False	False	False	False	False	False	False	False	False	False	False	False	False	False	False	False
HP:0001018	Abnormal palmar dermatoglyphics	1.38	0.1679	0.6235	0	0	False	False	False	False	False	False	False	False	False	True	False	False	False	False	False	False	False	False	False	False	False	True	False	False	False	False
HP:0000322	Short philtrum	1.37	0.1693	0.6255	0	0	False	True	False	False	False	False	False	False	False	False	False	False	False	False	False	False	False	False	False	False	False	False	False	False	False	False
HP:0000340	Sloping forehead	1.37	0.1715	0.6295	0	0	False	True	False	False	False	False	False	False	False	False	False	False	False	False	False	False	False	False	False	False	False	False	False	False	False	False
HP:0025454	Abnormal CSF metabolite level	1.36	0.1731	0.6304	0	0	False	False	False	False	True	False	False	False	False	False	False	False	False	False	False	False	False	False	False	False	False	False	False	False	False	False
HP:0004400	Abnormality of the pylorus	1.34	0.1787	0.6449	0	0	False	False	False	False	False	False	False	False	False	False	False	False	False	False	False	False	False	True	False	False	False	False	False	False	False	False
HP:0002186	Apraxia	1.34	0.1805	0.6458	0	0	False	False	False	False	True	False	False	False	False	False	False	False	False	False	False	False	False	False	False	False	False	False	False	False	False	False
HP:0012751	Abnormal basal ganglia MRI signal intensity	1.34	0.1807	0.6458	0	0	False	False	False	False	True	False	False	False	False	False	False	False	False	False	False	False	False	False	False	False	False	False	False	False	False	False
HP:0002064	Spastic gait	1.34	0.1809	0.6458	0	0	False	False	False	False	True	False	False	False	False	False	False	False	False	False	False	False	False	False	False	False	True	False	False	False	False	False
HP:0000599	Abnormality of the frontal hairline	1.34	0.181	0.6458	0	0	False	True	False	False	False	False	False	False	False	True	False	False	False	False	False	False	False	False	False	False	False	False	False	False	False	False
HP:0002999	Patellar dislocation	1.34	0.1811	0.6458	0	0	False	False	False	False	False	False	False	False	False	False	False	False	False	False	False	False	False	False	False	False	True	True	False	False	False	False
HP:0003429	CNS hypomyelination	1.31	0.1889	0.6646	0	0	False	False	False	False	True	False	False	False	False	False	False	False	False	False	False	False	False	False	False	False	False	False	False	False	False	False
HP:0100242	Sarcoma	1.31	0.1911	0.6688	0	0	False	False	False	False	False	False	False	False	False	False	False	False	False	False	False	True	False	False	False	False	False	False	False	False	False	False
HP:0003445	EMG: neuropathic changes	1.31	0.1916	0.6688	0	0	False	False	False	False	False	False	False	False	False	False	False	False	False	False	False	False	False	False	False	False	True	False	False	False	False	False
HP:0010034	Short 1st metacarpal	1.31	0.1917	0.6688	0	0	False	False	False	False	False	False	False	False	False	False	False	False	False	False	False	False	False	False	False	False	True	True	False	False	False	False
HP:0010663	Abnormality of thalamus morphology	1.31	0.1918	0.6688	0	0	False	False	False	False	True	False	False	False	False	False	False	False	False	False	False	False	False	False	False	False	False	False	False	False	False	False
HP:0000114	Proximal tubulopathy	1.29	0.196	0.6813	0	0	True	False	False	False	False	False	False	False	False	False	False	False	False	False	False	False	False	False	False	False	False	False	False	False	False	False
HP:0001427	Mitochondrial inheritance	1.29	0.1968	0.6818	0	0	False	False	False	False	False	False	False	False	False	False	False	False	False	False	False	False	False	False	False	False	False	False	False	False	False	False
HP:0010490	Abnormality of the palmar creases	1.29	0.1978	0.6818	0	0	False	False	False	False	False	False	False	False	False	True	False	False	False	False	False	False	False	False	False	False	False	True	False	False	False	False
HP:0000400	Macrotia	1.29	0.1981	0.6818	0	0	False	False	False	True	False	False	False	False	False	False	False	False	False	False	False	False	False	False	False	False	False	False	False	False	False	False
HP:0002648	Abnormality of calvarial morphology	1.28	0.1991	0.6818	0	0	False	True	False	False	False	False	False	False	False	False	False	False	False	False	False	False	False	False	False	False	True	False	False	False	False	False
HP:0000505	Visual impairment	1.28	0.2	0.6818	0	0	False	False	True	False	False	False	False	False	False	False	False	False	False	False	False	False	False	False	False	False	False	False	False	False	False	False
HP:0003535	3-Methylglutaconic aciduria	1.28	0.2002	0.6818	0	0	True	False	False	False	False	False	False	False	False	False	False	False	False	True	False	False	False	False	False	False	False	False	False	False	False	False
HP:0001010	Hypopigmentation of the skin	1.28	0.2004	0.6818	0	0	False	False	False	False	False	False	False	False	False	True	False	False	False	False	False	False	False	False	False	False	False	False	False	False	False	False
HP:0010535	Sleep apnea	1.28	0.2018	0.6831	0	0	False	False	False	False	True	False	False	False	False	False	False	False	False	False	True	False	False	False	False	False	False	False	False	False	False	False
HP:0000478	Abnormality of the eye	1.27	0.2026	0.6831	0	0	False	False	True	False	False	False	False	False	False	False	False	False	False	False	False	False	False	False	False	False	False	False	False	False	False	False
HP:0000269	Prominent occiput	1.27	0.2042	0.6859	0	0	False	True	False	False	False	False	False	False	False	False	False	False	False	False	False	False	False	False	False	False	True	False	False	False	False	False
HP:0001949	Hypokalemic alkalosis	1.27	0.2058	0.6872	0	0	False	False	False	False	False	False	False	False	False	False	False	False	False	True	False	False	False	False	False	False	False	False	False	False	False	False
HP:0000581	Blepharophimosis	1.26	0.2067	0.6872	0	0	False	True	False	False	False	False	False	False	False	False	False	False	False	False	False	False	False	False	False	False	False	False	False	False	False	False
HP:0010850	EEG with spike-wave complexes	1.26	0.2072	0.6872	0	0	False	False	False	False	True	False	False	False	False	False	False	False	False	False	False	False	False	False	False	False	False	False	False	False	False	False
HP:0000960	Sacral dimple	1.26	0.2079	0.6886	0	0	False	False	False	False	False	False	False	False	False	True	False	False	False	False	False	False	False	False	False	False	True	False	False	False	False	False
HP:0002148	Hypophosphatemia	1.25	0.21	0.6898	0	0	False	False	False	False	False	False	False	False	False	False	False	False	False	True	False	False	False	False	False	False	False	False	False	False	False	False
HP:0002151	Increased serum lactate	1.25	0.2102	0.6898	0	0	False	False	False	False	False	False	False	False	False	False	False	False	False	True	False	False	False	False	False	False	False	False	False	False	False	False
HP:0009027	Foot dorsiflexor weakness	1.25	0.2106	0.6898	0	0	False	False	False	False	False	False	False	False	False	False	False	False	False	False	False	False	False	False	False	False	True	True	False	False	False	False
HP:0001328	Specific learning disability	1.25	0.2107	0.6898	0	0	False	False	False	False	True	False	False	False	False	False	False	False	False	False	False	False	False	False	False	False	False	False	False	False	False	False
HP:0002705	High, narrow palate	1.25	0.2108	0.6898	0	0	False	True	False	False	False	False	False	False	False	False	False	False	False	False	False	False	False	False	False	False	False	False	False	False	False	False
HP:0008771	Aplasia/Hypoplasia of the ear	1.25	0.2116	0.6898	0	0	False	False	False	True	False	False	False	False	False	False	False	False	False	False	False	False	False	False	False	False	False	False	False	False	False	False
HP:0040064	Abnormality of limbs	1.25	0.2121	0.6898	0	0	False	False	False	False	False	False	False	False	False	False	False	False	False	False	False	False	False	False	False	False	False	True	False	False	False	False
HP:0031818		1.25	0.2131	0.6898	0	0	False	False	False	False	False	False	False	False	True	False	False	False	False	False	False	False	False	False	False	False	False	False	False	False	False	False
HP:0002209	Sparse scalp hair	1.25	0.2131	0.6898	0	0	False	True	False	False	False	False	False	False	False	True	False	False	False	False	False	False	False	False	False	False	False	False	False	False	False	False
HP:0000122	Unilateral renal agenesis	1.24	0.2132	0.6898	0	0	True	False	False	False	False	False	False	False	False	False	False	False	False	False	False	False	False	False	False	False	False	False	False	False	False	False
HP:0004691	2-3 toe syndactyly	1.24	0.2148	0.6915	0	0	False	False	False	False	False	False	False	False	False	False	False	False	False	False	False	False	False	False	False	False	True	True	False	False	False	False
HP:0000301	Abnormality of facial musculature	1.23	0.2175	0.6939	0	0	False	True	False	False	False	False	False	False	False	False	False	False	False	False	False	False	False	False	False	False	True	False	False	False	False	False
HP:0000177	Abnormality of upper lip	1.23	0.2181	0.6942	0	0	False	True	False	False	False	False	False	False	False	False	False	False	False	False	False	False	False	False	False	False	False	False	False	False	False	False
HP:0031820		1.23	0.2183	0.6942	0	0	False	False	False	False	False	False	False	False	True	False	False	False	False	False	False	False	False	False	False	False	False	False	False	False	False	False
HP:0002145	Frontotemporal dementia	1.23	0.2188	0.6946	0	0	False	False	False	False	True	False	False	False	False	False	False	False	False	False	False	False	False	False	False	False	False	False	False	False	False	False
HP:0000358	Posteriorly rotated ears	1.22	0.2208	0.6986	0	0	False	False	False	True	False	False	False	False	False	False	False	False	False	False	False	False	False	False	False	False	False	False	False	False	False	False
HP:0002553	Highly arched eyebrow	1.22	0.222	0.7007	0	0	False	True	False	False	False	False	False	False	False	True	False	False	False	False	False	False	False	False	False	False	False	False	False	False	False	False
HP:0001284	Areflexia	1.22	0.2222	0.7007	0	0	False	False	False	False	True	False	False	False	False	False	False	False	False	False	False	False	False	False	False	False	False	False	False	False	False	False
HP:0002352	Leukoencephalopathy	1.22	0.2231	0.7025	0	0	False	False	False	False	True	False	False	False	False	False	False	False	False	False	False	False	False	False	False	False	False	False	False	False	False	False
HP:0001608	Abnormality of the voice	1.22	0.224	0.703	0	0	False	False	False	False	False	False	False	False	False	False	True	False	False	False	False	False	False	False	False	False	False	False	False	False	False	False
HP:0000059	Hypoplastic labia majora	1.22	0.2241	0.703	0	0	True	False	False	False	False	False	False	False	False	False	False	False	False	False	False	False	False	False	False	False	False	False	False	False	False	False
HP:0100840	Aplasia/Hypoplasia of the eyebrow	1.21	0.225	0.7039	0	0	False	True	False	False	False	False	False	False	False	True	False	False	False	False	False	False	False	False	False	False	False	False	False	False	False	False
HP:0010767	Sacrococcygeal pilonidal abnormality	1.21	0.2269	0.7055	0	0	False	False	False	False	False	False	False	False	False	False	False	False	False	False	False	False	False	False	False	False	True	False	False	False	False	False
HP:0002251	Aganglionic megacolon	1.2	0.2301	0.7058	0	0	False	False	False	False	True	False	False	False	False	False	False	False	False	False	False	False	False	True	False	False	False	False	False	False	False	False
HP:0025028	Abnormality of enteric nervous system morphology	1.2	0.2301	0.7058	0	0	False	False	False	False	True	False	False	False	False	False	False	False	False	False	False	False	False	True	False	False	False	False	False	False	False	False
HP:0004362	Abnormality of enteric ganglion morphology	1.2	0.2301	0.7058	0	0	False	False	False	False	True	False	False	False	False	False	False	False	False	False	False	False	False	True	False	False	False	False	False	False	False	False
HP:0012331	Abnormal autonomic nervous system morphology	1.2	0.2301	0.7058	0	0	False	False	False	False	True	False	False	False	False	False	False	False	False	False	False	False	False	False	False	False	False	False	False	False	False	False
HP:0100957	Abnormality of the renal medulla	1.2	0.2309	0.7058	0	0	True	False	False	False	False	False	False	False	False	False	False	False	False	False	False	False	False	False	False	False	False	False	False	False	False	False
HP:0000741	Apathy	1.2	0.2314	0.7058	0	0	False	False	False	False	True	False	False	False	False	False	False	False	False	False	False	False	False	False	False	False	False	False	False	False	False	False
HP:0001511	Intrauterine growth retardation	1.2	0.2315	0.7058	0	0	False	False	False	False	False	False	False	False	True	False	False	False	False	False	False	False	False	False	False	False	False	False	False	False	False	False
HP:0000159	Abnormality of the lip	1.2	0.2316	0.7058	0	0	False	True	False	False	False	False	False	False	False	False	False	False	False	False	False	False	False	False	False	False	False	False	False	False	False	False
HP:0009658	Aplasia/Hypoplasia of the phalanges of the thumb	1.19	0.2339	0.7086	0	0	False	False	False	False	False	False	False	False	False	False	False	False	False	False	False	False	False	False	False	False	True	True	False	False	False	False
HP:0010460	Abnormality of the female genitalia	1.18	0.2394	0.7171	0	0	True	False	False	False	False	False	False	False	False	False	False	False	False	False	False	False	False	False	False	False	False	False	False	False	False	False
HP:0000138	Ovarian cyst	1.18	0.2396	0.7171	0	0	True	False	False	False	False	False	False	False	False	False	False	False	False	False	False	False	False	False	False	False	False	False	False	False	False	False
HP:0003584	Late onset	1.18	0.2399	0.7171	0	0	False	False	False	False	False	False	False	False	False	False	False	False	False	False	False	False	False	False	False	False	False	False	False	False	False	False
HP:0004404	Abnormal nipple morphology	1.17	0.2401	0.7171	0	0	False	False	False	False	False	True	False	False	False	False	False	False	False	False	False	False	False	False	False	False	False	False	False	False	False	False
HP:0003202	Skeletal muscle atrophy	1.16	0.2442	0.7251	0	0	False	False	False	False	False	False	False	False	False	False	False	False	False	False	False	False	False	False	False	False	True	False	False	False	False	False
HP:0002793	Abnormal pattern of respiration	1.16	0.2468	0.7281	0	0	False	False	False	False	False	False	False	False	False	False	False	False	False	False	True	False	False	False	False	False	False	False	False	False	False	False
HP:0009725	Bladder neoplasm	1.16	0.2477	0.7281	0	0	True	False	False	False	False	False	False	False	False	False	False	False	False	False	False	True	False	False	False	False	False	False	False	False	False	False
HP:0011362	Abnormal hair quantity	1.16	0.2478	0.7281	0	0	False	False	False	False	False	False	False	False	False	True	False	False	False	False	False	False	False	False	False	False	False	False	False	False	False	False
HP:0001561	Polyhydramnios	1.15	0.249	0.7281	0	0	False	False	False	False	False	False	False	True	False	False	False	False	False	False	False	False	False	False	False	False	False	False	False	False	False	False
HP:0002126	Polymicrogyria	1.15	0.2492	0.7281	0	0	False	False	False	False	True	False	False	False	False	False	False	False	False	False	False	False	False	False	False	False	False	False	False	False	False	False
HP:0003128	Lactic acidosis	1.15	0.2507	0.7281	0	0	False	False	False	False	False	False	False	False	False	False	False	False	False	True	False	False	False	False	False	False	False	False	False	False	False	False
HP:0012103	Abnormality of the mitochondrion	1.15	0.2507	0.7281	0	0	False	False	False	False	False	False	False	False	False	False	False	False	False	True	False	False	False	False	False	True	False	False	False	False	False	False
HP:0001601	Laryngomalacia	1.15	0.2509	0.7281	0	0	False	False	False	False	False	False	False	False	False	False	False	False	False	False	True	False	False	False	False	False	False	False	False	False	False	False
HP:0000319	Smooth philtrum	1.14	0.2527	0.7294	0	0	False	True	False	False	False	False	False	False	False	False	False	False	False	False	False	False	False	False	False	False	False	False	False	False	False	False
HP:0000085	Horseshoe kidney	1.14	0.2545	0.7304	0	0	True	False	False	False	False	False	False	False	False	False	False	False	False	False	False	False	False	False	False	False	False	False	False	False	False	False
HP:0002236	Frontal upsweep of hair	1.13	0.257	0.7346	0	0	False	False	False	False	False	False	False	False	False	True	False	False	False	False	False	False	False	False	False	False	False	False	False	False	False	False
HP:0010929	Abnormality of cation homeostasis	1.13	0.2572	0.7346	0	0	False	False	False	False	False	False	False	False	False	False	False	False	False	True	False	False	False	False	False	False	False	False	False	False	False	False
HP:0003552	Muscle stiffness	1.13	0.2583	0.7358	0	0	False	False	False	False	False	False	False	False	False	False	False	False	False	False	False	False	False	False	False	False	True	False	False	False	False	False
HP:0000598	Abnormality of the ear	1.13	0.2604	0.7376	0	0	False	False	False	True	False	False	False	False	False	False	False	False	False	False	False	False	False	False	False	False	False	False	False	False	False	False
HP:0005922	Abnormal hand morphology	1.12	0.2607	0.7376	0	0	False	False	False	False	False	False	False	False	False	False	False	False	False	False	False	False	False	False	False	False	False	True	False	False	False	False
HP:0003688	Cytochrome C oxidase-negative muscle fibers	1.12	0.2611	0.7376	0	0	False	False	False	False	False	False	False	False	False	False	False	False	False	False	False	False	False	False	False	False	True	False	False	False	False	False
HP:0030084	Clinodactyly	1.12	0.2612	0.7376	0	0	False	False	False	False	False	False	False	False	False	False	False	False	False	False	False	False	False	False	False	False	True	True	False	False	False	False
HP:0410008	Abnormality of the peripheral nervous system	1.12	0.262	0.7376	0	0	False	False	False	False	True	False	False	False	False	False	False	False	False	False	False	False	False	False	False	False	False	False	False	False	False	False
HP:0002270	Abnormality of the autonomic nervous system	1.12	0.2629	0.7391	0	0	False	False	False	False	True	False	False	False	False	False	False	False	False	False	False	False	False	False	False	False	False	False	False	False	False	False
HP:0001760	Abnormality of the foot	1.12	0.2645	0.7409	0	0	False	False	False	False	False	False	False	False	False	False	False	False	False	False	False	False	False	False	False	False	False	True	False	False	False	False
HP:0001022	Albinism	1.11	0.2652	0.7409	0	0	False	False	False	False	False	False	False	False	False	True	False	False	False	False	False	False	False	False	False	False	False	False	False	False	False	False
HP:0009053	Distal lower limb muscle weakness	1.11	0.2653	0.7409	0	0	False	False	False	False	False	False	False	False	False	False	False	False	False	False	False	False	False	False	False	False	True	True	False	False	False	False
HP:0200102	Sparse or absent eyelashes	1.11	0.2662	0.7409	0	0	False	True	False	False	False	False	False	False	False	True	False	False	False	False	False	False	False	False	False	False	False	False	False	False	False	False
HP:0003326	Myalgia	1.11	0.2667	0.7409	0	0	False	False	False	False	False	False	False	False	False	False	False	False	False	False	False	False	False	False	True	False	False	False	False	False	False	False
HP:0008551	Microtia	1.11	0.269	0.7449	0	0	False	False	False	True	False	False	False	False	False	False	False	False	False	False	False	False	False	False	False	False	False	False	False	False	False	False
HP:0040129	Abnormal nerve conduction velocity	1.1	0.2718	0.748	0	0	False	False	False	False	True	False	False	False	False	False	False	False	False	False	False	False	False	False	False	False	False	False	False	False	False	False
HP:0006565	Increased hepatocellular lipid droplets	1.1	0.2725	0.748	0	0	False	False	False	False	False	False	False	False	False	False	False	False	False	False	False	False	False	True	False	False	False	False	False	False	False	False
HP:0003201	Rhabdomyolysis	1.1	0.2726	0.748	0	0	False	False	False	False	False	False	False	False	False	False	False	False	False	False	False	False	False	False	False	False	True	False	False	False	False	False
HP:0011039	Abnormality of the helix	1.1	0.2726	0.748	0	0	False	False	False	True	False	False	False	False	False	False	False	False	False	False	False	False	False	False	False	False	False	False	False	False	False	False
HP:0000090	Nephronophthisis	1.09	0.2744	0.7499	0	0	True	False	False	False	False	False	False	False	False	False	False	False	False	False	False	False	False	False	False	False	False	False	False	False	False	False
HP:0005105	Abnormal nasal morphology	1.09	0.2746	0.7499	0	0	False	True	False	False	False	False	False	False	False	False	False	False	False	False	False	False	False	False	False	False	False	False	False	False	False	False
HP:0003738	Exercise-induced myalgia	1.09	0.2752	0.7504	0	0	False	False	False	False	False	False	False	False	False	False	False	False	False	False	False	False	False	False	True	False	False	False	False	False	False	False
HP:0008209	Premature ovarian insufficiency	1.09	0.2757	0.7511	0	0	True	False	False	False	False	False	False	False	False	False	False	False	False	False	False	False	False	False	False	False	False	False	False	False	False	False
HP:0009660	Short phalanx of the thumb	1.09	0.2766	0.7528	0	0	False	False	False	False	False	False	False	False	False	False	False	False	False	False	False	False	False	False	False	False	True	True	False	False	False	False
HP:0001357	Plagiocephaly	1.08	0.2791	0.7554	0	0	False	True	False	False	False	False	False	False	False	False	False	False	False	False	False	False	False	False	False	False	True	False	False	False	False	False
HP:0012471	Thick vermilion border	1.08	0.2793	0.7554	0	0	False	True	False	False	False	False	False	False	False	False	False	False	False	False	False	False	False	False	False	False	False	False	False	False	False	False
HP:0000286	Epicanthus	1.08	0.2794	0.7554	0	0	False	True	False	False	False	False	False	False	False	False	False	False	False	False	False	False	False	False	False	False	False	False	False	False	False	False
HP:0002814	Abnormality of the lower limb	1.08	0.2798	0.7554	0	0	False	False	False	False	False	False	False	False	False	False	False	False	False	False	False	False	False	False	False	False	False	True	False	False	False	False
HP:0000325	Triangular face	1.08	0.2798	0.7554	0	0	False	True	False	False	False	False	False	False	False	False	False	False	False	False	False	False	False	False	False	False	False	False	False	False	False	False
HP:0001915	Aplastic anemia	1.08	0.2808	0.7564	0	0	False	False	False	False	False	False	False	False	False	False	False	False	True	False	False	False	False	False	False	False	False	False	False	False	False	False
HP:0004324	Increased body weight	1.07	0.2828	0.759	0	0	False	False	False	False	False	False	False	False	True	False	False	False	False	False	False	False	False	False	False	False	False	False	False	False	False	False
HP:0031137	Storage in hepatocytes	1.07	0.2841	0.759	0	0	False	False	False	False	False	False	False	False	False	False	False	False	False	False	False	False	False	True	False	False	False	False	False	False	False	False
HP:0006561	Lipid accumulation in hepatocytes	1.07	0.2841	0.759	0	0	False	False	False	False	False	False	False	False	False	False	False	False	False	False	False	False	False	True	False	False	False	False	False	False	False	False
HP:0031882		1.07	0.2854	0.7613	0	0	False	False	False	False	True	False	False	False	False	False	False	False	False	False	False	False	False	False	False	False	False	False	False	False	False	False
HP:0000745	Diminished motivation	1.07	0.2864	0.7621	0	0	False	False	False	False	True	False	False	False	False	False	False	False	False	False	False	False	False	False	False	False	False	False	False	False	False	False
HP:0000946	Hypoplastic ilia	1.06	0.2884	0.7657	0	0	False	False	False	False	False	False	False	False	False	False	False	False	False	False	False	False	False	False	False	False	True	False	False	False	False	False
HP:0000692	Misalignment of teeth	1.06	0.2897	0.7674	0	0	False	True	False	False	False	False	False	False	False	False	False	False	False	False	False	False	False	False	False	False	False	False	False	False	False	False
HP:0003287	Abnormality of mitochondrial metabolism	1.06	0.2906	0.7676	0	0	False	False	False	False	False	False	False	False	False	False	False	False	False	True	False	False	False	False	False	True	False	False	False	False	False	False
HP:0000777	Abnormality of the thymus	1.06	0.2907	0.7676	0	0	False	False	False	False	False	False	True	False	False	False	False	True	False	False	False	False	True	False	False	False	False	False	False	False	False	False
HP:0001107	Ocular albinism	1.05	0.2921	0.7698	0	0	False	False	True	False	False	False	False	False	False	False	False	False	False	False	False	False	False	False	False	False	False	False	False	False	False	False
HP:0003111	Abnormality of ion homeostasis	1.04	0.296	0.7751	0	0	False	False	False	False	False	False	False	False	False	False	False	False	False	True	False	False	False	False	False	False	False	False	False	False	False	False
HP:0030047	Abnormality of lateral ventricle	1.04	0.2976	0.7766	0	0	False	False	False	False	True	False	False	False	False	False	False	False	False	False	False	False	False	False	False	False	False	False	False	False	False	False
HP:0025356	Pschomotor retardation	1.04	0.2995	0.7782	0	0	False	False	False	False	True	False	False	False	False	False	False	False	False	False	False	False	False	False	False	False	False	False	False	False	False	False
HP:0006712	Aplasia/Hypoplasia of the ribs	1.04	0.3005	0.7801	0	0	False	False	False	False	False	False	False	False	False	False	False	False	False	False	False	False	False	False	False	False	True	False	False	False	False	False
HP:0000368	Low-set, posteriorly rotated ears	1.03	0.3013	0.7812	0	0	False	False	False	True	False	False	False	False	False	False	False	False	False	False	False	False	False	False	False	False	False	False	False	False	False	False
HP:0000293	Full cheeks	1.03	0.3027	0.7813	0	0	False	True	False	False	False	False	False	False	False	False	False	False	False	False	False	False	False	False	False	False	False	False	False	False	False	False
HP:0002974	Radioulnar synostosis	1.03	0.3029	0.7813	0	0	False	False	False	False	False	False	False	False	False	False	False	False	False	False	False	False	False	False	False	False	True	True	False	False	False	False
HP:0001513	Obesity	1.02	0.3071	0.7859	0	0	False	False	False	False	False	False	False	False	True	False	False	False	False	False	False	False	False	False	False	False	False	False	False	False	False	False
HP:0007513	Generalized hypopigmentation	1.02	0.3078	0.7859	0	0	False	False	False	False	False	False	False	False	False	True	False	False	False	False	False	False	False	False	False	False	False	False	False	False	False	False
HP:0003551	Difficulty climbing stairs	1.02	0.3081	0.7859	0	0	False	False	False	False	False	False	False	False	False	False	False	False	False	False	False	False	False	False	False	False	True	False	False	False	False	False
HP:0012372	Abnormal eye morphology	1.02	0.3081	0.7859	0	0	False	False	True	False	False	False	False	False	False	False	False	False	False	False	False	False	False	False	False	False	False	False	False	False	False	False
HP:0002118	Abnormality of the cerebral ventricles	1.0	0.3164	0.7935	0	0	False	False	False	False	True	False	False	False	False	False	False	False	False	False	False	False	False	False	False	False	False	False	False	False	False	False
HP:0100797	Toenail dysplasia	1.0	0.3168	0.7935	0	0	False	False	False	False	False	False	False	False	False	True	False	False	False	False	False	False	False	False	False	False	False	False	False	False	False	False
HP:0009025	Increased connective tissue	1.0	0.3171	0.7935	0	0	False	False	False	False	False	False	False	False	False	False	False	False	False	False	False	False	False	False	False	False	True	False	False	False	False	False
HP:0000009	Functional abnormality of the bladder	1.0	0.3171	0.7935	0	0	True	False	False	False	False	False	False	False	False	False	False	False	False	False	False	False	False	False	False	False	False	False	False	False	False	False
HP:0001510	Growth delay	1.0	0.3194	0.7935	0	0	False	False	False	False	False	False	False	False	True	False	False	False	False	False	False	False	False	False	False	False	False	False	False	False	False	False
HP:0000602	Ophthalmoplegia	0.99	0.3217	0.7935	0	0	False	False	True	False	False	False	False	False	False	False	False	False	False	False	False	False	False	False	False	False	False	False	False	False	False	False
HP:0000689	Dental malocclusion	0.99	0.3221	0.7935	0	0	False	True	False	False	False	False	False	False	False	False	False	False	False	False	False	False	False	False	False	False	False	False	False	False	False	False
HP:0004360	Abnormality of acid-base homeostasis	0.99	0.3242	0.7935	0	0	False	False	False	False	False	False	False	False	False	False	False	False	False	True	False	False	False	False	False	False	False	False	False	False	False	False
HP:0003010	Prolonged bleeding time	0.98	0.325	0.7935	0	0	False	False	False	False	False	False	False	False	False	False	False	False	True	False	False	False	False	False	False	False	False	False	False	False	False	False
HP:0002683	Abnormality of the calvaria	0.98	0.3269	0.7956	0	0	False	True	False	False	False	False	False	False	False	False	False	False	False	False	False	False	False	False	False	False	True	False	False	False	False	False
HP:0000039	Epispadias	0.98	0.3271	0.7956	0	0	True	False	False	False	False	False	False	False	False	False	False	False	False	False	False	False	False	False	False	False	False	False	False	False	False	False
HP:0002714	Downturned corners of mouth	0.98	0.3287	0.7956	0	0	False	True	False	False	False	False	False	False	False	False	False	False	False	False	False	False	False	False	False	False	False	False	False	False	False	False
HP:0002862	Bladder carcinoma	0.98	0.3292	0.7956	0	0	True	False	False	False	False	False	False	False	False	False	False	False	False	False	False	True	False	False	False	False	False	False	False	False	False	False
HP:0000364	Hearing abnormality	0.98	0.3295	0.7956	0	0	False	False	False	True	False	False	False	False	False	False	False	False	False	False	False	False	False	False	False	False	False	False	False	False	False	False
HP:0031704		0.98	0.3295	0.7956	0	0	False	False	False	True	False	False	False	False	False	False	False	False	False	False	False	False	False	False	False	False	False	False	False	False	False	False
HP:0009804	Reduced number of teeth	0.97	0.3296	0.7956	0	0	False	True	False	False	False	False	False	False	False	False	False	False	False	False	False	False	False	False	False	False	False	False	False	False	False	False
HP:0012815	Hypoplastic female external genitalia	0.97	0.3297	0.7956	0	0	True	False	False	False	False	False	False	False	False	False	False	False	False	False	False	False	False	False	False	False	False	False	False	False	False	False
HP:0000444	Convex nasal ridge	0.97	0.3301	0.7956	0	0	False	True	False	False	False	False	False	False	False	False	False	False	False	False	False	False	False	False	False	False	False	False	False	False	False	False
HP:0004322	Short stature	0.97	0.331	0.7959	0	0	False	False	False	False	False	False	False	False	True	False	False	False	False	False	False	False	False	False	False	False	False	False	False	False	False	False
HP:0000678	Dental crowding	0.97	0.3314	0.7959	0	0	False	True	False	False	False	False	False	False	False	False	False	False	False	False	False	False	False	False	False	False	False	False	False	False	False	False
HP:0007704	Paroxysmal involuntary eye movements	0.97	0.3317	0.7959	0	0	False	False	True	False	False	False	False	False	False	False	False	False	False	False	False	False	False	False	False	False	False	False	False	False	False	False
HP:0003173	Hypoplastic pubic bone	0.97	0.3331	0.7959	0	0	False	False	False	False	False	False	False	False	False	False	False	False	False	False	False	False	False	False	False	False	True	False	False	False	False	False
HP:0009055	Generalized limb muscle atrophy	0.97	0.3333	0.7959	0	0	False	False	False	False	False	False	False	False	False	False	False	False	False	False	False	False	False	False	False	False	True	False	False	False	False	False
HP:0000066	Labial hypoplasia	0.97	0.3339	0.7959	0	0	True	False	False	False	False	False	False	False	False	False	False	False	False	False	False	False	False	False	False	False	False	False	False	False	False	False
HP:0000008	Abnormality of female internal genitalia	0.96	0.3347	0.7968	0	0	True	False	False	False	False	False	False	False	False	False	False	False	False	False	False	False	False	False	False	False	False	False	False	False	False	False
HP:0001397	Hepatic steatosis	0.96	0.3364	0.8004	0	0	False	False	False	False	False	False	False	False	False	False	False	False	False	False	False	False	False	True	False	False	False	False	False	False	False	False
HP:0000426	Prominent nasal bridge	0.96	0.3369	0.8009	0	0	False	True	False	False	False	False	False	False	False	False	False	False	False	False	False	False	False	False	False	False	False	False	False	False	False	False
HP:0001792	Small nail	0.96	0.3375	0.8014	0	0	False	False	False	False	False	False	False	False	False	True	False	False	False	False	False	False	False	False	False	False	False	False	False	False	False	False
HP:0011792	Neoplasm by histology	0.95	0.3408	0.8066	0	0	False	False	False	False	False	False	False	False	False	False	False	False	False	False	False	True	False	False	False	False	False	False	False	False	False	False
HP:0003546	Exercise intolerance	0.95	0.3415	0.8066	0	0	False	False	False	False	False	False	False	False	False	False	False	False	False	False	False	False	False	False	False	False	True	False	False	False	False	False
HP:0000268	Dolichocephaly	0.95	0.3432	0.8066	0	0	False	True	False	False	False	False	False	False	False	False	False	False	False	False	False	False	False	False	False	False	True	False	False	False	False	False
HP:0001901	Polycythemia	0.95	0.3439	0.8066	0	0	False	False	False	False	False	False	False	False	False	False	False	False	True	False	False	False	False	False	False	False	False	False	False	False	False	False
HP:0000083	Renal insufficiency	0.95	0.3442	0.8066	0	0	True	False	False	False	False	False	False	False	False	False	False	False	False	False	False	False	False	False	False	False	False	False	False	False	False	False
HP:0000365	Hearing impairment	0.94	0.3478	0.8103	0	0	False	False	False	True	False	False	False	False	False	False	False	False	False	False	False	False	False	False	False	False	False	False	False	False	False	False
HP:0010574	Abnormality of the epiphysis of the femoral head	0.94	0.3491	0.8103	0	0	False	False	False	False	False	False	False	False	False	False	False	False	False	False	False	False	False	False	False	False	True	True	False	False	False	False
HP:0000233	Thin vermilion border	0.94	0.3494	0.8103	0	0	False	True	False	False	False	False	False	False	False	False	False	False	False	False	False	False	False	False	False	False	False	False	False	False	False	False
HP:0001197	Abnormality of prenatal development or birth	0.94	0.3497	0.8103	0	0	False	False	False	False	False	False	False	True	False	False	False	False	False	False	False	False	False	False	False	False	False	False	False	False	False	False
HP:0000218	High palate	0.93	0.3506	0.8103	0	0	False	True	False	False	False	False	False	False	False	False	False	False	False	False	False	False	False	False	False	False	False	False	False	False	False	False
HP:0002239	Gastrointestinal hemorrhage	0.93	0.3506	0.8103	0	0	False	False	False	False	False	False	False	False	False	False	False	True	True	False	False	False	False	True	False	False	False	False	False	False	False	False
HP:0007665	Curly eyelashes	0.93	0.3522	0.8103	0	0	False	True	False	False	False	False	False	False	False	True	False	False	False	False	False	False	False	False	False	False	False	False	False	False	False	False
HP:0000762	Decreased nerve conduction velocity	0.93	0.3526	0.8103	0	0	False	False	False	False	True	False	False	False	False	False	False	False	False	False	False	False	False	False	False	False	False	False	False	False	False	False
HP:0002751	Kyphoscoliosis	0.93	0.3527	0.8103	0	0	False	False	False	False	False	False	False	False	False	False	False	False	False	False	False	False	False	False	False	False	True	False	False	False	False	False
HP:0000271	Abnormality of the face	0.93	0.3546	0.8129	0	0	False	True	False	False	False	False	False	False	False	False	False	False	False	False	False	False	False	False	False	False	False	False	False	False	False	False
HP:0001948	Alkalosis	0.92	0.3558	0.8143	0	0	False	False	False	False	False	False	False	False	False	False	False	False	False	True	False	False	False	False	False	False	False	False	False	False	False	False
HP:0002808	Kyphosis	0.92	0.3571	0.8165	0	0	False	False	False	False	False	False	False	False	False	False	False	False	False	False	False	False	False	False	False	False	True	False	False	False	False	False
HP:0001771	Achilles tendon contracture	0.92	0.3577	0.8172	0	0	False	False	False	False	False	False	False	False	False	False	False	False	False	False	False	False	False	False	False	False	True	True	False	False	False	False
HP:0001428	Somatic mutation	0.91	0.3617	0.8199	0	0	False	False	False	False	False	False	False	False	False	False	False	False	False	False	False	False	False	False	False	False	False	False	False	False	False	False
HP:0002717	Adrenal overactivity	0.91	0.3621	0.8199	0	0	False	False	False	False	False	False	True	False	False	False	False	False	False	False	False	False	False	False	False	False	False	False	False	False	False	False
HP:0006483	Abnormal number of teeth	0.91	0.3623	0.8199	0	0	False	True	False	False	False	False	False	False	False	False	False	False	False	False	False	False	False	False	False	False	False	False	False	False	False	False
HP:0011902	Abnormal hemoglobin	0.91	0.3632	0.8199	0	0	False	False	False	False	False	False	False	False	False	False	False	False	True	False	False	False	False	False	False	False	False	False	False	False	False	False
HP:0000954	Single transverse palmar crease	0.91	0.3645	0.8199	0	0	False	False	False	False	False	False	False	False	False	True	False	False	False	False	False	False	False	False	False	False	False	True	False	False	False	False
HP:0200114	Metabolic alkalosis	0.9	0.3658	0.8199	0	0	False	False	False	False	False	False	False	False	False	False	False	False	False	True	False	False	False	False	False	False	False	False	False	False	False	False
HP:0000096	Glomerulosclerosis	0.9	0.368	0.8199	0	0	True	False	False	False	False	False	False	False	False	False	False	False	False	False	False	False	False	False	False	False	False	False	False	False	False	False
HP:0000539	Abnormality of refraction	0.9	0.3683	0.8199	0	0	False	False	True	False	False	False	False	False	False	False	False	False	False	False	False	False	False	False	False	False	False	False	False	False	False	False
HP:0012415	Abnormal blood gas level	0.9	0.369	0.8199	0	0	False	False	False	False	False	False	False	False	False	False	False	False	False	False	True	False	False	False	False	False	False	False	False	False	False	False
HP:0200055	Small hand	0.9	0.3699	0.8199	0	0	False	False	False	False	False	False	False	False	False	False	False	False	False	False	False	False	False	False	False	False	True	True	False	False	False	False
HP:0012165	Oligodactyly	0.9	0.3701	0.8199	0	0	False	False	False	False	False	False	False	False	False	False	False	False	False	False	False	False	False	False	False	False	True	True	False	False	False	False
HP:0001557	Prenatal movement abnormality	0.89	0.371	0.8199	0	0	False	False	False	False	False	False	False	True	False	False	False	False	False	False	False	False	False	False	False	False	False	False	False	False	False	False
HP:0000069	Abnormality of the ureter	0.89	0.371	0.8199	0	0	True	False	False	False	False	False	False	False	False	False	False	False	False	False	False	False	False	False	False	False	False	False	False	False	False	False
HP:0004097	Deviation of finger	0.89	0.3715	0.8199	0	0	False	False	False	False	False	False	False	False	False	False	False	False	False	False	False	False	False	False	False	False	True	True	False	False	False	False
HP:0030236	Abnormality of muscle size	0.89	0.3723	0.8199	0	0	False	False	False	False	False	False	False	False	False	False	False	False	False	False	False	False	False	False	False	False	True	False	False	False	False	False
HP:0011994	Abnormality of the atrial septum	0.89	0.3724	0.8199	0	0	False	False	False	False	False	False	False	False	False	False	False	True	False	False	False	False	False	False	False	False	False	False	False	False	False	False
HP:0002605	Hepatic necrosis	0.89	0.3727	0.8199	0	0	False	False	False	False	False	False	False	False	False	False	False	False	False	False	False	False	False	True	False	False	False	False	False	False	False	False
HP:0410280		0.89	0.3729	0.8199	0	0	False	False	False	False	False	False	False	False	False	False	False	False	False	False	False	False	False	False	False	False	False	False	False	False	False	False
HP:0000174	Abnormality of the palate	0.89	0.3736	0.8199	0	0	False	True	False	False	False	False	False	False	False	False	False	False	False	False	False	False	False	False	False	False	False	False	False	False	False	False
HP:0012438	Abnormal gallbladder physiology	0.89	0.3741	0.8199	0	0	False	False	False	False	False	False	False	False	False	False	False	False	False	False	False	False	False	True	False	False	False	False	False	False	False	False
HP:0001082	Cholecystitis	0.89	0.3741	0.8199	0	0	False	False	False	False	False	False	False	False	False	False	False	False	False	False	False	False	False	True	False	False	False	False	False	False	False	False
HP:0001009	Telangiectasia	0.89	0.3745	0.8199	0	0	False	False	False	False	False	False	False	False	False	True	False	True	False	False	False	False	False	False	False	False	False	False	False	False	False	False
HP:0001036	Parakeratosis	0.89	0.3747	0.8199	0	0	False	False	False	False	False	False	False	False	False	True	False	False	False	False	False	False	False	False	False	False	False	False	False	False	False	False
HP:0000160	Narrow mouth	0.89	0.3761	0.8222	0	0	False	True	False	False	False	False	False	False	False	False	False	False	False	False	False	False	False	False	False	False	False	False	False	False	False	False
HP:0004422	Biparietal narrowing	0.88	0.3765	0.8222	0	0	False	True	False	False	False	False	False	False	False	False	False	False	False	False	False	False	False	False	False	False	True	False	False	False	False	False
HP:0001631	Atrial septal defect	0.88	0.3789	0.8239	0	0	False	False	False	False	False	False	False	False	False	False	False	True	False	False	False	False	False	False	False	False	False	False	False	False	False	False
HP:0001007	Hirsutism	0.88	0.3796	0.8239	0	0	False	False	False	False	False	False	False	False	False	True	False	False	False	False	False	False	False	False	False	False	False	False	False	False	False	False
HP:0003134	Abnormality of peripheral nerve conduction	0.87	0.3823	0.8277	0	0	False	False	False	False	True	False	False	False	False	False	False	False	False	False	False	False	False	False	False	False	False	False	False	False	False	False
HP:0000455	Broad nasal tip	0.87	0.3841	0.8291	0	0	False	True	False	False	False	False	False	False	False	False	False	False	False	False	False	False	False	False	False	False	False	False	False	False	False	False
HP:0010787	Genital neoplasm	0.87	0.3841	0.8291	0	0	True	False	False	False	False	False	False	False	False	False	False	False	False	False	False	True	False	False	False	False	False	False	False	False	False	False
HP:0003200	Ragged-red muscle fibers	0.87	0.3847	0.8294	0	0	False	False	False	False	False	False	False	False	False	False	False	False	False	False	False	False	False	False	False	False	True	False	False	False	False	False
HP:0009104	Aplasia/Hypoplasia of the pubic bone	0.86	0.3882	0.8336	0	0	False	False	False	False	False	False	False	False	False	False	False	False	False	False	False	False	False	False	False	False	True	False	False	False	False	False
HP:0001319	Neonatal hypotonia	0.86	0.3895	0.8339	0	0	False	False	False	False	False	False	False	False	False	False	False	False	False	False	False	False	False	False	False	False	True	False	False	False	False	False
HP:0000243	Trigonocephaly	0.86	0.3908	0.8349	0	0	False	True	False	False	False	False	False	False	False	False	False	False	False	False	False	False	False	False	False	False	True	False	False	False	False	False
HP:0001639	Hypertrophic cardiomyopathy	0.85	0.3929	0.8387	0	0	False	False	False	False	False	False	False	False	False	False	False	True	False	False	False	False	False	False	False	False	False	False	False	False	False	False
HP:0000002	Abnormality of body height	0.85	0.3935	0.8392	0	0	False	False	False	False	False	False	False	False	True	False	False	False	False	False	False	False	False	False	False	False	False	False	False	False	False	False
HP:0001342	Cerebral hemorrhage	0.85	0.3947	0.8402	0	0	False	False	False	False	True	False	False	False	False	False	False	True	True	False	False	False	False	False	False	False	False	False	False	False	False	False
HP:0040019	Finger clinodactyly	0.85	0.3958	0.8413	0	0	False	False	False	False	False	False	False	False	False	False	False	False	False	False	False	False	False	False	False	False	True	True	False	False	False	False
HP:0010938	Abnormality of the external nose	0.84	0.3988	0.8413	0	0	False	True	False	False	False	False	False	False	False	False	False	False	False	False	False	False	False	False	False	False	False	False	False	False	False	False
HP:0025634		0.84	0.3993	0.8413	0	0	True	False	False	False	False	False	False	False	False	False	False	False	False	False	False	False	False	False	False	False	False	False	False	False	False	False
HP:0002650	Scoliosis	0.84	0.3994	0.8413	0	0	False	False	False	False	False	False	False	False	False	False	False	False	False	False	False	False	False	False	False	False	True	False	False	False	False	False
HP:0001943	Hypoglycemia	0.84	0.3995	0.8413	0	0	False	False	False	False	False	False	False	False	False	False	False	False	False	True	False	False	False	False	False	False	False	False	False	False	False	False
HP:0031064	Impaired continence	0.84	0.4026	0.846	0	0	False	False	False	False	False	False	False	False	False	False	False	False	False	False	False	False	False	False	True	False	False	False	False	False	False	False
HP:0003731	Quadriceps muscle weakness	0.84	0.4035	0.8463	0	0	False	False	False	False	False	False	False	False	False	False	False	False	False	False	False	False	False	False	False	False	True	True	False	False	False	False
HP:0012881	Abnormality of the labia majora	0.83	0.4059	0.847	0	0	True	False	False	False	False	False	False	False	False	False	False	False	False	False	False	False	False	False	False	False	False	False	False	False	False	False
HP:0012704		0.83	0.406	0.847	0	0	False	False	False	False	True	False	False	False	False	False	False	False	False	False	False	False	False	False	False	False	False	False	False	False	False	False
HP:0000078	Abnormality of the genital system	0.83	0.4061	0.847	0	0	True	False	False	False	False	False	False	False	False	False	False	False	False	False	False	False	False	False	False	False	False	False	False	False	False	False
HP:0010674	Abnormality of the curvature of the vertebral column	0.83	0.4066	0.847	0	0	False	False	False	False	False	False	False	False	False	False	False	False	False	False	False	False	False	False	False	False	True	False	False	False	False	False
HP:0001909	Leukemia	0.82	0.4099	0.8504	0	0	False	False	False	False	False	False	False	False	False	False	False	False	True	False	False	True	True	False	False	False	False	False	False	False	False	False
HP:0003368	Abnormality of the femoral head	0.82	0.4112	0.8521	0	0	False	False	False	False	False	False	False	False	False	False	False	False	False	False	False	False	False	False	False	False	True	True	False	False	False	False
HP:0001558	Decreased fetal movement	0.82	0.4114	0.8521	0	0	False	False	False	False	False	False	False	True	False	False	False	False	False	False	False	False	False	False	False	False	False	False	False	False	False	False
HP:0007431	Congenital ichthyosiform erythroderma	0.82	0.4135	0.8551	0	0	False	False	False	False	False	False	False	False	False	True	False	False	False	False	False	False	False	False	False	False	False	False	False	False	False	False
HP:0001274	Agenesis of corpus callosum	0.81	0.4155	0.859	0	0	False	False	False	False	True	False	False	False	False	False	False	False	False	False	False	False	False	False	False	False	False	False	False	False	False	False
HP:0000529	Progressive visual loss	0.81	0.418	0.8619	0	0	False	False	True	False	False	False	False	False	False	False	False	False	False	False	False	False	False	False	False	False	False	False	False	False	False	False
HP:0005280	Depressed nasal bridge	0.81	0.4191	0.8619	0	0	False	True	False	False	False	False	False	False	False	False	False	False	False	False	False	False	False	False	False	False	False	False	False	False	False	False
HP:0010450	Esophageal stenosis	0.8	0.421	0.8619	0	0	False	False	False	False	False	False	False	False	False	False	False	False	False	False	False	False	False	True	False	False	False	False	False	False	False	False
HP:0100886	Abnormality of globe location	0.8	0.4215	0.8619	0	0	False	False	True	False	False	False	False	False	False	False	False	False	False	False	False	False	False	False	False	False	False	False	False	False	False	False
HP:0100261	Abnormal tendon morphology	0.8	0.4235	0.8619	0	0	False	False	False	False	False	False	False	False	False	False	False	False	False	False	False	False	False	False	False	False	True	False	False	False	False	False
HP:0010301	Spinal dysraphism	0.8	0.4236	0.8619	0	0	False	False	False	False	True	False	False	False	False	False	False	False	False	False	False	False	False	False	False	False	False	False	False	False	False	False
HP:0002119	Ventriculomegaly	0.8	0.4247	0.8619	0	0	False	False	False	False	True	False	False	False	False	False	False	False	False	False	False	False	False	False	False	False	False	False	False	False	False	False
HP:0005120	Abnormality of cardiac atrium	0.8	0.425	0.8619	0	0	False	False	False	False	False	False	False	False	False	False	False	True	False	False	False	False	False	False	False	False	False	False	False	False	False	False
HP:0001941	Acidosis	0.8	0.4253	0.8619	0	0	False	False	False	False	False	False	False	False	False	False	False	False	False	True	False	False	False	False	False	False	False	False	False	False	False	False
HP:0012472	Eclabion	0.79	0.4274	0.8641	0	0	False	True	False	False	False	False	False	False	False	False	False	False	False	False	False	False	False	False	False	False	False	False	False	False	False	False
HP:0002187	Intellectual disability, profound	0.79	0.4286	0.8649	0	0	False	False	False	False	True	False	False	False	False	False	False	False	False	False	False	False	False	False	False	False	False	False	False	False	False	False
HP:0031058	Impairment of activities of daily living	0.79	0.4299	0.8661	0	0	False	False	False	False	False	False	False	False	False	False	False	False	False	False	False	False	False	False	True	False	False	False	False	False	False	False
HP:0002863	Myelodysplasia	0.79	0.4301	0.8661	0	0	False	False	False	False	False	False	False	False	False	False	False	False	True	False	False	True	False	False	False	False	False	False	False	False	False	False
HP:0000076	Vesicoureteral reflux	0.79	0.4315	0.8667	0	0	True	False	False	False	False	False	False	False	False	False	False	False	False	False	False	False	False	False	False	False	False	False	False	False	False	False
HP:0040083	Toe walking	0.79	0.4322	0.8667	0	0	False	False	False	False	True	False	False	False	False	False	False	False	False	False	False	False	False	False	False	False	False	False	False	False	False	False
HP:0410031	Submucous cleft of soft and hard palate	0.79	0.4322	0.8667	0	0	False	True	False	False	False	False	False	False	False	False	False	False	False	False	False	False	False	False	False	False	False	False	False	False	False	False
HP:0000176	Submucous cleft hard palate	0.79	0.4322	0.8667	0	0	False	True	False	False	False	False	False	False	False	False	False	False	False	False	False	False	False	False	False	False	False	False	False	False	False	False
HP:0000359	Abnormality of the inner ear	0.78	0.4364	0.8711	0	0	False	False	False	True	False	False	False	False	False	False	False	False	False	False	False	False	False	False	False	False	False	False	False	False	False	False
HP:0003045	Abnormality of the patella	0.78	0.4369	0.8711	0	0	False	False	False	False	False	False	False	False	False	False	False	False	False	False	False	False	False	False	False	False	True	True	False	False	False	False
HP:0001053	Hypopigmented skin patches	0.77	0.4405	0.8759	0	0	False	False	False	False	False	False	False	False	False	True	False	False	False	False	False	False	False	False	False	False	False	False	False	False	False	False
HP:0002878	Respiratory failure	0.77	0.4427	0.8776	0	0	False	False	False	False	False	False	False	False	False	False	False	False	False	False	True	False	False	False	False	False	False	False	False	False	False	False
HP:0001713	Abnormal cardiac ventricle morphology	0.76	0.4455	0.8776	0	0	False	False	False	False	False	False	False	False	False	False	False	True	False	False	False	False	False	False	False	False	False	False	False	False	False	False
HP:0002017	Nausea and vomiting	0.76	0.4469	0.8776	0	0	False	False	False	False	False	False	False	False	False	False	False	False	False	False	False	False	False	True	False	False	False	False	False	False	False	False
HP:0005528	Bone marrow hypocellularity	0.76	0.447	0.8776	0	0	False	False	False	False	False	False	False	False	False	False	False	False	True	False	False	False	False	False	False	False	False	False	False	False	False	False
HP:0009738	Abnormality of the antihelix	0.76	0.4472	0.8776	0	0	False	False	False	True	False	False	False	False	False	False	False	False	False	False	False	False	False	False	False	False	False	False	False	False	False	False
HP:0000020	Urinary incontinence	0.76	0.4478	0.8776	0	0	True	False	False	False	False	False	False	False	False	False	False	False	False	False	False	False	False	False	True	False	False	False	False	False	False	False
HP:0000014	Abnormality of the bladder	0.76	0.4478	0.8776	0	0	True	False	False	False	False	False	False	False	False	False	False	False	False	False	False	False	False	False	False	False	False	False	False	False	False	False
HP:0010579	Cone-shaped epiphysis	0.76	0.4487	0.8776	0	0	False	False	False	False	False	False	False	False	False	False	False	False	False	False	False	False	False	False	False	False	True	False	False	False	False	False
HP:0000653	Sparse eyelashes	0.76	0.4496	0.8776	0	0	False	True	False	False	False	False	False	False	False	True	False	False	False	False	False	False	False	False	False	False	False	False	False	False	False	False
HP:0000179	Thick lower lip vermilion	0.76	0.4496	0.8776	0	0	False	True	False	False	False	False	False	False	False	False	False	False	False	False	False	False	False	False	False	False	False	False	False	False	False	False
HP:0000154	Wide mouth	0.75	0.4517	0.8776	0	0	False	True	False	False	False	False	False	False	False	False	False	False	False	False	False	False	False	False	False	False	False	False	False	False	False	False
HP:0005599	Hypopigmentation of hair	0.75	0.4523	0.8776	0	0	False	False	False	False	False	False	False	False	False	True	False	False	False	False	False	False	False	False	False	False	False	False	False	False	False	False
HP:0001254	Lethargy	0.75	0.4541	0.8779	0	0	False	False	False	False	True	False	False	False	False	False	False	False	False	False	False	False	False	False	False	False	False	False	False	False	False	False
HP:0040012	Chromosome breakage	0.74	0.4572	0.8797	0	0	False	False	False	False	False	False	False	False	False	False	False	False	False	True	False	False	False	False	False	True	False	False	False	False	False	False
HP:0000147	Polycystic ovaries	0.74	0.458	0.8806	0	0	True	False	False	False	False	False	False	False	False	False	False	False	False	False	False	False	False	False	False	False	False	False	False	False	False	False
HP:0031980		0.74	0.4596	0.8817	0	0	True	False	False	False	False	False	False	False	False	False	False	False	False	True	False	False	False	False	False	False	False	False	False	False	False	False
HP:0000238	Hydrocephalus	0.73	0.464	0.8842	0	0	False	False	False	False	True	False	False	False	False	False	False	False	False	False	False	False	False	False	False	False	False	False	False	False	False	False
HP:0045005	Neural tube defect	0.73	0.464	0.8842	0	0	False	False	False	False	True	False	False	False	False	False	False	False	False	False	False	False	False	False	False	False	False	False	False	False	False	False
HP:0410043	Abnormal neural tube morphology	0.73	0.464	0.8842	0	0	False	False	False	False	True	False	False	False	False	False	False	False	False	False	False	False	False	False	False	False	False	False	False	False	False	False
HP:0009602	Abnormality of thumb phalanx	0.73	0.4644	0.8842	0	0	False	False	False	False	False	False	False	False	False	False	False	False	False	False	False	False	False	False	False	False	True	True	False	False	False	False
HP:0006711	Aplasia/Hypoplasia involving bones of the thorax	0.73	0.4645	0.8842	0	0	False	False	False	False	False	False	False	False	False	False	False	False	False	False	False	False	False	False	False	False	True	False	False	False	False	False
HP:0100529	Abnormality of phosphate homeostasis	0.73	0.4648	0.8842	0	0	False	False	False	False	False	False	False	False	False	False	False	False	False	True	False	False	False	False	False	False	False	False	False	False	False	False
HP:0002334	Abnormality of the cerebellar vermis	0.73	0.4666	0.8849	0	0	False	False	False	False	True	False	False	False	False	False	False	False	False	False	False	False	False	False	False	False	False	False	False	False	False	False
HP:0001410	Decreased liver function	0.73	0.4676	0.8849	0	0	False	False	False	False	False	False	False	False	False	False	False	False	False	False	False	False	False	True	False	False	False	False	False	False	False	False
HP:0000597	Ophthalmoparesis	0.73	0.4682	0.8853	0	0	False	False	True	False	False	False	False	False	False	False	False	False	False	False	False	False	False	False	False	False	False	False	False	False	False	False
HP:0000403	Recurrent otitis media	0.72	0.47	0.8875	0	0	False	False	False	True	False	False	False	False	False	False	False	False	False	False	False	False	True	False	False	False	False	False	False	False	False	False
HP:0008587	Mild neurosensory hearing impairment	0.72	0.4701	0.8875	0	0	False	False	False	True	False	False	False	False	False	False	False	False	False	False	False	False	False	False	False	False	False	False	False	False	False	False
HP:0001763	Pes planus	0.72	0.4708	0.8875	0	0	False	False	False	False	False	False	False	False	False	False	False	False	False	False	False	False	False	False	False	False	False	True	False	False	False	False
HP:0011869	Abnormal platelet function	0.72	0.4731	0.8899	0	0	False	False	False	False	False	False	False	False	False	False	False	False	True	False	False	False	False	False	False	False	False	False	False	False	False	False
HP:0025031	Abnormality of the digestive system	0.72	0.4732	0.8899	0	0	False	False	False	False	False	False	False	False	False	False	False	False	False	False	False	False	False	True	False	False	False	False	False	False	False	False
HP:0000470	Short neck	0.71	0.476	0.8929	0	0	False	True	False	False	False	False	False	False	False	False	False	False	False	False	False	False	False	False	False	False	True	False	False	False	False	False
HP:0000479	Abnormal retinal morphology	0.71	0.4774	0.8929	0	0	False	False	True	False	False	False	False	False	False	False	False	False	False	False	False	False	False	False	False	False	False	False	False	False	False	False
HP:0001052	Nevus flammeus	0.71	0.4775	0.8929	0	0	False	False	False	False	False	False	False	False	False	True	False	False	False	False	False	False	False	False	False	False	False	False	False	False	False	False
HP:0002033	Poor suck	0.71	0.4801	0.894	0	0	False	False	False	False	False	False	False	False	False	False	False	False	False	False	False	False	False	True	False	False	False	False	False	False	False	False
HP:0000546	Retinal degeneration	0.71	0.4805	0.894	0	0	False	False	True	False	False	False	False	False	False	False	False	False	False	False	False	False	False	False	False	False	False	False	False	False	False	False
HP:0012210	Abnormal renal morphology	0.7	0.4824	0.8949	0	0	True	False	False	False	False	False	False	False	False	False	False	False	False	False	False	False	False	False	False	False	False	False	False	False	False	False
HP:0001325	Hypoglycemic coma	0.7	0.4832	0.8953	0	0	False	False	False	False	True	False	False	False	False	False	False	False	False	False	False	False	False	False	False	False	False	False	False	False	False	False
HP:0005824		0.7	0.4836	0.8953	0	0	False	False	False	False	False	False	False	False	False	False	False	False	False	False	False	False	False	False	False	False	True	True	False	False	False	False
HP:0004209	Clinodactyly of the 5th finger	0.7	0.4847	0.8957	0	0	False	False	False	False	False	False	False	False	False	False	False	False	False	False	False	False	False	False	False	False	True	True	False	False	False	False
HP:0010936	Abnormality of the lower urinary tract	0.7	0.4854	0.8957	0	0	True	False	False	False	False	False	False	False	False	False	False	False	False	False	False	False	False	False	False	False	False	False	False	False	False	False
HP:0001371	Flexion contracture	0.7	0.4854	0.8957	0	0	False	False	False	False	False	False	False	False	False	False	False	False	False	False	False	False	False	False	False	False	True	False	False	False	False	False
HP:0009179	Deviation of the 5th finger	0.69	0.4873	0.8972	0	0	False	False	False	False	False	False	False	False	False	False	False	False	False	False	False	False	False	False	False	False	True	True	False	False	False	False
HP:0009058	Increased muscle lipid content	0.69	0.4873	0.8972	0	0	False	False	False	False	False	False	False	False	False	False	False	False	False	False	False	False	False	False	False	False	True	False	False	False	False	False
HP:0020054		0.69	0.4884	0.8983	0	0	False	False	False	False	False	False	False	False	False	False	False	False	True	False	False	False	False	False	False	False	False	False	False	False	False	False
HP:0006499	Abnormality of femoral epiphysis	0.69	0.4885	0.8983	0	0	False	False	False	False	False	False	False	False	False	False	False	False	False	False	False	False	False	False	False	False	True	True	False	False	False	False
HP:0200073	Respiratory insufficiency due to defective ciliary clearance	0.69	0.4921	0.902	0	0	False	False	False	False	False	False	False	False	False	False	False	False	False	False	True	False	False	False	False	False	False	False	False	False	False	False
HP:0040270		0.68	0.4951	0.9042	0	0	False	False	False	False	False	False	False	False	False	False	False	False	False	True	False	False	False	False	False	False	False	False	False	False	False	False
HP:0032076		0.68	0.4971	0.9042	0	0	True	False	False	False	False	False	False	False	False	False	False	False	False	False	False	False	False	False	False	False	False	False	False	False	False	False
HP:0100627	Displacement of the external urethral meatus	0.68	0.4971	0.9042	0	0	True	False	False	False	False	False	False	False	False	False	False	False	False	False	False	False	False	False	False	False	False	False	False	False	False	False
HP:0001641	Abnormal pulmonary valve morphology	0.68	0.4975	0.9042	0	0	False	False	False	False	False	False	False	False	False	False	False	True	False	False	False	False	False	False	False	False	False	False	False	False	False	False
HP:0006709	Aplasia/Hypoplasia of the nipples	0.68	0.4976	0.9042	0	0	False	False	False	False	False	True	False	False	False	False	False	False	False	False	False	False	False	False	False	False	False	False	False	False	False	False
HP:0000407	Sensorineural hearing impairment	0.68	0.4995	0.9049	0	0	False	False	False	True	False	False	False	False	False	False	False	False	False	False	False	False	False	False	False	False	False	False	False	False	False	False
HP:0025155	Abnormality of hepatobiliary system physiology	0.67	0.5001	0.9052	0	0	False	False	False	False	False	False	False	False	False	False	False	False	False	False	False	False	False	True	False	False	False	False	False	False	False	False
HP:0012732	Anorectal anomaly	0.67	0.5024	0.9056	0	0	False	False	False	False	False	False	False	False	False	False	False	False	False	False	False	False	False	True	False	False	False	False	False	False	False	False
HP:0011337	Abnormality of mouth size	0.67	0.5024	0.9056	0	0	False	True	False	False	False	False	False	False	False	False	False	False	False	False	False	False	False	False	False	False	False	False	False	False	False	False
HP:0003220	Abnormality of chromosome stability	0.67	0.505	0.9083	0	0	False	False	False	False	False	False	False	False	False	False	False	False	False	True	False	False	False	False	False	True	False	False	False	False	False	False
HP:0002600	Hyporeflexia of lower limbs	0.66	0.5077	0.9089	0	0	False	False	False	False	True	False	False	False	False	False	False	False	False	False	False	False	False	False	False	False	False	True	False	False	False	False
HP:0008055	Aplasia/Hypoplasia affecting the uvea	0.66	0.5079	0.9089	0	0	False	False	True	False	False	False	False	False	False	False	False	False	False	False	False	False	False	False	False	False	False	False	False	False	False	False
HP:0008053	Aplasia/Hypoplasia of the iris	0.66	0.5079	0.9089	0	0	False	False	True	False	False	False	False	False	False	False	False	False	False	False	False	False	False	False	False	False	False	False	False	False	False	False
HP:0011024	Abnormality of the gastrointestinal tract	0.66	0.5088	0.9089	0	0	False	False	False	False	False	False	False	False	False	False	False	False	False	False	False	False	False	True	False	False	False	False	False	False	False	False
HP:0000992	Cutaneous photosensitivity	0.66	0.5098	0.9089	0	0	False	False	False	False	False	False	False	False	False	True	False	False	False	False	False	False	False	False	False	False	False	False	False	False	False	False
HP:0002093	Respiratory insufficiency	0.66	0.5118	0.9111	0	0	False	False	False	False	False	False	False	False	False	False	False	False	False	False	True	False	False	False	False	False	False	False	False	False	False	False
HP:0010297	Bifid tongue	0.65	0.5129	0.9115	0	0	False	True	False	False	False	False	False	False	False	False	False	False	False	False	False	False	False	False	False	False	False	False	False	False	False	False
HP:0010946	Dilatation of the renal pelvis	0.65	0.5147	0.9132	0	0	True	False	False	False	False	False	False	False	False	False	False	False	False	False	False	False	False	False	False	False	False	False	False	False	False	False
HP:0000126	Hydronephrosis	0.65	0.5147	0.9132	0	0	True	False	False	False	False	False	False	False	False	False	False	False	False	False	False	False	False	False	False	False	False	False	False	False	False	False
HP:0003484	Upper limb muscle weakness	0.65	0.5151	0.9134	0	0	False	False	False	False	False	False	False	False	False	False	False	False	False	False	False	False	False	False	False	False	True	True	False	False	False	False
HP:0011015	Abnormality of blood glucose concentration	0.65	0.5162	0.9136	0	0	False	False	False	False	False	False	False	False	False	False	False	False	False	True	False	False	False	False	False	False	False	False	False	False	False	False
HP:0001320	Cerebellar vermis hypoplasia	0.65	0.5166	0.9136	0	0	False	False	False	False	True	False	False	False	False	False	False	False	False	False	False	False	False	False	False	False	False	False	False	False	False	False
HP:0008504	Moderate sensorineural hearing impairment	0.65	0.5178	0.9136	0	0	False	False	False	True	False	False	False	False	False	False	False	False	False	False	False	False	False	False	False	False	False	False	False	False	False	False
HP:0012713	Moderate hearing impairment	0.65	0.5178	0.9136	0	0	False	False	False	True	False	False	False	False	False	False	False	False	False	False	False	False	False	False	False	False	False	False	False	False	False	False
HP:0001838	Rocker bottom foot	0.64	0.519	0.9136	0	0	False	False	False	False	False	False	False	False	False	False	False	False	False	False	False	False	False	False	False	False	True	True	False	False	False	False
HP:0001349	Facial diplegia	0.64	0.5231	0.9165	0	0	False	True	False	False	True	False	False	False	False	False	False	False	False	False	False	False	False	False	False	False	True	False	False	False	False	False
HP:0003028	Abnormality of the ankles	0.64	0.5239	0.9165	0	0	False	False	False	False	False	False	False	False	False	False	False	False	False	False	False	False	False	False	False	False	True	True	False	False	False	False
HP:0031815		0.64	0.5239	0.9165	0	0	False	True	False	False	False	False	False	False	False	False	False	False	False	False	False	False	False	False	False	False	False	False	False	False	False	False
HP:0000453	Choanal atresia	0.64	0.5242	0.9165	0	0	False	True	False	False	False	False	False	False	False	False	False	False	False	False	False	False	False	False	False	False	False	False	False	False	False	False
HP:0000232	Everted lower lip vermilion	0.63	0.5254	0.9178	0	0	False	True	False	False	False	False	False	False	False	False	False	False	False	False	False	False	False	False	False	False	False	False	False	False	False	False
HP:0002672	Gastrointestinal carcinoma	0.63	0.5272	0.918	0	0	False	False	False	False	False	False	False	False	False	False	False	False	False	False	False	True	False	True	False	False	False	False	False	False	False	False
HP:0006749	Malignant gastrointestinal tract tumors	0.63	0.5272	0.918	0	0	False	False	False	False	False	False	False	False	False	False	False	False	False	False	False	True	False	True	False	False	False	False	False	False	False	False
HP:0001600	Abnormality of the larynx	0.63	0.5279	0.918	0	0	False	False	False	False	False	False	False	False	False	False	False	False	False	False	True	False	False	False	False	False	False	False	False	False	False	False
HP:0001549	Abnormality of the ileum	0.63	0.528	0.918	0	0	False	False	False	False	False	False	False	False	False	False	False	False	False	False	False	False	False	True	False	False	False	False	False	False	False	False
HP:0002866	Hypoplastic iliac wing	0.63	0.5299	0.9184	0	0	False	False	False	False	False	False	False	False	False	False	False	False	False	False	False	False	False	False	False	False	True	False	False	False	False	False
HP:0025143		0.63	0.5299	0.9184	0	0	False	False	False	False	False	False	False	False	False	False	False	False	False	False	False	False	False	False	True	False	False	False	False	False	False	False
HP:0009484	Deviation of the hand or of fingers of the hand	0.63	0.5306	0.9184	0	0	False	False	False	False	False	False	False	False	False	False	False	False	False	False	False	False	False	False	False	False	False	True	False	False	False	False
HP:0010557	Overlapping fingers	0.63	0.5307	0.9184	0	0	False	False	False	False	False	False	False	False	False	False	False	False	False	False	False	False	False	False	False	False	True	True	False	False	False	False
HP:0100238	Synostosis involving bones of the upper limbs	0.63	0.531	0.9184	0	0	False	False	False	False	False	False	False	False	False	False	False	False	False	False	False	False	False	False	False	False	True	True	False	False	False	False
HP:0000463	Anteverted nares	0.62	0.5324	0.9193	0	0	False	True	False	False	False	False	False	False	False	False	False	False	False	False	False	False	False	False	False	False	False	False	False	False	False	False
HP:0040157	Abnormal intermamillary distance	0.62	0.5335	0.9193	0	0	False	False	False	False	False	True	False	False	False	False	False	False	False	False	False	False	False	False	False	False	False	False	False	False	False	False
HP:0006610	Wide intermamillary distance	0.62	0.5335	0.9193	0	0	False	False	False	False	False	True	False	False	False	False	False	False	False	False	False	False	False	False	False	False	False	False	False	False	False	False
HP:0010515	Aplasia/Hypoplasia of the thymus	0.62	0.5336	0.9193	0	0	False	False	False	False	False	False	True	False	False	False	False	True	False	False	False	False	True	False	False	False	False	False	False	False	False	False
HP:0002315	Headache	0.62	0.5344	0.9203	0	0	False	False	False	False	True	False	False	False	False	False	False	False	False	False	False	False	False	False	False	False	False	False	False	False	False	False
HP:0002367	Visual hallucinations	0.62	0.5383	0.9211	0	0	False	False	False	False	True	False	False	False	False	False	False	False	False	False	False	False	False	False	False	False	False	False	False	False	False	False
HP:0030200	Fatiguable weakness of proximal limb muscles	0.62	0.5384	0.9211	0	0	False	False	False	False	True	False	False	False	False	False	False	False	False	False	False	False	False	False	False	False	True	False	False	False	False	False
HP:0002488	Acute leukemia	0.62	0.5385	0.9211	0	0	False	False	False	False	False	False	False	False	False	False	False	False	True	False	False	True	True	False	False	False	False	False	False	False	False	False
HP:0000789	Infertility	0.61	0.5397	0.9214	0	0	True	False	False	False	False	False	False	False	False	False	False	False	False	False	False	False	False	False	False	False	False	False	False	False	False	False
HP:0045010	Abnormality of peripheral nerves	0.61	0.5401	0.9214	0	0	False	False	False	False	True	False	False	False	False	False	False	False	False	False	False	False	False	False	False	False	False	False	False	False	False	False
HP:0000812	Abnormal internal genitalia	0.61	0.5418	0.9221	0	0	True	False	False	False	False	False	False	False	False	False	False	False	False	False	False	False	False	False	False	False	False	False	False	False	False	False
HP:0004406	Spontaneous, recurrent epistaxis	0.61	0.5427	0.9229	0	0	False	True	False	False	False	False	False	False	False	False	False	False	True	False	False	False	False	False	False	False	False	False	False	False	False	False
HP:0008994	Proximal muscle weakness in lower limbs	0.6	0.5454	0.9248	0	0	False	False	False	False	False	False	False	False	False	False	False	False	False	False	False	False	False	False	False	False	True	True	False	False	False	False
HP:0000311	Round face	0.6	0.5462	0.9248	0	0	False	True	False	False	False	False	False	False	False	False	False	False	False	False	False	False	False	False	False	False	False	False	False	False	False	False
HP:0025502	Overweight	0.6	0.5463	0.9248	0	0	False	False	False	False	False	False	False	False	True	False	False	False	False	False	False	False	False	False	False	False	False	False	False	False	False	False
HP:0006118	Shortening of all distal phalanges of the fingers	0.6	0.5489	0.9263	0	0	False	False	False	False	False	False	False	False	False	False	False	False	False	False	False	False	False	False	False	False	True	True	False	False	False	False
HP:0001985	Hypoketotic hypoglycemia	0.6	0.5492	0.9263	0	0	False	False	False	False	False	False	False	False	False	False	False	False	False	True	False	False	False	False	False	False	False	False	False	False	False	False
HP:0001182	Tapered finger	0.6	0.5509	0.9263	0	0	False	False	False	False	False	False	False	False	False	False	False	False	False	False	False	False	False	False	False	False	True	True	False	False	False	False
HP:0000422	Abnormality of the nasal bridge	0.59	0.5521	0.9263	0	0	False	True	False	False	False	False	False	False	False	False	False	False	False	False	False	False	False	False	False	False	False	False	False	False	False	False
HP:0009778	Short thumb	0.59	0.5522	0.9263	0	0	False	False	False	False	False	False	False	False	False	False	False	False	False	False	False	False	False	False	False	False	True	True	False	False	False	False
HP:0005293	Venous insufficiency	0.59	0.5533	0.9263	0	0	False	False	False	False	False	False	False	False	False	False	False	True	False	False	False	False	False	False	False	False	False	False	False	False	False	False
HP:0005288	Abnormality of the nares	0.59	0.5546	0.9263	0	0	False	True	False	False	False	False	False	False	False	False	False	False	False	False	False	False	False	False	False	False	False	False	False	False	False	False
HP:0000005		0.59	0.5559	0.9263	0	0	False	False	False	False	False	False	False	False	False	False	False	False	False	False	False	False	False	False	False	False	False	False	False	False	False	False
HP:0002575	Tracheoesophageal fistula	0.59	0.556	0.9263	0	0	False	False	False	False	False	False	False	False	False	False	False	False	False	False	True	False	False	True	False	False	False	False	False	False	False	False
HP:0100707	Abnormality of the astrocytes	0.58	0.5593	0.9264	0	0	False	False	False	False	True	False	False	False	False	False	False	False	False	False	False	False	False	False	False	False	False	False	False	False	False	False
HP:0000144	Decreased fertility	0.58	0.562	0.9276	0	0	True	False	False	False	False	False	False	False	False	False	False	False	False	False	False	False	False	False	False	False	False	False	False	False	False	False
HP:0000124	Renal tubular dysfunction	0.58	0.5623	0.9276	0	0	True	False	False	False	False	False	False	False	False	False	False	False	False	False	False	False	False	False	False	False	False	False	False	False	False	False
HP:0012712	Mild hearing impairment	0.58	0.5625	0.9276	0	0	False	False	False	True	False	False	False	False	False	False	False	False	False	False	False	False	False	False	False	False	False	False	False	False	False	False
HP:0003995	Abnormality of the radial head	0.58	0.5625	0.9276	0	0	False	False	False	False	False	False	False	False	False	False	False	False	False	False	False	False	False	False	False	False	True	True	False	False	False	False
HP:0001863	Toe clinodactyly	0.58	0.5634	0.9276	0	0	False	False	False	False	False	False	False	False	False	False	False	False	False	False	False	False	False	False	False	False	True	True	False	False	False	False
HP:0011389	Functional abnormality of the inner ear	0.58	0.5635	0.9276	0	0	False	False	False	True	False	False	False	False	False	False	False	False	False	False	False	False	False	False	False	False	False	False	False	False	False	False
HP:0006956	Dilation of lateral ventricles	0.58	0.5643	0.9279	0	0	False	False	False	False	True	False	False	False	False	False	False	False	False	False	False	False	False	False	False	False	False	False	False	False	False	False
HP:0008544	Abnormally folded helix	0.57	0.5678	0.928	0	0	False	False	False	True	False	False	False	False	False	False	False	False	False	False	False	False	False	False	False	False	False	False	False	False	False	False
HP:0001780	Abnormality of toe	0.57	0.5683	0.928	0	0	False	False	False	False	False	False	False	False	False	False	False	False	False	False	False	False	False	False	False	False	True	True	False	False	False	False
HP:0030177	Abnormality of peripheral nervous system electrophysiology	0.57	0.5702	0.9294	0	0	False	False	False	False	True	False	False	False	False	False	False	False	False	False	False	False	False	False	False	False	False	False	False	False	False	False
HP:0010624	Aplastic/hypoplastic toenail	0.57	0.5713	0.9297	0	0	False	False	False	False	False	False	False	False	False	True	False	False	False	False	False	False	False	False	False	False	False	False	False	False	False	False
HP:0003083	Dislocated radial head	0.56	0.5724	0.9301	0	0	False	False	False	False	False	False	False	False	False	False	False	False	False	False	False	False	False	False	False	False	True	True	False	False	False	False
HP:0002354	Memory impairment	0.56	0.5728	0.9301	0	0	False	False	False	False	True	False	False	False	False	False	False	False	False	False	False	False	False	False	False	False	False	False	False	False	False	False
HP:0000888	Horizontal ribs	0.56	0.575	0.9308	0	0	False	False	False	False	False	False	False	False	False	False	False	False	False	False	False	False	False	False	False	False	True	False	False	False	False	False
HP:0002615	Hypotension	0.56	0.5773	0.9314	0	0	False	False	False	False	False	False	False	False	False	False	False	True	False	False	False	False	False	False	False	False	False	False	False	False	False	False
HP:0001824	Weight loss	0.56	0.5781	0.9314	0	0	False	False	False	False	False	False	False	False	True	False	False	False	False	False	False	False	False	False	False	False	False	False	False	False	False	False
HP:0000411	Protruding ear	0.56	0.5782	0.9314	0	0	False	False	False	True	False	False	False	False	False	False	False	False	False	False	False	False	False	False	False	False	False	False	False	False	False	False
HP:0006817	Aplasia/Hypoplasia of the cerebellar vermis	0.55	0.5789	0.9314	0	0	False	False	False	False	True	False	False	False	False	False	False	False	False	False	False	False	False	False	False	False	False	False	False	False	False	False
HP:0007663	Reduced visual acuity	0.55	0.5802	0.9314	0	0	False	False	True	False	False	False	False	False	False	False	False	False	False	False	False	False	False	False	False	False	False	False	False	False	False	False
HP:0000795	Abnormality of the urethra	0.55	0.5809	0.9314	0	0	True	False	False	False	False	False	False	False	False	False	False	False	False	False	False	False	False	False	False	False	False	False	False	False	False	False
HP:0008062	Aplasia/Hypoplasia affecting the anterior segment of the eye	0.55	0.5809	0.9314	0	0	False	False	True	False	False	False	False	False	False	False	False	False	False	False	False	False	False	False	False	False	False	False	False	False	False	False
HP:0009774	Triangular shaped phalanges of the hand	0.55	0.5824	0.9314	0	0	False	False	False	False	False	False	False	False	False	False	False	False	False	False	False	False	False	False	False	False	True	True	False	False	False	False
HP:0001924	Sideroblastic anemia	0.55	0.5828	0.9314	0	0	False	False	False	False	False	False	False	False	False	False	False	False	True	False	False	False	False	False	False	False	False	False	False	False	False	False
HP:0002612	Congenital hepatic fibrosis	0.55	0.5835	0.9314	0	0	False	False	False	False	False	False	False	False	False	False	False	False	False	False	False	False	False	True	False	False	False	False	False	False	False	False
HP:0001658	Myocardial infarction	0.55	0.5838	0.9314	0	0	False	False	False	False	False	False	False	False	False	False	False	True	False	False	False	False	False	False	False	False	False	False	False	False	False	False
HP:0012598	Abnormal urine potassium concentration	0.55	0.584	0.9314	0	0	True	False	False	False	False	False	False	False	False	False	False	False	False	True	False	False	False	False	False	False	False	False	False	False	False	False
HP:0031065	Abnormal ovarian morphology	0.55	0.5853	0.9314	0	0	True	False	False	False	False	False	False	False	False	False	False	False	False	False	False	False	False	False	False	False	False	False	False	False	False	False
HP:0012243	Abnormal reproductive system morphology	0.55	0.5856	0.9314	0	0	True	False	False	False	False	False	False	False	False	False	False	False	False	False	False	False	False	False	False	False	False	False	False	False	False	False
HP:0006505	Abnormality of limb epiphysis morphology	0.54	0.5862	0.9314	0	0	False	False	False	False	False	False	False	False	False	False	False	False	False	False	False	False	False	False	False	False	True	True	False	False	False	False
HP:0001560	Abnormality of the amniotic fluid	0.54	0.5869	0.9314	0	0	False	False	False	False	False	False	False	True	False	False	False	False	False	False	False	False	False	False	False	False	False	False	False	False	False	False
HP:0004446	Stomatocytosis	0.54	0.5875	0.9314	0	0	False	False	False	False	False	False	False	False	False	False	False	False	True	False	False	False	False	False	False	False	False	False	False	False	False	False
HP:0003196	Short nose	0.54	0.5878	0.9314	0	0	False	True	False	False	False	False	False	False	False	False	False	False	False	False	False	False	False	False	False	False	False	False	False	False	False	False
HP:0000774	Narrow chest	0.54	0.5908	0.9359	0	0	False	False	False	False	False	False	False	False	False	False	False	False	False	False	False	False	False	False	False	False	True	False	False	False	False	False
HP:0006500	Abnormality of lower limb epiphysis morphology	0.53	0.5948	0.9373	0	0	False	False	False	False	False	False	False	False	False	False	False	False	False	False	False	False	False	False	False	False	True	True	False	False	False	False
HP:0032368		0.52	0.6007	0.9373	0	0	False	False	False	False	False	False	False	False	False	False	False	False	False	True	False	False	False	False	False	False	False	False	False	False	False	False
HP:0000609	Optic nerve hypoplasia	0.52	0.6026	0.9373	0	0	False	False	True	False	True	False	False	False	False	False	False	False	False	False	False	False	False	False	False	False	False	False	False	False	False	False
HP:0000429	Abnormality of the nasal alae	0.51	0.6066	0.9373	0	0	False	True	False	False	False	False	False	False	False	False	False	False	False	False	False	False	False	False	False	False	False	False	False	False	False	False
HP:0025354	Abnormal cellular phenotype	0.51	0.607	0.9373	0	0	False	False	False	False	False	False	False	False	False	False	False	False	False	False	False	False	False	False	False	True	False	False	False	False	False	False
HP:0005107	Abnormality of the sacrum	0.51	0.6077	0.9373	0	0	False	False	False	False	False	False	False	False	False	False	False	False	False	False	False	False	False	False	False	False	True	False	False	False	False	False
HP:0000127	Renal salt wasting	0.51	0.608	0.9373	0	0	True	False	False	False	False	False	False	False	False	False	False	False	False	True	False	False	False	False	False	False	False	False	False	False	False	False
HP:0003328	Abnormal hair laboratory examination	0.51	0.6088	0.9373	0	0	False	False	False	False	False	False	False	False	False	True	False	False	False	False	False	False	False	False	False	False	False	False	False	False	False	False
HP:0001997	Gout	0.51	0.6089	0.9373	0	0	False	False	False	False	False	False	False	False	False	False	False	False	False	False	False	False	False	False	False	False	True	False	False	False	False	False
HP:0001638	Cardiomyopathy	0.51	0.609	0.9373	0	0	False	False	False	False	False	False	False	False	False	False	False	True	False	False	False	False	False	False	False	False	False	False	False	False	False	False
HP:0003319	Abnormality of the cervical spine	0.51	0.609	0.9373	0	0	False	False	False	False	False	False	False	False	False	False	False	False	False	False	False	False	False	False	False	False	True	False	False	False	False	False
HP:0000022	Abnormality of male internal genitalia	0.51	0.6101	0.9373	0	0	True	False	False	False	False	False	False	False	False	False	False	False	False	False	False	False	False	False	False	False	False	False	False	False	False	False
HP:0001852	Sandal gap	0.51	0.6111	0.9373	0	0	False	False	False	False	False	False	False	False	False	False	False	False	False	False	False	False	False	False	False	False	True	True	False	False	False	False
HP:0012255	Dynein arm defect of respiratory motile cilia	0.51	0.6113	0.9373	0	0	False	False	False	False	False	False	False	False	False	False	False	False	False	False	True	False	False	False	False	False	False	False	False	False	False	False
HP:0200106	Absent/shortened dynein arms	0.51	0.6113	0.9373	0	0	False	False	False	False	False	False	False	False	False	False	False	False	False	False	True	False	False	False	False	False	False	False	False	False	False	False
HP:0012256	Absent outer dynein arms	0.51	0.612	0.9373	0	0	False	False	False	False	False	False	False	False	False	False	False	False	False	False	True	False	False	False	False	False	False	False	False	False	False	False
HP:0002917	Hypomagnesemia	0.51	0.6131	0.9375	0	0	False	False	False	False	False	False	False	False	False	False	False	False	False	True	False	False	False	False	False	False	False	False	False	False	False	False
HP:0000737	Irritability	0.5	0.6136	0.9375	0	0	False	False	False	False	True	False	False	False	False	False	False	False	False	False	False	False	False	False	False	False	False	False	False	False	False	False
HP:0000130	Abnormality of the uterus	0.5	0.6151	0.9381	0	0	True	False	False	False	False	False	False	False	False	False	False	False	False	False	False	False	False	False	False	False	False	False	False	False	False	False
HP:0012303	Abnormal aortic arch morphology	0.5	0.6152	0.9381	0	0	False	False	False	False	False	False	False	False	False	False	False	True	False	False	False	False	False	False	False	False	False	False	False	False	False	False
HP:0000656	Ectropion	0.5	0.6185	0.9395	0	0	False	True	False	False	False	False	False	False	False	False	False	False	False	False	False	False	False	False	False	False	False	False	False	False	False	False
HP:0000659	Peters anomaly	0.5	0.6185	0.9395	0	0	False	False	True	False	False	False	False	False	False	False	False	False	False	False	False	False	False	False	False	False	False	False	False	False	False	False
HP:0000738	Hallucinations	0.5	0.6199	0.9395	0	0	False	False	False	False	True	False	False	False	False	False	False	False	False	False	False	False	False	False	False	False	False	False	False	False	False	False
HP:0008873	Disproportionate short-limb short stature	0.5	0.62	0.9395	0	0	False	False	False	False	False	False	False	False	True	False	False	False	False	False	False	False	False	False	False	False	False	False	False	False	False	False
HP:0001264	Spastic diplegia	0.5	0.6201	0.9395	0	0	False	False	False	False	True	False	False	False	False	False	False	False	False	False	False	False	False	False	False	False	True	False	False	False	False	False
HP:0001637	Abnormal myocardium morphology	0.49	0.6206	0.9395	0	0	False	False	False	False	False	False	False	False	False	False	False	True	False	False	False	False	False	False	False	False	False	False	False	False	False	False
HP:0100542	Abnormal localization of kidney	0.49	0.6208	0.9395	0	0	True	False	False	False	False	False	False	False	False	False	False	False	False	False	False	False	False	False	False	False	False	False	False	False	False	False
HP:0010944	Abnormality of the renal pelvis	0.49	0.6218	0.94	0	0	True	False	False	False	False	False	False	False	False	False	False	False	False	False	False	False	False	False	False	False	False	False	False	False	False	False
HP:0000178	Abnormality of lower lip	0.49	0.6257	0.9437	0	0	False	True	False	False	False	False	False	False	False	False	False	False	False	False	False	False	False	False	False	False	False	False	False	False	False	False
HP:0006808	Cerebral hypomyelination	0.49	0.6261	0.9437	0	0	False	False	False	False	True	False	False	False	False	False	False	False	False	False	False	False	False	False	False	False	False	False	False	False	False	False
HP:0000684	Delayed eruption of teeth	0.48	0.6286	0.9465	0	0	False	True	False	False	False	False	False	False	False	False	False	False	False	False	False	False	False	False	False	False	False	False	False	False	False	False
HP:0001959	Polydipsia	0.48	0.6297	0.9477	0	0	False	False	False	False	True	False	False	False	False	False	False	False	False	False	False	False	False	False	False	False	False	False	False	False	False	False
HP:0001999	Abnormal facial shape	0.48	0.6317	0.9486	0	0	False	True	False	False	False	False	False	False	False	False	False	False	False	False	False	False	False	False	False	False	False	False	False	False	False	False
HP:0001635	Congestive heart failure	0.48	0.6319	0.9486	0	0	False	False	False	False	False	False	False	False	False	False	False	True	False	False	False	False	False	False	False	False	False	False	False	False	False	False
HP:0000415	Abnormality of the choanae	0.48	0.6326	0.9486	0	0	False	True	False	False	False	False	False	False	False	False	False	False	False	False	False	False	False	False	False	False	False	False	False	False	False	False
HP:0000811	Abnormal external genitalia	0.47	0.635	0.9486	0	0	True	False	False	False	False	False	False	False	False	False	False	False	False	False	False	False	False	False	False	False	False	False	False	False	False	False
HP:0009887	Abnormality of hair pigmentation	0.47	0.6366	0.9486	0	0	False	False	False	False	False	False	False	False	False	True	False	False	False	False	False	False	False	False	False	False	False	False	False	False	False	False
HP:0001114	Xanthelasma	0.47	0.6378	0.9486	0	0	False	True	False	False	False	False	False	False	False	True	False	False	False	False	False	False	False	False	False	False	False	False	False	False	False	False
HP:0010732	Nodular changes affecting the eyelids	0.47	0.6378	0.9486	0	0	False	True	False	False	False	False	False	False	False	True	False	False	False	False	False	False	False	False	False	False	False	False	False	False	False	False
HP:0001000	Abnormality of skin pigmentation	0.47	0.6395	0.9486	0	0	False	False	False	False	False	False	False	False	False	True	False	False	False	False	False	False	False	False	False	False	False	False	False	False	False	False
HP:0012084	Abnormality of skeletal muscle fiber size	0.47	0.6397	0.9486	0	0	False	False	False	False	False	False	False	False	False	False	False	False	False	False	False	False	False	False	False	False	True	False	False	False	False	False
HP:0030319	Weakness of facial musculature	0.47	0.6403	0.9486	0	0	False	True	False	False	False	False	False	False	False	False	False	False	False	False	False	False	False	False	False	False	True	False	False	False	False	False
HP:0000506	Telecanthus	0.47	0.6408	0.9486	0	0	False	True	False	False	False	False	False	False	False	False	False	False	False	False	False	False	False	False	False	False	False	False	False	False	False	False
HP:0040211	Abnormality of the skin of the palm	0.47	0.6418	0.9486	0	0	False	False	False	False	False	False	False	False	False	True	False	False	False	False	False	False	False	False	False	False	False	True	False	False	False	False
HP:0002750	Delayed skeletal maturation	0.46	0.6441	0.9486	0	0	False	False	False	False	False	False	False	False	False	False	False	False	False	False	False	False	False	False	False	False	True	False	False	False	False	False
HP:0009592	Astrocytoma	0.46	0.6452	0.9486	0	0	False	False	False	False	True	False	False	False	False	False	False	False	False	False	False	True	False	False	False	False	False	False	False	False	False	False
HP:0009381	Short finger	0.46	0.6454	0.9486	0	0	False	False	False	False	False	False	False	False	False	False	False	False	False	False	False	False	False	False	False	False	True	True	False	False	False	False
HP:0040162	Orthokeratosis	0.46	0.6469	0.9486	0	0	False	False	False	False	False	False	False	False	False	True	False	False	False	False	False	False	False	False	False	False	False	False	False	False	False	False
HP:0030962	Abnormal morphology of the great vessels	0.46	0.647	0.9486	0	0	False	False	False	False	False	False	False	False	False	False	False	True	False	False	False	False	False	False	False	False	False	False	False	False	False	False
HP:0006482	Abnormality of dental morphology	0.46	0.6477	0.9486	0	0	False	True	False	False	False	False	False	False	False	False	False	False	False	False	False	False	False	False	False	False	False	False	False	False	False	False
HP:0002778	Abnormality of the trachea	0.46	0.6479	0.9486	0	0	False	False	False	False	False	False	False	False	False	False	False	False	False	False	True	False	False	False	False	False	False	False	False	False	False	False
HP:0009237	Short 5th finger	0.46	0.6484	0.9486	0	0	False	False	False	False	False	False	False	False	False	False	False	False	False	False	False	False	False	False	False	False	True	True	False	False	False	False
HP:0002013	Vomiting	0.45	0.6493	0.9486	0	0	False	False	False	False	False	False	False	False	False	False	False	False	False	False	False	False	False	True	False	False	False	False	False	False	False	False
HP:0003355	Aminoaciduria	0.45	0.6504	0.9486	0	0	True	False	False	False	False	False	False	False	False	False	False	False	False	True	False	False	False	False	False	False	False	False	False	False	False	False
HP:0100736	Abnormality of the soft palate	0.45	0.6508	0.9486	0	0	False	True	False	False	False	False	False	False	False	False	False	False	False	False	False	False	False	False	False	False	False	False	False	False	False	False
HP:0000726	Dementia	0.45	0.6511	0.9486	0	0	False	False	False	False	True	False	False	False	False	False	False	False	False	False	False	False	False	False	False	False	False	False	False	False	False	False
HP:0009380	Aplasia of the fingers	0.45	0.6512	0.9486	0	0	False	False	False	False	False	False	False	False	False	False	False	False	False	False	False	False	False	False	False	False	True	True	False	False	False	False
HP:0001399	Hepatic failure	0.45	0.6515	0.9486	0	0	False	False	False	False	False	False	False	False	False	False	False	False	False	False	False	False	False	True	False	False	False	False	False	False	False	False
HP:0000618	Blindness	0.45	0.6519	0.9486	0	0	False	False	True	False	False	False	False	False	False	False	False	False	False	False	False	False	False	False	False	False	False	False	False	False	False	False
HP:0011017	Abnormality of cell physiology	0.45	0.6521	0.9486	0	0	False	False	False	False	False	False	False	False	False	False	False	False	False	True	False	False	False	False	False	True	False	False	False	False	False	False
HP:0009136	Duplication involving bones of the feet	0.45	0.6522	0.9486	0	0	False	False	False	False	False	False	False	False	False	False	False	False	False	False	False	False	False	False	False	False	True	True	False	False	False	False
HP:0000110	Renal dysplasia	0.45	0.6523	0.9486	0	0	True	False	False	False	False	False	False	False	False	False	False	False	False	False	False	False	False	False	False	False	False	False	False	False	False	False
HP:0002414	Spina bifida	0.45	0.6525	0.9486	0	0	False	False	False	False	True	False	False	False	False	False	False	False	False	False	False	False	False	False	False	False	False	False	False	False	False	False
HP:0025276	Abnormality of skin adnexa physiology	0.45	0.6541	0.9492	0	0	False	False	False	False	False	False	False	False	False	True	False	False	False	False	False	False	False	False	False	False	False	False	False	False	False	False
HP:0003540	Impaired platelet aggregation	0.45	0.6558	0.9499	0	0	False	False	False	False	False	False	False	False	False	False	False	False	True	False	False	False	False	False	False	False	False	False	False	False	False	False
HP:0100303	Muscle fiber cytoplasmatic inclusion bodies	0.44	0.6576	0.9511	0	0	False	False	False	False	False	False	False	False	False	False	False	False	False	False	False	False	False	False	False	False	True	False	False	False	False	False
HP:0001408	Bile duct proliferation	0.44	0.6604	0.9519	0	0	False	False	False	False	False	False	False	False	False	False	False	False	False	False	False	False	False	True	False	False	False	False	False	False	False	False
HP:0005978	Type II diabetes mellitus	0.44	0.6614	0.9519	0	0	False	False	False	False	False	False	True	False	False	False	False	False	False	True	False	False	False	False	False	False	False	False	False	False	False	False
HP:0001159	Syndactyly	0.44	0.6615	0.9519	0	0	False	False	False	False	False	False	False	False	False	False	False	False	False	False	False	False	False	False	False	False	True	True	False	False	False	False
HP:0100871	Abnormality of the palm	0.43	0.6636	0.952	0	0	False	False	False	False	False	False	False	False	False	False	False	False	False	False	False	False	False	False	False	False	False	True	False	False	False	False
HP:0002245	Meckel diverticulum	0.43	0.665	0.9521	0	0	False	False	False	False	False	False	False	False	False	False	False	False	False	False	False	False	False	True	False	False	False	False	False	False	False	False
HP:0008678	Renal hypoplasia/aplasia	0.43	0.6659	0.9529	0	0	True	False	False	False	False	False	False	False	False	False	False	False	False	False	False	False	False	False	False	False	False	False	False	False	False	False
HP:0000104	Renal agenesis	0.43	0.6665	0.9531	0	0	True	False	False	False	False	False	False	False	False	False	False	False	False	False	False	False	False	False	False	False	False	False	False	False	False	False
HP:0003388	Easy fatigability	0.43	0.6678	0.9532	0	0	False	False	False	False	True	False	False	False	False	False	False	False	False	False	False	False	False	False	False	False	True	False	False	False	False	False
HP:0002997	Abnormality of the ulna	0.43	0.6683	0.9532	0	0	False	False	False	False	False	False	False	False	False	False	False	False	False	False	False	False	False	False	False	False	True	True	False	False	False	False
HP:0000989	Pruritus	0.42	0.6709	0.9559	0	0	False	False	False	False	False	False	False	False	False	True	False	False	False	False	False	False	False	False	False	False	False	False	False	False	False	False
HP:0001374	Congenital hip dislocation	0.42	0.6732	0.9562	0	0	False	False	False	False	False	False	False	False	False	False	False	False	False	False	False	False	False	False	False	False	True	True	False	False	False	False
HP:0000107	Renal cyst	0.42	0.6732	0.9562	0	0	True	False	False	False	False	False	False	False	False	False	False	False	False	False	False	False	False	False	False	False	False	False	False	False	False	False
HP:0011356	Regional abnormality of skin	0.42	0.6739	0.9562	0	0	False	False	False	False	False	False	False	False	False	True	False	False	False	False	False	False	False	False	False	False	False	False	False	False	False	False
HP:0008373	Puberty and gonadal disorders	0.42	0.6749	0.9563	0	0	False	False	False	False	False	False	True	False	False	False	False	False	False	False	False	False	False	False	False	False	False	False	False	False	False	False
HP:0002898	Embryonal neoplasm	0.42	0.6756	0.9563	0	0	False	False	False	False	False	False	False	False	False	False	False	False	False	False	False	True	False	False	False	False	False	False	False	False	False	False
HP:0011481	Abnormal lacrimal duct morphology	0.42	0.6762	0.9565	0	0	False	True	False	False	False	False	False	False	False	False	False	False	False	False	False	False	False	False	False	False	False	False	False	False	False	False
HP:0000137	Abnormality of the ovary	0.42	0.6767	0.9566	0	0	True	False	False	False	False	False	False	False	False	False	False	False	False	False	False	False	False	False	False	False	False	False	False	False	False	False
HP:0000089	Renal hypoplasia	0.41	0.6799	0.9579	0	0	True	False	False	False	False	False	False	False	False	False	False	False	False	False	False	False	False	False	False	False	False	False	False	False	False	False
HP:0007730	Iris hypopigmentation	0.41	0.6821	0.9579	0	0	False	False	True	False	False	False	False	False	False	False	False	False	False	False	False	False	False	False	False	False	False	False	False	False	False	False
HP:0000077	Abnormality of the kidney	0.41	0.6824	0.9579	0	0	True	False	False	False	False	False	False	False	False	False	False	False	False	False	False	False	False	False	False	False	False	False	False	False	False	False
HP:0010306	Short thorax	0.41	0.6832	0.9581	0	0	False	False	False	False	False	False	False	False	False	False	False	False	False	False	False	False	False	False	False	False	True	False	False	False	False	False
HP:0012072	Aciduria	0.41	0.6835	0.9581	0	0	True	False	False	False	False	False	False	False	False	False	False	False	False	True	False	False	False	False	False	False	False	False	False	False	False	False
HP:0006262	Aplasia/Hypoplasia of the 5th finger	0.41	0.6851	0.9597	0	0	False	False	False	False	False	False	False	False	False	False	False	False	False	False	False	False	False	False	False	False	True	True	False	False	False	False
HP:0003798	Nemaline bodies	0.4	0.6857	0.9597	0	0	False	False	False	False	False	False	False	False	False	False	False	False	False	False	False	False	False	False	False	False	True	False	False	False	False	False
HP:0003700	Generalized amyotrophy	0.4	0.6862	0.9597	0	0	False	False	False	False	False	False	False	False	False	False	False	False	False	False	False	False	False	False	False	False	True	False	False	False	False	False
HP:0010899	Abnormality of aspartate family amino acid metabolism	0.4	0.6862	0.9597	0	0	False	False	False	False	False	False	False	False	False	False	False	False	False	True	False	False	False	False	False	False	False	False	False	False	False	False
HP:0001627	Abnormal heart morphology	0.4	0.6892	0.9611	0	0	False	False	False	False	False	False	False	False	False	False	False	True	False	False	False	False	False	False	False	False	False	False	False	False	False	False
HP:0100299	Muscle fiber inclusion bodies	0.4	0.6892	0.9611	0	0	False	False	False	False	False	False	False	False	False	False	False	False	False	False	False	False	False	False	False	False	True	False	False	False	False	False
HP:0003557	Increased variability in muscle fiber diameter	0.4	0.6911	0.9611	0	0	False	False	False	False	False	False	False	False	False	False	False	False	False	False	False	False	False	False	False	False	True	False	False	False	False	False
HP:0010293	Aplasia/Hypoplasia of the uvula	0.4	0.6915	0.9611	0	0	False	True	False	False	False	False	False	False	False	False	False	False	False	False	False	False	False	False	False	False	False	False	False	False	False	False
HP:0003839	Abnormality of upper limb epiphysis morphology	0.39	0.6932	0.9611	0	0	False	False	False	False	False	False	False	False	False	False	False	False	False	False	False	False	False	False	False	False	True	True	False	False	False	False
HP:0000047	Hypospadias	0.39	0.694	0.9611	0	0	True	False	False	False	False	False	False	False	False	False	False	False	False	False	False	False	False	False	False	False	False	False	False	False	False	False
HP:0000366	Abnormality of the nose	0.39	0.6953	0.9611	0	0	False	True	False	False	False	False	False	False	False	False	False	False	False	False	False	False	False	False	False	False	False	False	False	False	False	False
HP:0011014	Abnormal glucose homeostasis	0.39	0.6961	0.9611	0	0	False	False	False	False	False	False	False	False	False	False	False	False	False	True	False	False	False	False	False	False	False	False	False	False	False	False
HP:0002803	Congenital contracture	0.39	0.6965	0.9611	0	0	False	False	False	False	False	False	False	False	False	False	False	False	False	False	False	False	False	False	False	False	True	False	False	False	False	False
HP:0000248	Brachycephaly	0.39	0.6965	0.9611	0	0	False	True	False	False	False	False	False	False	False	False	False	False	False	False	False	False	False	False	False	False	True	False	False	False	False	False
HP:0011603	Congenital malformation of the great arteries	0.39	0.6969	0.9611	0	0	False	False	False	False	False	False	False	False	False	False	False	True	False	False	False	False	False	False	False	False	False	False	False	False	False	False
HP:0001829	Foot polydactyly	0.38	0.7014	0.9629	0	0	False	False	False	False	False	False	False	False	False	False	False	False	False	False	False	False	False	False	False	False	True	True	False	False	False	False
HP:0005522	Pyridoxine-responsive sideroblastic anemia	0.38	0.7023	0.9629	0	0	False	False	False	False	False	False	False	False	False	False	False	False	True	False	False	False	False	False	False	False	False	False	False	False	False	False
HP:0004303	Abnormality of muscle fibers	0.38	0.703	0.9629	0	0	False	False	False	False	False	False	False	False	False	False	False	False	False	False	False	False	False	False	False	False	True	False	False	False	False	False
HP:0012332	Abnormal autonomic nervous system physiology	0.38	0.7035	0.9629	0	0	False	False	False	False	True	False	False	False	False	False	False	False	False	False	False	False	False	False	False	False	False	False	False	False	False	False
HP:0000236	Abnormality of the anterior fontanelle	0.38	0.706	0.9648	0	0	False	True	False	False	False	False	False	False	False	False	False	False	False	False	False	False	False	False	False	False	True	False	False	False	False	False
HP:0006257	Abnormality of carpal bone ossification	0.37	0.7095	0.9649	0	0	False	False	False	False	False	False	False	False	False	False	False	False	False	False	False	False	False	False	False	False	True	True	False	False	False	False
HP:0002438	Cerebellar malformation	0.37	0.7096	0.9649	0	0	False	False	False	False	True	False	False	False	False	False	False	False	False	False	False	False	False	False	False	False	False	False	False	False	False	False
HP:0005222	Bowel diverticulosis	0.37	0.7099	0.9649	0	0	False	False	False	False	False	False	False	False	False	False	False	False	False	False	False	False	False	True	False	False	False	False	False	False	False	False
HP:0009601	Aplasia/Hypoplasia of the thumb	0.37	0.7102	0.9649	0	0	False	False	False	False	False	False	False	False	False	False	False	False	False	False	False	False	False	False	False	False	True	True	False	False	False	False
HP:0010995	Abnormality of dicarboxylic acid metabolism	0.37	0.7112	0.9649	0	0	False	False	False	False	False	False	False	False	False	False	False	False	False	True	False	False	False	False	False	False	False	False	False	False	False	False
HP:0009733	Glioma	0.37	0.7115	0.9649	0	0	False	False	False	False	True	False	False	False	False	False	False	False	False	False	False	True	False	False	False	False	False	False	False	False	False	False
HP:0000532	Chorioretinal abnormality	0.37	0.7121	0.9649	0	0	False	False	True	False	False	False	False	False	False	False	False	False	False	False	False	False	False	False	False	False	False	False	False	False	False	False
HP:0000518	Cataract	0.37	0.7126	0.9649	0	0	False	False	True	False	False	False	False	False	False	False	False	False	False	False	False	False	False	False	False	False	False	False	False	False	False	False
HP:0031105	Abnormal uterus morphology	0.37	0.7137	0.9654	0	0	True	False	False	False	False	False	False	False	False	False	False	False	False	False	False	False	False	False	False	False	False	False	False	False	False	False
HP:0006824	Cranial nerve paralysis	0.36	0.7163	0.9677	0	0	False	False	False	False	True	False	False	False	False	False	False	False	False	False	False	False	False	False	False	False	False	False	False	False	False	False
HP:0000859	Hyperaldosteronism	0.36	0.7182	0.9679	0	0	False	False	False	False	False	False	True	False	False	False	False	False	False	False	False	False	False	False	False	False	False	False	False	False	False	False
HP:0002217	Slow-growing hair	0.36	0.7194	0.9679	0	0	False	False	False	False	False	False	False	False	False	True	False	False	False	False	False	False	False	False	False	False	False	False	False	False	False	False
HP:0001081	Cholelithiasis	0.36	0.7206	0.9679	0	0	False	False	False	False	False	False	False	False	False	False	False	False	False	False	False	False	False	True	False	False	False	False	False	False	False	False
HP:0004307	Abnormal anatomic location of the heart	0.36	0.7211	0.9679	0	0	False	False	False	False	False	False	False	False	False	False	False	True	False	False	False	False	False	False	False	False	False	False	False	False	False	False
HP:0003712	Skeletal muscle hypertrophy	0.36	0.7212	0.9679	0	0	False	False	False	False	False	False	False	False	False	False	False	False	False	False	False	False	False	False	False	False	True	False	False	False	False	False
HP:0040133	Abnormal serum ferritin	0.36	0.7218	0.9679	0	0	False	False	False	False	False	False	False	False	False	False	False	False	False	True	False	False	False	False	False	False	False	False	False	False	False	False
HP:0007375	Abnormality of the septum pellucidum	0.35	0.7232	0.9679	0	0	False	False	False	False	True	False	False	False	False	False	False	False	False	False	False	False	False	False	False	False	False	False	False	False	False	False
HP:0040217	Elevated hemoglobin A1c	0.35	0.7255	0.9679	0	0	False	False	False	False	False	False	False	False	False	False	False	False	True	False	False	False	False	False	False	False	False	False	False	False	False	False
HP:0002791	Hypoventilation	0.35	0.7265	0.9679	0	0	False	False	False	False	False	False	False	False	False	False	False	False	False	False	True	False	False	False	False	False	False	False	False	False	False	False
HP:0002101	Abnormal lung lobation	0.35	0.7271	0.9679	0	0	False	False	False	False	False	False	False	False	False	False	False	False	False	False	True	False	False	False	False	False	False	False	False	False	False	False
HP:0010930	Abnormality of monovalent inorganic cation homeostasis	0.35	0.7281	0.9679	0	0	False	False	False	False	False	False	False	False	False	False	False	False	False	True	False	False	False	False	False	False	False	False	False	False	False	False
HP:0000153	Abnormality of the mouth	0.34	0.7306	0.9679	0	0	False	True	False	False	False	False	False	False	False	False	False	False	False	False	False	False	False	False	False	False	False	False	False	False	False	False
HP:0002418	Abnormality of midbrain morphology	0.34	0.7306	0.9679	0	0	False	False	False	False	True	False	False	False	False	False	False	False	False	False	False	False	False	False	False	False	False	False	False	False	False	False
HP:0002023	Anal atresia	0.34	0.7321	0.9679	0	0	False	False	False	False	False	False	False	False	False	False	False	False	False	False	False	False	False	True	False	False	False	False	False	False	False	False
HP:0000303	Mandibular prognathia	0.34	0.7322	0.9679	0	0	False	True	False	False	False	False	False	False	False	False	False	False	False	False	False	False	False	False	False	False	True	False	False	False	False	False
HP:0002058	Myopathic facies	0.34	0.7327	0.9679	0	0	False	True	False	False	False	False	False	False	False	False	False	False	False	False	False	False	False	False	False	False	False	False	False	False	False	False
HP:0000614	Abnormality of the nasolacrimal system	0.34	0.7328	0.9679	0	0	False	True	False	False	False	False	False	False	False	False	False	False	False	False	False	False	False	False	False	False	False	False	False	False	False	False
HP:0007550	Hypohidrosis or hyperhidrosis	0.34	0.733	0.9679	0	0	False	False	False	False	False	False	False	False	False	True	False	False	False	False	False	False	False	False	False	False	False	False	False	False	False	False
HP:0011733	Abnormality of adrenal physiology	0.34	0.7343	0.9681	0	0	False	False	False	False	False	False	True	False	False	False	False	False	False	False	False	False	False	False	False	False	False	False	False	False	False	False
HP:0011297	Abnormality of digit	0.34	0.7346	0.9681	0	0	False	False	False	False	False	False	False	False	False	False	False	False	False	False	False	False	False	False	False	False	True	True	False	False	False	False
HP:0001987	Hyperammonemia	0.34	0.7373	0.9681	0	0	False	False	False	False	False	False	False	False	False	False	False	False	False	True	False	False	False	False	False	False	False	False	False	False	False	False
HP:0004372	Reduced consciousness/confusion	0.34	0.7374	0.9681	0	0	False	False	False	False	True	False	False	False	False	False	False	False	False	False	False	False	False	False	False	False	False	False	False	False	False	False
HP:0001057	Aplasia cutis congenita	0.34	0.7376	0.9681	0	0	False	False	False	False	False	False	False	False	False	True	False	False	False	False	False	False	False	False	False	False	False	False	False	False	False	False
HP:0005262	Abnormality of the synovia	0.33	0.7402	0.9698	0	0	False	False	False	False	False	False	False	False	False	False	False	False	False	False	False	False	False	False	False	False	True	False	False	False	False	False
HP:0002566	Intestinal malrotation	0.33	0.7439	0.9725	0	0	False	False	False	False	False	False	False	False	False	False	False	False	False	False	False	False	False	True	False	False	False	False	False	False	False	False
HP:0011545	Abnormal connection of the cardiac segments	0.33	0.7451	0.9732	0	0	False	False	False	False	False	False	False	False	False	False	False	True	False	False	False	False	False	False	False	False	False	False	False	False	False	False
HP:0012091	Abnormality of pancreas physiology	0.32	0.7453	0.9732	0	0	False	False	False	False	False	False	False	False	False	False	False	False	False	False	False	False	False	True	False	False	False	False	False	False	False	False
HP:0006265	Aplasia/Hypoplasia of fingers	0.32	0.7465	0.9732	0	0	False	False	False	False	False	False	False	False	False	False	False	False	False	False	False	False	False	False	False	False	True	True	False	False	False	False
HP:0010319	Abnormality of the 2nd toe	0.32	0.7467	0.9732	0	0	False	False	False	False	False	False	False	False	False	False	False	False	False	False	False	False	False	False	False	False	True	True	False	False	False	False
HP:0030311	Lower extremity joint dislocation	0.32	0.7467	0.9732	0	0	False	False	False	False	False	False	False	False	False	False	False	False	False	False	False	False	False	False	False	False	True	False	False	False	False	False
HP:0030310	Upper extremity joint dislocation	0.32	0.747	0.9732	0	0	False	False	False	False	False	False	False	False	False	False	False	False	False	False	False	False	False	False	False	False	True	False	False	False	False	False
HP:0007703	Abnormality of retinal pigmentation	0.32	0.7481	0.9736	0	0	False	False	True	False	False	False	False	False	False	False	False	False	False	False	False	False	False	False	False	False	False	False	False	False	False	False
HP:0002691	Platybasia	0.32	0.7489	0.9739	0	0	False	True	False	False	False	False	False	False	False	False	False	False	False	False	False	False	False	False	False	False	True	False	False	False	False	False
HP:0002804	Arthrogryposis multiplex congenita	0.32	0.75	0.9741	0	0	False	False	False	False	False	False	False	False	False	False	False	False	False	False	False	False	False	False	False	False	True	False	False	False	False	False
HP:0000036	Abnormality of the penis	0.32	0.7517	0.9744	0	0	True	False	False	False	False	False	False	False	False	False	False	False	False	False	False	False	False	False	False	False	False	False	False	False	False	False
HP:0010660	Abnormal hand bone ossification	0.32	0.7523	0.9744	0	0	False	False	False	False	False	False	False	False	False	False	False	False	False	False	False	False	False	False	False	False	True	True	False	False	False	False
HP:0007305	CNS demyelination	0.31	0.7557	0.9762	0	0	False	False	False	False	True	False	False	False	False	False	False	False	False	False	False	False	False	False	False	False	False	False	False	False	False	False
HP:0000767	Pectus excavatum	0.31	0.756	0.9762	0	0	False	False	False	False	False	False	False	False	False	False	False	False	False	False	False	False	False	False	False	False	True	False	False	False	False	False
HP:0000676	Abnormality of the incisor	0.31	0.7574	0.9773	0	0	False	True	False	False	False	False	False	False	False	False	False	False	False	False	False	False	False	False	False	False	False	False	False	False	False	False
HP:0001654	Abnormality of the heart valves	0.31	0.7578	0.9773	0	0	False	False	False	False	False	False	False	False	False	False	False	True	False	False	False	False	False	False	False	False	False	False	False	False	False	False
HP:0010935	Abnormality of the upper urinary tract	0.31	0.7596	0.978	0	0	True	False	False	False	False	False	False	False	False	False	False	False	False	False	False	False	False	False	False	False	False	False	False	False	False	False
HP:0007731	Chorioretinal dysplasia	0.31	0.7601	0.978	0	0	False	False	True	False	False	False	False	False	False	False	False	False	False	False	False	False	False	False	False	False	False	False	False	False	False	False
HP:0000163	Abnormality of the oral cavity	0.3	0.7604	0.978	0	0	False	True	False	False	False	False	False	False	False	False	False	False	False	False	False	False	False	False	False	False	False	False	False	False	False	False
HP:0031816		0.3	0.7604	0.978	0	0	False	True	False	False	False	False	False	False	False	False	False	False	False	False	False	False	False	False	False	False	False	False	False	False	False	False
HP:0001992	Organic aciduria	0.3	0.7621	0.978	0	0	True	False	False	False	False	False	False	False	False	False	False	False	False	True	False	False	False	False	False	False	False	False	False	False	False	False
HP:0005257	Thoracic hypoplasia	0.3	0.7648	0.9789	0	0	False	False	False	False	False	False	False	False	False	False	False	False	False	False	False	False	False	False	False	False	True	False	False	False	False	False
HP:0000855	Insulin resistance	0.3	0.7653	0.9789	0	0	False	False	False	False	False	False	False	False	False	False	False	False	False	True	False	False	False	False	False	False	False	False	False	False	False	False
HP:0005306	Capillary hemangiomas	0.3	0.7669	0.9798	0	0	False	False	False	False	False	False	False	False	False	False	False	True	False	False	False	True	False	False	False	False	False	False	False	False	False	False
HP:0003254	Abnormality of DNA repair	0.3	0.7669	0.9798	0	0	False	False	False	False	False	False	False	False	False	False	False	False	False	True	False	False	False	False	False	True	False	False	False	False	False	False
HP:0031910		0.29	0.7686	0.98	0	0	False	False	False	False	True	False	False	False	False	False	False	False	False	False	False	False	False	False	False	False	False	False	False	False	False	False
HP:0006887	Intellectual disability, progressive	0.29	0.7696	0.98	0	0	False	False	False	False	True	False	False	False	False	False	False	False	False	False	False	False	False	False	False	False	False	False	False	False	False	False
HP:0011563	Abnormal ventriculo-arterial connection	0.29	0.7705	0.98	0	0	False	False	False	False	False	False	False	False	False	False	False	True	False	False	False	False	False	False	False	False	False	False	False	False	False	False
HP:0001651	Dextrocardia	0.29	0.7705	0.98	0	0	False	False	False	False	False	False	False	False	False	False	False	True	False	False	False	False	False	False	False	False	False	False	False	False	False	False
HP:0008661	Urethral stenosis	0.29	0.7706	0.98	0	0	True	False	False	False	False	False	False	False	False	False	False	False	False	False	False	False	False	False	False	False	False	False	False	False	False	False
HP:0000572	Visual loss	0.29	0.7712	0.98	0	0	False	False	True	False	False	False	False	False	False	False	False	False	False	False	False	False	False	False	False	False	False	False	False	False	False	False
HP:0003749	Pelvic girdle muscle weakness	0.29	0.7728	0.9801	0	0	False	False	False	False	False	False	False	False	False	False	False	False	False	False	False	False	False	False	False	False	True	True	False	False	False	False
HP:0010804	Tented upper lip vermilion	0.29	0.7733	0.9801	0	0	False	True	False	False	False	False	False	False	False	False	False	False	False	False	False	False	False	False	False	False	False	False	False	False	False	False
HP:0000925	Abnormality of the vertebral column	0.29	0.774	0.9801	0	0	False	False	False	False	False	False	False	False	False	False	False	False	False	False	False	False	False	False	False	False	True	False	False	False	False	False
HP:0000118		0.29	0.7755	0.9803	0	0	False	False	False	False	False	False	False	False	False	False	False	False	False	False	False	False	False	False	False	False	False	False	False	False	False	False
HP:0008388	Abnormal toenail morphology	0.28	0.7759	0.9803	0	0	False	False	False	False	False	False	False	False	False	True	False	False	False	False	False	False	False	False	False	False	False	False	False	False	False	False
HP:0008386	Aplasia/Hypoplasia of the nails	0.28	0.776	0.9803	0	0	False	False	False	False	False	False	False	False	False	True	False	False	False	False	False	False	False	False	False	False	False	False	False	False	False	False
HP:0012145	Abnormality of multiple cell lineages in the bone marrow	0.28	0.7774	0.9803	0	0	False	False	False	False	False	False	False	False	False	False	False	False	True	False	False	False	False	False	False	False	False	False	False	False	False	False
HP:0002938	Lumbar hyperlordosis	0.28	0.7788	0.9803	0	0	False	False	False	False	False	False	False	False	False	False	False	False	False	False	False	False	False	False	False	False	True	False	False	False	False	False
HP:0001942	Metabolic acidosis	0.28	0.7806	0.9803	0	0	False	False	False	False	False	False	False	False	False	False	False	False	False	True	False	False	False	False	False	False	False	False	False	False	False	False
HP:0100744	Abnormality of the humeroradial joint	0.28	0.7819	0.9803	0	0	False	False	False	False	False	False	False	False	False	False	False	False	False	False	False	False	False	False	False	False	True	True	False	False	False	False
HP:0002789	Tachypnea	0.28	0.7823	0.9803	0	0	False	False	False	False	False	False	False	False	False	False	False	False	False	False	True	False	False	False	False	False	False	False	False	False	False	False
HP:0000055	Abnormality of female external genitalia	0.27	0.7836	0.9803	0	0	True	False	False	False	False	False	False	False	False	False	False	False	False	False	False	False	False	False	False	False	False	False	False	False	False	False
HP:0003042	Elbow dislocation	0.27	0.784	0.9803	0	0	False	False	False	False	False	False	False	False	False	False	False	False	False	False	False	False	False	False	False	False	True	True	False	False	False	False
HP:0000275	Narrow face	0.27	0.7841	0.9803	0	0	False	True	False	False	False	False	False	False	False	False	False	False	False	False	False	False	False	False	False	False	False	False	False	False	False	False
HP:0001211	Abnormality of the fingertips	0.27	0.7841	0.9803	0	0	False	False	False	False	False	False	False	False	False	False	False	False	False	False	False	False	False	False	False	False	True	True	False	False	False	False
HP:0002973	Abnormality of the forearm	0.27	0.7868	0.9803	0	0	False	False	False	False	False	False	False	False	False	False	False	False	False	False	False	False	False	False	False	False	False	True	False	False	False	False
HP:0004426	Abnormality of the cheek	0.27	0.787	0.9803	0	0	False	True	False	False	False	False	False	False	False	False	False	False	False	False	False	False	False	False	False	False	False	False	False	False	False	False
HP:0004724	Calcium nephrolithiasis	0.27	0.787	0.9803	0	0	True	False	False	False	False	False	False	False	False	False	False	False	False	False	False	False	False	False	False	False	False	False	False	False	False	False
HP:0000589	Coloboma	0.27	0.7875	0.9803	0	0	False	False	True	False	False	False	False	False	False	False	False	False	False	False	False	False	False	False	False	False	False	False	False	False	False	False
HP:0001087	Congenital glaucoma	0.27	0.7879	0.9803	0	0	False	False	True	False	False	False	False	False	False	False	False	False	False	False	False	False	False	False	False	False	False	False	False	False	False	False
HP:0000132	Menorrhagia	0.27	0.7892	0.9803	0	0	True	False	False	False	False	False	False	False	False	False	False	False	True	False	False	False	False	False	False	False	False	False	False	False	False	False
HP:0001800	Hypoplastic toenails	0.27	0.7895	0.9803	0	0	False	False	False	False	False	False	False	False	False	True	False	False	False	False	False	False	False	False	False	False	False	False	False	False	False	False
HP:0011844	Abnormal appendicular skeleton morphology	0.27	0.7897	0.9803	0	0	False	False	False	False	False	False	False	False	False	False	False	False	False	False	False	False	False	False	False	False	True	False	False	False	False	False
HP:0025633		0.26	0.7917	0.9803	0	0	True	False	False	False	False	False	False	False	False	False	False	False	False	False	False	False	False	False	False	False	False	False	False	False	False	False
HP:0000274	Small face	0.26	0.7927	0.9803	0	0	False	True	False	False	False	False	False	False	False	False	False	False	False	False	False	False	False	False	False	False	False	False	False	False	False	False
HP:0012041	Decreased fertility in males	0.26	0.7933	0.9803	0	0	True	False	False	False	False	False	False	False	False	False	False	False	False	False	False	False	False	False	False	False	False	False	False	False	False	False
HP:0007700	Anterior segment dysgenesis	0.26	0.7958	0.9803	0	0	False	False	True	False	False	False	False	False	False	False	False	False	False	False	False	False	False	False	False	False	False	False	False	False	False	False
HP:0000545	Myopia	0.26	0.7961	0.9803	0	0	False	False	True	False	False	False	False	False	False	False	False	False	False	False	False	False	False	False	False	False	False	False	False	False	False	False
HP:0002876	Episodic tachypnea	0.26	0.7964	0.9803	0	0	False	False	False	False	False	False	False	False	False	False	False	False	False	False	True	False	False	False	False	False	False	False	False	False	False	False
HP:0001770	Toe syndactyly	0.25	0.7992	0.9803	0	0	False	False	False	False	False	False	False	False	False	False	False	False	False	False	False	False	False	False	False	False	True	True	False	False	False	False
HP:0007874	Almond-shaped palpebral fissure	0.25	0.7992	0.9803	0	0	False	True	False	False	False	False	False	False	False	False	False	False	False	False	False	False	False	False	False	False	False	False	False	False	False	False
HP:0200005	Abnormal shape of the palpebral fissure	0.25	0.7992	0.9803	0	0	False	True	False	False	False	False	False	False	False	False	False	False	False	False	False	False	False	False	False	False	False	False	False	False	False	False
HP:0001382	Joint hypermobility	0.25	0.7994	0.9803	0	0	False	False	False	False	False	False	False	False	False	False	False	False	False	False	False	False	False	False	False	False	True	False	False	False	False	False
HP:0000035	Abnormality of the testis	0.25	0.7996	0.9803	0	0	True	False	False	False	False	False	False	False	False	False	False	False	False	False	False	False	False	False	False	False	False	False	False	False	False	False
HP:0000309	Abnormality of the midface	0.25	0.8005	0.9803	0	0	False	True	False	False	False	False	False	False	False	False	False	False	False	False	False	False	False	False	False	False	False	False	False	False	False	False
HP:0001787	Abnormal delivery	0.25	0.801	0.9803	0	0	False	False	False	False	False	False	False	True	False	False	False	False	False	False	False	False	False	False	False	False	False	False	False	False	False	False
HP:0000054	Micropenis	0.25	0.801	0.9803	0	0	True	False	False	False	False	False	False	False	False	False	False	False	False	False	False	False	False	False	False	False	False	False	False	False	False	False
HP:0005561	Abnormality of bone marrow cell morphology	0.25	0.805	0.9803	0	0	False	False	False	False	False	False	False	False	False	False	False	False	True	False	False	False	False	False	False	False	False	False	False	False	False	False
HP:0003444	EMG: chronic denervation signs	0.25	0.8059	0.9803	0	0	False	False	False	False	False	False	False	False	False	False	False	False	False	False	False	False	False	False	False	False	True	False	False	False	False	False
HP:0009118	Aplasia/Hypoplasia of the mandible	0.25	0.8061	0.9803	0	0	False	True	False	False	False	False	False	False	False	False	False	False	False	False	False	False	False	False	False	False	True	False	False	False	False	False
HP:0003498	Disproportionate short stature	0.25	0.8064	0.9803	0	0	False	False	False	False	False	False	False	False	True	False	False	False	False	False	False	False	False	False	False	False	False	False	False	False	False	False
HP:0000032	Abnormality of male external genitalia	0.24	0.807	0.9803	0	0	True	False	False	False	False	False	False	False	False	False	False	False	False	False	False	False	False	False	False	False	False	False	False	False	False	False
HP:0001360	Holoprosencephaly	0.24	0.8077	0.9803	0	0	False	False	False	False	True	False	False	False	False	False	False	False	False	False	False	False	False	False	False	False	False	False	False	False	False	False
HP:0009623	Proximal placement of thumb	0.24	0.8103	0.9803	0	0	False	False	False	False	False	False	False	False	False	False	False	False	False	False	False	False	False	False	False	False	True	True	False	False	False	False
HP:0000991	Xanthomatosis	0.24	0.8107	0.9803	0	0	False	False	False	False	False	False	False	False	False	True	False	False	False	False	False	False	False	False	False	False	False	False	False	False	False	False
HP:0025114	Hypergranulosis	0.24	0.8113	0.9803	0	0	False	False	False	False	False	False	False	False	False	True	False	False	False	False	False	False	False	False	False	False	False	False	False	False	False	False
HP:0000316	Hypertelorism	0.24	0.8128	0.9803	0	0	False	False	True	False	False	False	False	False	False	False	False	False	False	False	False	False	False	False	False	False	False	False	False	False	False	False
HP:0030046	Hypoglycosylation of alpha-dystroglycan	0.24	0.8134	0.9803	0	0	False	False	False	False	False	False	False	False	False	False	False	False	False	False	False	False	False	False	False	False	True	False	False	False	False	False
HP:0030099		0.24	0.8134	0.9803	0	0	False	False	False	False	False	False	False	False	False	False	False	False	False	False	False	False	False	False	False	False	True	False	False	False	False	False
HP:0030112	Abnormal muscle fiber alpha dystroglycan	0.24	0.8134	0.9803	0	0	False	False	False	False	False	False	False	False	False	False	False	False	False	False	False	False	False	False	False	False	True	False	False	False	False	False
HP:0100587	Abnormality of the preputium	0.24	0.8139	0.9803	0	0	True	False	False	False	False	False	False	False	False	False	False	False	False	False	False	False	False	False	False	False	False	False	False	False	False	False
HP:0040189	Scaling skin	0.24	0.8142	0.9803	0	0	False	False	False	False	False	False	False	False	False	True	False	False	False	False	False	False	False	False	False	False	False	False	False	False	False	False
HP:0000388	Otitis media	0.23	0.8147	0.9803	0	0	False	False	False	True	False	False	False	False	False	False	False	False	False	False	False	False	True	False	False	False	False	False	False	False	False	False
HP:0001643	Patent ductus arteriosus	0.23	0.8152	0.9803	0	0	False	False	False	False	False	False	False	False	False	False	False	True	False	False	False	False	False	False	False	False	False	False	False	False	False	False
HP:0011890	Prolonged bleeding following procedure	0.23	0.8164	0.9803	0	0	False	False	False	False	False	False	False	False	False	False	False	False	True	False	False	False	False	False	False	False	False	False	False	False	False	False
HP:0011534	Abnormal spatial orientation of the cardiac segments	0.23	0.8175	0.9803	0	0	False	False	False	False	False	False	False	False	False	False	False	True	False	False	False	False	False	False	False	False	False	False	False	False	False	False
HP:0004207	Abnormality of the 5th finger	0.23	0.8186	0.9803	0	0	False	False	False	False	False	False	False	False	False	False	False	False	False	False	False	False	False	False	False	False	True	True	False	False	False	False
HP:0001155	Abnormality of the hand	0.23	0.821	0.9803	0	0	False	False	False	False	False	False	False	False	False	False	False	False	False	False	False	False	False	False	False	False	False	True	False	False	False	False
HP:0100491	Abnormality of lower limb joint	0.22	0.8227	0.9803	0	0	False	False	False	False	False	False	False	False	False	False	False	False	False	False	False	False	False	False	False	False	True	True	False	False	False	False
HP:0040072	Abnormality of forearm bone	0.22	0.8236	0.9803	0	0	False	False	False	False	False	False	False	False	False	False	False	False	False	False	False	False	False	False	False	False	True	True	False	False	False	False
HP:0001331	Absent septum pellucidum	0.22	0.8242	0.9803	0	0	False	False	False	False	True	False	False	False	False	False	False	False	False	False	False	False	False	False	False	False	False	False	False	False	False	False
HP:0011729	Abnormality of joint mobility	0.22	0.8245	0.9803	0	0	False	False	False	False	False	False	False	False	False	False	False	False	False	False	False	False	False	False	False	False	True	False	False	False	False	False
HP:0040068	Abnormality of limb bone	0.22	0.8271	0.9803	0	0	False	False	False	False	False	False	False	False	False	False	False	False	False	False	False	False	False	False	False	False	True	True	False	False	False	False
HP:0002813	Abnormality of limb bone morphology	0.22	0.8271	0.9803	0	0	False	False	False	False	False	False	False	False	False	False	False	False	False	False	False	False	False	False	False	False	True	True	False	False	False	False
HP:0030791	Abnormal jaw morphology	0.21	0.8299	0.9803	0	0	False	True	False	False	False	False	False	False	False	False	False	False	False	False	False	False	False	False	False	False	True	False	False	False	False	False
HP:0008675	Enlarged polycystic ovaries	0.21	0.83	0.9803	0	0	True	False	False	False	False	False	False	False	False	False	False	False	False	False	False	False	False	False	False	False	False	False	False	False	False	False
HP:0100879	Enlarged ovaries	0.21	0.83	0.9803	0	0	True	False	False	False	False	False	False	False	False	False	False	False	False	False	False	False	False	False	False	False	False	False	False	False	False	False
HP:0012740	Papilloma	0.21	0.8311	0.9803	0	0	False	False	False	False	False	False	False	False	False	True	False	False	False	False	False	True	False	False	False	False	False	False	False	False	False	False
HP:0002419	Molar tooth sign on MRI	0.21	0.8316	0.9803	0	0	False	False	False	False	True	False	False	False	False	False	False	False	False	False	False	False	False	False	False	False	False	False	False	False	False	False
HP:0000164	Abnormality of the dentition	0.21	0.8318	0.9803	0	0	False	True	False	False	False	False	False	False	False	False	False	False	False	False	False	False	False	False	False	False	False	False	False	False	False	False
HP:0025015	Abnormal vascular morphology	0.21	0.8331	0.9803	0	0	False	False	False	False	False	False	False	False	False	False	False	True	False	False	False	False	False	False	False	False	False	False	False	False	False	False
HP:0100013	Neoplasm of the breast	0.21	0.8344	0.9803	0	0	False	False	False	False	False	True	False	False	False	False	False	False	False	False	False	True	False	False	False	False	False	False	False	False	False	False
HP:0032341		0.21	0.8345	0.9803	0	0	False	False	False	False	False	False	False	False	False	False	False	False	False	False	True	False	False	False	False	False	False	False	False	False	False	False
HP:0000347	Micrognathia	0.21	0.8351	0.9803	0	0	False	True	False	False	False	False	False	False	False	False	False	False	False	False	False	False	False	False	False	False	True	False	False	False	False	False
HP:0001291	Abnormality of the cranial nerves	0.21	0.8363	0.9803	0	0	False	False	False	False	True	False	False	False	False	False	False	False	False	False	False	False	False	False	False	False	False	False	False	False	False	False
HP:0000927	Abnormality of skeletal maturation	0.2	0.8376	0.9803	0	0	False	False	False	False	False	False	False	False	False	False	False	False	False	False	False	False	False	False	False	False	True	False	False	False	False	False
HP:0008669	Abnormal spermatogenesis	0.2	0.8378	0.9803	0	0	True	False	False	False	False	False	False	False	False	False	False	False	False	False	False	False	False	False	False	False	False	False	False	False	False	False
HP:0001395	Hepatic fibrosis	0.2	0.8379	0.9803	0	0	False	False	False	False	False	False	False	False	False	False	False	False	False	False	False	False	False	True	False	False	False	False	False	False	False	False
HP:0000079	Abnormality of the urinary system	0.2	0.8384	0.9803	0	0	True	False	False	False	False	False	False	False	False	False	False	False	False	False	False	False	False	False	False	False	False	False	False	False	False	False
HP:0000091	Abnormality of the renal tubule	0.2	0.8387	0.9803	0	0	True	False	False	False	False	False	False	False	False	False	False	False	False	False	False	False	False	False	False	False	False	False	False	False	False	False
HP:0003510	Severe short stature	0.2	0.839	0.9803	0	0	False	False	False	False	False	False	False	False	True	False	False	False	False	False	False	False	False	False	False	False	False	False	False	False	False	False
HP:0009832	Abnormality of the distal phalanx of finger	0.2	0.8408	0.9804	0	0	False	False	False	False	False	False	False	False	False	False	False	False	False	False	False	False	False	False	False	False	True	True	False	False	False	False
HP:0000769	Abnormality of the breast	0.2	0.8408	0.9804	0	0	False	False	False	False	False	True	False	False	False	False	False	False	False	False	False	False	False	False	False	False	False	False	False	False	False	False
HP:0003002	Breast carcinoma	0.2	0.8408	0.9804	0	0	False	False	False	False	False	True	False	False	False	False	False	False	False	False	False	True	False	False	False	False	False	False	False	False	False	False
HP:0001437	Abnormality of the musculature of the lower limbs	0.2	0.843	0.9811	0	0	False	False	False	False	False	False	False	False	False	False	False	False	False	False	False	False	False	False	False	False	True	True	False	False	False	False
HP:0012385	Camptodactyly	0.2	0.8439	0.9816	0	0	False	False	False	False	False	False	False	False	False	False	False	False	False	False	False	False	False	False	False	False	True	False	False	False	False	False
HP:0000953	Hyperpigmentation of the skin	0.19	0.8464	0.9819	0	0	False	False	False	False	False	False	False	False	False	True	False	False	False	False	False	False	False	False	False	False	False	False	False	False	False	False
HP:0001597	Abnormality of the nail	0.19	0.8468	0.9819	0	0	False	False	False	False	False	False	False	False	False	True	False	False	False	False	False	False	False	False	False	False	False	False	False	False	False	False
HP:0000028	Cryptorchidism	0.19	0.8469	0.9819	0	0	True	False	False	False	False	False	False	False	False	False	False	False	False	False	False	False	False	False	False	False	False	False	False	False	False	False
HP:0005656	Positional foot deformity	0.19	0.8471	0.9819	0	0	False	False	False	False	False	False	False	False	False	False	False	False	False	False	False	False	False	False	False	False	False	True	False	False	False	False
HP:0002149	Hyperuricemia	0.19	0.8493	0.9831	0	0	False	False	False	False	False	False	False	False	False	False	False	False	False	True	False	False	False	False	False	False	False	False	False	False	False	False
HP:0012733	Macule	0.19	0.8494	0.9831	0	0	False	False	False	False	False	False	False	False	False	True	False	False	False	False	False	False	False	False	False	False	False	False	False	False	False	False
HP:0000773	Short ribs	0.19	0.8501	0.9831	0	0	False	False	False	False	False	False	False	False	False	False	False	False	False	False	False	False	False	False	False	False	True	False	False	False	False	False
HP:0040170	Abnormality of hair growth	0.19	0.8513	0.9835	0	0	False	False	False	False	False	False	False	False	False	True	False	False	False	False	False	False	False	False	False	False	False	False	False	False	False	False
HP:0002747	Respiratory insufficiency due to muscle weakness	0.19	0.853	0.9844	0	0	False	False	False	False	False	False	False	False	False	False	False	False	False	False	True	False	False	False	False	False	True	False	False	False	False	False
HP:0003547	Shoulder girdle muscle weakness	0.18	0.8535	0.9845	0	0	False	False	False	False	False	False	False	False	False	False	False	False	False	False	False	False	False	False	False	False	True	True	False	False	False	False
HP:0004347	Weakness of muscles of respiration	0.18	0.8558	0.9848	0	0	False	False	False	False	False	False	False	False	False	False	False	False	False	False	True	False	False	False	False	False	True	False	False	False	False	False
HP:0000525	Abnormality iris morphology	0.18	0.8561	0.9848	0	0	False	False	True	False	False	False	False	False	False	False	False	False	False	False	False	False	False	False	False	False	False	False	False	False	False	False
HP:0000687	Widely spaced teeth	0.18	0.8566	0.9848	0	0	False	True	False	False	False	False	False	False	False	False	False	False	False	False	False	False	False	False	False	False	False	False	False	False	False	False
HP:0004377	Hematological neoplasm	0.18	0.8566	0.9848	0	0	False	False	False	False	False	False	False	False	False	False	False	False	True	False	False	True	False	False	False	False	False	False	False	False	False	False
HP:0003016	Metaphyseal widening	0.18	0.8572	0.9848	0	0	False	False	False	False	False	False	False	False	False	False	False	False	False	False	False	False	False	False	False	False	True	True	False	False	False	False
HP:0005268	Spontaneous abortion	0.18	0.8572	0.9848	0	0	False	False	False	False	False	False	False	True	False	False	False	False	False	False	False	False	False	False	False	False	False	False	False	False	False	False
HP:0000277	Abnormality of the mandible	0.18	0.8589	0.9848	0	0	False	True	False	False	False	False	False	False	False	False	False	False	False	False	False	False	False	False	False	False	True	False	False	False	False	False
HP:0000056	Abnormality of the clitoris	0.18	0.859	0.9848	0	0	True	False	False	False	False	False	False	False	False	False	False	False	False	False	False	False	False	False	False	False	False	False	False	False	False	False
HP:0002087	Abnormality of the upper respiratory tract	0.18	0.8606	0.9848	0	0	False	False	False	False	False	False	False	False	False	False	False	False	False	False	True	False	False	False	False	False	False	False	False	False	False	False
HP:0001696	Situs inversus totalis	0.18	0.8608	0.9848	0	0	False	False	False	False	False	False	False	False	False	False	False	True	False	False	False	False	False	False	False	False	False	False	False	False	False	False
HP:0002329	Drowsiness	0.17	0.8646	0.9848	0	0	False	False	False	False	True	False	False	False	False	False	False	False	False	False	False	False	False	False	False	False	False	False	False	False	False	False
HP:0010326	Deviation of the 2nd toe	0.17	0.8647	0.9848	0	0	False	False	False	False	False	False	False	False	False	False	False	False	False	False	False	False	False	False	False	False	True	True	False	False	False	False
HP:0002435	Meningocele	0.17	0.8648	0.9848	0	0	False	False	False	False	True	False	False	False	False	False	False	False	False	False	False	False	False	False	False	False	False	False	False	False	False	False
HP:0010628	Facial palsy	0.17	0.8654	0.9848	0	0	False	True	False	False	True	False	False	False	False	False	False	False	False	False	False	False	False	False	False	False	True	False	False	False	False	False
HP:0010827	Abnormality of the seventh cranial nerve	0.17	0.8654	0.9848	0	0	False	False	False	False	True	False	False	False	False	False	False	False	False	False	False	False	False	False	False	False	False	False	False	False	False	False
HP:0003300	Ovoid vertebral bodies	0.17	0.8663	0.9848	0	0	False	False	False	False	False	False	False	False	False	False	False	False	False	False	False	False	False	False	False	False	True	False	False	False	False	False
HP:0000430	Underdeveloped nasal alae	0.17	0.8668	0.9848	0	0	False	True	False	False	False	False	False	False	False	False	False	False	False	False	False	False	False	False	False	False	False	False	False	False	False	False
HP:0010932	Abnormality of nucleobase metabolism	0.17	0.8681	0.9848	0	0	False	False	False	False	False	False	False	False	False	False	False	False	False	True	False	False	False	False	False	False	False	False	False	False	False	False
HP:0004352	Abnormality of purine metabolism	0.17	0.8681	0.9848	0	0	False	False	False	False	False	False	False	False	False	False	False	False	False	True	False	False	False	False	False	False	False	False	False	False	False	False
HP:0100732	Pancreatic fibrosis	0.17	0.8687	0.9848	0	0	False	False	False	False	False	False	False	False	False	False	False	False	False	False	False	False	False	True	False	False	False	False	False	False	False	False
HP:0007328	Impaired pain sensation	0.17	0.8688	0.9848	0	0	False	False	False	False	True	False	False	False	False	False	False	False	False	False	False	False	False	False	False	False	False	False	False	False	False	False
HP:0001883	Talipes	0.16	0.8695	0.9848	0	0	False	False	False	False	False	False	False	False	False	False	False	False	False	False	False	False	False	False	False	False	False	True	False	False	False	False
HP:0010461	Abnormality of the male genitalia	0.16	0.8704	0.9849	0	0	True	False	False	False	False	False	False	False	False	False	False	False	False	False	False	False	False	False	False	False	False	False	False	False	False	False
HP:0004378	Abnormality of the anus	0.16	0.8709	0.9849	0	0	False	False	False	False	False	False	False	False	False	False	False	False	False	False	False	False	False	True	False	False	False	False	False	False	False	False
HP:0002817	Abnormality of the upper limb	0.16	0.8745	0.9879	0	0	False	False	False	False	False	False	False	False	False	False	False	False	False	False	False	False	False	False	False	False	False	True	False	False	False	False
HP:0002827	Hip dislocation	0.16	0.8753	0.9881	0	0	False	False	False	False	False	False	False	False	False	False	False	False	False	False	False	False	False	False	False	False	True	True	False	False	False	False
HP:0006870	Lobar holoprosencephaly	0.16	0.8755	0.9881	0	0	False	False	False	False	True	False	False	False	False	False	False	False	False	False	False	False	False	False	False	False	False	False	False	False	False	False
HP:0011927	Short digit	0.15	0.8777	0.9899	0	0	False	False	False	False	False	False	False	False	False	False	False	False	False	False	False	False	False	False	False	False	True	True	False	False	False	False
HP:0001634	Mitral valve prolapse	0.15	0.8815	0.9911	0	0	False	False	False	False	False	False	False	False	False	False	False	True	False	False	False	False	False	False	False	False	False	False	False	False	False	False
HP:0000677	Oligodontia	0.15	0.8823	0.9911	0	0	False	True	False	False	False	False	False	False	False	False	False	False	False	False	False	False	False	False	False	False	False	False	False	False	False	False
HP:0100691	Abnormality of the curvature of the cornea	0.15	0.8842	0.9917	0	0	False	False	True	False	False	False	False	False	False	False	False	False	False	False	False	False	False	False	False	False	False	False	False	False	False	False
HP:0000768	Pectus carinatum	0.14	0.8881	0.9921	0	0	False	False	False	False	False	False	False	False	False	False	False	False	False	False	False	False	False	False	False	False	True	False	False	False	False	False
HP:0011001	Increased bone mineral density	0.14	0.8882	0.9921	0	0	False	False	False	False	False	False	False	False	False	False	False	False	False	False	False	False	False	False	False	False	True	False	False	False	False	False
HP:0100026	Arteriovenous malformation	0.14	0.8887	0.9921	0	0	False	False	False	False	False	False	False	False	False	False	False	True	False	False	False	False	False	False	False	False	False	False	False	False	False	False
HP:0004921	Abnormality of magnesium homeostasis	0.14	0.889	0.9921	0	0	False	False	False	False	False	False	False	False	False	False	False	False	False	True	False	False	False	False	False	False	False	False	False	False	False	False
HP:0005927	Aplasia/hypoplasia involving bones of the hand	0.14	0.8894	0.9921	0	0	False	False	False	False	False	False	False	False	False	False	False	False	False	False	False	False	False	False	False	False	True	True	False	False	False	False
HP:0000421	Epistaxis	0.14	0.8909	0.9921	0	0	False	True	False	False	False	False	False	False	False	False	False	False	True	False	False	False	False	False	False	False	False	False	False	False	False	False
HP:0030192	Fatigable weakness of bulbar muscles	0.14	0.8916	0.9921	0	0	False	False	False	False	True	False	False	False	False	False	False	False	False	False	False	False	False	False	False	False	True	False	False	False	False	False
HP:0001446	Abnormality of the musculature of the upper limbs	0.13	0.8937	0.9925	0	0	False	False	False	False	False	False	False	False	False	False	False	False	False	False	False	False	False	False	False	False	True	True	False	False	False	False
HP:0002208	Coarse hair	0.13	0.8944	0.9925	0	0	False	False	False	False	False	False	False	False	False	True	False	False	False	False	False	False	False	False	False	False	False	False	False	False	False	False
HP:0001006	Hypotrichosis	0.13	0.8949	0.9925	0	0	False	False	False	False	False	False	False	False	False	False	False	False	False	False	False	False	False	False	False	False	False	False	False	False	False	False
HP:0009810	Abnormality of upper limb joint	0.13	0.8951	0.9925	0	0	False	False	False	False	False	False	False	False	False	False	False	False	False	False	False	False	False	False	False	False	True	True	False	False	False	False
HP:0007260	Type II lissencephaly	0.13	0.8957	0.9927	0	0	False	False	False	False	True	False	False	False	False	False	False	False	False	False	False	False	False	False	False	False	False	False	False	False	False	False
HP:0001384	Abnormality of the hip joint	0.13	0.8965	0.9933	0	0	False	False	False	False	False	False	False	False	False	False	False	False	False	False	False	False	False	False	False	False	True	True	False	False	False	False
HP:0011363	Abnormality of hair growth rate	0.13	0.8979	0.9937	0	0	False	False	False	False	False	False	False	False	False	True	False	False	False	False	False	False	False	False	False	False	False	False	False	False	False	False
HP:0002250	Abnormality of the large intestine	0.13	0.899	0.9937	0	0	False	False	False	False	False	False	False	False	False	False	False	False	False	False	False	False	False	True	False	False	False	False	False	False	False	False
HP:0005924	Abnormality of the epiphyses of the hand	0.12	0.9009	0.9937	0	0	False	False	False	False	False	False	False	False	False	False	False	False	False	False	False	False	False	False	False	False	True	True	False	False	False	False
HP:0002583	Colitis	0.12	0.9025	0.9937	0	0	False	False	False	False	False	False	False	False	False	False	False	False	False	False	False	False	True	True	False	False	False	False	False	False	False	False
HP:0002486	Myotonia	0.12	0.9031	0.9937	0	0	False	False	False	False	False	False	False	False	False	False	False	False	False	False	False	False	False	False	False	False	True	False	False	False	False	False
HP:0000612	Iris coloboma	0.12	0.9036	0.9937	0	0	False	False	True	False	False	False	False	False	False	False	False	False	False	False	False	False	False	False	False	False	False	False	False	False	False	False
HP:0012337	Abnormal homeostasis	0.12	0.9059	0.9937	0	0	False	False	False	False	False	False	False	False	False	False	False	False	False	True	False	False	False	False	False	False	False	False	False	False	False	False
HP:0003170	Abnormality of the acetabulum	0.12	0.907	0.9937	0	0	False	False	False	False	False	False	False	False	False	False	False	False	False	False	False	False	False	False	False	False	True	True	False	False	False	False
HP:0000119	Abnormality of the genitourinary system	0.12	0.9072	0.9937	0	0	True	False	False	False	False	False	False	False	False	False	False	False	False	False	False	False	False	False	False	False	False	False	False	False	False	False
HP:0001612	Weak cry	0.11	0.9089	0.9937	0	0	False	False	False	False	False	False	False	False	False	False	True	False	False	False	False	False	False	False	False	False	False	False	False	False	False	False
HP:0100750	Atelectasis	0.11	0.9093	0.9937	0	0	False	False	False	False	False	False	False	False	False	False	False	False	False	False	True	False	False	False	False	False	False	False	False	False	False	False
HP:0004904	Maturity-onset diabetes of the young	0.11	0.9094	0.9937	0	0	False	False	False	False	False	False	True	False	False	False	False	False	False	True	False	False	False	False	False	False	False	False	False	False	False	False
HP:0001733	Pancreatitis	0.11	0.9096	0.9937	0	0	False	False	False	False	False	False	False	False	False	False	False	False	False	False	False	False	True	True	False	False	False	False	False	False	False	False
HP:0003805	Rimmed vacuoles	0.11	0.9113	0.9937	0	0	False	False	False	False	False	False	False	False	False	False	False	False	False	False	False	False	False	False	False	False	True	False	False	False	False	False
HP:0005930	Abnormality of epiphysis morphology	0.11	0.9135	0.9937	0	0	False	False	False	False	False	False	False	False	False	False	False	False	False	False	False	False	False	False	False	False	True	False	False	False	False	False
HP:0000202	Oral cleft	0.11	0.9136	0.9937	0	0	False	True	False	False	False	False	False	False	False	False	False	False	False	False	False	False	False	False	False	False	False	False	False	False	False	False
HP:0031093	Abnormal breast morphology	0.11	0.914	0.9937	0	0	False	False	False	False	False	True	False	False	False	False	False	False	False	False	False	False	False	False	False	False	False	False	False	False	False	False
HP:0045058	Abnormality of the testis size	0.11	0.9145	0.9937	0	0	True	False	False	False	False	False	False	False	False	False	False	False	False	False	False	False	False	False	False	False	False	False	False	False	False	False
HP:0009811	Abnormality of the elbow	0.11	0.9151	0.9937	0	0	False	False	False	False	False	False	False	False	False	False	False	False	False	False	False	False	False	False	False	False	True	True	False	False	False	False
HP:0003473	Fatigable weakness	0.11	0.9154	0.9937	0	0	False	False	False	False	True	False	False	False	False	False	False	False	False	False	False	False	False	False	False	False	True	False	False	False	False	False
HP:0030402	Abnormal platelet aggregation	0.1	0.9168	0.9937	0	0	False	False	False	False	False	False	False	False	False	False	False	False	True	False	False	False	False	False	False	False	False	False	False	False	False	False
HP:0000606	Abnormality of the periorbital region	0.1	0.9171	0.9937	0	0	False	True	False	False	False	False	False	False	False	False	False	False	False	False	False	False	False	False	False	False	False	False	False	False	False	False
HP:0001522	Death in infancy	0.1	0.9178	0.9937	0	0	False	False	False	False	False	False	False	False	False	False	False	False	False	False	False	False	False	False	False	False	False	False	False	False	False	False
HP:0031364		0.1	0.9178	0.9937	0	0	False	False	False	False	False	False	False	False	False	True	False	True	True	False	False	False	False	False	False	False	False	False	False	False	False	False
HP:0007126	Proximal amyotrophy	0.1	0.9184	0.9937	0	0	False	False	False	False	False	False	False	False	False	False	False	False	False	False	False	False	False	False	False	False	True	False	False	False	False	False
HP:0000551	Abnormality of color vision	0.1	0.9203	0.9937	0	0	False	False	True	False	False	False	False	False	False	False	False	False	False	False	False	False	False	False	False	False	False	False	False	False	False	False
HP:0009116	Aplasia/Hypoplasia involving bones of the skull	0.1	0.9209	0.9937	0	0	False	True	False	False	False	False	False	False	False	False	False	False	False	False	False	False	False	False	False	False	True	False	False	False	False	False
HP:0003103	Abnormal cortical bone morphology	0.1	0.9216	0.9937	0	0	False	False	False	False	False	False	False	False	False	False	False	False	False	False	False	False	False	False	False	False	True	False	False	False	False	False
HP:0011702	Abnormal electrophysiology of sinoatrial node origin	0.1	0.9226	0.9937	0	0	False	False	False	False	False	False	False	False	False	False	False	True	False	False	False	False	False	False	False	False	False	False	False	False	False	False
HP:0000337	Broad forehead	0.1	0.9236	0.9937	0	0	False	True	False	False	False	False	False	False	False	False	False	False	False	False	False	False	False	False	False	False	False	False	False	False	False	False
HP:0001732	Abnormality of the pancreas	0.1	0.9242	0.9937	0	0	False	False	False	False	False	False	False	False	False	False	False	False	False	False	False	False	False	True	False	False	False	False	False	False	False	False
HP:0008365	Abnormality of the talus	0.09	0.9274	0.9937	0	0	False	False	False	False	False	False	False	False	False	False	False	False	False	False	False	False	False	False	False	False	True	True	False	False	False	False
HP:0003281	Increased serum ferritin	0.09	0.9275	0.9937	0	0	False	False	False	False	False	False	False	False	False	False	False	False	False	True	False	False	False	False	False	False	False	False	False	False	False	False
HP:0001633	Abnormality of the mitral valve	0.09	0.9279	0.9937	0	0	False	False	False	False	False	False	False	False	False	False	False	True	False	False	False	False	False	False	False	False	False	False	False	False	False	False
HP:0010469	Absent testis	0.09	0.9287	0.9937	0	0	True	False	False	False	False	False	False	False	False	False	False	False	False	False	False	False	False	False	False	False	False	False	False	False	False	False
HP:0004368	Increased purine levels	0.09	0.9297	0.9937	0	0	False	False	False	False	False	False	False	False	False	False	False	False	False	True	False	False	False	False	False	False	False	False	False	False	False	False
HP:0001710	Conotruncal defect	0.09	0.931	0.9937	0	0	False	False	False	False	False	False	False	False	False	False	False	True	False	False	False	False	False	False	False	False	False	False	False	False	False	False
HP:0011877	Increased mean platelet volume	0.09	0.9314	0.9937	0	0	False	False	False	False	False	False	False	False	False	False	False	False	True	False	False	False	False	False	False	False	False	False	False	False	False	False
HP:0001970	Tubulointerstitial nephritis	0.09	0.9319	0.9937	0	0	True	False	False	False	False	False	False	False	False	False	False	False	False	False	False	False	False	False	False	False	False	False	False	False	False	False
HP:0008366	Contractures involving the joints of the feet	0.08	0.9323	0.9937	0	0	False	False	False	False	False	False	False	False	False	False	False	False	False	False	False	False	False	False	False	False	True	True	False	False	False	False
HP:0008981	Calf muscle hypertrophy	0.08	0.9328	0.9937	0	0	False	False	False	False	False	False	False	False	False	False	False	False	False	False	False	False	False	False	False	False	True	True	False	False	False	False
HP:0012874	Abnormal male reproductive system physiology	0.08	0.9348	0.9937	0	0	True	False	False	False	False	False	False	False	False	False	False	False	False	False	False	False	False	False	False	False	False	False	False	False	False	False
HP:0002027	Abdominal pain	0.08	0.935	0.9937	0	0	False	False	False	False	False	False	False	False	False	False	False	False	False	False	False	False	False	True	True	False	False	False	False	False	False	False
HP:0011793	Neoplasm by anatomical site	0.08	0.935	0.9937	0	0	False	False	False	False	False	False	False	False	False	False	False	False	False	False	False	True	False	False	False	False	False	False	False	False	False	False
HP:0011937	Hypoplastic fifth toenail	0.08	0.9359	0.9937	0	0	False	False	False	False	False	False	False	False	False	True	False	False	False	False	False	False	False	False	False	False	False	False	False	False	False	False
HP:0003701	Proximal muscle weakness	0.08	0.9365	0.9937	0	0	False	False	False	False	False	False	False	False	False	False	False	False	False	False	False	False	False	False	False	False	True	False	False	False	False	False
HP:0008180	Mildly elevated creatine phosphokinase	0.08	0.9372	0.9937	0	0	False	False	False	False	False	False	False	False	False	False	False	False	False	True	False	False	False	False	False	False	False	False	False	False	False	False
HP:0000635	Blue irides	0.08	0.9376	0.9937	0	0	False	False	True	False	False	False	False	False	False	False	False	False	False	False	False	False	False	False	False	False	False	False	False	False	False	False
HP:0010785	Gonadal neoplasm	0.08	0.9396	0.9937	0	0	True	False	False	False	False	False	False	False	False	False	False	False	False	False	False	True	False	False	False	False	False	False	False	False	False	False
HP:0002085	Occipital encephalocele	0.08	0.9401	0.9937	0	0	False	True	False	False	True	False	False	False	False	False	False	False	False	False	False	False	False	False	False	False	True	False	False	False	False	False
HP:0004312	Abnormality of reticulocytes	0.07	0.9406	0.9937	0	0	False	False	False	False	False	False	False	False	False	False	False	False	True	False	False	False	False	False	False	False	False	False	False	False	False	False
HP:0000580	Pigmentary retinopathy	0.07	0.941	0.9937	0	0	False	False	True	False	False	False	False	False	False	False	False	False	False	False	False	False	False	False	False	False	False	False	False	False	False	False
HP:0006496	Aplasia/hypoplasia involving bones of the upper limbs	0.07	0.9418	0.9937	0	0	False	False	False	False	False	False	False	False	False	False	False	False	False	False	False	False	False	False	False	False	True	True	False	False	False	False
HP:0001388	Joint laxity	0.07	0.9435	0.9937	0	0	False	False	False	False	False	False	False	False	False	False	False	False	False	False	False	False	False	False	False	False	True	False	False	False	False	False
HP:0000080	Abnormality of reproductive system physiology	0.07	0.9443	0.9937	0	0	True	False	False	False	False	False	False	False	False	False	False	False	False	False	False	False	False	False	False	False	False	False	False	False	False	False
HP:0000766	Abnormality of the sternum	0.07	0.9459	0.9937	0	0	False	False	False	False	False	False	False	False	False	False	False	False	False	False	False	False	False	False	False	False	True	False	False	False	False	False
HP:0003324	Generalized muscle weakness	0.07	0.9469	0.9937	0	0	False	False	False	False	False	False	False	False	False	False	False	False	False	False	False	False	False	False	False	False	True	False	False	False	False	False
HP:0012718	Morphological abnormality of the gastrointestinal tract	0.06	0.9512	0.9937	0	0	False	False	False	False	False	False	False	False	False	False	False	False	False	False	False	False	False	True	False	False	False	False	False	False	False	False
HP:0025033	Abnormality of digestive system morphology	0.06	0.9512	0.9937	0	0	False	False	False	False	False	False	False	False	False	False	False	False	False	False	False	False	False	True	False	False	False	False	False	False	False	False
HP:0008968	Muscle hypertrophy of the lower extremities	0.06	0.953	0.9937	0	0	False	False	False	False	False	False	False	False	False	False	False	False	False	False	False	False	False	False	False	False	True	True	False	False	False	False
HP:0005938	Abnormal respiratory motile cilium morphology	0.06	0.9538	0.9937	0	0	False	False	False	False	False	False	False	False	False	False	False	False	False	False	True	False	False	False	False	False	False	False	False	False	False	False
HP:0012253	Abnormal respiratory epithelium morphology	0.06	0.9538	0.9937	0	0	False	False	False	False	False	False	False	False	False	False	False	False	False	False	True	False	False	False	False	False	False	False	False	False	False	False
HP:0008034	Abnormal iris pigmentation	0.06	0.9539	0.9937	0	0	False	False	True	False	False	False	False	False	False	False	False	False	False	False	False	False	False	False	False	False	False	False	False	False	False	False
HP:0002664	Neoplasm	0.06	0.9554	0.9937	0	0	False	False	False	False	False	False	False	False	False	False	False	False	False	False	False	True	False	False	False	False	False	False	False	False	False	False
HP:0000027	Azoospermia	0.06	0.956	0.9937	0	0	True	False	False	False	False	False	False	False	False	False	False	False	False	False	False	False	False	False	False	False	False	False	False	False	False	False
HP:0100273	Neoplasm of the colon	0.05	0.9562	0.9937	0	0	False	False	False	False	False	False	False	False	False	False	False	False	False	False	False	True	False	True	False	False	False	False	False	False	False	False
HP:0009122	Aplasia/hypoplasia affecting bones of the axial skeleton	0.05	0.9565	0.9937	0	0	False	False	False	False	False	False	False	False	False	False	False	False	False	False	False	False	False	False	False	False	True	False	False	False	False	False
HP:0002091	Restrictive ventilatory defect	0.05	0.9572	0.9937	0	0	False	False	False	False	False	False	False	False	False	False	False	False	False	False	True	False	False	False	False	False	False	False	False	False	False	False
HP:0000140	Abnormality of the menstrual cycle	0.05	0.9575	0.9937	0	0	True	False	False	False	False	False	False	False	False	False	False	False	False	False	False	False	False	False	False	False	False	False	False	False	False	False
HP:0025423	Abnormal larynx morphology	0.05	0.9582	0.9937	0	0	False	False	False	False	False	False	False	False	False	False	False	False	False	False	True	False	False	False	False	False	False	False	False	False	False	False
HP:0000072	Hydroureter	0.05	0.9586	0.9937	0	0	True	False	False	False	False	False	False	False	False	False	False	False	False	False	False	False	False	False	False	False	False	False	False	False	False	False
HP:0008997	Proximal muscle weakness in upper limbs	0.05	0.9589	0.9937	0	0	False	False	False	False	False	False	False	False	False	False	False	False	False	False	False	False	False	False	False	False	True	True	False	False	False	False
HP:0001773	Short foot	0.05	0.9607	0.9937	0	0	False	False	False	False	False	False	False	False	False	False	False	False	False	False	False	False	False	False	False	False	True	True	False	False	False	False
HP:0030191	Abnormal peripheral nervous system synaptic transmission	0.05	0.9614	0.9937	0	0	False	False	False	False	True	False	False	False	False	False	False	False	False	False	False	False	False	False	False	False	False	False	False	False	False	False
HP:0003398	Abnormal synaptic transmission at the neuromuscular junction	0.05	0.9614	0.9937	0	0	False	False	False	False	True	False	False	False	False	False	False	False	False	False	False	False	False	False	False	False	False	False	False	False	False	False
HP:0012535	Abnormal synaptic transmission	0.05	0.9614	0.9937	0	0	False	False	False	False	True	False	False	False	False	False	False	False	False	False	False	False	False	False	False	False	False	False	False	False	False	False
HP:0000858	Menstrual irregularities	0.05	0.9631	0.9937	0	0	True	False	False	False	False	False	False	False	False	False	False	False	False	False	False	False	False	False	False	False	False	False	False	False	False	False
HP:0004924	Abnormal oral glucose tolerance	0.05	0.9634	0.9937	0	0	False	False	False	False	False	False	False	False	False	False	False	False	False	True	False	False	False	False	False	False	False	False	False	False	False	False
HP:0008056	Aplasia/Hypoplasia affecting the eye	0.04	0.9642	0.9937	0	0	False	False	True	False	False	False	False	False	False	False	False	False	False	False	False	False	False	False	False	False	False	False	False	False	False	False
HP:0025065	Abnormal erythrocyte volume	0.04	0.9655	0.9937	0	0	False	False	False	False	False	False	False	False	False	False	False	False	True	False	False	False	False	False	False	False	False	False	False	False	False	False
HP:0003117	Abnormality of circulating hormone level	0.04	0.9663	0.9937	0	0	False	False	False	False	False	False	True	False	False	False	False	False	False	False	False	False	False	False	False	False	False	False	False	False	False	False
HP:0000517	Abnormality of the lens	0.04	0.9669	0.9937	0	0	False	False	True	False	False	False	False	False	False	False	False	False	False	False	False	False	False	False	False	False	False	False	False	False	False	False
HP:0003256	Abnormality of the coagulation cascade	0.04	0.9681	0.9937	0	0	False	False	False	False	False	False	False	False	False	False	False	False	True	False	False	False	False	False	False	False	False	False	False	False	False	False
HP:0000180	Lobulated tongue	0.04	0.9688	0.9937	0	0	False	True	False	False	False	False	False	False	False	False	False	False	False	False	False	False	False	False	False	False	False	False	False	False	False	False
HP:0000837	Increased circulating gonadotropin level	0.04	0.9694	0.9937	0	0	False	False	False	False	True	False	True	False	False	False	False	False	False	False	False	False	False	False	False	False	False	False	False	False	False	False
HP:0006705	Abnormality of the atrioventricular valves	0.04	0.9701	0.9937	0	0	False	False	False	False	False	False	False	False	False	False	False	True	False	False	False	False	False	False	False	False	False	False	False	False	False	False
HP:0045040	Abnormal lactate dehydrogenase activity	0.04	0.9709	0.9937	0	0	False	False	False	False	False	False	False	False	False	False	False	False	False	True	False	False	False	False	False	False	False	False	False	False	False	False
HP:0012745	Short palpebral fissure	0.04	0.971	0.9979	0	0	False	True	False	False	False	False	False	False	False	False	False	False	False	False	False	False	False	False	False	False	False	False	False	False	False	False
HP:0003189	Long nose	0.04	0.9711	0.9937	0	0	False	True	False	False	False	False	False	False	False	False	False	False	False	False	False	False	False	False	False	False	False	False	False	False	False	False
HP:0000172	Abnormality of the uvula	0.04	0.9713	0.9979	0	0	False	True	False	False	False	False	False	False	False	False	False	False	False	False	False	False	False	False	False	False	False	False	False	False	False	False
HP:0012207	Reduced sperm motility	0.04	0.9718	0.9937	0	0	True	False	False	False	False	False	False	False	False	False	False	False	False	False	False	False	False	False	False	False	False	False	False	False	False	False
HP:0012206	Abnormal sperm motility	0.04	0.9718	0.9937	0	0	True	False	False	False	False	False	False	False	False	False	False	False	False	False	False	False	False	False	False	False	False	False	False	False	False	False
HP:0001406	Intrahepatic cholestasis	0.03	0.9729	0.9937	0	0	False	False	False	False	False	False	False	False	False	False	False	False	False	False	False	False	False	True	False	False	False	False	False	False	False	False
HP:0031865		0.03	0.9729	0.9937	0	0	False	False	False	False	False	False	False	False	False	False	False	False	False	False	False	False	False	True	False	False	False	False	False	False	False	False
HP:0011876	Abnormal platelet volume	0.03	0.9737	0.9937	0	0	False	False	False	False	False	False	False	False	False	False	False	False	True	False	False	False	False	False	False	False	False	False	False	False	False	False
HP:0004846	Prolonged bleeding after surgery	0.03	0.9738	0.9937	0	0	False	False	False	False	False	False	False	False	False	False	False	False	True	False	False	False	False	False	False	False	False	False	False	False	False	False
HP:0011802	Hamartoma of tongue	0.03	0.9759	0.9975	0	0	False	True	False	False	False	False	False	False	False	False	False	False	False	False	False	True	False	False	False	False	False	False	False	False	False	False
HP:0001993	Ketoacidosis	0.03	0.976	0.9937	0	0	False	False	False	False	False	False	False	False	False	False	False	False	False	True	False	False	False	False	False	False	False	False	False	False	False	False
HP:0007803	Monochromacy	0.03	0.9768	0.9937	0	0	False	False	True	False	False	False	False	False	False	False	False	False	False	False	False	False	False	False	False	False	False	False	False	False	False	False
HP:0005920	Abnormality of the epiphyses of the phalanges of the hand	0.03	0.9769	0.9937	0	0	False	False	False	False	False	False	False	False	False	False	False	False	False	False	False	False	False	False	False	False	True	True	False	False	False	False
HP:0020045		0.03	0.9798	0.9947	0	0	False	False	True	False	False	False	False	False	False	False	False	False	False	False	False	False	False	False	False	False	False	False	False	False	False	False
HP:0030338	Abnormal circulating gonadotropin level	0.02	0.9804	0.9947	0	0	False	False	False	False	False	False	True	False	False	False	False	False	False	False	False	False	False	False	False	False	False	False	False	False	False	False
HP:0001747	Accessory spleen	0.02	0.9804	0.9966	0	0	False	False	False	False	False	False	False	False	False	False	False	True	False	False	False	False	True	True	False	False	False	False	False	False	False	False
HP:0000831	Insulin-resistant diabetes mellitus	0.02	0.9849	0.9947	0	0	False	False	False	False	False	False	True	False	False	False	False	False	False	True	False	False	False	False	False	False	False	False	False	False	False	False
HP:0011119	Abnormality of the nasal dorsum	0.02	0.9858	0.9947	0	0	False	True	False	False	False	False	False	False	False	False	False	False	False	False	False	False	False	False	False	False	False	False	False	False	False	False
HP:0040070	Abnormality of upper limb bone	0.02	0.9863	0.9957	0	0	False	False	False	False	False	False	False	False	False	False	False	False	False	False	False	False	False	False	False	False	True	True	False	False	False	False
HP:0000068	Urethral atresia	0.02	0.9872	0.9947	0	0	True	False	False	False	False	False	False	False	False	False	False	False	False	False	False	False	False	False	False	False	False	False	False	False	False	False
HP:0001450	Y-linked inheritance	0.01	0.9887	0.9947	0	0	False	False	False	False	False	False	False	False	False	False	False	False	False	False	False	False	False	False	False	False	False	False	False	False	False	False
HP:0100490	Camptodactyly of finger	0.01	0.9913	0.9947	0	0	False	False	False	False	False	False	False	False	False	False	False	False	False	False	False	False	False	False	False	False	True	True	False	False	False	False
HP:0000647	Sclerocornea	0.01	0.9914	0.9947	0	0	False	False	True	False	False	False	False	False	False	False	False	False	False	False	False	False	False	False	False	False	False	False	False	False	False	False
HP:0006292	Abnormality of dental eruption	0.01	0.9918	0.9947	0	0	False	True	False	False	False	False	False	False	False	False	False	False	False	False	False	False	False	False	False	False	False	False	False	False	False	False
HP:0012092	Abnormality of exocrine pancreas physiology	0.01	0.9935	0.9947	0	0	False	False	False	False	False	False	False	False	False	False	False	False	False	False	False	False	False	True	False	False	False	False	False	False	False	False
HP:0001738	Exocrine pancreatic insufficiency	0.01	0.9935	0.9947	0	0	False	False	False	False	False	False	False	False	False	False	False	False	False	False	False	False	False	True	False	False	False	False	False	False	False	False
HP:0002350	Cerebellar cyst	0.01	0.9939	0.9947	0	0	False	False	False	False	True	False	False	False	False	False	False	False	False	False	False	False	False	False	False	False	False	False	False	False	False	False
HP:0000025	Functional abnormality of male internal genitalia	0.01	0.9953	0.9947	0	0	True	False	False	False	False	False	False	False	False	False	False	False	False	False	False	False	False	False	False	False	False	False	False	False	False	False
HP:0000567	Chorioretinal coloboma	0.01	0.9957	0.9947	0	0	False	False	True	False	False	False	False	False	False	False	False	False	False	False	False	False	False	False	False	False	False	False	False	False	False	False
HP:0009115	Aplasia/hypoplasia involving the skeleton	0.0	0.997	0.9947	0	0	False	False	False	False	False	False	False	False	False	False	False	False	False	False	False	False	False	False	False	False	True	False	False	False	False	False
HP:0001528	Hemihypertrophy	0.0	0.9981	0.9947	0	0	False	False	False	False	False	False	False	False	True	False	False	False	False	False	False	False	False	False	False	False	False	True	False	False	False	False
HP:0003707	Calf muscle pseudohypertrophy	0.0	0.9984	0.9947	0	0	False	False	False	False	False	False	False	False	False	False	False	False	False	False	False	False	False	False	False	False	True	True	False	False	False	False
HP:0010295	Aplasia/Hypoplasia of the tongue	0.0	0.9984	0.9947	0	0	False	True	False	False	False	False	False	False	False	False	False	False	False	False	False	False	False	False	False	False	False	False	False	False	False	False
HP:0002818	Abnormality of the radius	0.0	0.9997	0.9947	0	0	False	False	False	False	False	False	False	False	False	False	False	False	False	False	False	False	False	False	False	False	True	True	False	False	False	False
HP:0011821	Abnormality of facial skeleton	0.0	0.9992	0.9947	0	0	False	True	False	False	False	False	False	False	False	False	False	False	False	False	False	False	False	False	False	False	True	False	False	False	False	False
HP:0004275	Duplication of hand bones	0.0	0.9989	0.9947	0	0	False	False	False	False	False	False	False	False	False	False	False	False	False	False	False	False	False	False	False	False	False	True	False	False	False	False
HP:0009142	Duplication of bones involving the upper extremities	0.0	0.9989	0.9947	0	0	False	False	False	False	False	False	False	False	False	False	False	False	False	False	False	False	False	False	False	False	False	True	False	False	False	False
HP:0002143	Abnormality of the spinal cord	0.0	0.9986	0.9947	0	0	False	False	False	False	True	False	False	False	False	False	False	False	False	False	False	False	False	False	False	False	False	False	False	False	False	False
HP:0011016	Abnormality of urine glucose concentration	0.0	0.9975	0.9947	0	0	True	False	False	False	False	False	False	False	False	False	False	False	False	True	False	False	False	False	False	False	False	False	False	False	False	False
HP:0003076	Glycosuria	0.0	0.9975	0.9947	0	0	True	False	False	False	False	False	False	False	False	False	False	False	False	True	False	False	False	False	False	False	False	False	False	False	False	False
HP:0001952	Abnormal glucose tolerance	0.0	0.9974	0.9947	0	0	False	False	False	False	False	False	False	False	False	False	False	False	False	True	False	False	False	False	False	False	False	False	False	False	False	False
HP:0000175	Cleft palate	-0.01	0.996	0.9947	0	0	False	True	False	False	False	False	False	False	False	False	False	False	False	False	False	False	False	False	False	False	False	False	False	False	False	False
HP:0011425	Fetal ultrasound soft marker	-0.01	0.9959	0.9947	0	0	False	False	False	False	False	False	False	True	False	False	False	False	False	False	False	False	False	False	False	False	False	False	False	False	False	False
HP:0001872	Abnormality of thrombocytes	-0.01	0.9956	0.9947	0	0	False	False	False	False	False	False	False	False	False	False	False	False	True	False	False	False	False	False	False	False	False	False	False	False	False	False
HP:0100737	Abnormality of the hard palate	-0.01	0.9956	0.9947	0	0	False	True	False	False	False	False	False	False	False	False	False	False	False	False	False	False	False	False	False	False	False	False	False	False	False	False
HP:0002181	Cerebral edema	-0.01	0.9947	0.9947	0	0	False	False	False	False	True	False	False	False	False	False	False	False	False	True	False	False	False	False	False	False	False	False	False	False	False	False
HP:0001830	Postaxial foot polydactyly	-0.01	0.9946	0.9947	0	0	False	False	False	False	False	False	False	False	False	False	False	False	False	False	False	False	False	False	False	False	True	True	False	False	False	False
HP:0000045	Abnormality of the scrotum	-0.01	0.9943	0.9947	0	0	True	False	False	False	False	False	False	False	False	False	False	False	False	False	False	False	False	False	False	False	False	False	False	False	False	False
HP:0012864	Abnormal sperm morphology	-0.01	0.9931	0.9947	0	0	True	False	False	False	False	False	False	False	False	False	False	False	False	False	False	False	False	False	False	False	False	False	False	False	False	False
HP:0012863	Abnormal male germ cell morphology	-0.01	0.9931	0.9947	0	0	True	False	False	False	False	False	False	False	False	False	False	False	False	False	False	False	False	False	False	False	False	False	False	False	False	False
HP:0012862	Abnormal germ cell morphology	-0.01	0.9931	0.9947	0	0	True	False	False	False	False	False	False	False	False	False	False	False	False	False	False	False	False	False	False	False	False	False	False	False	False	False
HP:0001167	Abnormality of finger	-0.01	0.9931	0.9947	0	0	False	False	False	False	False	False	False	False	False	False	False	False	False	False	False	False	False	False	False	False	True	True	False	False	False	False
HP:0030724	Central nervous system cyst	-0.01	0.9925	0.9947	0	0	False	False	False	False	True	False	False	False	False	False	False	False	False	False	False	False	False	False	False	False	False	False	False	False	False	False
HP:0010576	Intracranial cystic lesion	-0.01	0.9925	0.9947	0	0	False	False	False	False	True	False	False	False	False	False	False	False	False	False	False	False	False	False	False	False	False	False	False	False	False	False
HP:0000819	Diabetes mellitus	-0.01	0.9924	0.9947	0	0	False	False	False	False	False	False	True	False	False	False	False	False	False	True	False	False	False	False	False	False	False	False	False	False	False	False
HP:0001061	Acne	-0.01	0.9921	0.9947	0	0	False	False	False	False	False	False	False	False	False	True	False	False	False	False	False	False	True	False	False	False	False	False	False	False	False	False
HP:0009997	Duplication of phalanx of hand	-0.01	0.9921	0.9947	0	0	False	False	False	False	False	False	False	False	False	False	False	False	False	False	False	False	False	False	False	False	True	True	False	False	False	False
HP:0002084	Encephalocele	-0.01	0.9919	0.9947	0	0	False	True	False	False	True	False	False	False	False	False	False	False	False	False	False	False	False	False	False	False	True	False	False	False	False	False
HP:0011815	Cephalocele	-0.01	0.9919	0.9947	0	0	False	True	False	False	False	False	False	False	False	False	False	False	False	False	False	False	False	False	False	False	True	False	False	False	False	False
HP:0006829	Severe muscular hypotonia	-0.01	0.9909	0.9947	0	0	False	False	False	False	False	False	False	False	False	False	False	False	False	False	False	False	False	False	False	False	True	False	False	False	False	False
HP:0000413	Atresia of the external auditory canal	-0.01	0.9901	0.9952	0	0	False	False	False	True	False	False	False	False	False	False	False	False	False	False	False	False	False	False	False	False	False	False	False	False	False	False
HP:0002240	Hepatomegaly	-0.01	0.9892	0.9947	0	0	False	False	False	False	False	False	False	False	False	False	False	False	False	False	False	False	False	True	False	False	False	False	False	False	False	False
HP:0002522	Areflexia of lower limbs	-0.01	0.9891	0.9947	0	0	False	False	False	False	True	False	False	False	False	False	False	False	False	False	False	False	False	False	False	False	False	True	False	False	False	False
HP:0000568	Microphthalmia	-0.01	0.9881	0.9953	0	0	False	False	True	False	False	False	False	False	False	False	False	False	False	False	False	False	False	False	False	False	False	False	False	False	False	False
HP:0011004	Abnormal systemic arterial morphology	-0.02	0.988	0.9953	0	0	False	False	False	False	False	False	False	False	False	False	False	True	False	False	False	False	False	False	False	False	False	False	False	False	False	False
HP:0010668	Abnormality of the zygomatic bone	-0.02	0.9866	0.9947	0	0	False	True	False	False	False	False	False	False	False	False	False	False	False	False	False	False	False	False	False	False	True	False	False	False	False	False
HP:0003272	Abnormality of the hip bone	-0.02	0.986	0.9947	0	0	False	False	False	False	False	False	False	False	False	False	False	False	False	False	False	False	False	False	False	False	True	False	False	False	False	False
HP:0003121	Limb joint contracture	-0.02	0.9845	0.9947	0	0	False	False	False	False	False	False	False	False	False	False	False	False	False	False	False	False	False	False	False	False	True	False	False	False	False	False
HP:0010459	True hermaphroditism	-0.02	0.9833	0.9965	0	0	True	False	False	False	False	False	False	False	False	False	False	False	False	False	False	False	False	False	False	False	False	False	False	False	False	False
HP:0003003	Colon cancer	-0.02	0.9828	0.9947	0	0	False	False	False	False	False	False	False	False	False	False	False	False	False	False	False	True	False	True	False	False	False	False	False	False	False	False
HP:0005445	Widened posterior fossa	-0.02	0.9816	0.9947	0	0	False	True	False	False	False	False	False	False	False	False	False	False	False	False	False	False	False	False	False	False	True	False	False	False	False	False
HP:0004328	Abnormality of the anterior segment of the globe	-0.02	0.9808	0.9966	0	0	False	False	True	False	False	False	False	False	False	False	False	False	False	False	False	False	False	False	False	False	False	False	False	False	False	False
HP:0004279	Short palm	-0.03	0.98	0.9947	0	0	False	False	False	False	False	False	False	False	False	False	False	False	False	False	False	False	False	False	False	False	True	True	False	False	False	False
HP:0100887	Abnormality of globe size	-0.03	0.9789	0.9947	0	0	False	False	True	False	False	False	False	False	False	False	False	False	False	False	False	False	False	False	False	False	False	False	False	False	False	False
HP:0100569	Abnormal vertebral ossification	-0.03	0.9768	0.9937	0	0	False	False	False	False	False	False	False	False	False	False	False	False	False	False	False	False	False	False	False	False	True	False	False	False	False	False
HP:0040069	Abnormality of lower limb bone	-0.03	0.9763	0.9937	0	0	False	False	False	False	False	False	False	False	False	False	False	False	False	False	False	False	False	False	False	False	True	True	False	False	False	False
HP:0002230	Generalized hirsutism	-0.03	0.9755	0.9937	0	0	False	False	False	False	False	False	False	False	False	True	False	False	False	False	False	False	False	False	False	False	False	False	False	False	False	False
HP:0030044	Flexion contracture of digit	-0.03	0.975	0.9937	0	0	False	False	False	False	False	False	False	False	False	False	False	False	False	False	False	False	False	False	False	False	True	False	False	False	False	False
HP:0005264	Abnormality of the gallbladder	-0.03	0.9749	0.9937	0	0	False	False	False	False	False	False	False	False	False	False	False	False	False	False	False	False	False	True	False	False	False	False	False	False	False	False
HP:0000557	Buphthalmos	-0.03	0.974	0.9937	0	0	False	False	True	False	False	False	False	False	False	False	False	False	False	False	False	False	False	False	False	False	False	False	False	False	False	False
HP:0004469	Chronic bronchitis	-0.03	0.9732	0.9937	0	0	False	False	False	False	False	False	False	False	False	False	False	False	False	False	True	False	False	False	False	False	False	False	False	False	False	False
HP:0001646	Abnormality of the aortic valve	-0.03	0.9722	0.9937	0	0	False	False	False	False	False	False	False	False	False	False	False	True	False	False	False	False	False	False	False	False	False	False	False	False	False	False
HP:0010972	Anemia of inadequate production	-0.04	0.9715	0.9937	0	0	False	False	False	False	False	False	False	False	False	False	False	False	True	False	False	False	False	False	False	False	False	False	False	False	False	False
HP:0001305	Dandy-Walker malformation	-0.04	0.9711	0.9937	0	0	False	True	False	False	True	False	False	False	False	False	False	False	False	False	False	False	False	False	False	False	True	False	False	False	False	False
HP:0005558	Chronic leukemia	-0.04	0.9709	0.9937	0	0	False	False	False	False	False	False	False	False	False	False	False	False	True	False	False	True	True	False	False	False	False	False	False	False	False	False
HP:0000825	Hyperinsulinemic hypoglycemia	-0.04	0.9661	0.9937	0	0	False	False	False	False	False	False	True	False	False	False	False	False	False	True	False	False	False	False	False	False	False	False	False	False	False	False
HP:0000431	Wide nasal bridge	-0.04	0.9659	0.9937	0	0	False	True	False	False	False	False	False	False	False	False	False	False	False	False	False	False	False	False	False	False	False	False	False	False	False	False
HP:0001220	Interphalangeal joint contracture of finger	-0.04	0.965	0.9937	0	0	False	False	False	False	False	False	False	False	False	False	False	False	False	False	False	False	False	False	False	False	True	True	False	False	False	False
HP:0010311	Aplasia/Hypoplasia of the breasts	-0.04	0.9642	0.9937	0	0	False	False	False	False	False	True	False	False	False	False	False	False	False	False	False	False	False	False	False	False	False	False	False	False	False	False
HP:0001969	Tubulointerstitial abnormality	-0.05	0.9634	0.9937	0	0	True	False	False	False	False	False	False	False	False	False	False	False	False	False	False	False	False	False	False	False	False	False	False	False	False	False
HP:0002721	Immunodeficiency	-0.05	0.9632	0.9937	0	0	False	False	False	False	False	False	False	False	False	False	False	False	False	False	False	False	True	False	False	False	False	False	False	False	False	False
HP:0000098	Tall stature	-0.05	0.9627	0.9937	0	0	False	False	False	False	False	False	False	False	True	False	False	False	False	False	False	False	False	False	False	False	False	False	False	False	False	False
HP:0002098	Respiratory distress	-0.05	0.962	0.9937	0	0	False	False	False	False	False	False	False	False	False	False	False	False	False	False	True	False	False	False	False	False	False	False	False	False	False	False
HP:0009835	Aplasia/Hypoplasia of the distal phalanges of the hand	-0.05	0.9611	0.9937	0	0	False	False	False	False	False	False	False	False	False	False	False	False	False	False	False	False	False	False	False	False	True	True	False	False	False	False
HP:0009882	Short distal phalanx of finger	-0.05	0.961	0.9937	0	0	False	False	False	False	False	False	False	False	False	False	False	False	False	False	False	False	False	False	False	False	True	True	False	False	False	False
HP:0000026	Male hypogonadism	-0.05	0.9578	0.9937	0	0	True	False	False	False	False	False	True	False	False	False	False	False	False	False	False	False	False	False	False	False	False	False	False	False	False	False
HP:0011304	Broad thumb	-0.05	0.9578	0.9937	0	0	False	False	False	False	False	False	False	False	False	False	False	False	False	False	False	False	False	False	False	False	True	True	False	False	False	False
HP:0001500	Broad finger	-0.05	0.9576	0.9937	0	0	False	False	False	False	False	False	False	False	False	False	False	False	False	False	False	False	False	False	False	False	True	True	False	False	False	False
HP:0006261	Abnormality of phalangeal joints of the hand	-0.05	0.9569	0.9937	0	0	False	False	False	False	False	False	False	False	False	False	False	False	False	False	False	False	False	False	False	False	True	True	False	False	False	False
HP:0001385	Hip dysplasia	-0.05	0.9562	0.9937	0	0	False	False	False	False	False	False	False	False	False	False	False	False	False	False	False	False	False	False	False	False	True	False	False	False	False	False
HP:0000006	Autosomal dominant inheritance	-0.06	0.9553	0.9937	0	0	False	False	False	False	False	False	False	False	False	False	False	False	False	False	False	False	False	False	False	False	False	False	False	False	False	False
HP:0012591	Abnormal urinary electrolyte concentration	-0.06	0.9544	0.9937	0	0	True	False	False	False	False	False	False	False	False	False	False	False	False	True	False	False	False	False	False	False	False	False	False	False	False	False
HP:0009603	Deviation of the thumb	-0.06	0.9532	0.9937	0	0	False	False	False	False	False	False	False	False	False	False	False	False	False	False	False	False	False	False	False	False	True	True	False	False	False	False
HP:0001217	Clubbing	-0.06	0.9518	0.9937	0	0	False	False	False	False	False	False	False	False	False	False	False	False	False	False	False	False	False	False	False	False	True	True	False	False	False	False
HP:0000433	Abnormality of the nasal mucosa	-0.06	0.951	0.9937	0	0	False	True	False	False	False	False	False	False	False	False	False	False	False	False	False	False	False	False	False	False	False	False	False	False	False	False
HP:0001892	Abnormal bleeding	-0.06	0.9496	0.9937	0	0	False	False	False	False	False	False	False	False	False	False	False	False	True	False	False	False	False	False	False	False	False	False	False	False	False	False
HP:0010950	Abnormality of the fourth ventricle	-0.06	0.9494	0.9937	0	0	False	False	False	False	True	False	False	False	False	False	False	False	False	False	False	False	False	False	False	False	False	False	False	False	False	False
HP:0002198	Dilated fourth ventricle	-0.06	0.9494	0.9937	0	0	False	False	False	False	True	False	False	False	False	False	False	False	False	False	False	False	False	False	False	False	False	False	False	False	False	False
HP:0001562	Oligohydramnios	-0.07	0.947	0.9937	0	0	False	False	False	False	False	False	False	True	False	False	False	False	False	False	False	False	False	False	False	False	False	False	False	False	False	False
HP:0002164	Nail dysplasia	-0.07	0.947	0.9937	0	0	False	False	False	False	False	False	False	False	False	True	False	False	False	False	False	False	False	False	False	False	False	False	False	False	False	False
HP:0002224	Woolly hair	-0.07	0.9469	0.9937	0	0	False	False	False	False	False	False	False	False	False	True	False	False	False	False	False	False	False	False	False	False	False	False	False	False	False	False
HP:0003271	Visceromegaly	-0.07	0.9466	0.9937	0	0	False	False	False	False	False	False	False	False	False	False	False	False	False	False	False	False	False	True	False	False	False	False	False	False	False	False
HP:0002483	Bulbar signs	-0.07	0.9448	0.9937	0	0	False	False	False	False	True	False	False	False	False	False	False	False	False	False	False	False	False	False	False	False	False	False	False	False	False	False
HP:0031456		-0.07	0.9407	0.9937	0	0	False	False	False	False	False	False	False	True	False	False	False	False	False	False	False	False	False	False	False	False	False	False	False	False	False	False
HP:0012263	Immotile cilia	-0.07	0.9407	0.9937	0	0	False	False	False	False	False	False	False	False	False	False	False	False	False	False	True	False	False	False	False	False	False	False	False	False	False	False
HP:0012261	Abnormal respiratory motile cilium physiology	-0.07	0.9407	0.9937	0	0	False	False	False	False	False	False	False	False	False	False	False	False	False	False	True	False	False	False	False	False	False	False	False	False	False	False
HP:0031603		-0.07	0.9407	0.9937	0	0	False	False	False	False	False	False	False	False	False	False	False	False	False	False	True	False	False	False	False	False	False	False	False	False	False	False
HP:0031602		-0.07	0.9407	0.9937	0	0	False	False	False	False	False	False	False	False	False	False	False	False	False	False	True	False	False	False	False	False	False	False	False	False	False	False
HP:0012262	Abnormal ciliary motility	-0.07	0.9407	0.9937	0	0	False	False	False	False	False	False	False	False	False	False	False	False	False	False	True	False	False	False	False	False	False	False	False	False	False	False
HP:0040262		-0.07	0.9407	0.9937	0	0	False	False	False	True	False	False	False	False	False	False	False	False	False	False	False	False	False	False	False	False	False	False	False	False	False	False
HP:0003215	Dicarboxylic aciduria	-0.07	0.9402	0.9937	0	0	True	False	False	False	False	False	False	False	False	False	False	False	False	True	False	False	False	False	False	False	False	False	False	False	False	False
HP:0001363	Craniosynostosis	-0.08	0.9398	0.9937	0	0	False	True	False	False	False	False	False	False	False	False	False	False	False	False	False	False	False	False	False	False	True	False	False	False	False	False
HP:0000010	Recurrent urinary tract infections	-0.08	0.9398	0.9937	0	0	True	False	False	False	False	False	False	False	False	False	False	False	False	False	False	False	True	False	False	False	False	False	False	False	False	False
HP:0100872	Abnormality of the plantar skin of foot	-0.08	0.9386	0.9937	0	0	False	False	False	False	False	False	False	False	False	True	False	False	False	False	False	False	False	False	False	False	False	True	False	False	False	False
HP:0003241	External genital hypoplasia	-0.08	0.9376	0.9937	0	0	True	False	False	False	False	False	False	False	False	False	False	False	False	False	False	False	False	False	False	False	False	False	False	False	False	False
HP:0009466	Radial deviation of finger	-0.08	0.9369	0.9937	0	0	False	False	False	False	False	False	False	False	False	False	False	False	False	False	False	False	False	False	False	False	True	True	False	False	False	False
HP:0008404	Nail dystrophy	-0.08	0.9348	0.9937	0	0	False	False	False	False	False	False	False	False	False	True	False	False	False	False	False	False	False	False	False	False	False	False	False	False	False	False
HP:0009473	Joint contracture of the hand	-0.08	0.9346	0.9937	0	0	False	False	False	False	False	False	False	False	False	False	False	False	False	False	False	False	False	False	False	False	True	True	False	False	False	False
HP:0001425	Heterogeneous	-0.08	0.9343	0.9937	0	0	False	False	False	False	False	False	False	False	False	False	False	False	False	False	False	False	False	False	False	False	False	False	False	False	False	False
HP:0011807	Type 1 muscle fiber atrophy	-0.08	0.9335	0.9937	0	0	False	False	False	False	False	False	False	False	False	False	False	False	False	False	False	False	False	False	False	False	True	False	False	False	False	False
HP:0100582	Nasal polyposis	-0.08	0.9328	0.9937	0	0	False	True	False	False	False	False	False	False	False	False	False	False	False	False	False	False	False	False	False	False	False	False	False	False	False	False
HP:0006706	Cystic liver disease	-0.08	0.9325	0.9937	0	0	False	False	False	False	False	False	False	False	False	False	False	False	False	False	False	False	False	True	False	False	False	False	False	False	False	False
HP:0008151	Prolonged prothrombin time	-0.09	0.9321	0.9937	0	0	False	False	False	False	False	False	False	False	False	False	False	False	True	False	False	False	False	False	False	False	False	False	False	False	False	False
HP:0002913	Myoglobinuria	-0.09	0.9307	0.9937	0	0	True	False	False	False	False	False	False	False	False	False	False	False	False	True	False	False	False	False	False	False	False	False	False	False	False	False
HP:0001161	Hand polydactyly	-0.09	0.9306	0.9937	0	0	False	False	False	False	False	False	False	False	False	False	False	False	False	False	False	False	False	False	False	False	True	True	False	False	False	False
HP:0002039	Anorexia	-0.09	0.9306	0.9937	0	0	False	False	False	False	False	False	False	False	False	False	False	False	False	False	False	False	False	True	False	False	False	False	False	False	False	False
HP:0006536	Obstructive lung disease	-0.09	0.9306	0.9937	0	0	False	False	False	False	False	False	False	False	False	False	False	False	False	False	True	False	False	False	False	False	False	False	False	False	False	False
HP:0030197	Fatigable weakness of skeletal muscles	-0.09	0.9281	0.9937	0	0	False	False	False	False	True	False	False	False	False	False	False	False	False	False	False	False	False	False	False	False	True	False	False	False	False	False
HP:0012265	Ciliary dyskinesia	-0.09	0.9267	0.9937	0	0	False	False	False	False	False	False	False	False	False	False	False	False	False	False	True	False	False	False	False	False	False	False	False	False	False	False
HP:0001636	Tetralogy of Fallot	-0.09	0.9266	0.9937	0	0	False	False	False	False	False	False	False	False	False	False	False	True	False	False	False	False	False	False	False	False	False	False	False	False	False	False
HP:0000813	Bicornuate uterus	-0.09	0.9258	0.9937	0	0	True	False	False	False	False	False	False	False	False	False	False	False	False	False	False	False	False	False	False	False	False	False	False	False	False	False
HP:0001231	Abnormality of the fingernails	-0.1	0.9189	0.9937	0	0	False	False	False	False	False	False	False	False	False	True	False	False	False	False	False	False	False	False	False	False	False	False	False	False	False	False
HP:0009929	Abnormality of the columella	-0.1	0.9174	0.9937	0	0	False	True	False	False	False	False	False	False	False	False	False	False	False	False	False	False	False	False	False	False	False	False	False	False	False	False
HP:0006494	Aplasia/Hypoplasia involving bones of the feet	-0.1	0.9171	0.9937	0	0	False	False	False	False	False	False	False	False	False	False	False	False	False	False	False	False	False	False	False	False	True	True	False	False	False	False
HP:0025429	Abnormal cry	-0.1	0.917	0.9937	0	0	False	False	False	False	False	False	False	False	False	False	True	False	False	False	False	False	False	False	False	False	False	False	False	False	False	False
HP:0006695	Atrioventricular canal defect	-0.11	0.9162	0.9937	0	0	False	False	False	False	False	False	False	False	False	False	False	True	False	False	False	False	False	False	False	False	False	False	False	False	False	False
HP:0000565	Esotropia	-0.11	0.9156	0.9937	0	0	False	False	True	False	False	False	False	False	False	False	False	False	False	False	False	False	False	False	False	False	False	False	False	False	False	False
HP:0012028	Hepatocellular adenoma	-0.11	0.9146	0.9937	0	0	False	False	False	False	False	False	False	False	False	False	False	False	False	False	False	True	False	True	False	False	False	False	False	False	False	False
HP:0000280	Coarse facial features	-0.11	0.9137	0.9937	0	0	False	True	False	False	False	False	False	False	False	False	False	False	False	False	False	False	False	False	False	False	False	False	False	False	False	False
HP:0009799	Supernumerary spleens	-0.11	0.9129	0.9937	0	0	False	False	False	False	False	False	False	False	False	False	False	True	False	False	False	False	True	True	False	False	False	False	False	False	False	False
HP:0001090	Large eyes	-0.11	0.9116	0.9937	0	0	False	False	True	False	False	False	False	False	False	False	False	False	False	False	False	False	False	False	False	False	False	False	False	False	False	False
HP:0000225	Gingival bleeding	-0.11	0.9116	0.9937	0	0	False	True	False	False	False	False	False	False	False	False	False	False	True	False	False	False	False	False	False	False	False	False	False	False	False	False
HP:0012369	Abnormality of malar bones	-0.11	0.9108	0.9937	0	0	False	True	False	False	False	False	False	False	False	False	False	False	False	False	False	False	False	False	False	False	True	False	False	False	False	False
HP:0001946	Ketosis	-0.11	0.9094	0.9937	0	0	False	False	False	False	False	False	False	False	False	False	False	False	False	True	False	False	False	False	False	False	False	False	False	False	False	False
HP:0001392	Abnormality of the liver	-0.11	0.9093	0.9937	0	0	False	False	False	False	False	False	False	False	False	False	False	False	False	False	False	False	False	True	False	False	False	False	False	False	False	False
HP:0000278	Retrognathia	-0.12	0.908	0.9937	0	0	False	True	False	False	False	False	False	False	False	False	False	False	False	False	False	False	False	False	False	False	True	False	False	False	False	False
HP:0003027	Mesomelia	-0.12	0.907	0.9937	0	0	False	False	False	False	False	False	False	False	False	False	False	False	False	False	False	False	False	False	False	False	True	True	False	False	False	False
HP:0000944	Abnormality of the metaphysis	-0.12	0.9047	0.9937	0	0	False	False	False	False	False	False	False	False	False	False	False	False	False	False	False	False	False	False	False	False	True	True	False	False	False	False
HP:0000272	Malar flattening	-0.12	0.9046	0.9937	0	0	False	True	False	False	False	False	False	False	False	False	False	False	False	False	False	False	False	False	False	False	True	False	False	False	False	False
HP:0030809	Abnormal tongue morphology	-0.12	0.9019	0.9937	0	0	False	True	False	False	False	False	False	False	False	False	False	False	False	False	False	False	False	False	False	False	False	False	False	False	False	False
HP:0001923	Reticulocytosis	-0.12	0.9011	0.9937	0	0	False	False	False	False	False	False	False	False	False	False	False	False	True	False	False	False	False	False	False	False	False	False	False	False	False	False
HP:0001172	Abnormality of the thumb	-0.13	0.8999	0.9937	0	0	False	False	False	False	False	False	False	False	False	False	False	False	False	False	False	False	False	False	False	False	True	True	False	False	False	False
HP:0012211	Abnormal renal physiology	-0.13	0.8996	0.9937	0	0	True	False	False	False	False	False	False	False	False	False	False	False	False	False	False	False	False	False	False	False	False	False	False	False	False	False
HP:0000389	Chronic otitis media	-0.13	0.8972	0.9935	0	0	False	False	False	True	False	False	False	False	False	False	False	False	False	False	False	False	True	False	False	False	False	False	False	False	False	False
HP:0100806	Sepsis	-0.13	0.8949	0.9925	0	0	False	False	False	False	False	False	False	False	False	False	False	False	False	False	False	False	True	False	False	False	False	False	False	False	False	False
HP:0007400	Irregular hyperpigmentation	-0.13	0.8944	0.9925	0	0	False	False	False	False	False	False	False	False	False	True	False	False	False	False	False	False	False	False	False	False	False	False	False	False	False	False
HP:0001019	Erythroderma	-0.13	0.8932	0.9925	0	0	False	False	False	False	False	False	False	False	False	True	False	False	False	False	False	False	True	False	False	False	False	False	False	False	False	False
HP:0040216	Hypoinsulinemia	-0.14	0.8915	0.9921	0	0	False	False	False	False	False	False	True	False	False	False	False	False	False	False	False	False	False	False	False	False	False	False	False	False	False	False
HP:0011029	Internal hemorrhage	-0.14	0.8912	0.9921	0	0	False	False	False	False	False	False	False	False	False	False	False	True	True	False	False	False	False	False	False	False	False	False	False	False	False	False
HP:0004379	Abnormality of alkaline phosphatase activity	-0.14	0.8911	0.9921	0	0	False	False	False	False	False	False	False	False	False	False	False	False	False	True	False	False	False	False	False	False	False	False	False	False	False	False
HP:0001789	Hydrops fetalis	-0.14	0.8907	0.9921	0	0	False	False	False	False	False	False	False	True	False	False	False	False	False	True	False	False	False	False	False	False	False	False	False	False	False	False
HP:0006094	Finger joint hypermobility	-0.14	0.8904	0.9921	0	0	False	False	False	False	False	False	False	False	False	False	False	False	False	False	False	False	False	False	False	False	True	True	False	False	False	False
HP:0006101	Finger syndactyly	-0.14	0.8882	0.9921	0	0	False	False	False	False	False	False	False	False	False	False	False	False	False	False	False	False	False	False	False	False	True	True	False	False	False	False
HP:0007420	Spontaneous hematomas	-0.14	0.8881	0.9921	0	0	False	False	False	False	False	False	False	False	False	True	False	True	True	False	False	False	False	False	False	False	False	False	False	False	False	False
HP:0010989	Abnormality of the intrinsic pathway	-0.14	0.8864	0.9921	0	0	False	False	False	False	False	False	False	False	False	False	False	False	True	False	False	False	False	False	False	False	False	False	False	False	False	False
HP:0009824	Upper limb undergrowth	-0.14	0.8847	0.992	0	0	False	False	False	False	False	False	False	False	False	False	False	False	False	False	False	False	False	False	False	False	True	True	False	False	False	False
HP:0100759	Clubbing of fingers	-0.15	0.883	0.9911	0	0	False	False	False	False	False	False	False	False	False	False	False	False	False	False	False	False	False	False	False	False	True	True	False	False	False	False
HP:0000520	Proptosis	-0.15	0.883	0.9911	0	0	False	False	True	False	False	False	False	False	False	False	False	False	False	False	False	False	False	False	False	False	False	False	False	False	False	False
HP:0000847	Abnormality of renin-angiotensin system	-0.15	0.8819	0.9911	0	0	False	False	False	False	False	False	True	False	False	False	False	False	False	False	False	False	False	False	False	False	False	False	False	False	False	False
HP:0031654		-0.15	0.8813	0.9911	0	0	False	False	False	False	False	False	False	False	False	False	False	True	False	False	False	False	False	False	False	False	False	False	False	False	False	False
HP:0010514	Hyperpituitarism	-0.15	0.8811	0.9911	0	0	False	False	False	False	True	False	True	False	False	False	False	False	False	False	False	False	False	False	False	False	False	False	False	False	False	False
HP:0009815	Aplasia/hypoplasia of the extremities	-0.15	0.8806	0.9911	0	0	False	False	False	False	False	False	False	False	False	False	False	False	False	False	False	False	False	False	False	False	True	True	False	False	False	False
HP:0012200	Abnormality of prothrombin	-0.15	0.8805	0.9911	0	0	False	False	False	False	False	False	False	False	False	False	False	False	True	False	False	False	False	False	False	False	False	False	False	False	False	False
HP:0009843	Aplasia/Hypoplasia of the middle phalanges of the hand	-0.15	0.8793	0.9911	0	0	False	False	False	False	False	False	False	False	False	False	False	False	False	False	False	False	False	False	False	False	True	True	False	False	False	False
HP:0100812		-0.15	0.8769	0.9893	0	0	False	True	False	False	False	False	False	False	False	False	False	False	False	False	False	False	False	False	True	False	False	False	False	False	False	False
HP:0010990	Abnormality of the common coagulation pathway	-0.16	0.8738	0.9876	0	0	False	False	False	False	False	False	False	False	False	False	False	False	True	False	False	False	False	False	False	False	False	False	False	False	False	False
HP:0100807	Long fingers	-0.16	0.8724	0.9864	0	0	False	False	False	False	False	False	False	False	False	False	False	False	False	False	False	False	False	False	False	False	True	True	False	False	False	False
HP:0006501	Aplasia/Hypoplasia of the radius	-0.16	0.8701	0.9849	0	0	False	False	False	False	False	False	False	False	False	False	False	False	False	False	False	False	False	False	False	False	True	True	False	False	False	False
HP:0005607	Abnormality of the tracheobronchial system	-0.16	0.8694	0.9848	0	0	False	False	False	False	False	False	False	False	False	False	False	False	False	False	True	False	False	False	False	False	False	False	False	False	False	False
HP:0000050	Hypoplastic male external genitalia	-0.17	0.8688	0.9848	0	0	True	False	False	False	False	False	False	False	False	False	False	False	False	False	False	False	False	False	False	False	False	False	False	False	False	False
HP:0010468	Aplasia/Hypoplasia of the testes	-0.17	0.8665	0.9848	0	0	True	False	False	False	False	False	False	False	False	False	False	False	False	False	False	False	False	False	False	False	False	False	False	False	False	False
HP:0000491	Keratitis	-0.17	0.8665	0.9848	0	0	False	False	True	False	False	False	False	False	False	False	False	False	False	False	False	False	True	False	False	False	False	False	False	False	False	False
HP:0011314	Abnormality of long bone morphology	-0.17	0.866	0.9848	0	0	False	False	False	False	False	False	False	False	False	False	False	False	False	False	False	False	False	False	False	False	True	False	False	False	False	False
HP:0002910	Elevated hepatic transaminases	-0.17	0.8654	0.9848	0	0	False	False	False	False	False	False	False	False	False	False	False	False	False	True	False	False	False	False	False	False	False	False	False	False	False	False
HP:0005918	Abnormality of phalanx of finger	-0.17	0.8654	0.9848	0	0	False	False	False	False	False	False	False	False	False	False	False	False	False	False	False	False	False	False	False	False	True	True	False	False	False	False
HP:0003154	Increased circulating ACTH level	-0.17	0.8642	0.9848	0	0	False	False	False	False	False	False	True	False	False	False	False	False	False	False	False	False	False	False	False	False	False	False	False	False	False	False
HP:0001574	Abnormality of the integument	-0.17	0.8629	0.9848	0	0	False	False	False	False	False	False	False	False	False	True	False	False	False	False	False	False	False	False	False	False	False	False	False	False	False	False
HP:0001746	Asplenia	-0.17	0.8611	0.9848	0	0	False	False	False	False	False	False	False	False	False	False	False	True	False	False	False	False	True	True	False	False	False	False	False	False	False	False
HP:0045060	Aplasia/hypoplasia involving bones of the extremities	-0.18	0.8609	0.9848	0	0	False	False	False	False	False	False	False	False	False	False	False	False	False	False	False	False	False	False	False	False	True	True	False	False	False	False
HP:0011452	Functional abnormality of the middle ear	-0.18	0.8605	0.9848	0	0	False	False	False	True	False	False	False	False	False	False	False	False	False	False	False	False	False	False	False	False	False	False	False	False	False	False
HP:0010442	Polydactyly	-0.18	0.8586	0.9848	0	0	False	False	False	False	False	False	False	False	False	False	False	False	False	False	False	False	False	False	False	False	True	True	False	False	False	False
HP:0012785	Flexion contracture of finger	-0.18	0.8553	0.9848	0	0	False	False	False	False	False	False	False	False	False	False	False	False	False	False	False	False	False	False	False	False	True	True	False	False	False	False
HP:0410042	Abnormal liver morphology	-0.18	0.8546	0.9848	0	0	False	False	False	False	False	False	False	False	False	False	False	False	False	False	False	False	False	True	False	False	False	False	False	False	False	False
HP:0000037	Male pseudohermaphroditism	-0.19	0.8521	0.9839	0	0	True	False	False	False	False	False	False	False	False	False	False	False	False	False	False	False	False	False	False	False	False	False	False	False	False	False
HP:0100760	Clubbing of toes	-0.19	0.851	0.9835	0	0	False	False	False	False	False	False	False	False	False	False	False	False	False	False	False	False	False	False	False	False	True	True	False	False	False	False
HP:0100360	Contractures of the joints of the upper limbs	-0.19	0.8499	0.9831	0	0	False	False	False	False	False	False	False	False	False	False	False	False	False	False	False	False	False	False	False	False	True	False	False	False	False	False
HP:0000535	Sparse and thin eyebrow	-0.19	0.8476	0.9819	0	0	False	True	False	False	False	False	False	False	False	True	False	False	False	False	False	False	False	False	False	False	False	False	False	False	False	False
HP:0001394	Cirrhosis	-0.19	0.8476	0.9819	0	0	False	False	False	False	False	False	False	False	False	False	False	False	False	False	False	False	False	True	False	False	False	False	False	False	False	False
HP:0011800	Midface retrusion	-0.19	0.8466	0.9819	0	0	False	True	False	False	False	False	False	False	False	False	False	False	False	False	False	False	False	False	False	False	False	False	False	False	False	False
HP:0008736	Hypoplasia of penis	-0.2	0.8445	0.9818	0	0	True	False	False	False	False	False	False	False	False	False	False	False	False	False	False	False	False	False	False	False	False	False	False	False	False	False
HP:0100649	Neoplasm of the oral cavity	-0.2	0.8431	0.9811	0	0	False	True	False	False	False	False	False	False	False	False	False	False	False	False	False	True	False	False	False	False	False	False	False	False	False	False
HP:0002860	Squamous cell carcinoma	-0.2	0.843	0.9811	0	0	False	False	False	False	False	False	False	False	False	True	False	False	False	False	False	True	False	False	False	False	False	False	False	False	False	False
HP:0002344	Progressive neurologic deterioration	-0.2	0.8411	0.9804	0	0	False	False	False	False	True	False	False	False	False	False	False	False	False	False	False	False	False	False	False	False	False	False	False	False	False	False
HP:0002515	Waddling gait	-0.2	0.8407	0.9804	0	0	False	False	False	False	True	False	False	False	False	False	False	False	False	False	False	False	False	False	False	False	False	False	False	False	False	False
HP:0010895	Abnormality of glycine metabolism	-0.2	0.8382	0.9803	0	0	False	False	False	False	False	False	False	False	False	False	False	False	False	True	False	False	False	False	False	False	False	False	False	False	False	False
HP:0000864	Abnormality of the hypothalamus-pituitary axis	-0.2	0.8379	0.9803	0	0	False	False	False	False	False	False	True	False	False	False	False	False	False	False	False	False	False	False	False	False	False	False	False	False	False	False
HP:0000003	Multicystic kidney dysplasia	-0.21	0.8372	0.9803	0	0	True	False	False	False	False	False	False	False	False	False	False	False	False	False	False	False	False	False	False	False	False	False	False	False	False	False
HP:0006739	Squamous cell carcinoma of the skin	-0.21	0.8372	0.9803	0	0	False	False	False	False	False	False	False	False	False	True	False	False	False	False	False	True	False	False	False	False	False	False	False	False	False	False
HP:0007641	Dyschromatopsia	-0.21	0.8367	0.9803	0	0	False	False	True	False	False	False	False	False	False	False	False	False	False	False	False	False	False	False	False	False	False	False	False	False	False	False
HP:0001680	Coarctation of aorta	-0.21	0.8352	0.9803	0	0	False	False	False	False	False	False	False	False	False	False	False	True	False	False	False	False	False	False	False	False	False	False	False	False	False	False
HP:0000193	Bifid uvula	-0.21	0.8346	0.9803	0	0	False	True	False	False	False	False	False	False	False	False	False	False	False	False	False	False	False	False	False	False	False	False	False	False	False	False
HP:0000007	Autosomal recessive inheritance	-0.21	0.8345	0.9803	0	0	False	False	False	False	False	False	False	False	False	False	False	False	False	False	False	False	False	False	False	False	False	False	False	False	False	False
HP:0000326	Abnormality of the maxilla	-0.21	0.8344	0.9803	0	0	False	True	False	False	False	False	False	False	False	False	False	False	False	False	False	False	False	False	False	False	True	False	False	False	False	False
HP:0001156	Brachydactyly	-0.21	0.834	0.9803	0	0	False	False	False	False	False	False	False	False	False	False	False	False	False	False	False	False	False	False	False	False	True	True	False	False	False	False
HP:0005819	Short middle phalanx of finger	-0.21	0.8339	0.9803	0	0	False	False	False	False	False	False	False	False	False	False	False	False	False	False	False	False	False	False	False	False	True	True	False	False	False	False
HP:0002748	Rickets	-0.21	0.8321	0.9803	0	0	False	False	False	False	False	False	False	False	False	False	False	False	False	False	False	False	False	False	False	False	True	False	False	False	False	False
HP:0001438	Abnormality of abdomen morphology	-0.21	0.8319	0.9803	0	0	False	False	False	False	False	False	False	False	False	False	False	False	False	False	False	False	False	True	False	False	False	False	False	False	False	False
HP:0011042	Abnormality of potassium homeostasis	-0.21	0.8318	0.9803	0	0	False	False	False	False	False	False	False	False	False	False	False	False	False	True	False	False	False	False	False	False	False	False	False	False	False	False
HP:0000548	Cone/cone-rod dystrophy	-0.21	0.8317	0.9803	0	0	False	False	True	False	False	False	False	False	False	False	False	False	False	False	False	False	False	False	False	False	False	False	False	False	False	False
HP:0000830	Anterior hypopituitarism	-0.21	0.8314	0.9803	0	0	False	False	False	False	True	False	True	False	False	False	False	False	False	False	False	False	False	False	False	False	False	False	False	False	False	False
HP:0100798	Fingernail dysplasia	-0.21	0.8311	0.9803	0	0	False	False	False	False	False	False	False	False	False	True	False	False	False	False	False	False	False	False	False	False	False	False	False	False	False	False
HP:0002867	Abnormality of the ilium	-0.21	0.8309	0.9803	0	0	False	False	False	False	False	False	False	False	False	False	False	False	False	False	False	False	False	False	False	False	True	False	False	False	False	False
HP:0000458	Anosmia	-0.22	0.8287	0.9803	0	0	False	True	False	False	True	False	False	False	False	False	False	False	False	False	False	False	False	False	False	False	False	False	False	False	False	False
HP:0003391	Gowers sign	-0.22	0.8286	0.9803	0	0	False	False	False	False	False	False	False	False	False	False	False	False	False	False	False	False	False	False	False	False	True	False	False	False	False	False
HP:0011277	Abnormality of the urinary system physiology	-0.22	0.8282	0.9803	0	0	True	False	False	False	False	False	False	False	False	False	False	False	False	False	False	False	False	False	False	False	False	False	False	False	False	False
HP:0030680	Abnormality of cardiovascular system morphology	-0.22	0.8269	0.9803	0	0	False	False	False	False	False	False	False	False	False	False	False	True	False	False	False	False	False	False	False	False	False	False	False	False	False	False
HP:0000405	Conductive hearing impairment	-0.22	0.8265	0.9803	0	0	False	False	False	True	False	False	False	False	False	False	False	False	False	False	False	False	False	False	False	False	False	False	False	False	False	False
HP:0004364	Abnormality of nitrogen compound homeostasis	-0.22	0.826	0.9803	0	0	False	False	False	False	False	False	False	False	False	False	False	False	False	True	False	False	False	False	False	False	False	False	False	False	False	False
HP:0000157	Abnormality of the tongue	-0.22	0.8256	0.9803	0	0	False	True	False	False	False	False	False	False	False	False	False	False	False	False	False	False	False	False	False	False	False	False	False	False	False	False
HP:0008058	Aplasia/Hypoplasia of the optic nerve	-0.22	0.825	0.9803	0	0	False	False	True	False	False	False	False	False	False	False	False	False	False	False	False	False	False	False	False	False	False	False	False	False	False	False
HP:0008064	Ichthyosis	-0.22	0.824	0.9803	0	0	False	False	False	False	False	False	False	False	False	True	False	False	False	False	False	False	False	False	False	False	False	False	False	False	False	False
HP:0032199		-0.22	0.8226	0.9803	0	0	False	False	False	False	False	False	False	False	False	False	False	False	True	False	False	False	False	False	False	False	False	False	False	False	False	False
HP:0012437	Abnormal gallbladder morphology	-0.23	0.8197	0.9803	0	0	False	False	False	False	False	False	False	False	False	False	False	False	False	False	False	False	False	True	False	False	False	False	False	False	False	False
HP:0006315	Single median maxillary incisor	-0.23	0.8193	0.9803	0	0	False	True	False	False	False	False	False	False	False	False	False	False	False	False	False	False	False	False	False	False	False	False	False	False	False	False
HP:0040075	Hypopituitarism	-0.23	0.8174	0.9803	0	0	False	False	False	False	True	False	True	False	False	False	False	False	False	False	False	False	False	False	False	False	False	False	False	False	False	False
HP:0002031	Abnormality of esophagus morphology	-0.23	0.8167	0.9803	0	0	False	False	False	False	False	False	False	False	False	False	False	False	False	False	False	False	False	True	False	False	False	False	False	False	False	False
HP:0030794	Abnormal C-peptide level	-0.23	0.816	0.9803	0	0	False	False	False	False	False	False	False	False	False	False	False	False	False	True	False	False	False	False	False	False	False	False	False	False	False	False
HP:0003155	Elevated alkaline phosphatase	-0.23	0.8149	0.9803	0	0	False	False	False	False	False	False	False	False	False	False	False	False	False	True	False	False	False	False	False	False	False	False	False	False	False	False
HP:0001430	Abnormality of the calf musculature	-0.24	0.8138	0.9803	0	0	False	False	False	False	False	False	False	False	False	False	False	False	False	False	False	False	False	False	False	False	True	True	False	False	False	False
HP:0001928	Abnormality of coagulation	-0.24	0.8128	0.9803	0	0	False	False	False	False	False	False	False	False	False	False	False	False	True	False	False	False	False	False	False	False	False	False	False	False	False	False
HP:0000097	Focal segmental glomerulosclerosis	-0.24	0.8127	0.9803	0	0	True	False	False	False	False	False	False	False	False	False	False	False	False	False	False	False	False	False	False	False	False	False	False	False	False	False
HP:0000682	Abnormality of dental enamel	-0.24	0.812	0.9803	0	0	False	True	False	False	False	False	False	False	False	False	False	False	False	False	False	False	False	False	False	False	True	False	False	False	False	False
HP:0000467	Neck muscle weakness	-0.24	0.8108	0.9803	0	0	False	False	False	False	False	False	False	False	False	False	False	False	False	False	False	False	False	False	False	False	True	False	False	False	False	False
HP:0006710	Aplasia/Hypoplasia of the clavicles	-0.24	0.8104	0.9803	0	0	False	False	False	False	False	False	False	False	False	False	False	False	False	False	False	False	False	False	False	False	True	False	False	False	False	False
HP:0002795	Functional respiratory abnormality	-0.24	0.8096	0.9803	0	0	False	False	False	False	False	False	False	False	False	False	False	False	False	False	True	False	False	False	False	False	False	False	False	False	False	False
HP:0100867	Duodenal stenosis	-0.24	0.8081	0.9803	0	0	False	False	False	False	False	False	False	False	False	False	False	False	False	False	False	False	False	True	False	False	False	False	False	False	False	False
HP:0012848	Small intestinal stenosis	-0.24	0.8081	0.9803	0	0	False	False	False	False	False	False	False	False	False	False	False	False	False	False	False	False	False	True	False	False	False	False	False	False	False	False
HP:0001171	Split hand	-0.24	0.8071	0.9803	0	0	False	False	False	False	False	False	False	False	False	False	False	False	False	False	False	False	False	False	False	False	True	True	False	False	False	False
HP:0001876	Pancytopenia	-0.25	0.8053	0.9803	0	0	False	False	False	False	False	False	False	False	False	False	False	False	True	False	False	False	False	False	False	False	False	False	False	False	False	False
HP:0000776	Congenital diaphragmatic hernia	-0.25	0.8038	0.9803	0	0	False	False	False	False	False	False	False	False	False	False	False	False	False	False	False	False	False	False	False	False	True	False	False	False	False	False
HP:0011873	Abnormal platelet count	-0.25	0.8036	0.9803	0	0	False	False	False	False	False	False	False	False	False	False	False	False	True	False	False	False	False	False	False	False	False	False	False	False	False	False
HP:0010343	Aplasia/Hypoplasia of the 5th toe	-0.25	0.8028	0.9803	0	0	False	False	False	False	False	False	False	False	False	False	False	False	False	False	False	False	False	False	False	False	True	True	False	False	False	False
HP:0010342	Abnormality of the phalanges of the 5th toe	-0.25	0.8028	0.9803	0	0	False	False	False	False	False	False	False	False	False	False	False	False	False	False	False	False	False	False	False	False	True	True	False	False	False	False
HP:0010383	Aplasia/Hypoplasia of the phalanges of the 5th toe	-0.25	0.8028	0.9803	0	0	False	False	False	False	False	False	False	False	False	False	False	False	False	False	False	False	False	False	False	False	True	True	False	False	False	False
HP:0010392	Abnormality of the distal phalanx of the 5th toe	-0.25	0.8028	0.9803	0	0	False	False	False	False	False	False	False	False	False	False	False	False	False	False	False	False	False	False	False	False	True	True	False	False	False	False
HP:0008398	Hypoplastic fifth fingernail	-0.25	0.8028	0.9803	0	0	False	False	False	False	False	False	False	False	False	True	False	False	False	False	False	False	False	False	False	False	False	False	False	False	False	False
HP:0100371	Aplasia/Hypoplasia of the distal phalanx of the 5th toe	-0.25	0.8028	0.9803	0	0	False	False	False	False	False	False	False	False	False	False	False	False	False	False	False	False	False	False	False	False	True	True	False	False	False	False
HP:0006009	Broad phalanx	-0.25	0.8024	0.9803	0	0	False	False	False	False	False	False	False	False	False	False	False	False	False	False	False	False	False	False	False	False	True	True	False	False	False	False
HP:0001873	Thrombocytopenia	-0.25	0.8018	0.9803	0	0	False	False	False	False	False	False	False	False	False	False	False	False	True	False	False	False	False	False	False	False	False	False	False	False	False	False
HP:0009924	Aplasia/Hypoplasia involving the nose	-0.26	0.7975	0.9803	0	0	False	True	False	False	False	False	False	False	False	False	False	False	False	False	False	False	False	False	False	False	False	False	False	False	False	False
HP:0100240	Synostosis of joints	-0.26	0.7938	0.9803	0	0	False	False	False	False	False	False	False	False	False	False	False	False	False	False	False	False	False	False	False	False	True	False	False	False	False	False
HP:0005692	Joint hyperflexibility	-0.26	0.7925	0.9803	0	0	False	False	False	False	False	False	False	False	False	False	False	False	False	False	False	False	False	False	False	False	True	False	False	False	False	False
HP:0003691	Scapular winging	-0.26	0.7922	0.9803	0	0	False	False	False	False	False	False	False	False	False	False	False	False	False	False	False	False	False	False	False	False	True	True	False	False	False	False
HP:0008255	Transient neonatal diabetes mellitus	-0.26	0.7918	0.9803	0	0	False	False	False	False	False	False	True	False	False	False	False	False	False	True	False	False	False	False	False	False	False	False	False	False	False	False
HP:0006256	Abnormality of hand joint mobility	-0.27	0.7895	0.9803	0	0	False	False	False	False	False	False	False	False	False	False	False	False	False	False	False	False	False	False	False	False	True	True	False	False	False	False
HP:0005914	Aplasia/Hypoplasia involving the metacarpal bones	-0.27	0.7879	0.9803	0	0	False	False	False	False	False	False	False	False	False	False	False	False	False	False	False	False	False	False	False	False	True	True	False	False	False	False
HP:0002012	Abnormality of the abdominal organs	-0.27	0.7873	0.9803	0	0	False	False	False	False	False	False	False	False	False	False	False	False	False	False	False	False	False	True	False	False	False	False	False	False	False	False
HP:0040073	Abnormal morphology of forearm bone	-0.27	0.7867	0.9803	0	0	False	False	False	False	False	False	False	False	False	False	False	False	False	False	False	False	False	False	False	False	True	True	False	False	False	False
HP:0004278	Synostosis involving bones of the hand	-0.27	0.7856	0.9803	0	0	False	False	False	False	False	False	False	False	False	False	False	False	False	False	False	False	False	False	False	False	True	True	False	False	False	False
HP:0009826	Limb undergrowth	-0.27	0.7848	0.9803	0	0	False	False	False	False	False	False	False	False	False	False	False	False	False	False	False	False	False	False	False	False	True	True	False	False	False	False
HP:0009768	Broad phalanges of the hand	-0.27	0.7842	0.9803	0	0	False	False	False	False	False	False	False	False	False	False	False	False	False	False	False	False	False	False	False	False	True	True	False	False	False	False
HP:0004354	Abnormality of carboxylic acid metabolism	-0.27	0.7842	0.9803	0	0	False	False	False	False	False	False	False	False	False	False	False	False	False	True	False	False	False	False	False	False	False	False	False	False	False	False
HP:0100625	Enlarged thorax	-0.27	0.7837	0.9803	0	0	False	False	False	False	False	False	False	False	False	False	False	False	False	False	False	False	False	False	False	False	True	False	False	False	False	False
HP:0004808	Acute myeloid leukemia	-0.28	0.7828	0.9803	0	0	False	False	False	False	False	False	False	False	False	False	False	False	True	False	False	True	True	False	False	False	False	False	False	False	False	False
HP:0040084	Abnormal circulating renin	-0.28	0.7798	0.9803	0	0	False	False	False	False	False	False	True	False	False	False	False	False	False	False	False	False	False	False	False	False	False	False	False	False	False	False
HP:0011109	Chronic sinusitis	-0.28	0.7796	0.9803	0	0	False	True	False	False	False	False	False	False	False	False	False	False	False	False	False	False	True	False	False	False	True	False	False	False	False	False
HP:0005750	Contractures of the joints of the lower limbs	-0.28	0.7774	0.9803	0	0	False	False	False	False	False	False	False	False	False	False	False	False	False	False	False	False	False	False	False	False	True	False	False	False	False	False
HP:0002644	Abnormality of pelvic girdle bone morphology	-0.29	0.7739	0.9801	0	0	False	False	False	False	False	False	False	False	False	False	False	False	False	False	False	False	False	False	False	False	True	False	False	False	False	False
HP:0008069	Neoplasm of the skin	-0.29	0.7734	0.9801	0	0	False	False	False	False	False	False	False	False	False	True	False	False	False	False	False	True	False	False	False	False	False	False	False	False	False	False
HP:0000103	Polyuria	-0.29	0.7731	0.9801	0	0	True	False	False	False	False	False	False	False	False	False	False	False	False	False	False	False	False	False	False	False	False	False	False	False	False	False
HP:0002321	Vertigo	-0.29	0.7713	0.98	0	0	False	False	False	True	False	False	False	False	False	False	False	False	False	False	False	False	False	False	False	False	False	False	False	False	False	False
HP:0010322	Abnormality of the 5th toe	-0.29	0.7701	0.98	0	0	False	False	False	False	False	False	False	False	False	False	False	False	False	False	False	False	False	False	False	False	True	True	False	False	False	False
HP:0009821	Forearm undergrowth	-0.29	0.7693	0.98	0	0	False	False	False	False	False	False	False	False	False	False	False	False	False	False	False	False	False	False	False	False	True	True	False	False	False	False
HP:0006498	Aplasia/Hypoplasia of the patella	-0.29	0.769	0.98	0	0	False	False	False	False	False	False	False	False	False	False	False	False	False	False	False	False	False	False	False	False	True	True	False	False	False	False
HP:0045074	Thin eyebrow	-0.3	0.7649	0.9789	0	0	False	True	False	False	False	False	False	False	False	True	False	False	False	False	False	False	False	False	False	False	False	False	False	False	False	False
HP:0100295	Muscle fiber atrophy	-0.3	0.7638	0.9787	0	0	False	False	False	False	False	False	False	False	False	False	False	False	False	False	False	False	False	False	False	False	True	False	False	False	False	False
HP:0012400	Abnormal aldolase level	-0.3	0.7629	0.978	0	0	False	False	False	False	False	False	False	False	False	False	False	False	False	True	False	False	False	False	False	False	False	False	False	False	False	False
HP:0025426	Abnormal bronchus morphology	-0.3	0.7628	0.978	0	0	False	False	False	False	False	False	False	False	False	False	False	False	False	False	True	False	False	False	False	False	False	False	False	False	False	False
HP:0001712	Left ventricular hypertrophy	-0.3	0.762	0.978	0	0	False	False	False	False	False	False	False	False	False	False	False	True	False	False	False	False	False	False	False	False	False	False	False	False	False	False
HP:0003273	Hip contracture	-0.3	0.7617	0.978	0	0	False	False	False	False	False	False	False	False	False	False	False	False	False	False	False	False	False	False	False	False	True	False	False	False	False	False
HP:0012384	Rhinitis	-0.31	0.7603	0.978	0	0	False	True	False	False	False	False	False	False	False	False	False	False	False	False	False	False	False	False	False	False	False	False	False	False	False	False
HP:0002154	Hyperglycinemia	-0.31	0.7547	0.9757	0	0	False	False	False	False	False	False	False	False	False	False	False	False	False	True	False	False	False	False	False	False	False	False	False	False	False	False
HP:0003422	Vertebral segmentation defect	-0.31	0.7547	0.9757	0	0	False	False	False	False	False	False	False	False	False	False	False	False	False	False	False	False	False	False	False	False	True	False	False	False	False	False
HP:0004326	Cachexia	-0.31	0.753	0.9744	0	0	False	False	False	False	False	False	False	False	True	False	False	False	False	False	False	False	False	False	False	False	False	False	False	False	False	False
HP:0012622	Chronic kidney disease	-0.31	0.753	0.9744	0	0	True	False	False	False	False	False	False	False	False	False	False	False	False	False	False	False	False	False	False	False	False	False	False	False	False	False
HP:0003307	Hyperlordosis	-0.31	0.7528	0.9744	0	0	False	False	False	False	False	False	False	False	False	False	False	False	False	False	False	False	False	False	False	False	True	False	False	False	False	False
HP:0002904	Hyperbilirubinemia	-0.32	0.7518	0.9744	0	0	False	False	False	False	False	False	False	False	False	False	False	False	False	True	False	False	False	False	False	False	False	False	False	False	False	False
HP:0002815	Abnormality of the knee	-0.32	0.7501	0.9741	0	0	False	False	False	False	False	False	False	False	False	False	False	False	False	False	False	False	False	False	False	False	True	True	False	False	False	False
HP:0001421	Abnormality of the musculature of the hand	-0.32	0.7492	0.9739	0	0	False	False	False	False	False	False	False	False	False	False	False	False	False	False	False	False	False	False	False	False	True	True	False	False	False	False
HP:0001163	Abnormality of the metacarpal bones	-0.32	0.748	0.9736	0	0	False	False	False	False	False	False	False	False	False	False	False	False	False	False	False	False	False	False	False	False	True	True	False	False	False	False
HP:0000775	Abnormality of the diaphragm	-0.33	0.7437	0.9725	0	0	False	False	False	False	False	False	False	False	False	False	False	False	False	False	False	False	False	False	False	False	True	False	False	False	False	False
HP:0010451	Aplasia/Hypoplasia of the spleen	-0.33	0.7432	0.9725	0	0	False	False	False	False	False	False	False	False	False	False	False	True	False	False	False	False	True	True	False	False	False	False	False	False	False	False
HP:0001199	Triphalangeal thumb	-0.33	0.7414	0.9708	0	0	False	False	False	False	False	False	False	False	False	False	False	False	False	False	False	False	False	False	False	False	True	True	False	False	False	False
HP:0000370	Abnormality of the middle ear	-0.33	0.7402	0.9698	0	0	False	False	False	True	False	False	False	False	False	False	False	False	False	False	False	False	False	False	False	False	False	False	False	False	False	False
HP:0001679	Abnormal aortic morphology	-0.33	0.7399	0.9698	0	0	False	False	False	False	False	False	False	False	False	False	False	True	False	False	False	False	False	False	False	False	False	False	False	False	False	False
HP:0008167	Very long chain fatty acid accumulation	-0.34	0.7367	0.9681	0	0	False	False	False	False	False	False	False	False	False	False	False	False	False	True	False	False	False	False	False	False	False	False	False	False	False	False
HP:0100508	Abnormality of vitamin metabolism	-0.34	0.7363	0.9681	0	0	False	False	False	False	False	False	False	False	False	False	False	False	False	True	False	False	False	False	False	False	False	False	False	False	False	False
HP:0008734	Decreased testicular size	-0.34	0.7357	0.9681	0	0	True	False	False	False	False	False	False	False	False	False	False	False	False	False	False	False	False	False	False	False	False	False	False	False	False	False
HP:0100723	Gastrointestinal stroma tumor	-0.34	0.7351	0.9681	0	0	False	False	False	False	False	False	False	False	False	False	False	False	False	False	False	True	False	True	False	False	False	False	False	False	False	False
HP:0200041	Skin erosion	-0.34	0.7335	0.9679	0	0	False	False	False	False	False	False	False	False	False	True	False	False	False	False	False	False	False	False	False	False	False	False	False	False	False	False
HP:0000553	Abnormality of the uvea	-0.34	0.7331	0.9679	0	0	False	False	True	False	False	False	False	False	False	False	False	False	False	False	False	False	False	False	False	False	False	False	False	False	False	False
HP:0004348	Abnormality of bone mineral density	-0.34	0.7325	0.9679	0	0	False	False	False	False	False	False	False	False	False	False	False	False	False	False	False	False	False	False	False	False	True	False	False	False	False	False
HP:0002097	Emphysema	-0.34	0.731	0.9679	0	0	False	False	False	False	False	False	False	False	False	False	False	False	False	False	True	False	False	False	False	False	False	False	False	False	False	False
HP:0011900	Hypofibrinogenemia	-0.34	0.7306	0.9679	0	0	False	False	False	False	False	False	False	False	False	False	False	False	True	False	False	False	False	False	False	False	False	False	False	False	False	False
HP:0011898	Abnormality of circulating fibrinogen	-0.34	0.7306	0.9679	0	0	False	False	False	False	False	False	False	False	False	False	False	False	True	False	False	False	False	False	False	False	False	False	False	False	False	False
HP:0004225	Abnormality of the distal phalanx of the 5th finger	-0.34	0.7303	0.9679	0	0	False	False	False	False	False	False	False	False	False	False	False	False	False	False	False	False	False	False	False	False	True	True	False	False	False	False
HP:0004359	Abnormality of fatty-acid metabolism	-0.35	0.7291	0.9679	0	0	False	False	False	False	False	False	False	False	False	False	False	False	False	True	False	False	False	False	False	False	False	False	False	False	False	False
HP:0011843	Abnormality of skeletal physiology	-0.35	0.7289	0.9679	0	0	False	False	False	False	False	False	False	False	False	False	False	False	False	False	False	False	False	False	False	False	True	False	False	False	False	False
HP:0000556	Retinal dystrophy	-0.35	0.7285	0.9679	0	0	False	False	True	False	False	False	False	False	False	False	False	False	False	False	False	False	False	False	False	False	False	False	False	False	False	False
HP:0012387	Bronchitis	-0.35	0.7274	0.9679	0	0	False	False	False	False	False	False	False	False	False	False	False	False	False	False	True	False	False	False	False	False	False	False	False	False	False	False
HP:0009833	Abnormality of the middle phalanges of the hand	-0.35	0.7267	0.9679	0	0	False	False	False	False	False	False	False	False	False	False	False	False	False	False	False	False	False	False	False	False	True	True	False	False	False	False
HP:0004311	Abnormality of macrophages	-0.35	0.7261	0.9679	0	0	False	False	False	False	False	False	False	False	False	False	False	False	True	False	False	False	True	False	False	False	False	False	False	False	False	False
HP:0011028	Abnormality of blood circulation	-0.35	0.7255	0.9679	0	0	False	False	False	False	False	False	False	False	False	False	False	True	False	False	False	False	False	False	False	False	False	False	False	False	False	False
HP:0011991	Abnormal neutrophil count	-0.35	0.7253	0.9679	0	0	False	False	False	False	False	False	False	False	False	False	False	False	True	False	False	False	True	False	False	False	False	False	False	False	False	False
HP:0002837	Recurrent bronchitis	-0.35	0.7252	0.9679	0	0	False	True	False	False	False	False	False	False	False	False	False	False	False	False	True	False	True	False	False	False	False	False	False	False	False	False
HP:0011355	Localized skin lesion	-0.35	0.7231	0.9679	0	0	False	False	False	False	False	False	False	False	False	True	False	False	False	False	False	False	False	False	False	False	False	False	False	False	False	False
HP:0006288	Advanced eruption of teeth	-0.36	0.7225	0.9679	0	0	False	True	False	False	False	False	False	False	False	False	False	False	False	False	False	False	False	False	False	False	False	False	False	False	False	False
HP:0004447	Poikilocytosis	-0.36	0.7214	0.9679	0	0	False	False	False	False	False	False	False	False	False	False	False	False	True	False	False	False	False	False	False	False	False	False	False	False	False	False
HP:0000086	Ectopic kidney	-0.36	0.7211	0.9679	0	0	True	False	False	False	False	False	False	False	False	False	False	False	False	False	False	False	False	False	False	False	False	False	False	False	False	False
HP:0002919	Ketonuria	-0.36	0.7194	0.9679	0	0	True	False	False	False	False	False	False	False	False	False	False	False	False	True	False	False	False	False	False	False	False	False	False	False	False	False
HP:0010524	Agnosia	-0.36	0.7185	0.9679	0	0	False	False	False	False	True	False	False	False	False	False	False	False	False	False	False	False	False	False	False	False	False	False	False	False	False	False
HP:0004340	Abnormality of vitamin B metabolism	-0.36	0.7166	0.9677	0	0	False	False	False	False	False	False	False	False	False	False	False	False	False	True	False	False	False	False	False	False	False	False	False	False	False	False
HP:0004796	Gastrointestinal obstruction	-0.37	0.7147	0.9663	0	0	False	False	False	False	False	False	False	False	False	False	False	False	False	False	False	False	False	True	False	False	False	False	False	False	False	False
HP:0012379	Abnormal enzyme/coenzyme activity	-0.37	0.7128	0.9649	0	0	False	False	False	False	False	False	False	False	False	False	False	False	False	True	False	False	False	False	False	False	False	False	False	False	False	False
HP:0000135	Hypogonadism	-0.37	0.7125	0.9649	0	0	True	False	False	False	False	False	True	False	False	False	False	False	False	False	False	False	False	False	False	False	False	False	False	False	False	False
HP:0009239	Aplasia/Hypoplasia of the distal phalanx of the 5th finger	-0.37	0.7113	0.9649	0	0	False	False	False	False	False	False	False	False	False	False	False	False	False	False	False	False	False	False	False	False	True	True	False	False	False	False
HP:0009702	Carpal synostosis	-0.37	0.7106	0.9649	0	0	False	False	False	False	False	False	False	False	False	False	False	False	False	False	False	False	False	False	False	False	True	True	False	False	False	False
HP:0001903	Anemia	-0.37	0.7096	0.9649	0	0	False	False	False	False	False	False	False	False	False	False	False	False	True	False	False	False	False	False	False	False	False	False	False	False	False	False
HP:0008046	Abnormality of the retinal vasculature	-0.37	0.7092	0.9649	0	0	False	False	True	False	False	False	False	False	False	False	False	True	False	False	False	False	False	False	False	False	False	False	False	False	False	False
HP:0002693	Abnormality of the skull base	-0.37	0.7092	0.9649	0	0	False	True	False	False	False	False	False	False	False	False	False	False	False	False	False	False	False	False	False	False	True	False	False	False	False	False
HP:0003026	Short long bone	-0.37	0.709	0.9649	0	0	False	False	False	False	False	False	False	False	False	False	False	False	False	False	False	False	False	False	False	False	True	False	False	False	False	False
HP:0001762	Talipes equinovarus	-0.38	0.7041	0.9629	0	0	False	False	False	False	False	False	False	False	False	False	False	False	False	False	False	False	False	False	False	False	False	True	False	False	False	False
HP:0000457	Depressed nasal ridge	-0.38	0.7041	0.9629	0	0	False	True	False	False	False	False	False	False	False	False	False	False	False	False	False	False	False	False	False	False	False	False	False	False	False	False
HP:0003107	Abnormality of cholesterol metabolism	-0.38	0.7034	0.9629	0	0	False	False	False	False	False	False	False	False	False	False	False	False	False	True	False	False	False	False	False	False	False	False	False	False	False	False
HP:0002719	Recurrent infections	-0.38	0.703	0.9629	0	0	False	False	False	False	False	False	False	False	False	False	False	False	False	False	False	False	True	False	False	False	False	False	False	False	False	False
HP:0002594	Pancreatic hypoplasia	-0.38	0.7027	0.9629	0	0	False	False	False	False	False	False	False	False	False	False	False	False	False	False	False	False	False	True	False	False	False	False	False	False	False	False
HP:0011124	Abnormality of epidermal morphology	-0.39	0.6997	0.962	0	0	False	False	False	False	False	False	False	False	False	True	False	False	False	False	False	False	False	False	False	False	False	False	False	False	False	False
HP:0030196	Fatigable weakness of respiratory muscles	-0.39	0.6991	0.9617	0	0	False	False	False	False	True	False	False	False	False	False	False	False	False	False	False	False	False	False	False	False	True	False	False	False	False	False
HP:0012735	Cough	-0.39	0.6983	0.9611	0	0	False	False	False	False	False	False	False	False	False	False	False	False	False	False	True	False	False	False	False	False	False	False	False	False	False	False
HP:0000260	Wide anterior fontanel	-0.39	0.698	0.9611	0	0	False	True	False	False	False	False	False	False	False	False	False	False	False	False	False	False	False	False	False	False	True	False	False	False	False	False
HP:0003172	Abnormality of the pubic bone	-0.39	0.6975	0.9611	0	0	False	False	False	False	False	False	False	False	False	False	False	False	False	False	False	False	False	False	False	False	True	False	False	False	False	False
HP:0200042	Skin ulcer	-0.39	0.6972	0.9611	0	0	False	False	False	False	False	False	False	False	False	True	False	False	False	False	False	False	False	False	False	False	False	False	False	False	False	False
HP:0003803	Type 1 muscle fiber predominance	-0.39	0.6965	0.9611	0	0	False	False	False	False	False	False	False	False	False	False	False	False	False	False	False	False	False	False	False	False	True	False	False	False	False	False
HP:0003457	EMG abnormality	-0.39	0.6964	0.9611	0	0	False	False	False	False	False	False	False	False	False	False	False	False	False	False	False	False	False	False	False	False	True	False	False	False	False	False
HP:0005616	Accelerated skeletal maturation	-0.39	0.6954	0.9611	0	0	False	False	False	False	False	False	False	False	False	False	False	False	False	False	False	False	False	False	False	False	True	False	False	False	False	False
HP:0002996	Limited elbow movement	-0.39	0.6952	0.9611	0	0	False	False	False	False	False	False	False	False	False	False	False	False	False	False	False	False	False	False	False	False	True	True	False	False	False	False
HP:0003458	EMG: myopathic abnormalities	-0.39	0.6935	0.9611	0	0	False	False	False	False	False	False	False	False	False	False	False	False	False	False	False	False	False	False	False	False	True	False	False	False	False	False
HP:0011276	Vascular skin abnormality	-0.39	0.6932	0.9611	0	0	False	False	False	False	False	False	False	False	False	True	False	True	False	False	False	False	False	False	False	False	False	False	False	False	False	False
HP:0000033	Ambiguous genitalia, male	-0.39	0.6931	0.9611	0	0	True	False	False	False	False	False	False	False	False	False	False	False	False	False	False	False	False	False	False	False	False	False	False	False	False	False
HP:0007750	Hypoplasia of the fovea	-0.4	0.692	0.9611	0	0	False	False	True	False	False	False	False	False	False	False	False	False	False	False	False	False	False	False	False	False	False	False	False	False	False	False
HP:0008060	Aplasia/Hypoplasia of the fovea	-0.4	0.692	0.9611	0	0	False	False	True	False	False	False	False	False	False	False	False	False	False	False	False	False	False	False	False	False	False	False	False	False	False	False
HP:0008724	Hypoplasia of the ovary	-0.4	0.6911	0.9611	0	0	True	False	False	False	False	False	False	False	False	False	False	False	False	False	False	False	False	False	False	False	False	False	False	False	False	False
HP:0003108	Hyperglycinuria	-0.4	0.6904	0.9611	0	0	True	False	False	False	False	False	False	False	False	False	False	False	False	True	False	False	False	False	False	False	False	False	False	False	False	False
HP:0100555	Asymmetric growth	-0.41	0.6822	0.9579	0	0	False	False	False	False	False	False	False	False	True	False	False	False	False	False	False	False	False	False	False	False	False	False	False	False	False	False
HP:0100498	Deviation of toes	-0.41	0.682	0.9579	0	0	False	False	False	False	False	False	False	False	False	False	False	False	False	False	False	False	False	False	False	False	True	True	False	False	False	False
HP:0011675	Arrhythmia	-0.41	0.6819	0.9579	0	0	False	False	False	False	False	False	False	False	False	False	False	True	False	False	False	False	False	False	False	False	False	False	False	False	False	False
HP:0001877	Abnormality of erythrocytes	-0.41	0.6813	0.9579	0	0	False	False	False	False	False	False	False	False	False	False	False	False	True	False	False	False	False	False	False	False	False	False	False	False	False	False
HP:0001259	Coma	-0.41	0.6811	0.9579	0	0	False	False	False	False	True	False	False	False	False	False	False	False	False	False	False	False	False	False	False	False	False	False	False	False	False	False
HP:0002667	Nephroblastoma	-0.41	0.6798	0.9579	0	0	True	False	False	False	False	False	False	False	False	False	False	False	False	False	False	True	False	False	False	False	False	False	False	False	False	False
HP:0010747	Medial flaring of the eyebrow	-0.41	0.679	0.9579	0	0	False	True	False	False	False	False	False	False	False	True	False	False	False	False	False	False	False	False	False	False	False	False	False	False	False	False
HP:0010894	Abnormality of serine family amino acid metabolism	-0.41	0.6789	0.9579	0	0	False	False	False	False	False	False	False	False	False	False	False	False	False	True	False	False	False	False	False	False	False	False	False	False	False	False
HP:0410030	Cleft lip	-0.42	0.6753	0.9563	0	0	False	True	False	False	False	False	False	False	False	False	False	False	False	False	False	False	False	False	False	False	False	False	False	False	False	False
HP:0002157	Azotemia	-0.42	0.6753	0.9563	0	0	False	False	False	False	False	False	False	False	False	False	False	False	False	True	False	False	False	False	False	False	False	False	False	False	False	False
HP:0004397	Ectopic anus	-0.42	0.6737	0.9562	0	0	False	False	False	False	False	False	False	False	False	False	False	False	False	False	False	False	False	True	False	False	False	False	False	False	False	False
HP:0011867	Abnormality of the wing of the ilium	-0.42	0.6736	0.9562	0	0	False	False	False	False	False	False	False	False	False	False	False	False	False	False	False	False	False	False	False	False	True	False	False	False	False	False
HP:0002308	Arnold-Chiari malformation	-0.42	0.6735	0.9562	0	0	False	False	False	False	True	False	False	False	False	False	False	False	False	False	False	False	False	False	False	False	False	False	False	False	False	False
HP:0001790	Nonimmune hydrops fetalis	-0.42	0.6715	0.9561	0	0	False	False	False	False	False	False	False	True	False	False	False	False	False	True	False	False	False	False	False	False	False	False	False	False	False	False
HP:0002246	Abnormality of the duodenum	-0.43	0.6691	0.9538	0	0	False	False	False	False	False	False	False	False	False	False	False	False	False	False	False	False	False	True	False	False	False	False	False	False	False	False
HP:0012515	Hip flexor weakness	-0.43	0.6682	0.9532	0	0	False	False	False	False	False	False	False	False	False	False	False	False	False	False	False	False	False	False	False	False	True	True	False	False	False	False
HP:0003306	Spinal rigidity	-0.43	0.668	0.9532	0	0	False	False	False	False	False	False	False	False	False	False	False	False	False	False	False	False	False	False	False	False	True	False	False	False	False	False
HP:0008800	Limited hip movement	-0.43	0.6649	0.9521	0	0	False	False	False	False	False	False	False	False	False	False	False	False	False	False	False	False	False	False	False	False	True	False	False	False	False	False
HP:0100257	Ectrodactyly	-0.43	0.6648	0.9521	0	0	False	False	False	False	False	False	False	False	False	False	False	False	False	False	False	False	False	False	False	False	True	True	False	False	False	False
HP:0005261	Joint hemorrhage	-0.43	0.6637	0.952	0	0	False	False	False	False	False	False	False	False	False	False	False	True	True	False	False	False	False	False	False	False	True	False	False	False	False	False
HP:0007378	Neoplasm of the gastrointestinal tract	-0.43	0.6636	0.952	0	0	False	False	False	False	False	False	False	False	False	False	False	False	False	False	False	True	False	True	False	False	False	False	False	False	False	False
HP:0003112	Abnormality of serum amino acid levels	-0.44	0.6634	0.952	0	0	False	False	False	False	False	False	False	False	False	False	False	False	False	True	False	False	False	False	False	False	False	False	False	False	False	False
HP:0010832	Abnormality of pain sensation	-0.44	0.6633	0.952	0	0	False	False	False	False	True	False	False	False	False	False	False	False	False	False	False	False	False	False	False	False	False	False	False	False	False	False
HP:0032101		-0.44	0.6616	0.9519	0	0	False	False	False	False	False	False	False	False	False	False	False	False	False	False	False	False	True	False	False	False	False	False	False	False	False	False
HP:0003330	Abnormal bone structure	-0.44	0.6612	0.9519	0	0	False	False	False	False	False	False	False	False	False	False	False	False	False	False	False	False	False	False	False	False	True	False	False	False	False	False
HP:0001541	Ascites	-0.44	0.661	0.9519	0	0	False	False	False	False	False	False	False	False	False	False	False	False	False	False	False	False	False	True	False	False	False	False	False	False	False	False
HP:0002375	Hypokinesia	-0.44	0.6601	0.9519	0	0	False	False	False	False	True	False	False	False	False	False	False	False	False	False	False	False	False	False	False	False	False	False	False	False	False	False
HP:0100648	Neoplasm of the tongue	-0.44	0.6589	0.9519	0	0	False	True	False	False	False	False	False	False	False	False	False	False	False	False	False	True	False	False	False	False	False	False	False	False	False	False
HP:0000963	Thin skin	-0.44	0.658	0.9511	0	0	False	False	False	False	False	False	False	False	False	True	False	False	False	False	False	False	False	False	False	False	False	False	False	False	False	False
HP:0003323	Progressive muscle weakness	-0.44	0.6572	0.9511	0	0	False	False	False	False	False	False	False	False	False	False	False	False	False	False	False	False	False	False	False	False	True	False	False	False	False	False
HP:0009767	Aplasia/Hypoplasia of the phalanges of the hand	-0.45	0.655	0.9494	0	0	False	False	False	False	False	False	False	False	False	False	False	False	False	False	False	False	False	False	False	False	True	True	False	False	False	False
HP:0000610	Abnormality of the choroid	-0.45	0.6547	0.9494	0	0	False	False	True	False	False	False	False	False	False	False	False	False	False	False	False	False	False	False	False	False	False	False	False	False	False	False
HP:0001989	Fetal akinesia sequence	-0.45	0.6536	0.949	0	0	False	False	False	False	False	False	False	True	False	False	False	False	False	False	False	False	False	False	False	False	False	False	False	False	False	False
HP:0003774	Stage 5 chronic kidney disease	-0.45	0.6531	0.949	0	0	True	False	False	False	False	False	False	False	False	False	False	False	False	False	False	False	False	False	False	False	False	False	False	False	False	False
HP:0010965	Abnormality of phytanic acid metabolism	-0.45	0.6524	0.9486	0	0	False	False	False	False	False	False	False	False	False	False	False	False	False	True	False	False	False	False	False	False	False	False	False	False	False	False
HP:0010571	Elevated levels of phytanic acid	-0.45	0.6524	0.9486	0	0	False	False	False	False	False	False	False	False	False	False	False	False	False	True	False	False	False	False	False	False	False	False	False	False	False	False
HP:0001547	Abnormality of the rib cage	-0.45	0.6517	0.9486	0	0	False	False	False	False	False	False	False	False	False	False	False	False	False	False	False	False	False	False	False	False	True	False	False	False	False	False
HP:0001596	Alopecia	-0.45	0.6513	0.9486	0	0	False	False	False	False	False	False	False	False	False	True	False	False	False	False	False	False	False	False	False	False	False	False	False	False	False	False
HP:0001419	X-linked recessive inheritance	-0.46	0.6491	0.9486	0	0	False	False	False	False	False	False	False	False	False	False	False	False	False	False	False	False	False	False	False	False	False	False	False	False	False	False
HP:0004421	Elevated systolic blood pressure	-0.46	0.6463	0.9486	0	0	False	False	False	False	False	False	False	False	False	False	False	True	False	False	False	False	False	False	False	False	False	False	False	False	False	False
HP:0030956	Abnormality of cardiovascular system electrophysiology	-0.46	0.6462	0.9486	0	0	False	False	False	False	False	False	False	False	False	False	False	True	False	False	False	False	False	False	False	False	False	False	False	False	False	False
HP:0001711	Abnormal morphology of the left ventricle	-0.46	0.646	0.9486	0	0	False	False	False	False	False	False	False	False	False	False	False	True	False	False	False	False	False	False	False	False	False	False	False	False	False	False
HP:0010462	Aplasia/Hypoplasia of the ovary	-0.46	0.6453	0.9486	0	0	True	False	False	False	False	False	False	False	False	False	False	False	False	False	False	False	False	False	False	False	False	False	False	False	False	False
HP:0009465	Ulnar deviation of finger	-0.46	0.6448	0.9486	0	0	False	False	False	False	False	False	False	False	False	False	False	False	False	False	False	False	False	False	False	False	True	True	False	False	False	False
HP:0000943	Dysostosis multiplex	-0.46	0.6446	0.9486	0	0	False	False	False	False	False	False	False	False	False	False	False	False	False	False	False	False	False	False	False	False	True	False	False	False	False	False
HP:0003826	Stillbirth	-0.46	0.6422	0.9486	0	0	False	False	False	False	False	False	False	False	False	False	False	False	False	False	False	False	False	False	False	False	False	False	False	False	False	False
HP:0000600	Abnormality of the pharynx	-0.47	0.6411	0.9486	0	0	False	True	False	False	False	False	False	False	False	False	False	False	False	False	False	False	False	False	False	False	False	False	False	False	False	False
HP:0001875	Neutropenia	-0.47	0.6392	0.9486	0	0	False	False	False	False	False	False	False	False	False	False	False	False	True	False	False	False	True	False	False	False	False	False	False	False	False	False
HP:0010964	Abnormality of long-chain fatty-acid metabolism	-0.47	0.6389	0.9486	0	0	False	False	False	False	False	False	False	False	False	False	False	False	False	True	False	False	False	False	False	False	False	False	False	False	False	False
HP:0001944	Dehydration	-0.47	0.6383	0.9486	0	0	False	False	False	False	False	False	False	False	False	False	False	False	False	True	False	False	False	False	False	False	False	False	False	False	False	False
HP:0002099	Asthma	-0.47	0.6381	0.9486	0	0	False	False	False	False	False	False	False	False	False	False	False	False	False	False	True	False	True	False	False	False	False	False	False	False	False	False
HP:0012703	Abnormality of the subarachnoid space	-0.47	0.6372	0.9486	0	0	False	False	False	False	True	False	False	False	False	False	False	False	False	False	False	False	False	False	False	False	False	False	False	False	False	False
HP:0011328	Abnormality of fontanelles	-0.47	0.6371	0.9486	0	0	False	True	False	False	False	False	False	False	False	False	False	False	False	False	False	False	False	False	False	False	True	False	False	False	False	False
HP:0000787	Nephrolithiasis	-0.47	0.637	0.9486	0	0	True	False	False	False	False	False	False	False	False	False	False	False	False	False	False	False	False	False	False	False	False	False	False	False	False	False
HP:0009124	Abnormality of adipose tissue	-0.48	0.6307	0.9481	0	0	False	False	False	False	False	False	False	False	False	False	False	False	False	False	False	False	False	False	False	False	True	False	False	False	False	False
HP:0100724	Hypercoagulability	-0.48	0.6303	0.948	0	0	False	False	False	False	False	False	False	False	False	False	False	False	True	False	False	False	False	False	False	False	False	False	False	False	False	False
HP:0002926	Abnormality of thyroid physiology	-0.48	0.6277	0.9455	0	0	False	False	False	False	False	False	True	False	False	False	False	False	False	False	False	False	False	False	False	False	False	False	False	False	False	False
HP:0010662	Abnormality of the diencephalon	-0.49	0.6246	0.9426	0	0	False	False	False	False	True	False	False	False	False	False	False	False	False	False	False	False	False	False	False	False	False	False	False	False	False	False
HP:0010916	Abnormality of alanine metabolism	-0.49	0.6237	0.9418	0	0	False	False	False	False	False	False	False	False	False	False	False	False	False	True	False	False	False	False	False	False	False	False	False	False	False	False
HP:0010915	Abnormality of pyruvate family amino acid metabolism	-0.49	0.6237	0.9418	0	0	False	False	False	False	False	False	False	False	False	False	False	False	False	True	False	False	False	False	False	False	False	False	False	False	False	False
HP:0002094	Dyspnea	-0.49	0.6211	0.9395	0	0	False	False	False	False	False	False	False	False	False	False	False	False	False	False	True	False	False	False	False	False	False	False	False	False	False	False
HP:0005344	Abnormal carotid artery morphology	-0.49	0.6209	0.9395	0	0	False	False	False	False	False	False	False	False	False	False	False	True	False	False	False	False	False	False	False	False	False	False	False	False	False	False
HP:0000979	Purpura	-0.5	0.6199	0.9395	0	0	False	False	False	False	False	False	False	False	False	True	False	True	True	False	False	False	False	False	False	False	False	False	False	False	False	False
HP:0030453	Abnormal visual electrophysiology	-0.5	0.6182	0.9395	0	0	False	False	True	False	False	False	False	False	False	False	False	False	False	False	False	False	False	False	False	False	False	False	False	False	False	False
HP:0002110	Bronchiectasis	-0.5	0.6177	0.9395	0	0	False	False	False	False	False	False	False	False	False	False	False	False	False	False	True	False	False	False	False	False	False	False	False	False	False	False
HP:3000050	Abnormality of odontoid tissue	-0.5	0.6141	0.9376	0	0	False	False	False	False	False	False	False	False	False	False	False	False	False	False	False	False	False	False	False	False	True	False	False	False	False	False
HP:0012368	Flat face	-0.51	0.6126	0.9373	0	0	False	True	False	False	False	False	False	False	False	False	False	False	False	False	False	False	False	False	False	False	False	False	False	False	False	False
HP:0000894	Short clavicles	-0.51	0.6125	0.9373	0	0	False	False	False	False	False	False	False	False	False	False	False	False	False	False	False	False	False	False	False	False	True	False	False	False	False	False
HP:0001737	Pancreatic cysts	-0.51	0.6121	0.9373	0	0	False	False	False	False	False	False	False	False	False	False	False	False	False	False	False	False	False	True	False	False	False	False	False	False	False	False
HP:0004408	Abnormality of the sense of smell	-0.51	0.6117	0.9373	0	0	False	True	False	False	True	False	False	False	False	False	False	False	False	False	False	False	False	False	False	False	False	False	False	False	False	False
HP:0001162	Postaxial hand polydactyly	-0.51	0.6101	0.9373	0	0	False	False	False	False	False	False	False	False	False	False	False	False	False	False	False	False	False	False	False	False	True	True	False	False	False	False
HP:0010783	Erythema	-0.51	0.61	0.9373	0	0	False	False	False	False	False	False	False	False	False	True	False	True	False	False	False	False	False	False	False	False	False	False	False	False	False	False
HP:0011064	Abnormal number of incisors	-0.51	0.6095	0.9373	0	0	False	True	False	False	False	False	False	False	False	False	False	False	False	False	False	False	False	False	False	False	False	False	False	False	False	False
HP:0003077	Hyperlipidemia	-0.51	0.6094	0.9373	0	0	False	False	False	False	False	False	False	False	False	False	False	False	False	True	False	False	False	False	False	False	False	False	False	False	False	False
HP:0001376	Limitation of joint mobility	-0.51	0.6075	0.9373	0	0	False	False	False	False	False	False	False	False	False	False	False	False	False	False	False	False	False	False	False	False	True	False	False	False	False	False
HP:0000372	Abnormality of the auditory canal	-0.51	0.6074	0.9373	0	0	False	False	False	True	False	False	False	False	False	False	False	False	False	False	False	False	False	False	False	False	False	False	False	False	False	False
HP:0001423	X-linked dominant inheritance	-0.52	0.6062	0.9373	0	0	False	False	False	False	False	False	False	False	False	False	False	False	False	False	False	False	False	False	False	False	False	False	False	False	False	False
HP:0000482	Microcornea	-0.52	0.6048	0.9373	0	0	False	False	True	False	False	False	False	False	False	False	False	False	False	False	False	False	False	False	False	False	False	False	False	False	False	False
HP:0001435	Abnormality of the shoulder girdle musculature	-0.52	0.6045	0.9373	0	0	False	False	False	False	False	False	False	False	False	False	False	False	False	False	False	False	False	False	False	False	True	True	False	False	False	False
HP:0009103	Aplasia/Hypoplasia involving the pelvis	-0.52	0.6041	0.9373	0	0	False	False	False	False	False	False	False	False	False	False	False	False	False	False	False	False	False	False	False	False	True	False	False	False	False	False
HP:0011794	Embryonal renal neoplasm	-0.52	0.6032	0.9373	0	0	True	False	False	False	False	False	False	False	False	False	False	False	False	False	False	True	False	False	False	False	False	False	False	False	False	False
HP:0009800	Maternal diabetes	-0.52	0.6024	0.9373	0	0	False	False	False	False	False	False	True	True	False	False	False	False	False	True	False	False	False	False	False	False	False	False	False	False	False	False
HP:0000336	Prominent supraorbital ridges	-0.52	0.6016	0.9373	0	0	False	True	False	False	False	False	False	False	False	False	False	False	False	False	False	False	False	False	False	False	False	False	False	False	False	False
HP:0008065	Aplasia/Hypoplasia of the skin	-0.52	0.6015	0.9373	0	0	False	False	False	False	False	False	False	False	False	True	False	False	False	False	False	False	False	False	False	False	False	False	False	False	False	False
HP:0001881	Abnormality of leukocytes	-0.52	0.5998	0.9373	0	0	False	False	False	False	False	False	False	False	False	False	False	False	True	False	False	False	True	False	False	False	False	False	False	False	False	False
HP:0010987	Abnormality of cellular immune system	-0.52	0.5998	0.9373	0	0	False	False	False	False	False	False	False	False	False	False	False	False	False	False	False	False	True	False	False	False	False	False	False	False	False	False
HP:0010508	Metatarsus valgus	-0.52	0.5998	0.9373	0	0	False	False	False	False	False	False	False	False	False	False	False	False	False	False	False	False	False	False	False	False	True	True	False	False	False	False
HP:0031653		-0.53	0.5993	0.9373	0	0	False	False	False	False	False	False	False	False	False	False	False	True	False	False	False	False	False	False	False	False	False	False	False	False	False	False
HP:0012503	Abnormality of the pituitary gland	-0.53	0.5985	0.9373	0	0	False	False	False	False	True	False	True	False	False	False	False	False	False	False	False	False	False	False	False	False	False	False	False	False	False	False
HP:0100763	Abnormality of the lymphatic system	-0.53	0.5982	0.9373	0	0	False	False	False	False	False	False	False	False	False	False	False	True	False	False	False	False	True	False	False	False	False	False	False	False	False	False
HP:0040215	Abnormal circulating insulin level	-0.53	0.5981	0.9373	0	0	False	False	False	False	False	False	True	False	False	False	False	False	False	False	False	False	False	False	False	False	False	False	False	False	False	False
HP:0040214	Abnormal insulin level	-0.53	0.5981	0.9373	0	0	False	False	False	False	False	False	True	False	False	False	False	False	False	False	False	False	False	False	False	False	False	False	False	False	False	False
HP:0032180		-0.53	0.5965	0.9373	0	0	False	False	False	False	False	False	False	False	False	False	False	False	False	True	False	False	False	False	False	False	False	False	False	False	False	False
HP:0003074	Hyperglycemia	-0.53	0.5963	0.9373	0	0	False	False	False	False	False	False	False	False	False	False	False	False	False	True	False	False	False	False	False	False	False	False	False	False	False	False
HP:0031108	Triceps weakness	-0.53	0.5956	0.9373	0	0	False	False	False	False	False	False	False	False	False	False	False	False	False	False	False	False	False	False	False	False	True	True	False	False	False	False
HP:0003325	Limb-girdle muscle weakness	-0.53	0.5953	0.9373	0	0	False	False	False	False	False	False	False	False	False	False	False	False	False	False	False	False	False	False	False	False	True	True	False	False	False	False
HP:0000121	Nephrocalcinosis	-0.53	0.5952	0.9373	0	0	True	False	False	False	False	False	False	False	False	False	False	False	False	False	False	False	False	False	False	False	False	False	False	False	False	False
HP:0009485	Radial deviation of the hand or of fingers of the hand	-0.53	0.5947	0.9373	0	0	False	False	False	False	False	False	False	False	False	False	False	False	False	False	False	False	False	False	False	False	False	True	False	False	False	False
HP:0011354	Generalized abnormality of skin	-0.53	0.5929	0.9373	0	0	False	False	False	False	False	False	False	False	False	True	False	False	False	False	False	False	False	False	False	False	False	False	False	False	False	False
HP:0003722	Neck flexor weakness	-0.54	0.5925	0.9373	0	0	False	False	False	False	False	False	False	False	False	False	False	False	False	False	False	False	False	False	False	False	True	False	False	False	False	False
HP:0000889	Abnormality of the clavicle	-0.54	0.5873	0.9314	0	0	False	False	False	False	False	False	False	False	False	False	False	False	False	False	False	False	False	False	False	False	True	False	False	False	False	False
HP:0006493	Aplasia/hypoplasia involving bones of the lower limbs	-0.54	0.587	0.9314	0	0	False	False	False	False	False	False	False	False	False	False	False	False	False	False	False	False	False	False	False	False	True	True	False	False	False	False
HP:0000772	Abnormality of the ribs	-0.54	0.5858	0.9314	0	0	False	False	False	False	False	False	False	False	False	False	False	False	False	False	False	False	False	False	False	False	True	False	False	False	False	False
HP:0000842	Hyperinsulinemia	-0.55	0.5854	0.9314	0	0	False	False	False	False	False	False	True	False	False	False	False	False	False	True	False	False	False	False	False	False	False	False	False	False	False	False
HP:0005622	Broad long bones	-0.55	0.5834	0.9314	0	0	False	False	False	False	False	False	False	False	False	False	False	False	False	False	False	False	False	False	False	False	True	False	False	False	False	False
HP:0001702	Abnormality of the tricuspid valve	-0.55	0.5819	0.9314	0	0	False	False	False	False	False	False	False	False	False	False	False	True	False	False	False	False	False	False	False	False	False	False	False	False	False	False
HP:0100749	Chest pain	-0.55	0.5813	0.9314	0	0	False	False	False	False	False	False	False	False	False	False	False	False	False	False	False	False	False	False	True	False	False	False	False	False	False	False
HP:0000510	Rod-cone dystrophy	-0.55	0.5807	0.9314	0	0	False	False	True	False	False	False	False	False	False	False	False	False	False	False	False	False	False	False	False	False	False	False	False	False	False	False
HP:0001798	Anonychia	-0.56	0.5781	0.9314	0	0	False	False	False	False	False	False	False	False	False	True	False	False	False	False	False	False	False	False	False	False	False	False	False	False	False	False
HP:0008057	Aplasia/Hypoplasia affecting the fundus	-0.56	0.578	0.9314	0	0	False	False	True	False	False	False	False	False	False	False	False	False	False	False	False	False	False	False	False	False	False	False	False	False	False	False
HP:0011849	Abnormal bone ossification	-0.56	0.5779	0.9314	0	0	False	False	False	False	False	False	False	False	False	False	False	False	False	False	False	False	False	False	False	False	True	False	False	False	False	False
HP:0003508	Proportionate short stature	-0.56	0.5761	0.9314	0	0	False	False	False	False	False	False	False	False	True	False	False	False	False	False	False	False	False	False	False	False	False	False	False	False	False	False
HP:0003555	Muscle fiber splitting	-0.56	0.5747	0.9308	0	0	False	False	False	False	False	False	False	False	False	False	False	False	False	False	False	False	False	False	False	False	True	False	False	False	False	False
HP:0000932	Abnormality of the posterior cranial fossa	-0.56	0.5739	0.9305	0	0	False	True	False	False	False	False	False	False	False	False	False	False	False	False	False	False	False	False	False	False	True	False	False	False	False	False
HP:0001373	Joint dislocation	-0.56	0.5735	0.9305	0	0	False	False	False	False	False	False	False	False	False	False	False	False	False	False	False	False	False	False	False	False	True	False	False	False	False	False
HP:0001682	Subvalvular aortic stenosis	-0.56	0.5725	0.9301	0	0	False	False	False	False	False	False	False	False	False	False	False	True	False	False	False	False	False	False	False	False	False	False	False	False	False	False
HP:0003974	Absent radius	-0.57	0.5707	0.9294	0	0	False	False	False	False	False	False	False	False	False	False	False	False	False	False	False	False	False	False	False	False	True	True	False	False	False	False
HP:0002857	Genu valgum	-0.57	0.5707	0.9294	0	0	False	False	False	False	False	False	False	False	False	False	False	False	False	False	False	False	False	False	False	False	True	True	False	False	False	False
HP:0410241		-0.57	0.5692	0.9289	0	0	False	False	False	False	False	False	False	False	False	False	False	False	False	True	False	False	True	False	False	True	False	False	False	False	False	False
HP:0032154		-0.57	0.5682	0.928	0	0	False	True	False	False	False	False	False	False	False	False	False	False	False	False	False	False	False	False	False	False	False	False	False	False	False	False
HP:0011107	Recurrent aphthous stomatitis	-0.57	0.5682	0.928	0	0	False	True	False	False	False	False	False	False	False	False	False	False	False	False	False	False	True	False	False	False	False	False	False	False	False	False
HP:0000969	Edema	-0.57	0.5678	0.928	0	0	False	False	False	False	False	False	False	False	False	False	False	False	False	True	False	False	False	False	False	False	False	False	False	False	False	False
HP:0003022	Hypoplasia of the ulna	-0.57	0.5675	0.928	0	0	False	False	False	False	False	False	False	False	False	False	False	False	False	False	False	False	False	False	False	False	True	True	False	False	False	False
HP:0040071	Abnormal morphology of ulna	-0.57	0.5675	0.928	0	0	False	False	False	False	False	False	False	False	False	False	False	False	False	False	False	False	False	False	False	False	True	True	False	False	False	False
HP:0000938	Osteopenia	-0.57	0.5661	0.928	0	0	False	False	False	False	False	False	False	False	False	False	False	False	False	False	False	False	False	False	False	False	True	False	False	False	False	False
HP:0003198	Myopathy	-0.57	0.5656	0.928	0	0	False	False	False	False	False	False	False	False	False	False	False	False	False	False	False	False	False	False	False	False	True	False	False	False	False	False
HP:0003119	Abnormality of lipid metabolism	-0.58	0.5646	0.9279	0	0	False	False	False	False	False	False	False	False	False	False	False	False	False	True	False	False	False	False	False	False	False	False	False	False	False	False
HP:0000204	Cleft upper lip	-0.58	0.5636	0.9276	0	0	False	True	False	False	False	False	False	False	False	False	False	False	False	False	False	False	False	False	False	False	False	False	False	False	False	False
HP:0003348	Hyperalaninemia	-0.58	0.5621	0.9276	0	0	False	False	False	False	False	False	False	False	False	False	False	False	False	True	False	False	False	False	False	False	False	False	False	False	False	False
HP:0000378	Cupped ear	-0.58	0.5595	0.9264	0	0	False	False	False	True	False	False	False	False	False	False	False	False	False	False	False	False	False	False	False	False	False	False	False	False	False	False
HP:0008572	External ear malformation	-0.58	0.5594	0.9264	0	0	False	False	False	True	False	False	False	False	False	False	False	False	False	False	False	False	False	False	False	False	False	False	False	False	False	False
HP:0001704	Tricuspid valve prolapse	-0.59	0.5581	0.9263	0	0	False	False	False	False	False	False	False	False	False	False	False	True	False	False	False	False	False	False	False	False	False	False	False	False	False	False
HP:0011103	Abnormality of the left ventricular outflow tract	-0.59	0.5581	0.9263	0	0	False	False	False	False	False	False	False	False	False	False	False	True	False	False	False	False	False	False	False	False	False	False	False	False	False	False
HP:0010627	Anterior pituitary hypoplasia	-0.59	0.5576	0.9263	0	0	False	False	False	False	True	False	True	False	False	False	False	False	False	False	False	False	False	False	False	False	False	False	False	False	False	False
HP:0002374	Diminished movement	-0.59	0.5574	0.9263	0	0	False	False	False	False	True	False	False	False	False	False	False	False	False	False	False	False	False	False	False	False	False	False	False	False	False	False
HP:0000964	Eczema	-0.59	0.557	0.9263	0	0	False	False	False	False	False	False	False	False	False	True	False	False	False	False	False	False	True	False	False	False	False	False	False	False	False	False
HP:0000662	Nyctalopia	-0.59	0.5568	0.9263	0	0	False	False	True	False	False	False	False	False	False	False	False	False	False	False	False	False	False	False	False	False	False	False	False	False	False	False
HP:0001806	Onycholysis	-0.59	0.5551	0.9263	0	0	False	False	False	False	False	False	False	False	False	True	False	False	False	False	False	False	False	False	False	False	False	False	False	False	False	False
HP:0006579	Prolonged neonatal jaundice	-0.59	0.5548	0.9263	0	0	False	False	False	False	False	False	False	False	False	True	False	False	False	False	False	False	False	True	False	False	False	False	False	False	False	False
HP:0002170	Intracranial hemorrhage	-0.59	0.5547	0.9263	0	0	False	False	False	False	True	False	False	False	False	False	False	True	True	False	False	False	False	False	False	False	False	False	False	False	False	False
HP:0001644	Dilated cardiomyopathy	-0.59	0.5544	0.9263	0	0	False	False	False	False	False	False	False	False	False	False	False	True	False	False	False	False	False	False	False	False	False	False	False	False	False	False
HP:0010641	Abnormality of the midnasal cavity	-0.59	0.5537	0.9263	0	0	False	True	False	False	False	False	False	False	False	False	False	False	False	False	False	False	False	False	False	False	False	False	False	False	False	False
HP:0010644	Midnasal stenosis	-0.59	0.5537	0.9263	0	0	False	True	False	False	False	False	False	False	False	False	False	False	False	False	False	False	False	False	False	False	False	False	False	False	False	False
HP:0010174	Broad phalanx of the toes	-0.59	0.553	0.9263	0	0	False	False	False	False	False	False	False	False	False	False	False	False	False	False	False	False	False	False	False	False	True	True	False	False	False	False
HP:0003110	Abnormality of urine homeostasis	-0.6	0.5513	0.9263	0	0	True	False	False	False	False	False	False	False	False	False	False	False	False	True	False	False	False	False	False	False	False	False	False	False	False	False
HP:0006503	Aplasia/hypoplasia involving forearm bones	-0.6	0.5507	0.9263	0	0	False	False	False	False	False	False	False	False	False	False	False	False	False	False	False	False	False	False	False	False	True	True	False	False	False	False
HP:0032243		-0.6	0.5476	0.9249	0	0	False	False	False	False	False	False	False	False	False	False	False	False	False	True	False	False	False	False	False	False	False	False	False	False	False	False
HP:0009822	Aplasia involving forearm bones	-0.6	0.5469	0.9248	0	0	False	False	False	False	False	False	False	False	False	False	False	False	False	False	False	False	False	False	False	False	True	True	False	False	False	False
HP:0003953	Absent forearm bone	-0.6	0.5469	0.9248	0	0	False	False	False	False	False	False	False	False	False	False	False	False	False	False	False	False	False	False	False	False	True	True	False	False	False	False
HP:0002155	Hypertriglyceridemia	-0.6	0.5464	0.9248	0	0	False	False	False	False	False	False	False	False	False	False	False	False	False	True	False	False	False	False	False	False	False	False	False	False	False	False
HP:0001744	Splenomegaly	-0.6	0.5463	0.9248	0	0	False	False	False	False	False	False	False	False	False	False	False	True	False	False	False	False	True	True	False	False	False	False	False	False	False	False
HP:0002900	Hypokalemia	-0.61	0.5434	0.9236	0	0	False	False	False	False	False	False	False	False	False	False	False	False	False	True	False	False	False	False	False	False	False	False	False	False	False	False
HP:0010049	Short metacarpal	-0.61	0.5416	0.9221	0	0	False	False	False	False	False	False	False	False	False	False	False	False	False	False	False	False	False	False	False	False	True	True	False	False	False	False
HP:0006495	Aplasia/Hypoplasia of the ulna	-0.61	0.5408	0.9218	0	0	False	False	False	False	False	False	False	False	False	False	False	False	False	False	False	False	False	False	False	False	True	True	False	False	False	False
HP:0009803	Short phalanx of finger	-0.61	0.5401	0.9214	0	0	False	False	False	False	False	False	False	False	False	False	False	False	False	False	False	False	False	False	False	False	True	True	False	False	False	False
HP:0001367	Abnormal joint morphology	-0.61	0.5391	0.9214	0	0	False	False	False	False	False	False	False	False	False	False	False	False	False	False	False	False	False	False	False	False	True	False	False	False	False	False
HP:0003541	Urinary glycosaminoglycan excretion	-0.62	0.5379	0.9211	0	0	True	False	False	False	False	False	False	False	False	False	False	False	False	True	False	False	False	False	False	False	False	False	False	False	False	False
HP:0008155	Mucopolysacchariduria	-0.62	0.5379	0.9211	0	0	True	False	False	False	False	False	False	False	False	False	False	False	False	True	False	False	False	False	False	False	False	False	False	False	False	False
HP:0011747	Abnormality of the anterior pituitary	-0.62	0.5365	0.9211	0	0	False	False	False	False	True	False	True	False	False	False	False	False	False	False	False	False	False	False	False	False	False	False	False	False	False	False
HP:0025142	Constitutional symptom	-0.62	0.5362	0.9211	0	0	False	False	False	False	False	False	False	False	False	False	False	False	False	False	False	False	False	False	True	False	False	False	False	False	False	False
HP:0032309		-0.62	0.536	0.9211	0	0	False	False	False	False	False	False	False	False	False	False	False	False	True	False	False	False	True	False	False	False	False	False	False	False	False	False
HP:0200036	Skin nodule	-0.62	0.5358	0.9211	0	0	False	False	False	False	False	False	False	False	False	True	False	False	False	False	False	False	False	False	False	False	False	False	False	False	False	False
HP:0004327	Abnormality of the vitreous humor	-0.63	0.5313	0.9184	0	0	False	False	True	False	False	False	False	False	False	False	False	False	False	False	False	False	False	False	False	False	False	False	False	False	False	False
HP:0025092	Epidermal acanthosis	-0.63	0.5287	0.9184	0	0	False	False	False	False	False	False	False	False	False	True	False	False	False	False	False	False	False	False	False	False	False	False	False	False	False	False
HP:0004440	Coronal craniosynostosis	-0.63	0.5273	0.918	0	0	False	True	False	False	False	False	False	False	False	False	False	False	False	False	False	False	False	False	False	False	True	False	False	False	False	False
HP:0001962	Palpitations	-0.63	0.5263	0.918	0	0	False	False	False	False	False	False	False	False	False	False	False	True	False	False	False	False	False	False	False	False	False	False	False	False	False	False
HP:0003212	Increased IgE level	-0.64	0.5231	0.9165	0	0	False	False	False	False	False	False	False	False	False	False	False	False	False	True	False	False	True	False	False	True	False	False	False	False	False	False
HP:0003312	Abnormal form of the vertebral bodies	-0.64	0.5228	0.9165	0	0	False	False	False	False	False	False	False	False	False	False	False	False	False	False	False	False	False	False	False	False	True	False	False	False	False	False
HP:0010185	Aplasia/Hypoplasia of the distal phalanges of the toes	-0.64	0.5213	0.9157	0	0	False	False	False	False	False	False	False	False	False	False	False	False	False	False	False	False	False	False	False	False	True	True	False	False	False	False
HP:0005214	Intestinal obstruction	-0.64	0.521	0.9157	0	0	False	False	False	False	False	False	False	False	False	False	False	False	False	False	False	False	False	True	False	False	False	False	False	False	False	False
HP:0010647	Abnormal elasticity of skin	-0.64	0.5192	0.9136	0	0	False	False	False	False	False	False	False	False	False	True	False	False	False	False	False	False	False	False	False	False	False	False	False	False	False	False
HP:0002745	Oral leukoplakia	-0.65	0.5187	0.9136	0	0	False	True	False	False	False	False	False	False	False	False	False	False	False	False	False	False	False	False	False	False	False	False	False	False	False	False
HP:0025125	White lesion of the oral mucosa	-0.65	0.5187	0.9136	0	0	False	True	False	False	False	False	False	False	False	False	False	False	False	False	False	False	False	False	False	False	False	False	False	False	False	False
HP:0031365	Macular purpura	-0.65	0.518	0.9136	0	0	False	False	False	False	False	False	False	False	False	True	False	True	True	False	False	False	False	False	False	False	False	False	False	False	False	False
HP:0012575	Abnormality of the nephron	-0.65	0.5157	0.9136	0	0	True	False	False	False	False	False	False	False	False	False	False	False	False	False	False	False	False	False	False	False	False	False	False	False	False	False
HP:0006783	Posterior pharyngeal cleft	-0.65	0.5126	0.9115	0	0	False	True	False	False	False	False	False	False	False	False	False	False	False	False	False	False	False	False	False	False	False	False	False	False	False	False
HP:0002037	Inflammation of the large intestine	-0.66	0.5117	0.9111	0	0	False	False	False	False	False	False	False	False	False	False	False	False	False	False	False	False	True	True	False	False	False	False	False	False	False	False
HP:0100538	Abnormality of the supraorbital ridges	-0.66	0.5098	0.9089	0	0	False	True	False	False	False	False	False	False	False	False	False	False	False	False	False	False	False	False	False	False	False	False	False	False	False	False
HP:0003236	Elevated serum creatine phosphokinase	-0.66	0.5094	0.9089	0	0	False	False	False	False	False	False	False	False	False	False	False	False	False	True	False	False	False	False	False	False	False	False	False	False	False	False
HP:0045009	Abnormal morphology of the radius	-0.66	0.5091	0.9089	0	0	False	False	False	False	False	False	False	False	False	False	False	False	False	False	False	False	False	False	False	False	True	True	False	False	False	False
HP:0000765	Abnormality of the thorax	-0.66	0.5088	0.9089	0	0	False	False	False	False	False	False	False	False	False	False	False	False	False	False	False	False	False	False	False	False	True	False	False	False	False	False
HP:0100258	Preaxial polydactyly	-0.66	0.5071	0.9089	0	0	False	False	False	False	False	False	False	False	False	False	False	False	False	False	False	False	False	False	False	False	True	True	False	False	False	False
HP:0002381	Aphasia	-0.66	0.5066	0.9089	0	0	False	False	False	False	True	False	False	False	False	False	False	False	False	False	False	False	False	False	False	False	False	False	False	False	False	False
HP:0032012		-0.66	0.5063	0.9089	0	0	False	False	True	False	False	False	False	False	False	False	False	False	False	False	False	False	False	False	False	False	False	False	False	False	False	False
HP:0003621	Juvenile onset	-0.67	0.504	0.9073	0	0	False	False	False	False	False	False	False	False	False	False	False	False	False	False	False	False	False	False	False	False	False	False	False	False	False	False
HP:0032245		-0.67	0.5029	0.9058	0	0	False	False	False	False	False	False	False	False	False	False	False	False	False	True	False	False	False	False	False	False	False	False	False	False	False	False
HP:0032251		-0.67	0.5016	0.9055	0	0	False	False	False	False	False	False	False	False	False	False	False	False	False	False	False	False	True	False	False	False	False	False	False	False	False	False
HP:0000073	Ureteral duplication	-0.67	0.5011	0.9055	0	0	True	False	False	False	False	False	False	False	False	False	False	False	False	False	False	False	False	False	False	False	False	False	False	False	False	False
HP:0000142	Abnormality of the vagina	-0.67	0.5006	0.9053	0	0	True	False	False	False	False	False	False	False	False	False	False	False	False	False	False	False	False	False	False	False	False	False	False	False	False	False
HP:0030237	Hand muscle weakness	-0.68	0.4991	0.9049	0	0	False	False	False	False	False	False	False	False	False	False	False	False	False	False	False	False	False	False	False	False	True	True	False	False	False	False
HP:0100326	Immunologic hypersensitivity	-0.68	0.4985	0.9047	0	0	False	False	False	False	False	False	False	False	False	False	False	False	False	False	False	False	True	False	False	False	False	False	False	False	False	False
HP:0003811	Neonatal death	-0.68	0.4977	0.9042	0	0	False	False	False	False	False	False	False	False	False	False	False	False	False	False	False	False	False	False	False	False	False	False	False	False	False	False
HP:0002242	Abnormality of the intestine	-0.68	0.4968	0.9042	0	0	False	False	False	False	False	False	False	False	False	False	False	False	False	False	False	False	False	True	False	False	False	False	False	False	False	False
HP:0100314	Cerebral inclusion bodies	-0.68	0.4966	0.9042	0	0	False	False	False	False	True	False	False	False	False	False	False	False	False	False	False	False	False	False	False	False	False	False	False	False	False	False
HP:0001998	Neonatal hypoglycemia	-0.68	0.4951	0.9042	0	0	False	False	False	False	False	False	False	False	False	False	False	False	False	True	False	False	False	False	False	False	False	False	False	False	False	False
HP:0003797	Limb-girdle muscle atrophy	-0.68	0.4944	0.9042	0	0	False	False	False	False	False	False	False	False	False	False	False	False	False	False	False	False	False	False	False	False	True	True	False	False	False	False
HP:0004430	Severe combined immunodeficiency	-0.68	0.4934	0.9035	0	0	False	False	False	False	False	False	False	False	False	False	False	False	False	False	False	False	True	False	False	False	False	False	False	False	False	False
HP:0031263	Abnormal renal corpuscle morphology	-0.69	0.4904	0.8995	0	0	True	False	False	False	False	False	False	False	False	False	False	False	False	False	False	False	False	False	False	False	False	False	False	False	False	False
HP:0000095	Abnormality of renal glomerulus morphology	-0.69	0.4904	0.8995	0	0	True	False	False	False	False	False	False	False	False	False	False	False	False	False	False	False	False	False	False	False	False	False	False	False	False	False
HP:0000591	Abnormality of the sclera	-0.69	0.4897	0.8995	0	0	False	False	True	False	False	False	False	False	False	False	False	False	False	False	False	False	False	False	False	False	False	False	False	False	False	False
HP:0004297	Abnormality of the biliary system	-0.7	0.4863	0.8966	0	0	False	False	False	False	False	False	False	False	False	False	False	False	False	False	False	False	False	True	False	False	False	False	False	False	False	False
HP:0010976	B lymphocytopenia	-0.7	0.4851	0.8957	0	0	False	False	False	False	False	False	False	False	False	False	False	False	True	False	False	False	True	False	False	False	False	False	False	False	False	False
HP:0004298	Abnormality of the abdominal wall	-0.7	0.4827	0.8949	0	0	False	False	False	False	False	False	False	False	False	False	False	False	False	False	False	False	False	True	False	False	False	False	False	False	False	False
HP:0002792	Reduced vital capacity	-0.7	0.4826	0.8949	0	0	False	False	False	False	False	False	False	False	False	False	False	False	False	False	True	False	False	False	False	False	False	False	False	False	False	False
HP:0010161	Abnormality of the phalanges of the toes	-0.7	0.4812	0.8942	0	0	False	False	False	False	False	False	False	False	False	False	False	False	False	False	False	False	False	False	False	False	True	True	False	False	False	False
HP:0100615	Ovarian neoplasm	-0.71	0.4804	0.894	0	0	True	False	False	False	False	False	False	False	False	False	False	False	False	False	False	True	False	False	False	False	False	False	False	False	False	False
HP:0010057	Abnormality of the phalanges of the hallux	-0.71	0.4788	0.8933	0	0	False	False	False	False	False	False	False	False	False	False	False	False	False	False	False	False	False	False	False	False	True	True	False	False	False	False
HP:0012345	Abnormal glycosylation	-0.71	0.4783	0.893	0	0	False	False	False	False	False	False	False	False	False	False	False	False	False	True	False	False	False	False	False	False	False	False	False	False	False	False
HP:0000967	Petechiae	-0.71	0.4778	0.8929	0	0	False	False	False	False	False	False	False	False	False	True	False	True	True	False	False	False	False	False	False	False	False	False	False	False	False	False
HP:0005487	Prominent metopic ridge	-0.71	0.4778	0.8929	0	0	False	True	False	False	False	False	False	False	False	False	False	False	False	False	False	False	False	False	False	False	True	False	False	False	False	False
HP:0009073	Progressive proximal muscle weakness	-0.71	0.4765	0.8929	0	0	False	False	False	False	False	False	False	False	False	False	False	False	False	False	False	False	False	False	False	False	True	False	False	False	False	False
HP:0000857	Neonatal insulin-dependent diabetes mellitus	-0.71	0.4751	0.8925	0	0	False	False	False	False	False	False	True	False	False	False	False	False	False	True	False	False	False	False	False	False	False	False	False	False	False	False
HP:0003366	Abnormality of the femoral neck or head region	-0.72	0.4727	0.8899	0	0	False	False	False	False	False	False	False	False	False	False	False	False	False	False	False	False	False	False	False	False	True	True	False	False	False	False
HP:0000746	Delusions	-0.72	0.4705	0.8875	0	0	False	False	False	False	True	False	False	False	False	False	False	False	False	False	False	False	False	False	False	False	False	False	False	False	False	False
HP:0100285	EMG: impaired neuromuscular transmission	-0.73	0.4676	0.8849	0	0	False	False	False	False	False	False	False	False	False	False	False	False	False	False	False	False	False	False	False	False	True	False	False	False	False	False
HP:0000782	Abnormality of the scapula	-0.73	0.4676	0.8849	0	0	False	False	False	False	False	False	False	False	False	False	False	False	False	False	False	False	False	False	False	False	True	False	False	False	False	False
HP:0002107	Pneumothorax	-0.73	0.4674	0.8849	0	0	False	False	False	False	False	False	False	False	False	False	False	False	False	False	True	False	False	False	False	False	False	False	False	False	False	False
HP:0012346	Abnormal protein glycosylation	-0.73	0.4652	0.8842	0	0	False	False	False	False	False	False	False	False	False	False	False	False	False	True	False	False	False	False	False	False	False	False	False	False	False	False
HP:0012347	Abnormal protein N-linked glycosylation	-0.73	0.4652	0.8842	0	0	False	False	False	False	False	False	False	False	False	False	False	False	False	True	False	False	False	False	False	False	False	False	False	False	False	False
HP:0000327	Hypoplasia of the maxilla	-0.74	0.462	0.8839	0	0	False	True	False	False	False	False	False	False	False	False	False	False	False	False	False	False	False	False	False	False	True	False	False	False	False	False
HP:0000803	Renal cortical cysts	-0.74	0.4614	0.8837	0	0	True	False	False	False	False	False	False	False	False	False	False	False	False	False	False	False	False	False	False	False	False	False	False	False	False	False
HP:0001874	Abnormality of neutrophils	-0.74	0.4613	0.8837	0	0	False	False	False	False	False	False	False	False	False	False	False	False	True	False	False	False	True	False	False	False	False	False	False	False	False	False
HP:0000501	Glaucoma	-0.74	0.4596	0.8817	0	0	False	False	True	False	False	False	False	False	False	False	False	False	False	False	False	False	False	False	False	False	False	False	False	False	False	False
HP:0002211	White forelock	-0.74	0.459	0.8817	0	0	False	False	False	False	False	False	False	False	False	True	False	False	False	False	False	False	False	False	False	False	False	False	False	False	False	False
HP:0010625	Anterior pituitary dysgenesis	-0.74	0.4571	0.8797	0	0	False	False	False	False	True	False	True	False	False	False	False	False	False	False	False	False	False	False	False	False	False	False	False	False	False	False
HP:0001871	Abnormality of blood and blood-forming tissues	-0.74	0.4569	0.8797	0	0	False	False	False	False	False	False	False	False	False	False	False	False	True	False	False	False	False	False	False	False	False	False	False	False	False	False
HP:0000383	Abnormality of periauricular region	-0.74	0.4567	0.8797	0	0	False	True	False	False	False	False	False	False	False	False	False	False	False	False	False	False	False	False	False	False	False	False	False	False	False	False
HP:0100646	Thyroiditis	-0.75	0.4548	0.8781	0	0	False	False	False	False	False	False	True	False	False	False	False	False	False	False	False	False	True	False	False	False	False	False	False	False	False	False
HP:0007737	Bone spicule pigmentation of the retina	-0.75	0.4541	0.8779	0	0	False	False	True	False	False	False	False	False	False	False	False	False	False	False	False	False	False	False	False	False	False	False	False	False	False	False
HP:0002247	Duodenal atresia	-0.75	0.4538	0.8779	0	0	False	False	False	False	False	False	False	False	False	False	False	False	False	False	False	False	False	True	False	False	False	False	False	False	False	False
HP:0002823	Abnormality of femur morphology	-0.75	0.4533	0.8779	0	0	False	False	False	False	False	False	False	False	False	False	False	False	False	False	False	False	False	False	False	False	True	True	False	False	False	False
HP:0001407	Hepatic cysts	-0.75	0.4525	0.8776	0	0	False	False	False	False	False	False	False	False	False	False	False	False	False	False	False	False	False	True	False	False	False	False	False	False	False	False
HP:0000982	Palmoplantar keratoderma	-0.75	0.4523	0.8776	0	0	False	False	False	False	False	False	False	False	False	True	False	False	False	False	False	False	False	False	False	False	False	False	False	False	False	False
HP:0011111	Abnormality of immune serum protein physiology	-0.75	0.452	0.8776	0	0	False	False	False	False	False	False	False	False	False	False	False	False	False	False	False	False	True	False	False	False	False	False	False	False	False	False
HP:0001537	Umbilical hernia	-0.75	0.4513	0.8776	0	0	False	False	False	False	False	False	False	False	False	False	False	False	False	False	False	False	False	True	False	False	True	False	False	False	False	False
HP:0200043	Verrucae	-0.75	0.4507	0.8776	0	0	False	False	False	False	False	False	False	False	False	True	False	False	False	False	False	True	False	False	False	False	False	False	False	False	False	False
HP:0001743	Abnormality of the spleen	-0.75	0.4504	0.8776	0	0	False	False	False	False	False	False	False	False	False	False	False	True	False	False	False	False	True	True	False	False	False	False	False	False	False	False
HP:0002231	Sparse body hair	-0.76	0.4492	0.8776	0	0	False	False	False	False	False	False	False	False	False	True	False	False	False	False	False	False	False	False	False	False	False	False	False	False	False	False
HP:0001551	Abnormality of the umbilicus	-0.76	0.449	0.8776	0	0	False	False	False	False	False	False	False	False	False	False	False	False	False	False	False	False	False	True	False	False	False	False	False	False	False	False
HP:0000528	Anophthalmia	-0.76	0.4489	0.8776	0	0	False	False	True	False	False	False	False	False	False	False	False	False	False	False	False	False	False	False	False	False	False	False	False	False	False	False
HP:0001649	Tachycardia	-0.76	0.4488	0.8776	0	0	False	False	False	False	False	False	False	False	False	False	False	True	False	False	False	False	False	False	False	False	False	False	False	False	False	False
HP:0003521	Disproportionate short-trunk short stature	-0.76	0.4482	0.8776	0	0	False	False	False	False	False	False	False	False	True	False	False	False	False	False	False	False	False	False	False	False	True	False	False	False	False	False
HP:0003160	Abnormal isoelectric focusing of serum transferrin	-0.76	0.4475	0.8776	0	0	False	False	False	False	False	False	False	False	False	False	False	False	False	True	False	False	False	False	False	False	False	False	False	False	False	False
HP:0001088	Brushfield spots	-0.76	0.4467	0.8776	0	0	False	False	True	False	False	False	False	False	False	False	False	False	False	False	False	False	False	False	False	False	False	False	False	False	False	False
HP:0007499	Recurrent staphylococcal infections	-0.76	0.4467	0.8776	0	0	False	False	False	False	False	False	False	False	False	False	False	False	False	False	False	False	True	False	False	False	False	False	False	False	False	False
HP:0002733	Abnormality of the lymph nodes	-0.76	0.4464	0.8776	0	0	False	False	False	False	False	False	False	False	False	False	False	True	False	False	False	False	True	False	False	False	False	False	False	False	False	False
HP:0002025	Anal stenosis	-0.76	0.4452	0.8776	0	0	False	False	False	False	False	False	False	False	False	False	False	False	False	False	False	False	False	True	False	False	False	False	False	False	False	False
HP:0002589	Gastrointestinal atresia	-0.76	0.4449	0.8776	0	0	False	False	False	False	False	False	False	False	False	False	False	False	False	False	False	False	False	True	False	False	False	False	False	False	False	False
HP:0000972	Palmoplantar hyperkeratosis	-0.77	0.44	0.8756	0	0	False	False	False	False	False	False	False	False	False	True	False	False	False	False	False	False	False	False	False	False	False	True	False	False	False	False
HP:0001177	Preaxial hand polydactyly	-0.77	0.4389	0.8742	0	0	False	False	False	False	False	False	False	False	False	False	False	False	False	False	False	False	False	False	False	False	True	True	False	False	False	False
HP:0011112	Abnormality of serum cytokine level	-0.78	0.437	0.8711	0	0	False	False	False	False	False	False	False	False	False	False	False	False	False	False	False	False	True	False	False	False	False	False	False	False	False	False
HP:0009914	Cyclopia	-0.78	0.4367	0.8711	0	0	False	False	True	False	False	False	False	False	False	False	False	False	False	False	False	False	False	False	False	False	False	False	False	False	False	False
HP:0006704	Abnormal coronary artery morphology	-0.78	0.4352	0.8707	0	0	False	False	False	False	False	False	False	False	False	False	False	True	False	False	False	False	False	False	False	False	False	False	False	False	False	False
HP:0003234	Decreased plasma carnitine	-0.78	0.4329	0.8667	0	0	False	False	False	False	False	False	False	False	False	False	False	False	False	True	False	False	False	False	False	True	False	False	False	False	False	False
HP:0000968	Ectodermal dysplasia	-0.78	0.4326	0.8667	0	0	False	False	False	False	False	False	False	False	False	True	False	False	False	False	False	False	False	False	False	False	False	False	False	False	False	False
HP:0010985	Gonosomal inheritance	-0.79	0.4303	0.8661	0	0	False	False	False	False	False	False	False	False	False	False	False	False	False	False	False	False	False	False	False	False	False	False	False	False	False	False
HP:0005916	Abnormal metacarpal morphology	-0.79	0.4285	0.8649	0	0	False	False	False	False	False	False	False	False	False	False	False	False	False	False	False	False	False	False	False	False	True	True	False	False	False	False
HP:0011035	Abnormality of renal cortex morphology	-0.79	0.4273	0.8641	0	0	True	False	False	False	False	False	False	False	False	False	False	False	False	False	False	False	False	False	False	False	False	False	False	False	False	False
HP:0003310	Abnormality of the odontoid process	-0.8	0.4261	0.8628	0	0	False	False	False	False	False	False	False	False	False	False	False	False	False	False	False	False	False	False	False	False	True	False	False	False	False	False
HP:0002716	Lymphadenopathy	-0.8	0.4252	0.8619	0	0	False	False	False	False	False	False	False	False	False	False	False	True	False	False	False	False	True	False	False	False	False	False	False	False	False	False
HP:0100790	Hernia	-0.8	0.4252	0.8619	0	0	False	False	False	False	False	False	False	False	False	False	False	False	False	False	False	False	False	False	False	False	True	False	False	False	False	False
HP:0040081	Abnormal levels of creatine kinase in blood	-0.8	0.4245	0.8619	0	0	False	False	False	False	False	False	False	False	False	False	False	False	False	True	False	False	False	False	False	False	False	False	False	False	False	False
HP:0001417	X-linked inheritance	-0.8	0.4234	0.8619	0	0	False	False	False	False	False	False	False	False	False	False	False	False	False	False	False	False	False	False	False	False	False	False	False	False	False	False
HP:0003327	Axial muscle weakness	-0.8	0.422	0.8619	0	0	False	False	False	False	False	False	False	False	False	False	False	False	False	False	False	False	False	False	False	False	True	False	False	False	False	False
HP:0011893	Abnormal leukocyte count	-0.8	0.4216	0.8619	0	0	False	False	False	False	False	False	False	False	False	False	False	False	True	False	False	False	True	False	False	False	False	False	False	False	False	False
HP:0011280	Abnormality of urine calcium concentration	-0.81	0.4207	0.8619	0	0	True	False	False	False	False	False	False	False	False	False	False	False	False	True	False	False	False	False	False	False	False	False	False	False	False	False
HP:0100533	Inflammatory abnormality of the eye	-0.81	0.4201	0.8619	0	0	False	False	True	False	False	False	False	False	False	False	False	False	False	False	False	False	True	False	False	False	False	False	False	False	False	False
HP:0010051	Deviation of the hallux	-0.81	0.4187	0.8619	0	0	False	False	False	False	False	False	False	False	False	False	False	False	False	False	False	False	False	False	False	False	True	True	False	False	False	False
HP:0010640	Abnormality of the nasal cavity	-0.81	0.4187	0.8619	0	0	False	True	False	False	False	False	False	False	False	False	False	False	False	False	False	False	False	False	False	False	False	False	False	False	False	False
HP:0000871	Panhypopituitarism	-0.81	0.4184	0.8619	0	0	False	False	False	False	True	False	True	False	False	False	False	False	False	False	False	False	False	False	False	False	False	False	False	False	False	False
HP:0000592	Blue sclerae	-0.81	0.4158	0.859	0	0	False	False	True	False	False	False	False	False	False	False	False	False	False	False	False	False	False	False	False	False	False	False	False	False	False	False
HP:0030872	Abnormal cardiac ventricular function	-0.82	0.4128	0.8543	0	0	False	False	False	False	False	False	False	False	False	False	False	True	False	False	False	False	False	False	False	False	False	False	False	False	False	False
HP:0005406	Recurrent bacterial skin infections	-0.83	0.4086	0.8486	0	0	False	False	False	False	False	False	False	False	False	True	False	False	False	False	False	False	True	False	False	False	False	False	False	False	False	False
HP:0000695	Natal tooth	-0.83	0.4085	0.8486	0	0	False	True	False	False	False	False	False	False	False	False	False	False	False	False	False	False	False	False	False	False	False	False	False	False	False	False
HP:0006466	Ankle contracture	-0.83	0.4079	0.8486	0	0	False	False	False	False	False	False	False	False	False	False	False	False	False	False	False	False	False	False	False	False	True	True	False	False	False	False
HP:0011368	Epidermal thickening	-0.83	0.4066	0.847	0	0	False	False	False	False	False	False	False	False	False	True	False	False	False	False	False	False	False	False	False	False	False	False	False	False	False	False
HP:0002908	Conjugated hyperbilirubinemia	-0.83	0.4055	0.847	0	0	False	False	False	False	False	False	False	False	False	False	False	False	False	True	False	False	False	False	False	False	False	False	False	False	False	False
HP:0008207	Primary adrenal insufficiency	-0.83	0.4041	0.8466	0	0	False	False	False	False	False	False	True	False	False	False	False	False	False	False	False	False	False	False	False	False	False	False	False	False	False	False
HP:0010173	Aplasia/Hypoplasia of the phalanges of the toes	-0.84	0.4036	0.8463	0	0	False	False	False	False	False	False	False	False	False	False	False	False	False	False	False	False	False	False	False	False	True	True	False	False	False	False
HP:0002981	Abnormality of the calf	-0.84	0.4027	0.846	0	0	False	False	False	False	False	False	False	False	False	False	False	False	False	False	False	False	False	False	False	False	False	True	False	False	False	False
HP:0011329	Abnormality of cranial sutures	-0.84	0.4001	0.842	0	0	False	True	False	False	False	False	False	False	False	False	False	False	False	False	False	False	False	False	False	False	True	False	False	False	False	False
HP:0009376	Aplasia/Hypoplasia of the phalanges of the 5th finger	-0.84	0.3993	0.8413	0	0	False	False	False	False	False	False	False	False	False	False	False	False	False	False	False	False	False	False	False	False	True	True	False	False	False	False
HP:0010991	Abnormality of the abdominal musculature	-0.84	0.3992	0.8413	0	0	False	False	False	False	False	False	False	False	False	False	False	False	False	False	False	False	False	True	False	False	True	False	False	False	False	False
HP:0007598	Bilateral single transverse palmar creases	-0.84	0.3989	0.8413	0	0	False	False	False	False	False	False	False	False	False	True	False	False	False	False	False	False	False	False	False	False	False	True	False	False	False	False
HP:0025408	Abnormal spleen morphology	-0.84	0.3989	0.8413	0	0	False	False	False	False	False	False	False	False	False	False	False	True	False	False	False	False	True	True	False	False	False	False	False	False	False	False
HP:0001103	Abnormal macular morphology	-0.85	0.3975	0.8413	0	0	False	False	True	False	False	False	False	False	False	False	False	False	False	False	False	False	False	False	False	False	False	False	False	False	False	False
HP:0100728	Germ cell neoplasia	-0.85	0.3974	0.8413	0	0	True	False	False	False	False	False	False	False	False	False	False	False	False	False	False	True	False	False	False	False	False	False	False	False	False	False
HP:0010866	Abdominal wall defect	-0.85	0.3939	0.8393	0	0	False	False	False	False	False	False	False	False	False	False	False	False	False	False	False	False	False	True	False	False	False	False	False	False	False	False
HP:0008061	Aplasia/Hypoplasia of the retina	-0.86	0.3907	0.8349	0	0	False	False	True	False	False	False	False	False	False	False	False	False	False	False	False	False	False	False	False	False	False	False	False	False	False	False
HP:0003162	Fasting hypoglycemia	-0.86	0.3896	0.8339	0	0	False	False	False	False	False	False	False	False	False	False	False	False	False	True	False	False	False	False	False	False	False	False	False	False	False	False
HP:0008059	Aplasia/Hypoplasia of the macula	-0.86	0.3888	0.8338	0	0	False	False	True	False	False	False	False	False	False	False	False	False	False	False	False	False	False	False	False	False	False	False	False	False	False	False
HP:0001120	Abnormality of corneal size	-0.86	0.3884	0.8336	0	0	False	False	True	False	False	False	False	False	False	False	False	False	False	False	False	False	False	False	False	False	False	False	False	False	False	False
HP:0011061	Abnormality of dental structure	-0.87	0.3863	0.8308	0	0	False	True	False	False	False	False	False	False	False	False	False	False	False	False	False	False	False	False	False	False	False	False	False	False	False	False
HP:0006703	Aplasia/Hypoplasia of the lungs	-0.87	0.3857	0.8305	0	0	False	False	False	False	False	False	False	False	False	False	False	False	False	False	True	False	False	False	False	False	False	False	False	False	False	False
HP:0000512	Abnormal electroretinogram	-0.87	0.3856	0.8305	0	0	False	False	True	False	False	False	False	False	False	False	False	False	False	False	False	False	False	False	False	False	False	False	False	False	False	False
HP:0002185	Neurofibrillary tangles	-0.87	0.3836	0.8291	0	0	False	False	False	False	True	False	False	False	False	False	False	False	False	False	False	False	False	False	False	False	False	False	False	False	False	False
HP:0000190	Abnormality of oral frenula	-0.88	0.3805	0.8241	0	0	False	True	False	False	False	False	False	False	False	False	False	False	False	False	False	False	False	False	False	False	False	False	False	False	False	False
HP:0001882	Leukopenia	-0.88	0.3804	0.8241	0	0	False	False	False	False	False	False	False	False	False	False	False	False	True	False	False	False	True	False	False	False	False	False	False	False	False	False
HP:0030089	Abnormal muscle fiber protein expression	-0.88	0.3794	0.8239	0	0	False	False	False	False	False	False	False	False	False	False	False	False	False	False	False	False	False	False	False	False	True	False	False	False	False	False
HP:0002983	Micromelia	-0.88	0.3793	0.8239	0	0	False	False	False	False	False	False	False	False	False	False	False	False	False	False	False	False	False	False	False	False	True	True	False	False	False	False
HP:0001141	Severe visual impairment	-0.88	0.3775	0.8222	0	0	False	False	True	False	False	False	False	False	False	False	False	False	False	False	False	False	False	False	False	False	False	False	False	False	False	False
HP:0410018	Recurrent ear infections	-0.88	0.3774	0.8222	0	0	False	False	False	False	False	False	False	False	False	False	False	False	False	False	False	False	True	False	False	False	False	False	False	False	False	False
HP:0000246	Sinusitis	-0.88	0.3768	0.8222	0	0	False	True	False	False	False	False	False	False	False	False	False	False	False	False	False	False	True	False	False	False	True	False	False	False	False	False
HP:0000235	Abnormality of the fontanelles or cranial sutures	-0.89	0.3746	0.8199	0	0	False	True	False	False	False	False	False	False	False	False	False	False	False	False	False	False	False	False	False	False	True	False	False	False	False	False
HP:0001387	Joint stiffness	-0.89	0.3743	0.8199	0	0	False	False	False	False	False	False	False	False	False	False	False	False	False	False	False	False	False	False	False	False	True	False	False	False	False	False
HP:0001935	Microcytic anemia	-0.89	0.3727	0.8199	0	0	False	False	False	False	False	False	False	False	False	False	False	False	True	False	False	False	False	False	False	False	False	False	False	False	False	False
HP:3000030	Abnormality of bony orbit of skull	-0.89	0.3717	0.8199	0	0	False	True	False	False	False	False	False	False	False	False	False	False	False	False	False	False	False	False	False	False	True	False	False	False	False	False
HP:0000586	Shallow orbits	-0.89	0.3717	0.8199	0	0	False	True	True	False	False	False	False	False	False	False	False	False	False	False	False	False	False	False	False	False	True	False	False	False	False	False
HP:0010280	Stomatitis	-0.9	0.3676	0.8199	0	0	False	True	False	False	False	False	False	False	False	False	False	False	False	False	False	False	True	False	False	False	False	False	False	False	False	False
HP:0002617	Dilatation	-0.9	0.3663	0.8199	0	0	False	False	False	False	False	False	False	False	False	False	False	True	False	False	False	False	False	False	False	False	False	False	False	False	False	False
HP:0100259	Postaxial polydactyly	-0.9	0.366	0.8199	0	0	False	False	False	False	False	False	False	False	False	False	False	False	False	False	False	False	False	False	False	False	True	True	False	False	False	False
HP:0008066	Abnormal blistering of the skin	-0.9	0.3657	0.8199	0	0	False	False	False	False	False	False	False	False	False	True	False	False	False	False	False	False	False	False	False	False	False	False	False	False	False	False
HP:0001805	Thick nail	-0.91	0.3644	0.8199	0	0	False	False	False	False	False	False	False	False	False	True	False	False	False	False	False	False	False	False	False	False	False	False	False	False	False	False
HP:0007502	Follicular hyperkeratosis	-0.91	0.3643	0.8199	0	0	False	False	False	False	False	False	False	False	False	True	False	False	False	False	False	False	False	False	False	False	False	False	False	False	False	False
HP:0000062	Ambiguous genitalia	-0.91	0.3643	0.8199	0	0	True	False	False	False	False	False	False	False	False	False	False	False	False	False	False	False	False	False	False	False	False	False	False	False	False	False
HP:0000670	Carious teeth	-0.91	0.3626	0.8199	0	0	False	True	False	False	False	False	False	False	False	False	False	False	False	False	False	False	False	False	False	False	False	False	False	False	False	False
HP:0000962	Hyperkeratosis	-0.91	0.3622	0.8199	0	0	False	False	False	False	False	False	False	False	False	True	False	False	False	False	False	False	False	False	False	False	False	False	False	False	False	False
HP:0007556	Plantar hyperkeratosis	-0.91	0.3609	0.8199	0	0	False	False	False	False	False	False	False	False	False	True	False	False	False	False	False	False	False	False	False	False	False	True	False	False	False	False
HP:0004299	Hernia of the abdominal wall	-0.92	0.3595	0.8187	0	0	False	False	False	False	False	False	False	False	False	False	False	False	False	False	False	False	False	True	False	False	True	False	False	False	False	False
HP:0011032	Abnormality of fluid regulation	-0.92	0.359	0.8184	0	0	False	False	False	False	False	False	False	False	False	False	False	False	False	True	False	False	False	False	False	False	False	False	False	False	False	False
HP:0001191	Abnormality of the carpal bones	-0.92	0.3586	0.8184	0	0	False	False	False	False	False	False	False	False	False	False	False	False	False	False	False	False	False	False	False	False	True	True	False	False	False	False
HP:0000485	Megalocornea	-0.92	0.3551	0.8134	0	0	False	False	True	False	False	False	False	False	False	False	False	False	False	False	False	False	False	False	False	False	False	False	False	False	False	False
HP:0010651	Abnormality of the meninges	-0.93	0.3533	0.8109	0	0	False	False	False	False	True	False	False	False	False	False	False	False	False	False	False	False	False	False	False	False	False	False	False	False	False	False
HP:0004552	Scarring alopecia of scalp	-0.93	0.3524	0.8103	0	0	False	True	False	False	False	False	False	False	False	True	False	False	False	False	False	False	False	False	False	False	True	False	False	False	False	False
[truncated: 420 more rows]
